# Supplementary material for: A deep transcriptomic analysis of pod development in the vanilla orchid (Vanilla planifolia)
Source: BMC Genomics. 2014 Nov 7;15(1):964. doi: 10.1186/1471-2164-15-964 (PMC4233054; doi:10.1186/1471-2164-15-964)
Supplement: Supplementary file 1 — Additional file 1: Tissue sample list. (XLSX 10 KB) [file 12864_2014_6656_MOESM1_ESM.xlsx]

## Sheet: Sheet1
Table 1. Descriptions of vanilla tissue used in this study
Library name	description	Time of harvest (after polliation)
Initial Pods
6wlight		6 weeks
8wlight		8 weeks
10wlight		10 weeks
6wdark		6 weeks
8wdark		8 weeks
10wdark		10 weeks
6wseed		6 weeks
8wseed		8 weeks
10wseed		10 weeks
Mature Pods
3MPlac		3 months
5MPlac		5 months
6MPlac		6 months
3MMeso		3 months
5MMeso		5 months
6MMeso		6 months
3Mhair		3 months
5Mhair		5 months
6Mhair		6 months
3MSeed		3 months
5MSeed		5 months
6MSeed		6 months
Leaves
Leaf
Yleaf		1 year
Stem
Stem
Ystem		1 year
Root
Aerial
