# Supplementary material for: A deep transcriptomic analysis of pod development in the vanilla orchid (Vanilla planifolia)
Source: BMC Genomics. 2014 Nov 7;15(1):964. doi: 10.1186/1471-2164-15-964 (PMC4233054; doi:10.1186/1471-2164-15-964)
Supplement: Supplementary file 2 — Additional file 2: Statistics of the raw and trimmed RNA-seq data. (XLSX 13 KB) [file 12864_2014_6656_MOESM2_ESM.xlsx]

## Sheet: illumina
Vanilla Illumina library data - Trimmed reads and combined replicates
	Sample ID		Indexing primer		# Reads
	A	B	A	B	Original	Trimmed	% Good
10W_Dark	13	16	20	23	140778762	136647046	0.970651
10W_Light	15	18	22	27	129158706	125457822	0.971346
10W_Seed	14	17	21	25	169570090	163456506	0.963947
3M_Hair	21	25	5	2	141937094	138261706	0.974106
3M_Meso	19	23	2	7	145638478	141480248	0.971448
3M_Plac	22	26	6	4	184351560	179448914	0.973406
3M_Seed	20	24	4	12	152005638	147476546	0.970204
5M_Hair	29	33	7	8	148472942	144985640	0.976512
5M_Meso	27	31	5	1	118422614	115240926	0.973133
5M_Plac	30	34	12	9	141471750	137733196	0.973574
5M_Seed	28	32	6	3	149968606	145850902	0.972543
6m_Hair	2	4	3	6	107424054	102096066	0.950402
6m_Meso	1	3	1	5	113078702	107562078	0.951214
6m_Plac	3	5	2	7	114091098	108917614	0.954655
6m_Seed	4	6	4	12	130131016	123688924	0.950495
6W_Dark	1	4	2	6	165698356	159880756	0.96489
6W_Light	3	6	5	12	128324510	124195642	0.967825
6W_Seed	2	5	4	7	143854060	118496720	0.823729
8W_Dark	7	10	1	9	126467006	122067474	0.965212
8W_Light	9	12	8	11	138658338	133215292	0.960745
8W_Seed	8	11	3	10	155719538	149992436	0.963222
Aerial	5	37	5	20	126877030	121561246	0.958103
Leaf	38	39	21	22	132368548	126323222	0.95433
Stem	35	36	10	11	118771302	115542940	0.972819
Y_Leaf	42	6	27	6	72409512	69117000	0.954529
Y_Stem	40	41	23	25	188532818	180496500	0.957374

## Sheet: 454 Roche
Supplement Table : Summary for raw sequence results from 454 Roche and Illumina, respectively
Vanilla 454 Roche sequencing data
	Total|Max	Region1	Region2
Raw Wells	2144646	1099226	1045420
Key Pass Wells	2,085,330 (97.2%)	1,067,983 (97.2%)	1,017,347 (97.30%)
Filter Pass Wells	1,678,293 (80.5%)	857,270 (80.3%)	821,023 (80.70%)
Total Bases	667179475	345434797	321744678
Mode Read Len	470	471	470
Median Read Len	432	439	424
Aver Read Len	397.41	402.95	391.88
