# Supplementary material for: A deep transcriptomic analysis of pod development in the vanilla orchid (Vanilla planifolia)
Source: BMC Genomics. 2014 Nov 7;15(1):964. doi: 10.1186/1471-2164-15-964 (PMC4233054; doi:10.1186/1471-2164-15-964)
Supplement: Supplementary file 3 — Additional file 3: Statistics of the assembly transcripts for each tissue or organ. (XLSX 11 KB) [file 12864_2014_6656_MOESM3_ESM.xlsx]

## Sheet: Sheet1
Table 1: Summary for the Vanilla transcriptome from illumina reads
		Contig Length		Transcripts Length
Library	# Reads	# Contigs	Mean	# Transcripts	Mean
10W_Dark	136647046	234626	324.578	73745	2001
10W_Light	125457822	239869	332.526	77654	2001
10W_Seed	163456506	306823	306.898	80068	1876
3M_Hair	138261706	256347	333.348	84548	1974
3M_Meso	141480248	285131	304.129	72858	1955
3M_Plac	179448914	293841	332.88	94637	2159
3M_Seed	147476546	322234	314.182	85287	1998
5M_Hair	144985640	252299	330.563	82478	2032
5M_Meso	115240926	198160	325.813	63233	1925
5M_Plac	137733196	235444	327.221	75036	1965
5M_Seed	145850902	250851	336.005	83326	2022
6m_Hair	64124674	154831	336.491	52448	1694
6m_Meso	72061070	142651	321.323	45616	1699
6m_Plac	70918286	196334	313.913	50829	1768
6m_Seed	65324936	182332	315.747	47798	1772
6W_Dark	159880756	259852	327.376	83428	2025
6W_Light	124195642	240707	331.037	80792	1903
6W_Seed	118496720	271783	335.663	92877	1972
8W_Dark	122067474	228104	331.674	74327	1940
8W_Light	133215292	241456	334.352	79877	1970
8W_Seed	149992436	260210	324.202	85210	1932
Aerial	121561246	259441	301.132	65427	1870
Leaf	126323222	357597	295.872	66884	2056
Stem	115542940	203472	335.467	65497	1988
Y_Leaf	69117000	141209	322.906	44403	1710
Y_Stem	180496500	356042	292.036	87606	1901
