# Supplementary material for: A deep transcriptomic analysis of pod development in the vanilla orchid (Vanilla planifolia)
Source: BMC Genomics. 2014 Nov 7;15(1):964. doi: 10.1186/1471-2164-15-964 (PMC4233054; doi:10.1186/1471-2164-15-964)
Supplement: Supplementary file 6 — Additional file 6: Function annotation for all hybrid-assembled transcripts. (XLSX 19 MB) [file 12864_2014_6656_MOESM6_ESM.xlsx]

## Sheet: Additioanl file 6A
Vanilla transcript	NCBI NR Hit	CDD Hit	Arabidopis hit	Arabidopsis description	Arabidopsis protein domains	Rice hit	Rice Annotation Project description	Rice Gene Ontology	Rice Interpro domains	Sorghum hit	Sorhgum KOG	Sorghum PFAM
vanilla_combined.1	maturase K [Eulophia sp. Chase O-403]	gnl|CDD|177687 PLN00056, PLN00056, photosystem Q(B) protein; Provisional	ATCG00020.1	photosystem II reaction center protein A	Photosynthetic reaction centre, L/M	LOC_Os10g21192.1	photosystem Q, putative, expressed	membrane; plastid; thylakoid; protein binding; generation of precursor metabolites and energy; photosynthesis; binding;	signal-peptide; REACTNCENTRE; PSBA_MF_01379; Photo_RC; psbA: photosystem qb protein; Bacterial photosystem II reaction centre, L and M subunits; no description; REACTION_CENTER; transmembrane_regions;	Sb01g038505.1
vanilla_combined.2	DNA polymerase-like [Glycine max]	gnl|CDD|146012 pfam03175, DNA_pol_B_2, DNA polymerase type B, organellar and viral. Like pfam00136, members of this family are also DNA polymerase type B proteins. Those included here are found in plant and fungal mitochondria, and in viruses	ATMG00030.1	hypothetical protein		LOC_Os06g16380.1
vanilla_combined.3	Metallocarboxypeptidase inhibitor [Medicago truncatula]; Metallocarboxypeptidase inhibitor [Medicago truncatula]	gnl|CDD|177096 CHL00204, ycf1, Ycf1; Provisional	ATCG01000.1	Ycf1 protein	Ycf1	LOC_Os01g57968.1				Sb03g020186.1
vanilla_combined.4	RRNA intron-encoded homing endonuclease [Medicago truncatula]; RRNA intron-encoded homing endonuclease [Medicago truncatula]					LOC_Os09g01000.1				Sb0016s002240.1
vanilla_combined.5	Photosystem II CP43 chlorophyll apoprotein [Medicago truncatula]; Photosystem II CP43 chlorophyll apoprotein [Medicago truncatula]	gnl|CDD|176976 CHL00035, psbC, photosystem II 44 kDa protein	ATCG00280.1	photosystem II reaction center protein C	Photosystem antenna protein-like	LOC_Os02g24632.1	photosystem II 44 kDa reaction center protein, putative, expressed	membrane; thylakoid; plastid; generation of precursor metabolites and energy; photosynthesis; binding;	transmembrane_regions; PSII; psbC: photosystem II 44 kDa subunit reaction; Photosystem I subunits PsaAPsaB;	Sb01g029198.1
vanilla_combined.6	cytochrome b [Vitis vinifera]	gnl|CDD|177180 MTH00119, CYTB, cytochrome b; Provisional	ATMG00220.1	apocytochrome b	Di-haem cytochrome, transmembrane;Cytochrome b/b6, C-terminal	LOC_Os09g08890.1	mitochondrial 60S ribosomal protein L5, putative, expressed	ribosome; translation; intracellular; structural molecule activity;	no description; Ribosomal protein L5; Ribosomal_L5;	Sb02g002480.2
vanilla_combined.7	ribulose-1,5-bisphosphate carboxylase/oxygenase large subunit [Phalaenopsis aphrodite subsp. formosana]; ribulose-1,5-bisphosphate carboxylase/oxygenase large subunit (chloroplast) [Phalaenopsis equestris]; ribulose-1,5-bisphosphate carboxylase/oxygenase large subunit [Phalaenopsis aphrodite subsp. formosana]; ribulose-1,5-bisphosphate carboxylase/oxygenase large subunit (chloroplast) [Phalaenops…	gnl|CDD|176981 CHL00040, rbcL, ribulose-1,5-bisphosphate carboxylase/oxygenase large subunit	ATCG00490.1	ribulose-bisphosphate carboxylases	Ribulose bisphosphate carboxylase, large subunit, ferrodoxin-like N-terminal;Ribulose bisphosphate carboxylase, large subunit, C-terminal	LOC_Os10g21268.1	ribulose bisphosphate carboxylase large chain precursor, putative, expressed	membrane; plastid; extracellular region; thylakoid; response to endogenous stimulus; protein modification process; catalytic activity; cell wall; ribosome; cytosol;	no description; RUBISCO_LARGE; RuBisCO, large subunit, small N-terminal domain; RuBisCo, C-terminal domain; RuBisCO_large_N; RBL_MF_01338;	Sb03g020182.1		Ribulose bisphosphate carboxylase large chain, catalytic domain
vanilla_combined.8	photosystem I P700 apoprotein A2, partial [Apostasia wallichii]	gnl|CDD|176995 CHL00054, psaB, photosystem I P700 chlorophyll a apoprotein A2	ATCG00340.1	Photosystem I, PsaA/PsaB protein	Photosystem I, PsaA/PsaB	LOC_Os10g38234.1	photosystem I P700 chlorophyll a apoprotein A2, putative, expressed	generation of precursor metabolites and energy; photosynthesis; membrane; thylakoid; plastid; binding;	PHOTSYSPSAAB; no description; Photosystem I subunits PsaAPsaB; psaB: photosystem I core protein PsaB; PSAB_MF_00482; PsaA_PsaB; transmembrane_regions; PHOTOSYSTEM_I_PSAAB; Photosystem I, P700 chlorophyll A apoprotein;	Sb10g024935.1
vanilla_combined.9	Ribosomal protein S10 [Medicago truncatula]; Ribosomal protein S10 [Medicago truncatula]	gnl|CDD|73156 cd01650, RT_nLTR_like, RT_nLTR: Non-LTR (long terminal repeat) retrotransposon and non-LTR retrovirus reverse transcriptase (RT). This subfamily contains both non-LTR retrotransposons and non-LTR retrovirus RTs. RTs catalyze the conversion of single-stranded RNA into double-stranded DNA for integration into host chromosomes. RT is a multifunctional enzyme with RNA-directed DNA polym…	AT3G24255.1	RNA-directed DNA polymerase (reverse transcriptase)-related family protein	RNA-directed DNA polymerase (reverse transcriptase), related	LOC_Os12g29700.1	retrotransposon protein, putative, unclassified, expressed		Exo_endo_phos; signal-peptide; coiled-coil; RT_POL; no description; DNARNA polymerases; Ribonuclease H-like; DNase I-like; REVERSE TRANSCRIPTASES; NON-LTR RETROELEMENT REVERSE TRANSCRIPTASE RELATED; RnaseH; RVT_1;	Sb04g024215.1		Endonuclease/Exonuclease/phosphatase family|Reverse transcriptase (RNA-dependent DNA polymerase)
vanilla_combined.10	ATPase subunit 1 [Citrullus lanatus]; ATPase subunit 1 [Citrullus lanatus]	gnl|CDD|181753 PRK09281, PRK09281, F0F1 ATP synthase subunit alpha; Validated	ATMG01190.1	ATP synthase subunit 1	ATPase, F1 complex, alpha subunit	LOC_Os09g08910.1	ATP synthase, putative, expressed	response to stress; membrane; mitochondrion; cell wall; binding;	C-terminal domain of alpha and beta subunits of F1 ATP synthase; N-terminal domain of alpha and beta subunits of F1 ATP synthase; ATP-synt_ab; ATP-synt_ab_C; ATP-synt_ab_N; ATP SYNTHASE ALPHA SUBUNIT MITOCHONDRIAL; atpA: ATP synthase F1, alpha subunit; ATPA_MF_01346; P-loop containing nucleoside triphosphate hydrolases; ATPASE_ALPHA_BETA; no description;	Sb10g022500.3
vanilla_combined.11	ATP synthase subunit beta [Medicago truncatula]; ATP synthase subunit beta [Medicago truncatula]	gnl|CDD|177000 CHL00060, atpB, ATP synthase CF1 beta subunit	ATCG00480.1	ATP synthase subunit beta	ATPase, F1/V1/A1 complex, alpha/beta subunit, N-terminal;SSF52540;ATPase, F1/V1/A1 complex, alpha/beta subunit, C-terminal	LOC_Os10g21266.1	ATP synthase subunit beta, putative, expressed	membrane; response to stress; response to biotic stimulus; plastid; thylakoid; mitochondrion; binding; transporter activity; response to abiotic stimulus; transport; biosynthetic process; nucleobase, nucleoside, nucleotide and nucleic acid cell wall;	ATP SYNTHASE; atpD: ATP synthase F1, beta subunit; no description; P-loop containing nucleoside triphosphate hydrolases; C-terminal domain of alpha and beta subunits of F1 ATP synthase; ATPB_MF_01347; ATP-synt_ab; N-terminal domain of alpha and beta subunits of F1 ATP synthase; ATP-synt_ab_C; ATP-synt_ab_N; ATP SYNTHASE BETA SUBUNIT;	Sb09g027790.1	F0F1-type ATP synthase, beta subunit	ATP synthase alpha/beta family, beta-barrel domain|ATP synthase alpha/beta family, nucleotide-binding domain|ATP synthase alpha/beta chain, C terminal domain
vanilla_combined.12	Cytochrome P450 likeTBP [Medicago truncatula]; Cytochrome P450 likeTBP [Medicago truncatula]					LOC_Os09g00999.1				Sb1180s002020.1
vanilla_combined.13	photosystem II CP47 chlorophyll apoprotein, partial [Fosterella caulescens]	gnl|CDD|177698 PLN00068, PLN00068, photosystem II CP47 chlorophyll A apoprotein; Provisional	ATCG00680.1	photosystem II reaction center protein B	SSF81558	LOC_Os06g39708.1	photosystem II P680 chlorophyll A apoprotein, putative, expressed	membrane; thylakoid; plastid; generation of precursor metabolites and energy; photosynthesis; cellular component organization; binding;	transmembrane_regions; PSII; signal-peptide; PS_II_CP47: photosystem II chlorophyll-bin; Photosystem I subunits PsaAPsaB;	Sb03g017600.1		Photosystem II protein
vanilla_combined.14	50S ribosomal protein L2 [Medicago truncatula]; 50S ribosomal protein L2 [Medicago truncatula]	gnl|CDD|176993 CHL00052, rpl2, ribosomal protein L2	ATCG00830.1	ribosomal protein L2	Ribosomal protein L2	LOC_Os09g24406.1	uncharacterized protein ycf72, putative			Sb0506s002020.1		Ribosomal Proteins L2, C-terminal domain
vanilla_combined.15	cytochrome c oxidase subunit 1 [Citrullus lanatus]; cytochrome c oxidase subunit 1 [Citrullus lanatus]	gnl|CDD|29934 cd01663, Cyt_c_Oxidase_I, Cytochrome C oxidase subunit I. Cytochrome c oxidase (CcO), the terminal oxidase in the respiratory chains of eukaryotes and most bacteria, is a multi-chain transmembrane protein located in the inner membrane of mitochondria and the cell membrane of prokaryotes. It catalyzes the reduction of O2 and simultaneously pumps protons across the membrane. The numbe…	ATMG01360.1	cytochrome oxidase	Cytochrome c oxidase, subunit I	LOC_Os12g33946.1	cytochrome c oxidase subunit 1, putative, expressed	generation of precursor metabolites and energy; transport; catalytic activity; transporter activity; membrane; mitochondrion;	transmembrane_regions; CYCOXIDASEI; COX1; CYTOCHROME C OXIDASE SUBUNIT I; CtaD_CoxA: cytochrome c oxidase, subunit I; Cytochrome c oxidase subunit I-like; COX1_CUB; signal-peptide;	Sb02g017733.1
vanilla_combined.16	Type II DNA topoisomerase VI subunit B, putative [Ricinus communis]; Type II DNA topoisomerase VI subunit B, putative [Ricinus communis]	gnl|CDD|179773 PRK04184, PRK04184, DNA topoisomerase VI subunit B; Validated	AT3G20780.1	topoisomerase 6 subunit B	ATPase-like, ATP-binding domain;Ribosomal protein S5 domain 2-type fold	LOC_Os09g10770.1	OsTOP6B - Topoisomerase 6 subunit B, expressed	response to endogenous stimulus; protein binding; DNA binding; hydrolase activity; DNA biosynthetic process; cell cycle; intracellular; multicellular organismal development; cell differentiation; catabolic process; nucleobase, nucleoside, nucleotide and nucleic acid	Q6UFU6_ORYSA_Q6UFU6;; HATPase_c; no description; Topo-VIb_trans; S13-like H2TH domain; ATPase domain of HSP90 chaperoneDNA topoisomerase IIhistidine kinase; Ribosomal protein S5 domain 2-like;	Sb02g018660.1		Histidine kinase-, DNA gyrase B-, and HSP90-like ATPase
vanilla_combined.17	cytochrome oxidase subunit 2 [Ruscus aculeatus]	gnl|CDD|177126 MTH00051, COX2, cytochrome c oxidase subunit II; Provisional	ATMG00160.1	cytochrome oxidase 2	Cytochrome C oxidase subunit II-like, transmembrane domain;Cupredoxin	LOC_Os02g32520.2	ERD1 protein, chloroplast precursor, putative, expressed	nucleotide binding; cellular component organization; protein binding; catabolic process; nucleobase, nucleoside, nucleotide and nucleic acid plastid; hydrolase activity;	no description; ATP-DEPENDENT CLP PROTEASE; ATP-DEPENDENT CLP PROTEASE-RELATED; AAA; ClpB_D2-small; AAA_2; CLPPROTEASEA; P-loop containing nucleoside triphosphate hydrolases; CLPAB_2; CLPAB_1;	Sb04g021410.1	Chaperone HSP104 and related ATP-dependent Clp proteases	Clp amino terminal domain|Clp amino terminal domain|ATPase family associated with various cellular activities (AAA)|ATPase family associated with various cellular activities (AAA)|ATPase family associated with various cellular activities (AAA)
vanilla_combined.18	Cytochrome P450 likeTBP [Medicago truncatula]; Cytochrome P450 likeTBP [Medicago truncatula]									Sb0016s002240.1
vanilla_combined.19	pyruvate, phosphate dikinase, chloroplastic-like [Vitis vinifera]	gnl|CDD|181751 PRK09279, PRK09279, pyruvate phosphate dikinase; Provisional	AT4G15530.5	pyruvate orthophosphate dikinase	Pyruvate, phosphate dikinase	LOC_Os05g33570.1	pyruvate, phosphate dikinase, chloroplast precursor, putative, expressed	nucleus; kinase activity; cytosol; transferase activity; plastid;	PEP_ENZYMES_2; PEP-utilizers_C; PPDK_N; Pyruvate, phosphate dikinase; PYRUVATE, PHOSPHATE DIKINASE, CHLOROPLAST; PHOSPHOENOLPYRUVATE DIKINASE-RELATED; pyru_phos_dikin: pyruvate, phosphate; Glutathione synthetase ATP-binding domain-like; Phosphoenolpyruvatepyruvate domain; Phosphohistidine domain; no description; PEP_ENZYMES_PHOS_SITE;	Sb09g019930.1		Pyruvate phosphate dikinase, PEP/pyruvate binding domain|PEP-utilising enzyme, mobile domain|PEP-utilising enzyme, TIM barrel domain
vanilla_combined.20	ATP binding protein, putative [Ricinus communis]; ATP binding protein, putative [Ricinus communis]	gnl|CDD|173623 cd00180, PKc, Catalytic domain of Protein Kinases. Protein Kinases (PKs), catalytic (c) domain. PKs catalyze the transfer of the gamma-phosphoryl group from ATP to serine/threonine or tyrosine residues on protein substrates. The PK family is part of a larger superfamily that includes the catalytic domains of RIO kinases, aminoglycoside phosphotransferase, choline kinase, phosphoino…	AT1G77280.1	Protein kinase protein with adenine nucleotide alpha hydrolases-like domain	SSF52402;Protein kinase-like domain	LOC_Os11g08950.1	protein kinase family protein, putative, expressed	nucleotide binding; kinase activity; response to stress; protein modification process;	Protein kinase-like PK-like; Adenine nucleotide alpha hydrolases-like; no description; Pkinase; Usp; SERINETHREONINE PROTEIN KINASE-RELATED; SERINE-THREONINE PROTEIN KINASE, PLANT-TYPE; PROTEIN_KINASE_ST; PROTEIN_KINASE_ATP; PROTEIN_KINASE_DOM;	Sb05g005850.1	Serine/threonine protein kinase	Universal stress protein family|Protein kinase domain|Protein tyrosine kinase
vanilla_combined.21	Beta-glucosidase D4 [Medicago truncatula]; Beta-glucosidase D4 [Medicago truncatula]	gnl|CDD|201102 pfam00232, Glyco_hydro_1, Glycosyl hydrolase family 1	AT2G44480.1	beta glucosidase 17	Glycoside hydrolase, catalytic core	LOC_Os04g39880.1	Os4bglu12 - beta-glucosidase, exo-beta-glucanase, expressed	binding; hydrolase activity; carbohydrate catalytic activity;	Glyco_hydro_1; signal-peptide; no description; GLYCOSYL_HYDROL_F1_2; transmembrane_regions; Transglycosidases; GLHYDRLASE1; BETA-GLUCOSIDASE; GLYCOSIDE HYDROLASES;	Sb06g019840.1	Beta-glucosidase, lactase phlorizinhydrolase, and related proteins	Glycosyl hydrolase family 1
vanilla_combined.22	RNA polymerase a-subunit [Oncidium Gower Ramsey]; RNA polymerase a-subunit [Oncidium Gower Ramsey]	gnl|CDD|176956 CHL00013, rpoA, RNA polymerase alpha subunit	ATCG00740.1	RNA polymerase subunit alpha	DNA-directed RNA polymerase, alpha subunit	LOC_Os01g57946.1	DNA-directed RNA polymerase subunit alpha, putative, expressed	transferase activity; nucleobase, nucleoside, nucleotide and nucleic acid biosynthetic process; intracellular; plastid;	no description; C-terminal domain of RNA polymerase alpha subunit; Insert subdomain of RNA polymerase alpha subunit; RBP11-like subunits of RNA polymerase; RNA_pol_A_bac; RNA_pol_A_CTD; RPOA_MF_00059; Q6QY54_ORYSA_Q6QY54;; RNA_pol_L; rpoA: DNA-directed RNA polymerase, alpha sub;	Sb03g017575.1	Cytochrome b	Cytochrome b(C-terminal)/b6/petD
vanilla_combined.23	Ycf2 (chloroplast) [Phalaenopsis equestris]; Ycf2 (chloroplast) [Phalaenopsis equestris]; Ycf2 (chloroplast) [Phalaenopsis equestris]; Ycf2 (chloroplast) [Phalaenopsis equestris]	gnl|CDD|177097 CHL00206, ycf2, Ycf2; Provisional	ATCG01280.1	Chloroplast Ycf2;ATPase, AAA type, core	Chloroplast Ycf2;ATPase, AAA+ type, core	LOC_Os10g21372.1	chloroplast 30S ribosomal protein S7, putative, expressed	membrane; ribosome; plastid; translation; structural molecule activity; thylakoid;	Ribosomal_S7; RIBOSOMAL_S7; no description; Ribosomal protein S7; rpsG_bact: ribosomal protein S7; RIBOSOMAL PROTEIN S7;	Sb05g020390.1	Ribosomal protein S7	Ribosomal protein S7p/S5e
vanilla_combined.24	Cytochrome P450 likeTBP [Medicago truncatula]; Cytochrome P450 likeTBP [Medicago truncatula]									Sb1180s002020.1
vanilla_combined.25	putative senescence-associated protein [Pisum sativum]					LOC_Os09g01000.1				Sb1138s002030.1
vanilla_combined.26	60S ribosomal protein L16, putative [Ricinus communis]; 60S ribosomal protein L16, putative [Ricinus communis]	gnl|CDD|202823 pfam03947, Ribosomal_L2_C, Ribosomal Proteins L2, C-terminal domain	ATMG00090.1	structural constituent of ribosome;protein binding	K homology-like, alpha/beta;Ribosomal protein S3, C-terminal	LOC_Os12g34124.1	mitochondrial ribosomal protein S3, putative, expressed	protein binding; translation; ribosome; mitochondrion; structural molecule activity;	30S40S RIBOSOMAL PROTEIN S3; RIBOSOMAL_S3; no description; Ribosomal protein S3 C-terminal domain; Ribosomal_S3_C;	Sb10g028830.1		Ribosomal Proteins L2, RNA binding domain|Ribosomal Proteins L2, C-terminal domain
vanilla_combined.27	putative senescence-associated protein [Pisum sativum]					LOC_Os09g01000.1				Sb0016s002240.1
vanilla_combined.28	apocytochrome f [Oncidium Gower Ramsey]; apocytochrome f [Oncidium Gower Ramsey]	gnl|CDD|176978 CHL00037, petA, cytochrome f	ATCG00540.1	photosynthetic electron transfer A	Cytochrome f	LOC_Os01g65902.1	apocytochrome f precursor, putative, expressed	membrane; plastid; thylakoid; generation of precursor metabolites and energy; photosynthesis;	CYTOCHROMEF; CYTF; CYF_MF_00610; transmembrane_regions; signal-peptide; Cytochrome f subunit of the cytochrome b6f complex, transmembrane anchor; Rudiment single hybrid motif; Cytochrome f, large domain; Apocytochr_F_C; no description;	Sb01g049970.1		CemA family
vanilla_combined.29	Mitochondrial protein, putative [Medicago truncatula]; Mitochondrial protein, putative [Medicago truncatula]	gnl|CDD|206380 pfam14212, DUF4324, Domain of unknown function (DUF4324). This family of proteins is functionally uncharacterized. This family of proteins is found in bacteria, archaea and eukaryotes. Proteins in this family are typically between 88 and 217 amino acids in length				LOC_Os09g01000.1				Sb05g016470.1
vanilla_combined.30	Stretchin-Mlck, isoform Q [Drosophila melanogaster]; Stretchin-Mlck, isoform Q [Drosophila melanogaster]	gnl|CDD|202246 pfam02463, SMC_N, RecF/RecN/SMC N terminal domain. This domain is found at the N terminus of SMC proteins. The SMC (structural maintenance of chromosomes) superfamily proteins have ATP-binding domains at the N- and C-termini, and two extended coiled-coil domains separated by a hinge in the middle. The eukaryotic SMC proteins form two kind of heterodimers: the SMC1/SMC3 and the SMC2…	AT5G40450.1	unknown protein; FUNCTIONS IN: molecular_function unknown; INVOLVED IN: biological_process unknown; LOCATED IN: chloroplast, plasma membrane; EXPRESSED IN: 24 plant structures; EXPRESSED DURING: 13 growth stages; Has 30201 Blast hits to 17322 proteins in 780 species: Archae - 12; Bacteria - 1396; Metazoa - 17338; Fungi - 3422; Plants - 5037; Viruses - 0; Other Eukaryotes - 2996 (source: NCBI BLin…		LOC_Os02g03840.2		plasma membrane; plastid;	coiled-coil;	Sb04g002640.1
vanilla_combined.31	Os12g0138900 [Oryza sativa Japonica Group]; 2-isopropylmalate synthase B, putative, expressed [Oryza sativa Japonica Group]; Os12g0138900 [Oryza sativa Japonica Group]	gnl|CDD|177955 PLN02321, PLN02321, 2-isopropylmalate synthase	AT1G74040.1	2-isopropylmalate synthase 1	Bacterial 2-isopropylmalate synthase	LOC_Os12g04440.2	2-isopropylmalate synthase B, putative, expressed	biosynthetic process; transferase activity; plastid;	PYR_CT; AIPM_HOMOCIT_SYNTH_1; no description; 2-isopropylmalate synthase LeuA, allosteric dimerisation domain; HMGL-like; LeuA_dimer; ISOPROPYLMALATE SYNTHASE; ISOPROPYLMALATE SYNTHASE RELATED; leuA_bact: 2-isopropylmalate synthase; Aldolase;	Sb05g002540.1	Alpha-isopropylmalate synthase/homocitrate synthase	HMGL-like|LeuA allosteric (dimerisation) domain
vanilla_combined.32	photosystem II CP47 chlorophyll apoprotein, partial [Fosterella caulescens]	gnl|CDD|177698 PLN00068, PLN00068, photosystem II CP47 chlorophyll A apoprotein; Provisional	ATCG00680.1	photosystem II reaction center protein B	SSF81558	LOC_Os06g39708.1	photosystem II P680 chlorophyll A apoprotein, putative, expressed	membrane; thylakoid; plastid; generation of precursor metabolites and energy; photosynthesis; cellular component organization; binding;	transmembrane_regions; PSII; signal-peptide; PS_II_CP47: photosystem II chlorophyll-bin; Photosystem I subunits PsaAPsaB;	Sb03g017600.1		Photosystem II protein
vanilla_combined.33	pol-polyprotein [Silene latifolia]	gnl|CDD|73154 cd01647, RT_LTR, RT_LTR: Reverse transcriptases (RTs) from retrotransposons and retroviruses which have long terminal repeats (LTRs) in their DNA copies but not in their RNA template. RT catalyzes DNA replication from an RNA template, and is responsible for the replication of retroelements. An RT gene is usually indicative of a mobile element such as a retrotransposon or retrovirus.…				LOC_Os04g45770.1	retrotransposon protein, putative, unclassified, expressed		GAGPOLENV POLYPROTEIN; DNARNA polymerases; Ribonuclease H-like; INTEGRASE; RNASE_H; no description; rve; RVT_1; RnaseH; RETROVIRUS POLYPROTEIN;	Sb04g025810.1		Reverse transcriptase (RNA-dependent DNA polymerase)
vanilla_combined.34	GagPol3 [Arabidopsis lyrata subsp. lyrata]					LOC_Os01g66090.1	retrotransposon protein, putative, unclassified, expressed		no description; INTEGRASE; RNASE_H; Ribonuclease H-like; DNARNA polymerases; GAGPOLENV POLYPROTEIN; RETROVIRUS POLYPROTEIN; coiled-coil; rve; Retrotrans_gag; RVT_1; RnaseH;
vanilla_combined.35	DNA-directed RNA polymerase subunit beta, partial [Medicago truncatula]; DNA-directed RNA polymerase subunit beta, partial [Medicago truncatula]	gnl|CDD|176999 CHL00059, atpA, ATP synthase CF1 alpha subunit	ATCG00120.1	ATP synthase subunit alpha	ATPase, F1 complex, alpha subunit	LOC_Os04g16740.1	ATP synthase subunit alpha, putative, expressed	membrane; plastid; thylakoid; transport; response to stress; response to biotic stimulus; binding; hydrolase activity; transporter activity; response to abiotic stimulus; nucleobase, nucleoside, nucleotide and nucleic acid biosynthetic process; catabolic process;	no description; ATPASE_ALPHA_BETA; N-terminal domain of alpha and beta subunits of F1 ATP synthase; C-terminal domain of alpha and beta subunits of F1 ATP synthase; P-loop containing nucleoside triphosphate hydrolases; atpA: ATP synthase F1, alpha subunit; ATP SYNTHASE; ATP SYNTHASE ALPHA SUBUNIT MITOCHONDRIAL; ATP-synt_ab_N; ATP-synt_ab_C; ATPA_MF_01346;	Sb08g021210.1		ATP synthase alpha/beta family, beta-barrel domain
vanilla_combined.36	Ycf1 [Rhizanthella gardneri]; Ycf1 [Rhizanthella gardneri]	gnl|CDD|177096 CHL00204, ycf1, Ycf1; Provisional	ATCG01130.1	Ycf1 protein	Ycf1
vanilla_combined.37										Sb0016s002240.1
vanilla_combined.38	RecName: Full=NADH-ubiquinone oxidoreductase chain 1; AltName: Full=NADH dehydrogenase subunit 1; NADH2 dehydrogenase (ubiquinone) (EC 1.6.5.3) chain 1 - evening primrose mitochondrion	gnl|CDD|177127 MTH00054, ND1, NADH dehydrogenase subunit 1; Provisional	ATMG01120.1	NADH dehydrogenase 1B	NADH:ubiquinone oxidoreductase, subunit 1	LOC_Os10g21396.1	NADPH-dependent oxidoreductase, putative, expressed	membrane; catalytic activity; photosynthesis; plastid;	transmembrane_regions; signal-peptide; COMPLEX1_ND1_2; COMPLEX1_ND1_1; NADH DEHYDROGENASE SUBUNIT 1; NADHdh;	Sb02g032065.1
vanilla_combined.39	Filamin-A-interacting protein, putative [Ricinus communis]; Filamin-A-interacting protein, putative [Ricinus communis]	gnl|CDD|30768 COG0419, SbcC, ATPase involved in DNA repair [DNA replication, recombination, and repair]	AT5G65780.2	branched-chain amino acid aminotransferase 5 / branched-chain amino acid transaminase 5 (BCAT5)		LOC_Os01g56140.1		plastid;	coiled-coil;	Sb03g035670.1
vanilla_combined.40	heat shock cognate 70 kDa protein isoform 1 [Vitis vinifera]	gnl|CDD|185395 PTZ00009, PTZ00009, heat shock 70 kDa protein; Provisional	AT5G02500.1	heat shock cognate protein 70-1	SSF53067;SSF53067;SSF100920;SSF100934	LOC_Os11g47760.1	DnaK family protein, putative, expressed	membrane; extracellular region; nucleotide binding; response to stress; response to biotic stimulus; cytoplasm; protein binding; nucleolus; cytosol; plasma membrane; plastid; protein nucleus; response to abiotic stimulus; vacuole; cell wall; post-embryonic development; ribosome;	coiled-coil; HSP70_3; HSP70_2; HSP70_1; no description; Heat shock protein 70kD HSP70, C-terminal subdomain; Heat shock protein 70kD HSP70, peptide-binding domain; Actin-like ATPase domain; HEAT SHOCK PROTEIN 70KDA; HEAT SHOCK PROTEIN 70 HSP70; HEATSHOCK70;	Sb08g018750.1	Molecular chaperones GRP78/BiP/KAR2, HSP70 superfamily	Hsp70 protein
vanilla_combined.41	glyceraldehyde 3-phosphate dehydrogenase [Cymbidium goeringii]	gnl|CDD|165999 PLN02358, PLN02358, glyceraldehyde-3-phosphate dehydrogenase	AT1G13440.1	glyceraldehyde-3-phosphate dehydrogenase C2	Glyceraldehyde 3-phosphate dehydrogenase family	LOC_Os04g40950.1	glyceraldehyde-3-phosphate dehydrogenase, putative, expressed	membrane; nucleus; biosynthetic process; carbohydrate generation of precursor metabolites and energy; catabolic process; response to stress; response to biotic stimulus; cell wall; nucleolus; binding; cytosol; mitochondrion; plasma membrane; plastid;	G3PDHDRGNASE; Gp_dh_C; Gp_dh_N; Glyceraldehyde-3-phosphate dehydrogenase; GLYCERALDEHYDE 3-PHOSPHATE DEHYDROGENASE; GAPDH-I: glyceraldehyde-3-phosphate dehydrog; no description; Glyceraldehyde-3-phosphate dehydrogenase-like, C-terminal domain; NADP-binding Rossmann-fold domains;	Sb04g025120.1	Glyceraldehyde 3-phosphate dehydrogenase	Glyceraldehyde 3-phosphate dehydrogenase, NAD binding domain|Glyceraldehyde 3-phosphate dehydrogenase, C-terminal domain
vanilla_combined.42	phosphoenolpyruvate-carboxylase [Vanilla planifolia]	gnl|CDD|201146 pfam00311, PEPcase, Phosphoenolpyruvate carboxylase	AT1G53310.1	phosphoenolpyruvate carboxylase 1	Pyruvate/Phosphoenolpyruvate kinase, catalytic core	LOC_Os08g27840.1	phosphoenolpyruvate carboxylase, putative, expressed	generation of precursor metabolites and energy; catabolic process; extracellular region; response to extracellular stimulus; cell communication; response to stress; protein binding; catalytic activity; cytosol; cellular component organization;	PEPCARBXLASE; CAPP_MF_00595; PEPcase; Phosphoenolpyruvatepyruvate domain; no description; PEPCASE_2; PEPCASE_1;	Sb07g014960.1		Phosphoenolpyruvate carboxylase
vanilla_combined.43	BSD domain containing protein [Medicago truncatula]; BSD domain containing protein [Medicago truncatula]	gnl|CDD|73154 cd01647, RT_LTR, RT_LTR: Reverse transcriptases (RTs) from retrotransposons and retroviruses which have long terminal repeats (LTRs) in their DNA copies but not in their RNA template. RT catalyzes DNA replication from an RNA template, and is responsible for the replication of retroelements. An RT gene is usually indicative of a mobile element such as a retrotransposon or retrovirus.…	AT5G65910.1	BSD domain-containing protein	BSD	LOC_Os05g43520.2	BSD, putative, expressed		no description; BSD;	Sb03g035640.1		BSD domain
vanilla_combined.44	pentatricopeptide repeat-containing protein At2g15980-like [Vitis vinifera]	gnl|CDD|206010 pfam13839, PC-Esterase, GDSL/SGNH-like Acyl-Esterase family found in Pmr5 and Cas1p. The PC-Esterase family is comprised of Cas1p, the Homo sapiens C7orf58, Arabidopsis thaliana PMR5 and a group of plant freezing resistance/coldacclimatization proteins typified by Arabidopsis thaliana ESKIMO1, animal FAM55D proteins, and animal FAM113 proteins. The PC-Esterase family has features t…	AT4G01080.1	TRICHOME BIREFRINGENCE-LIKE 26	NOVEL00002;Protein of unknown function DUF231, plant	LOC_Os05g12380.1			signal-peptide; transmembrane_regions; DUF231;	Sb09g006930.1		Arabidopsis proteins of unknown function
vanilla_combined.45	Magnesium transporter CorA-like family protein [Arabidopsis thaliana]; Magnesium transporter CorA-like family protein [Arabidopsis thaliana]; Magnesium transporter CorA-like family protein [Arabidopsis thaliana]; Magnesium transporter CorA-like family protein [Arabidopsis thaliana]	gnl|CDD|177662 PLN00025, PLN00025, photosystem II light harvesting chlorophyll a/b binding protein; Provisional	AT1G29820.1	Magnesium transporter CorA-like family protein	Mg2+ transporter protein, CorA-like	LOC_Os01g47460.1		membrane; transport; transporter activity;	transmembrane_regions; CorA;	Sb03g030390.1
vanilla_combined.46	putative senescence-associated protein [Pisum sativum]					LOC_Os09g01000.1				Sb0016s002240.1
vanilla_combined.47	RRNA intron-encoded homing endonuclease [Medicago truncatula]; RRNA intron-encoded homing endonuclease [Medicago truncatula]									Sb1180s002020.1
vanilla_combined.48	ribosomal protein S7 [Oryza sativa Japonica Group]; Ribosomal protein S7 [Oryza sativa Japonica Group]	gnl|CDD|162164 TIGR01029, rpsG_bact, ribosomal protein S7, bacterial/organelle. This model describes the bacterial and organellar branch of the ribosomal protein S7 family (includes prokaroytic S7 and eukaryotic S5). The eukaryotic and archaeal branch is described by model TIGR01028 [Protein synthesis, Ribosomal proteins: synthesis and modification]	ATMG01270.1	mitochondrial ribosomal protein S7	Ribosomal protein S7	LOC_Os12g34045.1	mitochondrial ribosomal protein S7, putative, expressed	ribosome; translation; intracellular; structural molecule activity;	RIBOSOMAL PROTEIN S7; Ribosomal_S7; rpsG_bact: ribosomal protein S7; Ribosomal protein S7; no description;	Sb07g028153.1		Zinc knuckle|Integrase core domain|Reverse transcriptase (RNA-dependent DNA polymerase)
vanilla_combined.49	heat shock protein binding protein, putative [Ricinus communis]; heat shock protein binding protein, putative [Ricinus communis]	gnl|CDD|182712 PRK10767, PRK10767, chaperone protein DnaJ; Provisional	AT4G07990.1	Chaperone DnaJ-domain superfamily protein	Heat shock protein DnaJ, N-terminal	LOC_Os07g03270.1	heat shock protein DnaJ, putative, expressed	protein protein binding;	signal-peptide; DNAJ HOMOLOG SUBFAMILY B MEMBER 2, 6, 8, 10; coiled-coil; Chaperone J-domain; no description; DNAJHSP40; DnaJ; DNAJ_2;	Sb02g002120.1		DnaJ domain
vanilla_combined.50
vanilla_combined.51	RecName: Full=S-adenosylmethionine synthase; Short=AdoMet synthase; AltName: Full=Methionine adenosyltransferase; Short=MAT; S-adenosyl-L-methionine synthetase [Dendrobium crumenatum]	gnl|CDD|177886 PLN02243, PLN02243, S-adenosylmethionine synthase	AT1G02500.1	S-adenosylmethionine synthetase 1	S-adenosylmethionine synthetase	LOC_Os05g04510.2	S-adenosylmethionine synthetase, putative, expressed	membrane; biosynthetic process; cell wall; cytosol; response to stress; response to abiotic stimulus; transferase activity; plasma membrane; nucleobase, nucleoside, nucleotide and nucleic acid	no description; S-adenosylmethionine synthetase; S-AdoMet_synt_C; S-AdoMet_synt_M; S-AdoMet_synt_N; Methionine adenosyltransferase; S-ADENOSYLMETHIONINE SYNTHETASE; metK: methionine adenosyltransferase; METK_MF_00086; ADOMET_SYNTHETASE_2; ADOMET_SYNTHETASE_1;	Sb09g002840.1	S-adenosylmethionine synthetase	S-adenosylmethionine synthetase, N-terminal domain|S-adenosylmethionine synthetase, central domain|S-adenosylmethionine synthetase, C-terminal domain
vanilla_combined.52	TCER1 [Triticum aestivum]	gnl|CDD|166510 PLN02869, PLN02869, fatty aldehyde decarbonylase	AT1G02205.3	Fatty acid hydroxylase superfamily	Fatty acid hydroxylase;Uncharacterised protein, Wax2 C-terminal	LOC_Os02g40784.1	WAX2, putative, expressed	response to stress; response to biotic stimulus; endoplasmic reticulum; multicellular organismal development; response to abiotic stimulus; catabolic process; biosynthetic process; lipid cell; catalytic activity;	transmembrane_regions; Wax2_C; STEROL DESATURASE; FA_hydroxylase;	Sb01g019590.1		Sterol desaturase
vanilla_combined.53	polyprotein [Primula vulgaris]					LOC_Os02g53470.1	retrotransposon protein, putative, unclassified, expressed		RT_POL; RVT_1; rve; Retrotrans_gag; Chromo; RVP_2; RETROVIRUS POLYPROTEIN; GAGPOLENV POLYPROTEIN; DNARNA polymerases; Ribonuclease H-like; Acid proteases; Chromo domain-like; no description; CHROMO_2; INTEGRASE; coiled-coil;	Sb04g018075.1		IQ calmodulin-binding motif|IQ calmodulin-binding motif|Reverse transcriptase (RNA-dependent DNA polymerase)|Integrase core domain|'chromo' (CHRromatin Organisation MOdifier) domain
vanilla_combined.54	iron-sulfur cluster assembly enzyme ISCU, mitochondrial-like [Brachypodium distachyon]	gnl|CDD|188192 TIGR01999, iscU, FeS cluster assembly scaffold IscU. This model represents IscU, a homolog of the N-terminal region of NifU, an Fe-S cluster assembly protein found mostly in nitrogen-fixing bacteria. IscU is considered part of the IscSUA-hscAB-fdx system of Fe-S assembly, whereas NifU is found in nitrogenase-containing (nitrogen-fixing) species. A NifU-type protein is also found in…	AT4G22220.1	SufE/NifU family protein	SSF82649	LOC_Os01g47340.1	iron-sulfur cluster assembly enzyme ISCU, mitochondrial precursor, putative, expressed	biosynthetic process; structural molecule activity; mitochondrion;	coiled-coil; signal-peptide; no description; SufENifU; iscU: FeS cluster assembly scaffold IscU; IRON-SULFUR CLUSTER ASSEMBLY ENZYME NIFU HOMOLOG; NifU_N;	Sb03g030300.1	Iron binding protein involved in Fe-S cluster formation	NifU-like N terminal domain
vanilla_combined.55	uncharacterized protein LOC100819200 isoform 1 [Glycine max]	gnl|CDD|162451 TIGR01622, SF-CC1, splicing factor, CC1-like family. This model represents a subfamily of RNA splicing factors including the Pad-1 protein (N. crassa), CAPER (M. musculus) and CC1.3 (H.sapiens). These proteins are characterized by an N-terminal arginine-rich, low complexity domain followed by three (or in the case of 4 H. sapiens paralogs, two) RNA recognition domains (rrm: pfam007…	AT3G13460.1	evolutionarily conserved C-terminal region 2	YTH domain	LOC_Os03g06240.1	YT521-B-like family domain containing protein, expressed	nucleus; protein binding; cytosol; cytoplasm;	YTH; YTH DOMAIN-CONTAINING; YTH YT521-B HOMOLOGY DOMAIN-CONTAINING;	Sb01g046550.2
vanilla_combined.56	monosaccharide transporter1 [Zea mays]; monosaccharide transport protein 1 [Zea mays]; sugar transport protein 1 [Zea mays]	gnl|CDD|200987 pfam00083, Sugar_tr, Sugar (and other) transporter	AT1G11260.1	sugar transporter 1	Major facilitator superfamily, general substrate transporter	LOC_Os07g01560.1	transporter family protein, putative, expressed	transport; membrane; nucleus; transporter activity; vacuole; plasma membrane;	SUGAR TRANSPORTER; transmembrane_regions; signal-peptide; SUGRTRNSPORT; Sugar_tr; MONOSACCHARIDE TRANSPORTER, PLANT; SP: MFS transporter, sugar porter SP famil; MFS general substrate transporter; SUGAR_TRANSPORT_1; SUGAR_TRANSPORT_2;	Sb02g036310.1	Predicted transporter (major facilitator superfamily)	Sugar (and other) transporter|Major Facilitator Superfamily
vanilla_combined.57	bZIP-like protein [Oryza sativa Japonica Group]	gnl|CDD|73156 cd01650, RT_nLTR_like, RT_nLTR: Non-LTR (long terminal repeat) retrotransposon and non-LTR retrovirus reverse transcriptase (RT). This subfamily contains both non-LTR retrotransposons and non-LTR retrovirus RTs. RTs catalyze the conversion of single-stranded RNA into double-stranded DNA for integration into host chromosomes. RT is a multifunctional enzyme with RNA-directed DNA polym…	AT1G43760.1	DNAse I-like superfamily protein	Endonuclease/exonuclease/phosphatase	LOC_Os06g50190.1	retrotransposon protein, putative, unclassified, expressed		RT_POL; DNase I-like; REVERSE TRANSCRIPTASES; NON-LTR RETROELEMENT REVERSE TRANSCRIPTASE RELATED; RVT_1; Ribonuclease H-like; DNARNA polymerases; no description; coiled-coil;	Sb08g003575.1		Reverse transcriptase (RNA-dependent DNA polymerase)
vanilla_combined.58	calcium-transporting ATPase 3, endoplasmic reticulum-type-like [Vitis vinifera]	gnl|CDD|200073 TIGR01116, ATPase-IIA1_Ca, sarco/endoplasmic reticulum calcium-translocating P-type ATPase. This model describes the P-type ATPase responsible for translocating calcium ions across the endoplasmic reticulum membrane of eukaryotes , and is of particular importance in the sarcoplasmic reticulum of skeletal and cardiac muscle in vertebrates. These pumps transfer Ca2+ from the cytoplas…	AT1G10130.1	endoplasmic reticulum-type calcium-transporting ATPase 3	SSF81665;SSF81653;SSF56784;SSF81660	LOC_Os03g52090.1	calcium-transporting ATPase 3, endoplasmic reticulum-type, putative, expressed	transport; hydrolase activity; transporter activity; multicellular organismal development; cell; Golgi apparatus; catabolic process; nucleobase, nucleoside, nucleotide and nucleic acid protein binding;	transmembrane_regions; coiled-coil; no description; ATPASE_E1_E2; CATATPASE; E1-E2_ATPase; Cation_ATPase_C; Hydrolase; Calcium ATPase, transmembrane domain M; Calcium ATPase, transduction domain A; HAD-like; Metal cation-transporting ATPase, ATP-binding domain N; ATPase_P-type: HAD ATPase, P-type, fam; ATPase-IIA1_Ca: calcium-translocating; CATION-TRANSPORTING ATPASE; CATION-TRANSPORTING ATPASE E…	Sb01g009225.1	Ca2+ transporting ATPase	E1-E2 ATPase|haloacid dehalogenase-like hydrolase
vanilla_combined.59	probable UDP-N-acetylglucosamine--peptide N-acetylglucosaminyltransferase SEC [Vitis vinifera]	gnl|CDD|33700 COG3914, Spy, Predicted O-linked N-acetylglucosamine transferase, SPINDLY family [Posttranslational modification, protein turnover, chaperones]	AT3G04240.1	Tetratricopeptide repeat (TPR)-like superfamily protein	SSF48452;SSF48452	LOC_Os01g68680.1	tetratricopeptide repeat domain containing protein, expressed	transferase activity; biosynthetic process; protein modification process; carbohydrate	no description; TPR; TPR_1; UDP-N-ACETYLGLUCOSAMINE--PEPTIDE N-ACETYLGLUCOSAMINYLTRANSFERASE 110 KDA SUBUNIT; TETRATRICOPEPTIDE REPEAT PROTEIN, TPR; TPR-like; TPR_REGION;	Sb04g019560.1	O-linked N-acetylglucosamine transferase OGT	Tetratricopeptide repeat|Tetratricopeptide repeat|Tetratricopeptide repeat|Tetratricopeptide repeat|Tetratricopeptide repeat|Tetratricopeptide repeat|Tetratricopeptide repeat|Tetratricopeptide repeat|Tetratricopeptide repeat|Tetratricopeptide repeat|Tetratricopeptide repeat|Tetratricopeptide repeat|Tetratricopeptide repeat|Tetratricopeptide repeat|Tetratricopeptide repeat|Tetratricopeptide repeat…
vanilla_combined.60	probable cytochrome P450 monooxygenase - maize (fragment)					LOC_Os09g01000.1				Sb1138s002030.1
vanilla_combined.61	probable serine/threonine-protein kinase DDB_G0279405-like [Vitis vinifera]	gnl|CDD|197582 smart00220, S_TKc, Serine/Threonine protein kinases, catalytic domain. Phosphotransferases. Serine or threonine-specific kinase subfamily	AT3G45240.1	geminivirus rep interacting kinase 1	Protein kinase-like domain	LOC_Os03g50330.1	CAMK_KIN1/SNF1/Nim1_like.18 - CAMK includes calcium/calmodulin depedent protein kinases, expressed	kinase activity; protein modification process;	no description; Pkinase; CALCIUMCALMODULIN-DEPENDENT PROTEIN KINASE KINASE; PROTEIN_KINASE_DOM; PROTEIN_KINASE_ST; Protein kinase-like PK-like; PROTEIN_KINASE_ATP; CALCIUMCALMODULIN-DEPENDENT PROTEIN KINASE-RELATED;	Sb06g023790.1	Serine/threonine protein kinase	Protein kinase domain|Protein tyrosine kinase
vanilla_combined.62	RRNA intron-encoded homing endonuclease [Medicago truncatula]; RRNA intron-encoded homing endonuclease [Medicago truncatula]									Sb0016s002240.1
vanilla_combined.63	putative senescence-associated protein [Pisum sativum]					LOC_Os09g01000.1				Sb0016s002240.1
vanilla_combined.64	gag-pol polyprotein [Citrus unshiu]					LOC_Os05g45620.1	retrotransposon protein, putative, unclassified, expressed		Retrotrans_gag; RETROVIRUS POLYPROTEIN; RNASE_H; no description; DNARNA polymerases; GAGPOLENV POLYPROTEIN; coiled-coil; RVT_1;	Sb08g007980.1		Reverse transcriptase (RNA-dependent DNA polymerase)
vanilla_combined.65	mitochondrial 2-oxoglutarate/malate carrier protein [Zea mays]; mitochondrial 2-oxoglutarate/malate carrier protein [Zea mays]	gnl|CDD|173456 PTZ00169, PTZ00169, ADP/ATP transporter on adenylate translocase; Provisional	AT2G22500.1	uncoupling protein 5	Mitochondrial substrate carrier	LOC_Os08g37370.2	mitochondrial carrier protein, putative, expressed	transport; transporter activity; membrane; mitochondrion; binding;	Mitochondrial carrier; MITOCHONDRIAL CARRIER PROTEIN RELATED; MITOCHONDRIAL 2-OXOGLUTARATEMALATE CARRIER PROTEIN; Mito_carr; MTUNCOUPLING; SOLCAR;	Sb07g023340.1	Mitochondrial oxoglutarate/malate carrier proteins	Mitochondrial carrier protein|Mitochondrial carrier protein|Mitochondrial carrier protein
vanilla_combined.66	stromal 70 kDa heat shock-related protein, chloroplastic-like [Glycine max]	gnl|CDD|178726 PLN03184, PLN03184, chloroplast Hsp70; Provisional	AT4G24280.1	chloroplast heat shock protein 70-1	SSF53067;SSF53067;SSF100920;SSF100934	LOC_Os05g23740.1	DnaK family protein, putative, expressed	protein nucleus; nucleotide binding; response to stress; response to abiotic stimulus; transport; thylakoid; protein binding; plastid; mitochondrion;	HEATSHOCK70; HSP70_3; HSP70_2; HSP70_1; no description; Heat shock protein 70kD HSP70, C-terminal subdomain; Actin-like ATPase domain; Heat shock protein 70kD HSP70, peptide-binding domain; prok_dnaK: chaperone protein DnaK; HEAT SHOCK PROTEIN 70KDA; HEAT SHOCK PROTEIN 70 HSP70; DNAK_MF_00332; signal-peptide; coiled-coil;	Sb08g009580.1	Molecular chaperones mortalin/PBP74/GRP75, HSP70 superfamily	Hsp70 protein
vanilla_combined.67	ribulose bisphosphate carboxylase/oxygenase activase 1, chloroplastic-like [Vitis vinifera]	gnl|CDD|177658 PLN00020, PLN00020, ribulose bisphosphate carboxylase/oxygenase activase -RuBisCO activase (RCA); Provisional	AT2G39730.1	rubisco activase	SSF52540	LOC_Os11g47970.1	AAA-type ATPase family protein, putative, expressed	membrane; extracellular region; plastid; thylakoid; nucleotide binding; multicellular organismal development; response to abiotic stimulus; response to stress; response to biotic stimulus; protein binding; enzyme regulator activity; nucleus; response to endogenous stimulus; cell wall;	P-loop containing nucleoside triphosphate hydrolases; AAA; no description;	Sb05g027880.1	26S proteasome regulatory complex, ATPase RPT4	ATPase family associated with various cellular activities (AAA)
vanilla_combined.68	peptidylprolyl isomerase domain and WD repeat-containing protein 1 [Vitis vinifera]	gnl|CDD|29398 cd01927, cyclophilin_WD40, cyclophilin_WD40: cyclophilin-type peptidylprolyl cis- trans isomerases (cyclophilins) having a WD40 domain. This group consists of several hypothetical and putative eukaryotic and bacterial proteins which have a cyclophilin domain and a WD40 domain. Function of the protein is not known	AT3G44600.1	cyclophilin71	SSF69322;Cyclophilin-like	LOC_Os08g44330.2	peptidylprolyl isomerase domain and WD repeat-containing protein 1, putative, expressed	intracellular; anatomical structure morphogenesis; multicellular organismal development; growth; protein binding; catalytic activity; flower development; chromatin binding; protein modification process; protein nucleus; cellular component organization;	CSA_PPIASE_1; no description; Pro_isomerase; CSAPPISMRASE; CSA_PPIASE_2; Tricorn protease domain 2; Cyclophilin-like; CYCLOPHILIN; PEPTIDYL-PROLYL CIS-TRANS ISOMERASE-LIKE;	Sb07g024330.1	Cyclophilin-related peptidyl-prolyl cis-trans isomerase	WD domain, G-beta repeat|WD domain, G-beta repeat|WD domain, G-beta repeat|WD domain, G-beta repeat|Cyclophilin type peptidyl-prolyl cis-trans isomerase/CLD
vanilla_combined.69	RNA-directed DNA polymerase homolog T13L16.7 - Arabidopsis thaliana (fragment)	gnl|CDD|177661 PLN00023, PLN00023, GTP-binding protein; Provisional	AT5G64813.1	Ras-related small GTP-binding family protein	Small GTP-binding protein	LOC_Os06g50190.1	retrotransposon protein, putative, unclassified, expressed		RT_POL; DNase I-like; REVERSE TRANSCRIPTASES; NON-LTR RETROELEMENT REVERSE TRANSCRIPTASE RELATED; RVT_1; Ribonuclease H-like; DNARNA polymerases; no description; coiled-coil;	Sb03g001780.1		Reverse transcriptase (RNA-dependent DNA polymerase)
vanilla_combined.70	gag-pol polyprotein [Silene latifolia]					LOC_Os06g25800.1	retrotransposon protein, putative, unclassified, expressed		no description; Ribonuclease H-like; DNARNA polymerases; GAGPOLENV POLYPROTEIN; RETROVIRUS POLYPROTEIN; rve; transmembrane_regions; signal-peptide; RVT_1; PROKAR_LIPOPROTEIN; coiled-coil; INTEGRASE; RT_POL;	Sb04g018075.1		IQ calmodulin-binding motif|IQ calmodulin-binding motif|Reverse transcriptase (RNA-dependent DNA polymerase)|Integrase core domain|'chromo' (CHRromatin Organisation MOdifier) domain
vanilla_combined.71						LOC_Os05g49850.1	retrotransposon protein, putative, unclassified, expressed		GAG-POL-RELATED RETROTRANSPOSON; RVT_2; rve; INTEGRASE; no description; Ribonuclease H-like; DNARNA polymerases;	Sb08g015513.1		Reverse transcriptase (RNA-dependent DNA polymerase)
vanilla_combined.72	Non-specific lipid-transfer protein [Medicago truncatula]; Non-specific lipid-transfer protein [Medicago truncatula]	gnl|CDD|72939 cd01960, nsLTP1, nsLTP1: Non-specific lipid-transfer protein type 1 (nsLTP1) subfamily; Plant nsLTPs are small, soluble proteins that facilitate the transfer of fatty acids, phospholipids, glycolipids, and steroids between membranes. In addition to lipid transport and assembly, nsLTPs also play a key role in the defense of plants against pathogens. There are two closely-related type…	AT5G01870.1	Bifunctional inhibitor/lipid-transfer protein/seed storage 2S albumin superfamily protein	Bifunctional inhibitor/plant lipid transfer protein/seed storage	LOC_Os01g12020.1	LTPL18 - Protease inhibitor/seed storage/LTP family protein precursor, expressed	cell; lipid binding; transport;	no description; Bifunctional inhibitorlipid-transfer proteinseed storage 2S albumin; transmembrane_regions; LIPIDTRNSFER; Tryp_alpha_amyl; signal-peptide;	Sb03g001580.1		Protease inhibitor/seed storage/LTP family
vanilla_combined.73	probable cytochrome P450 monooxygenase - maize (fragment)	gnl|CDD|177698 PLN00068, PLN00068, photosystem II CP47 chlorophyll A apoprotein; Provisional	ATCG00680.1	photosystem II reaction center protein B	SSF81558	LOC_Os09g01000.1				Sb0016s002240.1
vanilla_combined.74	legumin precur [Magnolia salicifolia]	gnl|CDD|165777 PLN00212, PLN00212, glutelin; Provisional	AT5G44120.3	RmlC-like cupins superfamily protein	Cupin, RmlC-type	LOC_Os01g55690.1	glutelin, putative, expressed	cell; post-embryonic development; reproduction; response to endogenous stimulus;	Cupin_1; 11S_SEED_STORAGE; no description; transmembrane_regions; RmlC-like cupins; 11SGLOBULIN; signal-peptide;	Sb09g000830.1		Cupin|Cupin
vanilla_combined.75	ubiquitin carboxyl-terminal hydrolase 3 [Vitis vinifera]	gnl|CDD|73069 cd02663, Peptidase_C19G, A subfamily of Peptidase C19. Peptidase C19 contains ubiquitinyl hydrolases. They are intracellular peptidases that remove ubiquitin molecules from polyubiquinated peptides by cleavage of isopeptide bonds. They hydrolyze bonds involving the carboxyl group of the C-terminal Gly residue of ubiquitin. The purpose of the de-ubiquitination is thought to be editin…	AT4G39910.1	ubiquitin-specific protease 3	SSF54001	LOC_Os04g37950.1	ubiquitin carboxyl-terminal hydrolase domain containing protein, expressed	hydrolase activity; nucleus; biosynthetic process; protein modification process;	Cysteine proteinases; UCH_2_1; UBIQUITIN SPECIFIC PROTEASE 46-RELATED; UCH_2_2; UCH_2_3; UBIQUITIN SPECIFIC PROTEASE FAMILY C19-RELATED;	Sb06g018520.1	Ubiquitin-specific protease	Ubiquitin carboxyl-terminal hydrolase
vanilla_combined.76
vanilla_combined.77	protein CLP1 homolog [Brachypodium distachyon]	gnl|CDD|191613 pfam06807, Clp1, Pre-mRNA cleavage complex II protein Clp1. This family consists of several pre-mRNA cleavage complex II Clp1 (or HeaB) proteins. Six different protein factors are required in vitro for 3&apos; end formation of mammalian pre-mRNAs by endonucleolytic cleavage and polyadenylation. Clp1 is a subunit of cleavage complex IIA, which is required for cleavage, but not for p…	AT3G04680.1	CLP-similar protein 3	PF03205;Pre-mRNA cleavage complex II Clp1	LOC_Os02g12570.1	pre-mRNA cleavage complex II protein Clp1, putative, expressed	nucleobase, nucleoside, nucleotide and nucleic acid nucleus; binding; reproduction; post-embryonic development; flower development; multicellular organismal development; protein binding; nucleoplasm;	P-loop containing nucleoside triphosphate hydrolases; GAE; Clp1; MobB; CLEAVAGEPOLYADENYLATION FACTOR IA SUBUNIT CLP1P;	Sb04g007560.1	mRNA cleavage and polyadenylation factor IA/II complex, subunit CLP1	Pre-mRNA cleavage complex II protein Clp1
vanilla_combined.78	ribosomal protein L16 (chloroplast) [Hosta ventricosa]	gnl|CDD|176985 CHL00044, rpl16, ribosomal protein L16	ATCG00790.1	ribosomal protein L16	Ribosomal protein L10e/L16	LOC_Os05g22724.1	chloroplast 50S ribosomal protein L16, putative, expressed	ribosome; plastid; translation; structural molecule activity;	Ribosomal protein L10e; RIBOSOMALL16; RIBOSOMAL_L16_2; RIBOSOMAL_L16_1; 50S60S RIBOSOMAL PROTEIN L16; rplP_bact: ribosomal protein L16; Ribosomal_L16;	Sb06g020500.1	60S ribosomal protein L14/L17/L23	Ribosomal protein L14p/L23e
vanilla_combined.79	putative senescence-associated protein [Pisum sativum]									Sb01g024221.1
vanilla_combined.80	pol-polyprotein [Silene latifolia]	gnl|CDD|187703 cd09279, RNase_HI_archaeal_like, RNAse HI family that includes Archaeal RNase HI. Ribonuclease H (RNase H) is classified into two evolutionarily unrelated families, type 1 (prokaryotic RNase HI, eukaryotic RNase H1 and viral RNase H) and type 2 (prokaryotic RNase HII and HIII, and eukaryotic RNase H2). RNase H is an endonuclease that cleaves the RNA strand of an RNA/DNA hybrid in a…				LOC_Os10g42999.1	retrotransposon protein, putative, Ty3-gypsy subclass, expressed		RVT_1; Retrotrans_gag; RnaseH; coiled-coil; RETROVIRUS POLYPROTEIN; GAGPOLENV POLYPROTEIN; Ribonuclease H-like; no description; RNASE_H; INTEGRASE; rve; DNARNA polymerases;
vanilla_combined.81	NBS-LRR-like protein B [Oryza sativa Indica Group]	gnl|CDD|201512 pfam00931, NB-ARC, NB-ARC domain	AT3G14470.1	NB-ARC domain-containing disease resistance protein	SSF52540;SSF52058	LOC_Os11g45050.1	NBS-LRR disease resistance protein, putative, expressed	protein binding; response to stress;	DISEASERSIST; NB-ARC; LEUCINE-RICH REPEAT-CONTAINING PROTEIN; coiled-coil; no description; P-loop containing nucleoside triphosphate hydrolases; L domain-like;	Sb05g026470.2
vanilla_combined.82	DUF21 domain-containing protein At1g55930, chloroplastic-like [Glycine max]	gnl|CDD|177662 PLN00025, PLN00025, photosystem II light harvesting chlorophyll a/b binding protein; Provisional	AT3G13070.1	CBS domain-containing protein / transporter associated domain-containing protein	Protein of unknown function DUF21;SSF54631;Cystathionine beta-synthase, core;Transporter-associated domain	LOC_Os03g39640.2	CBS domain containing protein, expressed	plastid;	CBS; transmembrane_regions; DUF21; CorC_HlyC; HEMOLYSIN-RELATED; no description; GHMP Kinase, C-terminal domain; CBS-domain;	Sb01g015370.2
vanilla_combined.83	Os01g0631100 [Oryza sativa Japonica Group]; O-acetyltransferase-like [Oryza sativa Japonica Group]; O-acetyltransferase-like [Oryza sativa Japonica Group]; Os01g0631100 [Oryza sativa Japonica Group]	gnl|CDD|177662 PLN00025, PLN00025, photosystem II light harvesting chlorophyll a/b binding protein; Provisional	AT5G46340.1	O-acetyltransferase family protein	NOVEL00098;Cas1p-like;NOVEL00099	LOC_Os01g44040.1	CAS1 domain-containing protein 1 precursor, putative, expressed	cell; transferase activity;	transmembrane_regions; signal-peptide; FAMILY NOT NAMED; Cas1p; SUBFAMILY NOT NAMED;	Sb09g029750.1	O-acetyltransferase	Cas1p-like protein
vanilla_combined.84	NADH dehydrogenase subunit 5 [Bambusa oldhamii]	gnl|CDD|177253 MTH00210, ND5, NADH dehydrogenase subunit 5; Provisional	ATMG00665.1	NADH dehydrogenase 5B	NADH:ubiquinone oxidoreductase, chain 5	LOC_Os10g21418.1	NADPH-dependent oxidoreductase, putative, expressed	catalytic activity; photosynthesis; plastid;	transmembrane_regions; signal-peptide; NPOXDRDTASE5; NADHDHGNASE5; Oxidored_q1; Oxidored_q1_N; NADH DEHYDROGENASE SUBUNIT 5; NDH_I_L: proton-translocating NADH-quinone o; Oxidored_q1_C;	Sb0016s002040.1
vanilla_combined.85
vanilla_combined.86	pentatricopeptide repeat-containing protein At3g56550 [Vitis vinifera]	gnl|CDD|178626 PLN03077, PLN03077, Protein ECB2; Provisional	AT3G56550.1	Pentatricopeptide repeat (PPR) superfamily protein	Pentatricopeptide repeat;SSF48452	LOC_Os10g39460.1	selenium-binding protein-like, putative, expressed		PPR; PPR: pentatricopeptide repeat domain; signal-peptide; TPR-like; SELENIUM-BINDING PROTEIN; PENTATRICOPEPTIDE REPEAT-CONTAINING PROTEIN;	Sb01g030410.1		PPR repeat|PPR repeat|PPR repeat|PPR repeat|PPR repeat|PPR repeat|PPR repeat|PPR repeat
vanilla_combined.87	RRNA intron-encoded homing endonuclease [Medicago truncatula]; RRNA intron-encoded homing endonuclease [Medicago truncatula]	gnl|CDD|162216 TIGR01131, ATP_synt_6_or_A, ATP synthase subunit 6 (eukaryotes),also subunit A (prokaryotes). Bacterial forms should be designated ATP synthase, F0 subunit A; eukaryotic (chloroplast and mitochondrial) forms should be designated ATP synthase, F0 subunit 6. The F1/F0 ATP synthase is a multisubunit, membrane associated enzyme found in bacteria and mitochondria and chloroplast. This e…	ATMG00410.1	ATPase subunit 6-1	ATPase, F0 complex, subunit A	LOC_Os12g23610.1	ATP synthase, A subunit family protein, putative, expressed	transport; biosynthetic process; nucleobase, nucleoside, nucleotide and nucleic acid membrane; mitochondrion; intracellular; transporter activity;	ATP SYNTHASE SUBUNIT 6; transmembrane_regions; F1F0 ATP synthase subunit A; ATP-synt_A;	Sb1180s002020.1
vanilla_combined.88	probable serine/threonine-protein kinase WNK4-like [Vitis vinifera]	gnl|CDD|173724 cd06606, STKc_MAPKKK, Catalytic domain of the Protein Serine/Threonine Kinase, Mitogen-Activated Protein Kinase Kinase Kinase. Serine/threonine kinases (STKs), mitogen-activated protein kinase (MAPK) kinase kinase (MAPKKK) subfamily, catalytic (c) domain. STKs catalyze the transfer of the gamma-phosphoryl group from ATP to serine/threonine residues on protein substrates. The MAPKKK…	AT5G41990.1	with no lysine (K) kinase 8	Protein kinase-like domain	LOC_Os02g45130.1	protein kinase, putative, expressed	nucleus; kinase activity; protein modification process; reproduction; post-embryonic development; response to abiotic stimulus; flower development;	no description; Protein kinase-like PK-like; PROTEIN_KINASE_ST; PROTEIN_KINASE_DOM; Pkinase; SERINETHREONINE-PROTEIN KINASE WNK WITH NO LYSINE-RELATED;	Sb04g032080.1	Serine/threonine protein kinase	Protein kinase domain|Protein tyrosine kinase
vanilla_combined.89	nad4 gene product (mitochondrion) [Beta vulgaris subsp. vulgaris]; NADH dehydrogenase subunit 4 [Beta vulgaris subsp. maritima]; NADH dehydrogenase subunit 4 [Beta macrocarpa]; NADH dehydrogenase subunit 4 [Beta vulgaris]; NADH dehydrogenase subunit 4 [Beta vulgaris subsp. vulgaris]; NADH dehydrogenase subunit 4 [Beta vulgaris subsp. maritima]; NADH dehydrogenase subunit 4 [Beta vulgaris subsp. m…	gnl|CDD|164762 MTH00217, ND4, NADH dehydrogenase subunit 4; Provisional	ATMG00580.1	NADH dehydrogenase subunit 4	NADH:ubiquinone oxidoreductase, chain 4	LOC_Os12g34094.1	NADH-ubiquinone oxidoreductase chain 4, putative, expressed	catalytic activity; membrane; mitochondrion; generation of precursor metabolites and energy;	signal-peptide; transmembrane_regions; NDH_I_M: proton-translocating NADH-quinone o; NADH DEHYDROGENASE; NADH DEHYDROGENASE SUBUNIT 4; Oxidored_q1; NUOXDRDTASE4;	Sb03g020225.1
vanilla_combined.90	50S ribosomal protein L2-B [Medicago truncatula]; 50S ribosomal protein L2-B [Medicago truncatula]	gnl|CDD|177845 PLN02194, PLN02194, cytochrome-c oxidase	ATMG00730.1	cytochrome c oxidase subunit 3	Cytochrome c oxidase, subunit III	LOC_Os10g21358.1	chloroplast 50S ribosomal protein L23, putative	ribosome; plastid; translation; structural molecule activity;	Ribosomal_L23; RIBOSOMAL_L23; no description; Ribosomal proteins L23 and L15e;	Sb0506s002020.1		Ribosomal Proteins L2, C-terminal domain
vanilla_combined.91	aquaporin [Ananas comosus]	gnl|CDD|201100 pfam00230, MIP, Major intrinsic protein. MIP (Major Intrinsic Protein) family proteins exhibit essentially two distinct types of channel properties: (1) specific water transport by the aquaporins, and (2) small neutral solutes transport, such as glycerol by the glycerol facilitators	AT4G23400.1	plasma membrane intrinsic protein 1;5	Major intrinsic protein	LOC_Os04g47220.1	aquaporin protein, putative, expressed	transport; transporter activity; membrane; response to stress; response to abiotic stimulus; plasma membrane;	transmembrane_regions; MINTRINSICP; MIP; no description; Aquaporin-like; MIP: MIP family channel proteins; AQUAPORIN-RELATED; AQUAPORIN TRANSPORTER;	Sb04g032430.1	Aquaporin (major intrinsic protein family)	Major intrinsic protein
vanilla_combined.92	sucrose phosphate synthase [Dendrobium officinale]	gnl|CDD|162870 TIGR02468, sucrsPsyn_pln, sucrose phosphate synthase/possible sucrose phosphate phosphatase, plant. Members of this family are sucrose-phosphate synthases of plants. This enzyme is known to exist in multigene families in several species of both monocots and dicots. The N-terminal domain is the glucosyltransferase domain. Members of this family also have a variable linker region and…	AT5G20280.1	sucrose phosphate synthase 1F	Sucrose phosphate synthase, plant	LOC_Os08g20660.1	sucrose-phosphate synthase, putative, expressed	carbohydrate transferase activity; biosynthetic process; cytosol; plasma membrane;	GLYCOSYLTRANSFERASE; Glycos_transf_1; S6PP; UDP-Glycosyltransferaseglycogen phosphorylase; sucrsPsyn_pln: sucrose phosphate syntha; Sucrose_synth; SUCROSE PHOSPHATE SYNTASE;	Sb09g028570.1	Glycosyltransferase	Glycosyl transferases group 1
vanilla_combined.93
vanilla_combined.94	uncharacterized oxidoreductase C23D3.11 [Vitis vinifera]	gnl|CDD|168186 PRK05693, PRK05693, short chain dehydrogenase; Provisional	AT5G65205.1	NAD(P)-binding Rossmann-fold superfamily protein	SSF51735	LOC_Os04g38420.1	oxidoreductase, short chain dehydrogenase/reductase family domain containing protein, expressed	catalytic activity; binding;	SDRFAMILY; NADP-binding Rossmann-fold domains; GDHRDH; no description; SHORT-CHAIN DEHYDROGENASE-RELATED; adh_short; SHORT-CHAIN DEHYDROGENASESREDUCTASE FAMILY MEMBER; ADH_SHORT; transmembrane_regions;	Sb06g018720.1	1-Acyl dihydroxyacetone phosphate reductase and related dehydrogenases	short chain dehydrogenase
vanilla_combined.95	RRNA intron-encoded homing endonuclease [Medicago truncatula]; RRNA intron-encoded homing endonuclease [Medicago truncatula]									Sb1180s002020.1
vanilla_combined.96	OSIGBa0139N19-OSIGBa0137L10.2 [Oryza sativa Indica Group]					LOC_Os04g24060.1	retrotransposon protein, putative, Ty3-gypsy subclass, expressed		Retrotrans_gag; RVP_2; Ribonuclease H-like; Acid proteases; Retrovirus zinc finger-like domains; no description; ASP_PROTEASE; ZF_CCHC; RT_POL; INTEGRASE; Chromo; coiled-coil; RETROVIRUS POLYPROTEIN; GAGPOLENV POLYPROTEIN; rve; zf-CCHC; signal-peptide; DNARNA polymerases; RVT_1;	Sb07g011900.1		Retrotransposon gag protein|Zinc knuckle|Retroviral aspartyl protease|Reverse transcriptase (RNA-dependent DNA polymerase)|Integrase core domain|'chromo' (CHRromatin Organisation MOdifier) domain
vanilla_combined.97	Beta-galactosidase [Medicago truncatula]; Beta-galactosidase [Medicago truncatula]	gnl|CDD|201720 pfam01301, Glyco_hydro_35, Glycosyl hydrolases family 35	AT1G72990.1	beta-galactosidase 17	Glycoside hydrolase, family 35	LOC_Os05g46200.1	beta-galactosidase 8 precursor, putative, expressed	catalytic activity; carbohydrate catabolic process; cell; hydrolase activity; binding; mitochondrion;	GLHYDRLASE35; Glyco_hydro_35; BETA-GALACTOSIDASE RELATED; Transglycosidases; no description; GLYCOSYL_HYDROL_F35; signal-peptide;	Sb09g026870.1	Beta-galactosidase	Glycosyl hydrolases family 35
vanilla_combined.98	mitogen-activated protein kinase 1 [Prunus salicina]	gnl|CDD|143363 cd07858, STKc_TEY_MAPK_plant, Catalytic domain of the Serine/Threonine Kinases, TEY Mitogen-Activated Protein Kinases from Plants. Serine/Threonine Kinases (STKs), Plant TEY Mitogen-Activated Protein Kinase (MAPK) subfamily, catalytic (c) domain. STKs catalyze the transfer of the gamma-phosphoryl group from ATP to serine/threonine residues on protein substrates. The TEY MAPK subfam…	AT4G01370.1	MAP kinase 4	Protein kinase-like domain	LOC_Os02g35470.1	calmodulin binding protein, putative, expressed	protein binding;	Calmodulin_bind;	Sb04g023100.1		Calmodulin binding protein-like
vanilla_combined.99	acetyl-CoA carboxylase beta subunit (chloroplast) [Phalaenopsis equestris]; acetyl-CoA carboxylase beta subunit (chloroplast) [Phalaenopsis equestris]	gnl|CDD|177079 CHL00174, accD, acetyl-CoA carboxylase beta subunit; Reviewed	ATCG00500.1	acetyl-CoA carboxylase carboxyl transferase subunit beta	SSF52096	LOC_Os08g04170.1	zinc finger C-x8-C-x5-C-x3-H type family protein, expressed	binding; nucleic acid binding;	ZF_C3H1; CCCH zinc finger; no description; SPLICING FACTOR, ARGININESERINE-RICH 2,RNAP C-TERM INTERACTING PROTEIN;	Sb07g002750.1	Polyadenylation factor I complex, subunit, Yth1 (CPSF subunit)	Zinc finger C-x8-C-x5-C-x3-H type (and similar)|Zinc finger C-x8-C-x5-C-x3-H type (and similar)|Zinc finger C-x8-C-x5-C-x3-H type (and similar)
vanilla_combined.100	long chain acyl-CoA synthetase 7, peroxisomal [Vitis vinifera]	gnl|CDD|178337 PLN02736, PLN02736, long-chain acyl-CoA synthetase	AT3G05970.1	long-chain acyl-CoA synthetase 6	SSF56801	LOC_Os12g04990.4	acyl-CoA synthetase protein, putative, expressed	membrane; lipid catalytic activity; peroxisome;	no description; AMP_BINDING; LONG-CHAIN-FATTY-ACID COA LIGASE; ATP-DEPENDENT AMP-BINDING ENZYME FAMILY MEMBER; Acetyl-CoA synthetase-like; AMP-binding;	Sb08g001010.1	Long-chain acyl-CoA synthetases (AMP-forming)	AMP-binding enzyme
vanilla_combined.101	pentatricopeptide repeat-containing protein, putative [Ricinus communis]; pentatricopeptide repeat-containing protein, putative [Ricinus communis]	gnl|CDD|178757 PLN03218, PLN03218, maturation of RBCL 1; Provisional	AT2G17140.1	Pentatricopeptide repeat (PPR) superfamily protein	Pentatricopeptide repeat;Pentatricopeptide repeat;Pentatricopeptide repeat;Pentatricopeptide repeat;Pentatricopeptide repeat;Pentatricopeptide repeat;Pentatricopeptide repeat;Pentatricopeptide repeat;Pentatricopeptide repeat;Pentatricopeptide repeat;Pentatricopeptide repeat;Pentatricopeptide repeat;Pentatricopeptide repeat;Pentatricopeptide repeat;Pentatricopeptide repeat;Pentatricopeptide repeat…	LOC_Os02g03930.1			PPR: pentatricopeptide repeat domain; signal-peptide; TPR-like; PENTATRICOPEPTIDE REPEAT-CONTAINING PROTEIN;	Sb04g002660.1		PPR repeat|PPR repeat|PPR repeat|PPR repeat|PPR repeat|PPR repeat|PPR repeat|PPR repeat|PPR repeat|PPR repeat|PPR repeat|PPR repeat|PPR repeat|PPR repeat|PPR repeat|PPR repeat
vanilla_combined.102	Os10g0400900 [Oryza sativa Japonica Group]; Os10g0400900, partial [Oryza sativa Japonica Group]	gnl|CDD|115674 pfam07035, Mic1, Colon cancer-associated protein Mic1-like. This family represents the C-terminus (approximately 160 residues) of a number of proteins that resemble colon cancer-associated protein Mic1	AT3G12010.1	FUNCTIONS IN: molecular_function unknown; INVOLVED IN: biological_process unknown; EXPRESSED IN: sperm cell, cultured cell; CONTAINS InterPro DOMAIN/s: Colon cancer-associated Mic1-like (InterPro:IPR009755); Has 30201 Blast hits to 17322 proteins in 780 species: Archae - 12; Bacteria - 1396; Metazoa - 17338; Fungi - 3422; Plants - 5037; Viruses - 0; Other Eukaryotes - 2996 (source: NCBI BLink).	Colon cancer-associated Mic1-like	LOC_Os10g26140.2	CPuORF15 - conserved peptide uORF-containing transcript, expressed		COLON CANCER-ASSOCIATED PROTEIN MIC1; Mic1;	Sb01g022770.1	Uncharacterized conserved protein	Colon cancer-associated protein Mic1-like
vanilla_combined.103	NADH dehydrogenase subunit [Medicago truncatula]; NADH dehydrogenase subunit [Medicago truncatula]	gnl|CDD|200130 TIGR01770, NDH_I_N, proton-translocating NADH-quinone oxidoreductase, chain N. This model describes the 14th (based on E. coli) structural gene, N, of bacterial and chloroplast energy-transducing NADH (or NADPH) dehydrogenases. This model does not describe any subunit of the mitochondrial complex I (for which the subunit composition is very different), nor NADH dehydrogenases that …	AT2G07689.1	NADH-Ubiquinone/plastoquinone (complex I) protein	NADH:ubiquinone/plastoquinone oxidoreductase	LOC_Os08g15248.1	NADPH-dependent oxidoreductase, putative, expressed	cell; generation of precursor metabolites and energy; catalytic activity;	NADH DEHYDROGENASE; NADH DEHYDROGENASE SUBUNIT 2; Oxidored_q1; NU2C_MF_00445; NADHDHGNASE5; NDH_I_N: proton-translocating NADH-quinone o; transmembrane_regions;	Sb09g014016.1
vanilla_combined.104	heat shock protein, putative [Ricinus communis]; heat shock protein, putative [Ricinus communis]	gnl|CDD|185535 PTZ00272, PTZ00272, heat shock protein 83 kDa (Hsp83); Provisional	AT5G52640.1	heat shock protein 90.1	Chaperone protein htpG	LOC_Os04g01740.1	heat shock protein, putative, expressed	nucleotide binding; response to stress; response to biotic stimulus; response to abiotic stimulus; cell wall; protein binding; cytosol; plasma membrane;	no description; HSP90 C-terminal domain C-terminal part of Pfam 00183; ATPase domain of HSP90 chaperoneDNA topoisomerase IIhistidine kinase; Ribosomal protein S5 domain 2-like; HEAT SHOCK PROTEIN 90; Heat shock protein, HSP90HTPG types; HATPase_c; HTPG_MF_00505; HEATSHOCK90;	Sb07g028270.1	Molecular chaperone (HSP90 family)	Histidine kinase-, DNA gyrase B-, and HSP90-like ATPase|Hsp90 protein
vanilla_combined.105	E3 ubiquitin-protein ligase UPL4-like [Brachypodium distachyon]	gnl|CDD|28959 cd00078, HECTc, HECT domain; C-terminal catalytic domain of a subclass of Ubiquitin-protein ligase (E3). It binds specific ubiquitin-conjugating enzymes (E2), accepts ubiquitin from E2, transfers ubiquitin to substrate lysine side chains, and transfers additional ubiquitin molecules to the end of growing ubiquitin chains	AT5G02880.1	ubiquitin-protein ligase 4	Armadillo-type fold;HECT	LOC_Os05g03100.1	HECT-domain domain containing protein, expressed	anatomical structure morphogenesis; cellular component organization; cell differentiation; multicellular organismal development; protein modification process; DNA biosynthetic process; cell cycle; catabolic process; plasma membrane; catalytic activity;	Hect, E3 ligase catalytic domain; ARM repeat; HECT; HECT UBIQUITIN-PROTEIN LIGASE 3 KAKTUS PROTEIN; no description; HECT DOMAIN UBIQUITIN-PROTEIN LIGASE;	Sb09g022820.1	E3 ubiquitin protein ligase	HECT-domain (ubiquitin-transferase)
vanilla_combined.106	1-aminocyclopropane-1-carboxylate oxidase-like isoform 1 [Brachypodium distachyon]	gnl|CDD|178579 PLN03002, PLN03002, oxidoreductase, 2OG-Fe(II) oxygenase family protein	AT4G16770.1	2-oxoglutarate (2OG) and Fe(II)-dependent oxygenase superfamily protein	SSF51197	LOC_Os10g37880.1	oxidoreductase, putative, expressed	biosynthetic process; secondary catalytic activity; binding; peroxisome;	IPNSYNTHASE; 2OG-FeII_Oxy; GIBBERELLIN OXIDASE-RELATED; IRONASCORBATE-DEPENDENT OXIDOREDUCTASE FAMILY MEMBER; Clavaminate synthase-like; no description;	Sb01g031160.1	Iron/ascorbate family oxidoreductases	2OG-Fe(II) oxygenase superfamily
vanilla_combined.107	quinone oxidoreductase PIG3 [Vitis vinifera]	gnl|CDD|163034 TIGR02824, quinone_pig3, putative NAD(P)H quinone oxidoreductase, PIG3 family. Members of this family are putative quinone oxidoreductases that belong to the broader superfamily (modeled by Pfam pfam00107) of zinc-dependent alcohol (of medium chain length) dehydrogenases and quinone oxiooreductases. The alignment shows no motif of conserved Cys residues as are found in zinc-binding…	AT4G21580.1	oxidoreductase, zinc-binding dehydrogenase family protein	Alcohol dehydrogenase superfamily, zinc-containing	LOC_Os02g56180.1	dehydrogenase, putative, expressed	cytosol; binding; catalytic activity;	no description; ALCOHOL DEHYDROGENASE RELATED; quinone_pig3: putative NADPH quinone o; NADP-binding Rossmann-fold domains; GroES-like; ADH_zinc_N; ADH_N; TUMOR PROTEIN P53 INDUCIBLE PROTEIN 3 QUINONE OXIDOREDUCTASE HOMOLOG;	Sb04g036490.1	Zinc-binding oxidoreductase	Alcohol dehydrogenase GroES-like domain|Zinc-binding dehydrogenase
vanilla_combined.108	FHY1 [Zea mays]	gnl|CDD|192376 pfam09783, Vac_ImportDeg, Vacuolar import and degradation protein. Members of this family are involved in the negative regulation of gluconeogenesis. They are required for both proteosome-dependent and vacuolar catabolite degradation of fructose-1,6-bisphosphatase (FBPase), where they probably regulate FBPase targeting from the FBPase-containing vesicles to the vacuole	AT2G37680.1	CONTAINS InterPro DOMAIN/s: Vacuolar import/degradation protein Vid24 (InterPro:IPR018618); Has 318 Blast hits to 317 proteins in 131 species: Archae - 0; Bacteria - 0; Metazoa - 80; Fungi - 184; Plants - 51; Viruses - 0; Other Eukaryotes - 3 (source: NCBI BLink).	Vacuolar import/degradation protein Vid24	LOC_Os03g47550.1			Vac_ImportDeg;	Sb03g006280.1
vanilla_combined.109	orf145 [Vitis vinifera]; orf145 [Vitis vinifera]; ORF145 [Vitis vinifera]		ATMG00660.1	hypothetical protein		LOC_Os08g22340.1	retrotransposon protein, putative, unclassified, expressed		DNARNA polymerases; no description; ZF_CCHC; Retrotrans_gag; coiled-coil; GAGPOLENV POLYPROTEIN; RETROVIRUS POLYPROTEIN; RVT_1;
vanilla_combined.110	Os10g0317000 [Oryza sativa Japonica Group]; Putative retroelement [Oryza sativa Japonica Group]; retrotransposon protein, putative, unclassified, expressed [Oryza sativa Japonica Group]; Os10g0317000 [Oryza sativa Japonica Group]	gnl|CDD|73154 cd01647, RT_LTR, RT_LTR: Reverse transcriptases (RTs) from retrotransposons and retroviruses which have long terminal repeats (LTRs) in their DNA copies but not in their RNA template. RT catalyzes DNA replication from an RNA template, and is responsible for the replication of retroelements. An RT gene is usually indicative of a mobile element such as a retrotransposon or retrovirus.…				LOC_Os05g17830.1	retrotransposon protein, putative, unclassified, expressed		RETROVIRUS POLYPROTEIN; RVT_1; rve; Retrotrans_gag; zf-CCHC; GAGPOLENV POLYPROTEIN; no description; DNARNA polymerases; Ribonuclease H-like; Acid proteases; ZF_CCHC; RT_POL; INTEGRASE; coiled-coil;	Sb08g010830.1		Retrotransposon gag protein|Reverse transcriptase (RNA-dependent DNA polymerase)|Integrase core domain|'chromo' (CHRromatin Organisation MOdifier) domain
vanilla_combined.111	contains similarity to reverse trancriptase (Pfam: rvt.hmm, score: 42.57) [Arabidopsis thaliana]	gnl|CDD|73156 cd01650, RT_nLTR_like, RT_nLTR: Non-LTR (long terminal repeat) retrotransposon and non-LTR retrovirus reverse transcriptase (RT). This subfamily contains both non-LTR retrotransposons and non-LTR retrovirus RTs. RTs catalyze the conversion of single-stranded RNA into double-stranded DNA for integration into host chromosomes. RT is a multifunctional enzyme with RNA-directed DNA polym…	AT5G18520.1	Lung seven transmembrane receptor family protein	Transmembrane receptor, eukaryota	LOC_Os12g09530.1	retrotransposon protein, putative, unclassified, expressed		no description; RT_POL; RVT_1; NON-LTR RETROELEMENT REVERSE TRANSCRIPTASE RELATED; Exo_endo_phos; REVERSE TRANSCRIPTASES; DNase I-like;	Sb05g021390.1		Reverse transcriptase (RNA-dependent DNA polymerase)
vanilla_combined.112	expressed protein [Oryza sativa Japonica Group]	gnl|CDD|191120 pfam04884, DUF647, Protein of unknown function (DUF647). In plants, this domain plays a role in auxin-transport, plant growth and development	AT1G13770.1	Protein of unknown function, DUF647	Protein of unknown function DUF647	LOC_Os03g11500.1	DUF647 domain containing protein, putative, expressed		DUF647; SUBFAMILY NOT NAMED;	Sb01g042950.1	Uncharacterized conserved protein	Protein of unknown function, DUF647
vanilla_combined.113	putative non-LTR retroelement reverse transcriptase [Oryza sativa Japonica Group]	gnl|CDD|178554 PLN02970, PLN02970, serine racemase	AT4G11640.1	serine racemase	Pyridoxal phosphate-dependent enzyme, beta subunit	LOC_Os09g29920.1	retrotransposon protein, putative, unclassified, expressed		ZF_CCHC; RT_POL; NON-LTR RETROELEMENT REVERSE TRANSCRIPTASE RELATED; Exo_endo_phos; RVT_1; DNARNA polymerases; Ribonuclease H-like; no description; REVERSE TRANSCRIPTASES; DNase I-like;	Sb03g001780.1		Reverse transcriptase (RNA-dependent DNA polymerase)
vanilla_combined.114	Polyprotein, 3&apos;-partial, putative [Solanum demissum]	gnl|CDD|73154 cd01647, RT_LTR, RT_LTR: Reverse transcriptases (RTs) from retrotransposons and retroviruses which have long terminal repeats (LTRs) in their DNA copies but not in their RNA template. RT catalyzes DNA replication from an RNA template, and is responsible for the replication of retroelements. An RT gene is usually indicative of a mobile element such as a retrotransposon or retrovirus.…	AT1G43760.1	DNAse I-like superfamily protein	Endonuclease/exonuclease/phosphatase	LOC_Os02g33910.1	retrotransposon protein, putative, Ty3-gypsy subclass, expressed		RVP_2; RVT_1; rve; Retrotrans_gag; zf-CCHC; coiled-coil; no description; ASP_PROTEASE; ZF_CCHC; ASP_PROT_RETROV; RT_POL; INTEGRASE; RETROVIRUS POLYPROTEIN; GAGPOLENV POLYPROTEIN; DNARNA polymerases; Ribonuclease H-like; Acid proteases; Retrovirus zinc finger-like domains;	Sb05g016005.1		Reverse transcriptase (RNA-dependent DNA polymerase)
vanilla_combined.115	60S ribosomal protein L36 [Wolffia australiana]	gnl|CDD|201631 pfam01158, Ribosomal_L36e, Ribosomal protein L36e	AT2G37600.1	Ribosomal protein L36e family protein	Ribosomal protein L36e	LOC_Os01g62350.1	60S ribosomal protein L36-2, putative, expressed	membrane; vacuole; ribosome; cytosol; translation; structural molecule activity;	60S RIBOSOMAL PROTEIN L36E; Ribosomal_L36e; RIBOSOMAL_L36E;	Sb03g039390.1	60S ribosomal protein L36	Ribosomal protein L36e
vanilla_combined.116	polyprotein [Citrus sinensis]					LOC_Os04g11160.1	retrotransposon protein, putative, Ty1-copia subclass, expressed		GAG-POL-RELATED RETROTRANSPOSON; RVT_2; DNARNA polymerases;	Sb07g003556.1		Reverse transcriptase (RNA-dependent DNA polymerase)
vanilla_combined.117	Gag-Pol polyprotein [Medicago truncatula]	gnl|CDD|31417 COG1224, TIP49, DNA helicase TIP49, TBP-interacting protein [Transcription]	AT5G67630.1	P-loop containing nucleoside triphosphate hydrolases superfamily protein	SSF52540	LOC_Os05g47920.1	retrotransposon protein, putative, Ty1-copia subclass, expressed		no description; INTEGRASE; RVT_1; rve; RVT_2; Ribonuclease H-like; GAG-POL-RELATED RETROTRANSPOSON; DNARNA polymerases;	Sb02g037530.1	DNA helicase TIP49, TBP-interacting protein	ATPase family associated with various cellular activities (AAA)|TIP49 C-terminus
vanilla_combined.118	pentatricopeptide repeat-containing protein At1g77170-like [Brachypodium distachyon]	gnl|CDD|178626 PLN03077, PLN03077, Protein ECB2; Provisional	AT1G77170.1	Tetratricopeptide repeat (TPR)-like superfamily protein	SSF48452	LOC_Os05g09550.1	Der1-like family domain containing protein, expressed	protein	transmembrane_regions; DER1-LIKE PROTEIN, DERLIN; signal-peptide;	Sb09g005900.1	Predicted membrane protein	Der1-like family
vanilla_combined.119	lysosomal beta glucosidase-like [Glycine max]	gnl|CDD|185053 PRK15098, PRK15098, beta-D-glucoside glucohydrolase; Provisional	AT5G20950.1	Glycosyl hydrolase family protein	Glycoside hydrolase, catalytic core;Glycoside hydrolase, family 3, C-terminal	LOC_Os03g53800.4	periplasmic beta-glucosidase precursor, putative, expressed	membrane; hydrolase activity; cell wall; carbohydrate	GLHYDRLASE3; transmembrane_regions; Glyco_hydro_3; Glyco_hydro_3_C; no description; signal-peptide; Transglycosidases; Beta-D-glucan exohydrolase, C-terminal domain;	Sb03g035970.1		Glycosyl hydrolase family 3 N terminal domain|Glycosyl hydrolase family 3 C terminal domain
vanilla_combined.120	diacylglycerol kinase A-like [Vitis vinifera]	gnl|CDD|197486 smart00046, DAGKc, Diacylglycerol kinase catalytic domain (presumed). Diacylglycerol (DAG) is a second messenger that acts as a protein kinase C activator. DAG can be produced from the hydrolysis of phosphatidylinositol 4,5-bisphosphate (PIP2) by a phosphoinositide-specific phospholipase C and by the degradation of phosphatidylcholine (PC) by a phospholipase C or the concerted acti…	AT4G30340.1	diacylglycerol kinase 7	Diacylglycerol kinase, plant	LOC_Os02g54650.1	diacylglycerol kinase, putative, expressed	kinase activity; signal transduction; protein modification process; multicellular organismal development; plasma membrane;	DAGK; no description; DIACYLGLYCEROL KINASE; DIACYLGLYCEROL KINASE, ALPHA; Diacylglycerol kinase, plant type; DAGK_cat; DAGK_acc;	Sb04g035410.1		Diacylglycerol kinase catalytic domain (presumed)|Diacylglycerol kinase accessory domain
vanilla_combined.121						LOC_Os09g04960.1	retrotransposon protein, putative, unclassified, expressed		RETROVIRUS POLYPROTEIN; ASP_PROTEASE; DNARNA polymerases; INTEGRASE; Ribonuclease H-like; Acid proteases; Chromo; RVT_1; no description; RVP_2; GAGPOLENV POLYPROTEIN; rve; RT_POL;	Sb05g006115.1
vanilla_combined.122	metal tolerance protein 1-like [Brachypodium distachyon]	gnl|CDD|178150 PLN02535, PLN02535, glycolate oxidase	AT3G14130.1	Aldolase-type TIM barrel family protein	Aldolase-type TIM barrel	LOC_Os05g06390.1	retrotransposon protein, putative, unclassified, expressed		NON-LTR RETROELEMENT REVERSE TRANSCRIPTASE RELATED; coiled-coil; RT_POL; no description; DNARNA polymerases; DNase I-like; Ribonuclease H-like; REVERSE TRANSCRIPTASES; RVT_1;	Sb09g002460.2
vanilla_combined.123	nucleic acid binding protein, putative [Ricinus communis]; nucleic acid binding protein, putative [Ricinus communis]	gnl|CDD|173608 PTZ00418, PTZ00418, Poly(A) polymerase; Provisional	AT4G32850.8	nuclear poly(a) polymerase	Poly(A) polymerase	LOC_Os06g36360.4		nucleus; protein binding; nucleobase, nucleoside, nucleotide and nucleic acid transferase activity;	PAP_RNA-bind; PAP_central; PAPArchaeal CCA-adding enzyme, C-terminal domain; Nucleotidyltransferase; no description; POLYA POLYMERASE; POLYA POLYMERASE-RELATED; PolyA polymerase; PAPOAS1 substrate-binding domain; NTP_transf_2;	Sb04g008100.1	Poly(A) polymerase and related nucleotidyltransferases	Poly(A) polymerase central domain|Nucleotidyltransferase domain|Poly(A) polymerase predicted RNA binding domain
vanilla_combined.124
vanilla_combined.125	Mitochondrial protein, putative [Medicago truncatula]; Mitochondrial protein, putative [Medicago truncatula]	gnl|CDD|206380 pfam14212, DUF4324, Domain of unknown function (DUF4324). This family of proteins is functionally uncharacterized. This family of proteins is found in bacteria, archaea and eukaryotes. Proteins in this family are typically between 88 and 217 amino acids in length	ATMG00030.1	hypothetical protein		LOC_Os06g16380.1				Sb0057s002150.1
vanilla_combined.126	putative senescence-associated protein [Pisum sativum]					LOC_Os09g01000.1				Sb0016s002040.1
vanilla_combined.127	maturase (mitochondrion) [Phoenix dactylifera]; maturase (mitochondrion) [Phoenix dactylifera]	gnl|CDD|180386 PRK06076, PRK06076, NADH:ubiquinone oxidoreductase subunit H; Provisional	ATMG00520.1	Intron maturase, type II family protein	RNA-directed DNA polymerase (reverse transcriptase);Intron maturase, type II	LOC_Os12g33956.1	maturase, putative, expressed	transferase activity; RNA binding; nucleobase, nucleoside, nucleotide and nucleic acid biosynthetic process; DNA	RVT_1; Intron_maturas2;	Sb10g024810.1		Reverse transcriptase (RNA-dependent DNA polymerase)|Type II intron maturase
vanilla_combined.128	NADH dehydrogenase subunit 7 [Cucurbita pepo]; NADH dehydrogenase subunit 7 [Cucurbita pepo]	gnl|CDD|180385 PRK06075, PRK06075, NADH dehydrogenase subunit D; Validated	ATMG00510.1	NADH dehydrogenase subunit 7	SSF56762	LOC_Os12g33958.1	NADH-ubiquinone oxidoreductase 49 kDa subunit, putative, expressed	membrane; catalytic activity; mitochondrion; generation of precursor metabolites and energy;	NuoD: NADH dehydrogenase quinone, D subuni; no description; Nickel-iron hydrogenase, large subunit; NADH-UBIQUINONE OXIDOREDUCTASE 49 KDA SUBUNIT; Complex1_49kDa; NDHH_MF_01358;
vanilla_combined.129	ATPase [Zea mays]; ATPase [Zea mays]	gnl|CDD|31674 COG1485, COG1485, Predicted ATPase [General function prediction only]	AT2G25530.1	AFG1-like ATPase family protein	ATPase, AFG1-like	LOC_Os03g63500.1	ATPase, AFG1 family domain containing protein, expressed	nucleotide binding; catabolic process; nucleobase, nucleoside, nucleotide and nucleic acid hydrolase activity;	signal-peptide; coiled-coil; P-loop containing nucleoside triphosphate hydrolases; ATPASE N2B; AFG1_ATPase;	Sb01g000940.1	Predicted ATPase	AFG1-like ATPase
vanilla_combined.130	OSJNBb0012E24.4 [Oryza sativa Japonica Group]	gnl|CDD|198094 smart01026, Beach, Beige/BEACH domain. The BEACH domain was described in the BEIGE protein (D1035670) and in the highly homologous CHS protein. The BEACH domain is usually followed by a series of WD repeats. The function of the BEACH domain is unknown	AT2G45540.2	WD-40 repeat family protein / beige-related	SSF50729;Beige/BEACH;WD40 repeat	LOC_Os04g46894.1	beige/BEACH domain containing protein, expressed	nucleotide binding;	Beach; BEIGEBEACH-RELATED; BEACH domain; PH domain-like; Concanavalin A-like lectinsglucanases; no description;	Sb06g024860.1	Kinase A-anchor protein Neurobeachin and related BEACH and WD40 repeat proteins
vanilla_combined.131	putative senescence-associated protein [Pisum sativum]					LOC_Os09g01000.1				Sb0016s002240.1
vanilla_combined.132	ATP-dependent Clp protease ATP-binding subunit ClpX-like [Vitis vinifera]	gnl|CDD|180029 PRK05342, clpX, ATP-dependent protease ATP-binding subunit ClpX; Provisional	AT1G33360.1	ATP-dependent Clp protease	Clp protease, ATP-binding subunit ClpX	LOC_Os02g35630.1	AAA family ATPase, putative, expressed	protein nucleotide binding; protein binding; hydrolase activity; catabolic process; nucleobase, nucleoside, nucleotide and nucleic acid	HSL AND CLP PROTEASE; no description; P-loop containing nucleoside triphosphate hydrolases; clpX: ATP-dependent Clp protease, ATP-bindin; signal-peptide; ATP-DEPENDENT CLP PROTEASE ATP-BINDING SUBUNIT CLPX; ClpB_D2-small; AAA_2;	Sb04g023280.1	Putative ATP-dependent Clp-type protease (AAA+ ATPase superfamily)	ATPase family associated with various cellular activities (AAA)|ATPase family associated with various cellular activities (AAA)
vanilla_combined.133	thioredoxin-like protein 1 [Populus tremula x Populus tremuloides]		AT3G53220.1	Thioredoxin superfamily protein	Thioredoxin-like fold	LOC_Os04g47260.1		cellular homeostasis;	Thioredoxin-like; THIOREDOXIN-RELATED; THIOREDOXIN-LIKE; THIOREDOXIN_2; no description;	Sb06g025180.1	Thioredoxin	Thioredoxin
vanilla_combined.134	putative senescence-associated protein [Pisum sativum]					LOC_Os09g01000.1				Sb05g016477.1
vanilla_combined.135	high mobility group B protein 1 isoform 1 [Vitis vinifera]		AT3G51880.2	high mobility group B1	High mobility group, superfamily	LOC_Os09g37910.1	HMG1/2, putative, expressed	cellular component organization; DNA binding; intracellular; biosynthetic process; nucleobase, nucleoside, nucleotide and nucleic acid chromatin binding; sequence-specific DNA binding transcription factor activity; structural molecule activity;	SWISNF-RELATED CHROMATIN BINDING PROTEIN; HMG_box; HMG_BOX_2; no description; HMG-box; coiled-coil;	Sb02g032140.2
vanilla_combined.136	retrotransposon protein, putative, Ty3-gypsy subclass [Oryza sativa Japonica Group]					LOC_Os10g42364.1	retrotransposon protein, putative, Ty3-gypsy subclass, expressed		coiled-coil; Ribonuclease H-like; Acid proteases; RVP_2; rve; RVT_1; Retrotrans_gag; Chromo; zf-CCHC; RETROVIRUS POLYPROTEIN; GAGPOLENV POLYPROTEIN; no description; DNARNA polymerases; ASP_PROTEASE; CHROMO_2; ZF_CCHC; RT_POL; INTEGRASE;	Sb06g004067.1		Retrotransposon gag protein|Retroviral aspartyl protease|Reverse transcriptase (RNA-dependent DNA polymerase)
vanilla_combined.137	TPR domain protein [Medicago truncatula]; TPR domain protein [Medicago truncatula]		AT4G17940.1	Tetratricopeptide repeat (TPR)-like superfamily protein	SSF48452	LOC_Os03g04710.1		binding; plastid;	O-GLCNAC TRANSFERASE, P110 SUBUNIT-RELATED; TETRATRICOPEPTIDE REPEAT PROTEIN, TPR; TPR-like; no description; TPR_REGION; signal-peptide;	Sb01g047550.1
vanilla_combined.138	lysosomal beta glucosidase-like [Brachypodium distachyon]	gnl|CDD|185053 PRK15098, PRK15098, beta-D-glucoside glucohydrolase; Provisional	AT3G47000.1	Glycosyl hydrolase family protein	Glycoside hydrolase, catalytic core;Glycoside hydrolase, family 3, C-terminal	LOC_Os05g37700.1	periplasmic beta-glucosidase precursor, putative, expressed	hydrolase activity; cytosol; carbohydrate	GLHYDRLASE3; GLYCOSYL_HYDROL_F3; no description; Beta-D-glucan exohydrolase, C-terminal domain; Transglycosidases; Glyco_hydro_3_C;	Sb09g022050.1		Glycosyl hydrolase family 3 N terminal domain|Glycosyl hydrolase family 3 C terminal domain
vanilla_combined.139	RNA polymerase beta (chloroplast) [Maianthemum stellatum]	gnl|CDD|176961 CHL00018, rpoC1, RNA polymerase beta&apos; subunit	ATCG00180.1	DNA-directed RNA polymerase family protein	SSF64484	LOC_Os02g24614.1	DNA-directed RNA polymerase subunit beta, putative, expressed	transferase activity; nucleobase, nucleoside, nucleotide and nucleic acid biosynthetic process; intracellular; plastid;	RNA_pol_Rpb1_1; RNA_pol_Rpb1_2; DNA-DIRECTED RNA POLYMERASE BETA CHAIN; no description; beta and beta-prime subunits of DNA dependent RNA-polymerase; RPOC1_MF_01323; RNA_pol_Rpb1_3;	Sb07g020990.1	Multifunctional chaperone (14-3-3 family)	14-3-3 protein
vanilla_combined.140	lectin [Lysichiton camtschatcensis]	gnl|CDD|128418 smart00108, B_lectin, Bulb-type mannose-specific lectin								Sb02g032110.1	Serine/threonine protein kinase	D-mannose binding lectin|S-locus glycoprotein family|PAN-like domain|Protein tyrosine kinase|Protein kinase domain
vanilla_combined.141	polyprotein [Solanum lycopersicum]	gnl|CDD|73154 cd01647, RT_LTR, RT_LTR: Reverse transcriptases (RTs) from retrotransposons and retroviruses which have long terminal repeats (LTRs) in their DNA copies but not in their RNA template. RT catalyzes DNA replication from an RNA template, and is responsible for the replication of retroelements. An RT gene is usually indicative of a mobile element such as a retrotransposon or retrovirus.…	ATMG00860.1	DNA/RNA polymerases superfamily protein	SSF56672	LOC_Os08g11790.1	retrotransposon protein, putative, Ty3-gypsy subclass, expressed		GAGPOLENV POLYPROTEIN; signal-peptide; transmembrane_regions; coiled-coil; PROKAR_LIPOPROTEIN; INTEGRASE; RT_POL; ASP_PROTEASE; no description; Acid proteases; Ribonuclease H-like; DNARNA polymerases; RVP_2; RVT_1; Retrotrans_gag; rve; Chromo; RETROVIRUS POLYPROTEIN;	Sb07g011900.1		Retrotransposon gag protein|Zinc knuckle|Retroviral aspartyl protease|Reverse transcriptase (RNA-dependent DNA polymerase)|Integrase core domain|'chromo' (CHRromatin Organisation MOdifier) domain
vanilla_combined.142	Os12g0288600 [Oryza sativa Japonica Group]; expressed protein [Oryza sativa Japonica Group]; Os12g0288600 [Oryza sativa Japonica Group]		AT1G13030.1	sphere organelles protein-related	PTHR15197	LOC_Os12g19040.1			coiled-coil;	Sb06g014760.1
vanilla_combined.143	fk506-binding protein, putative [Ricinus communis]; fk506-binding protein, putative [Ricinus communis]		AT5G13410.1	FKBP-like peptidyl-prolyl cis-trans isomerase family protein	SSF54534	LOC_Os07g04160.2	peptidyl-prolyl cis-trans isomerase, FKBP-type, putative, expressed	catalytic activity; membrane; plastid; thylakoid; protein modification process; binding;	FKBP_PPIASE; no description; FKBP-like; FK506 BINDING PROTEIN; FK506-BINDING PROTEIN 1; FKBP_C;	Sb07g021890.1	FKBP-type peptidyl-prolyl cis-trans isomerase	FKBP-type peptidyl-prolyl cis-trans isomerase
vanilla_combined.144	putative protein [Arabidopsis thaliana]; putative protein [Arabidopsis thaliana]		AT4G24610.2	unknown protein; FUNCTIONS IN: molecular_function unknown; INVOLVED IN: biological_process unknown; EXPRESSED IN: 20 plant structures; EXPRESSED DURING: 12 growth stages; BEST Arabidopsis thaliana protein match is: unknown protein (TAIR:AT5G65440.1).		LOC_Os02g52280.1		plasma membrane;		Sb04g033895.1
vanilla_combined.145			AT5G47400.1	unknown protein; FUNCTIONS IN: molecular_function unknown; LOCATED IN: endomembrane system; EXPRESSED IN: 23 plant structures; EXPRESSED DURING: 13 growth stages; Has 1807 Blast hits to 1807 proteins in 277 species: Archae - 0; Bacteria - 0; Metazoa - 736; Fungi - 347; Plants - 385; Viruses - 0; Other Eukaryotes - 339 (source: NCBI BLink).		LOC_Os10g41120.1		cell;	transmembrane_regions;	Sb01g050550.1
vanilla_combined.146
vanilla_combined.147	T25N20.9 [Arabidopsis thaliana]		AT1G05440.1	C-8 sterol isomerases	ERG2/sigma1 receptor-like	LOC_Os03g53580.1		endoplasmic reticulum; catalytic activity; biosynthetic process; lipid	ERG2_Sigma1R;	Sb01g008240.1
vanilla_combined.148	JMS10C05.2 [Jatropha curcas]	gnl|CDD|165863 PLN02219, PLN02219, probable galactinol--sucrose galactosyltransferase 2	AT3G57520.1	seed imbibition 2	Raffinose synthase	LOC_Os07g10840.1	uncharacterized glycosyltransferase, putative, expressed	response to stress; carbohydrate catabolic process; hydrolase activity; response to abiotic stimulus;	Transglycosidases; Raffinose_syn;	Sb01g004130.1		Raffinose synthase or seed imbibition protein Sip1
vanilla_combined.149						LOC_Os05g35860.1	retrotransposon protein, putative, unclassified, expressed		RT_POL; coiled-coil; DNARNA polymerases; REVERSE TRANSCRIPTASES; RVT_1; NON-LTR RETROELEMENT REVERSE TRANSCRIPTASE RELATED; DNase I-like;	Sb10g003020.1		Reverse transcriptase (RNA-dependent DNA polymerase)
vanilla_combined.150	cleavage and polyadenylation specificity factor subunit 1-like [Vitis vinifera]	gnl|CDD|202567 pfam03178, CPSF_A, CPSF A subunit region. This family includes a region that lies towards the C-terminus of the cleavage and polyadenylation specificity factor (CPSF) A (160 kDa) subunit. CPSF is involved in mRNA polyadenylation and binds the AAUAAA conserved sequence in pre-mRNA. CPSF has also been found to be necessary for splicing of single-intron pre-mRNAs. The function of the …	AT5G51660.1	cleavage and polyadenylation specificity factor 160	Cleavage/polyadenylation specificity factor, A subunit, C-terminal	LOC_Os04g18010.1	cleavage and polyadenylation specificity factor subunit 1, putative, expressed	nucleus; protein binding; cytosol; nucleobase, nucleoside, nucleotide and nucleic acid nucleic acid binding;	DNA REPAIRRNA PROCESSING CPSF FAMILY; CLEAVAGE AND POLYADENYLATION SPECIFICITY FACTOR CPSF;	Sb06g003570.1		CPSF A subunit region
vanilla_combined.151	pentatricopeptide repeat-containing protein At4g18975, chloroplastic-like isoform 1 [Vitis vinifera]		AT1G04590.2	BEST Arabidopsis thaliana protein match is: Pentatricopeptide repeat (PPR) superfamily protein (TAIR:AT4G18975.4); Has 111 Blast hits to 111 proteins in 15 species: Archae - 0; Bacteria - 0; Metazoa - 0; Fungi - 0; Plants - 109; Viruses - 0; Other Eukaryotes - 2 (source: NCBI BLink).		LOC_Os11g03200.1	EMB2748, putative, expressed			Sb08g002000.1
vanilla_combined.152	histone acetyltransferase GCN5-like [Vitis vinifera]		AT3G54610.1	histone acetyltransferase of the GNAT family 1	Acyl-CoA N-acyltransferase;Bromodomain	LOC_Os10g28040.1	histone acetyltransferase GCN5, putative, expressed	DNA binding; nucleus; transferase activity; response to abiotic stimulus; cellular component organization; protein modification process; biosynthetic process; nucleobase, nucleoside, nucleotide and nucleic acid flower development; protein binding; nucleoplasm; anatomical structure morphogenesis; multicellular organismal development;	BROMODOMAIN; no description; GNAT; BROMODOMAIN_2; BROMODOMAIN_1; Acyl-CoA N-acyltransferases Nat; Bromodomain; FALZ-RELATED BROMODOMAIN-CONTAINING PROTEINS; HISTONE ACETYLTRANSFERASE GCN5; Acetyltransf_1;	Sb01g021950.1		Acetyltransferase (GNAT) family|Bromodomain
vanilla_combined.153	ATP-dependent RNA helicase DHX29 [Vitis vinifera]	gnl|CDD|31829 COG1643, HrpA, HrpA-like helicases [DNA replication, recombination, and repair]	AT1G58060.1	RNA helicase family protein	SSF52540;SSF52540;Domain of unknown function DUF1605	LOC_Os04g35260.1	DEAD/DEAH box helicase domain containing protein, expressed		ATP-DEPENDENT RNA HELICASE; no description; P-loop containing nucleoside triphosphate hydrolases; HELICASE_ATP_BIND_1; HELICASE_CTER; HA2; DUF1605; Helicase_C; DEAD;	Sb06g016980.1	ATP-dependent RNA helicase A	DEAD/DEAH box helicase|Helicase conserved C-terminal domain|Helicase associated domain (HA2)
vanilla_combined.154	metal ion binding protein, putative [Ricinus communis]; metal ion binding protein, putative [Ricinus communis]	gnl|CDD|73154 cd01647, RT_LTR, RT_LTR: Reverse transcriptases (RTs) from retrotransposons and retroviruses which have long terminal repeats (LTRs) in their DNA copies but not in their RNA template. RT catalyzes DNA replication from an RNA template, and is responsible for the replication of retroelements. An RT gene is usually indicative of a mobile element such as a retrotransposon or retrovirus.…	AT5G03380.1	Heavy metal transport/detoxification superfamily protein	Heavy metal transport/detoxification protein;Heavy metal transport/detoxification protein	LOC_Os10g30450.1	heavy-metal-associated domain-containing protein, putative, expressed	binding; transport;	HMA; HMA, heavy metal-associated domain; no description; COPPER CHAPERONE-RELATED; COPPER TRANSPORT PROTEIN ATOX1-RELATED; HMA_2;	Sb01g020970.1	Copper chaperone	Heavy-metal-associated domain|Heavy-metal-associated domain
vanilla_combined.155	gag-pol polyprotein [Phaseolus vulgaris]					LOC_Os02g13380.1	early nodulin 93 ENOD93 protein, putative, expressed	mitochondrion;	ENOD93; O82157_ORYSA_O82157;; transmembrane_regions;	Sb04g008090.1		Early nodulin 93 ENOD93 protein
vanilla_combined.156	esterase-like [Vitis vinifera]	gnl|CDD|58514 cd01837, SGNH_plant_lipase_like, SGNH_plant_lipase_like, a plant specific subfamily of the SGNH-family of hydrolases, a diverse family of lipases and esterases. The tertiary fold of the enzyme is substantially different from that of the alpha/beta hydrolase family and unique among all known hydrolases; its active site closely resembles the Ser-His-Asp(Glu) triad found in other serin…	AT1G33400.1	Tetratricopeptide repeat (TPR)-like superfamily protein	SSF48452;SSF48452	LOC_Os07g39740.1	GDSL-like lipase/acylhydrolase, putative, expressed	cell; hydrolase activity; lipid	ZINC FINGER FYVE DOMAIN CONTAINING PROTEIN; SGNH hydrolase; signal-peptide; LATERAL SIGNALING TARGET PROTEIN 2; Lipase_GDSL;	Sb02g037820.1		GDSL-like Lipase/Acylhydrolase
vanilla_combined.157	serine/threonine-protein kinase TOR-like isoform 1 [Vitis vinifera]	gnl|CDD|34637 COG5032, TEL1, Phosphatidylinositol kinase and protein kinases of the PI-3 kinase family [Signal transduction mechanisms / Cell division and chromosome partitioning / Chromatin structure and dynamics / DNA replication, recombination, and repair / Intracellular trafficking and secretion]	AT1G50030.1	target of rapamycin	Armadillo-type fold;PF11865;SSF48452;Protein kinase-like domain;PIK-related kinase, FATC	LOC_Os01g56300.1			TOPOISOMERASE II-ASSOCIATED PROTEIN PAT1;	Sb09g017790.1	DNA-dependent protein kinase	HEAT repeat|HEAT repeat|HEAT repeat|HEAT repeat|HEAT repeat|HEAT repeat|HEAT repeat|HEAT repeat|HEAT repeat|HEAT repeat|FAT domain|Tetratricopeptide repeat|Tetratricopeptide repeat|HEAT repeat|Phosphatidylinositol 3- and 4-kinase|FATC domain
vanilla_combined.158	4-coumarate--CoA ligase-like 9-like [Glycine max]	gnl|CDD|213272 cd05904, 4CL, 4-Coumarate-CoA Ligase (4CL). 4-Coumarate:coenzyme A ligase is a key enzyme in the phenylpropanoid metabolic pathway for monolignol and flavonoid biosynthesis. It catalyzes the synthesis of hydroxycinnamate-CoA thioesters in a two-step reaction, involving the formation of hydroxycinnamate-AMP anhydride and the nucleophilic substitution of AMP by CoA. The phenylpropano…	AT1G20510.1	OPC-8:0 CoA ligase1	SSF56801	LOC_Os01g67540.1	AMP-binding domain containing protein, expressed	catalytic activity; biosynthetic process; lipid transferase activity; peroxisome;	Acetyl-CoA synthetase-like; no description; AMP_BINDING; 4-COUMARATE--COA LIGASE; ATP-DEPENDENT AMP-BINDING ENZYME FAMILY MEMBER; AMP-binding;	Sb02g020270.1	Acyl-CoA synthetase	AMP-binding enzyme
vanilla_combined.159	Os01g0259900 [Oryza sativa Japonica Group]; Os01g0259900 [Oryza sativa Japonica Group]		AT5G64680.3	unknown protein; FUNCTIONS IN: molecular_function unknown; INVOLVED IN: biological_process unknown; EXPRESSED IN: 22 plant structures; EXPRESSED DURING: 13 growth stages; Has 53 Blast hits to 53 proteins in 20 species: Archae - 0; Bacteria - 8; Metazoa - 8; Fungi - 0; Plants - 34; Viruses - 0; Other Eukaryotes - 3 (source: NCBI BLink).		LOC_Os01g15520.1		nucleolus;		Sb03g009990.1
vanilla_combined.160	phosphatidylinositol-4-phosphate 5-kinase family protein [Arabidopsis lyrata subsp. lyrata]; phosphatidylinositol-4-phosphate 5-kinase family protein [Arabidopsis lyrata subsp. lyrata]	gnl|CDD|48151 cd03334, Fab1_TCP, TCP-1 like domain of the eukaryotic phosphatidylinositol 3-phosphate (PtdIns3P) 5-kinase Fab1. Fab1p is important for vacuole size regulation, presumably by modulating PtdIns(3,5)P2 effector activity. In the human homolog p235/PIKfyve deletion of this domain leads to loss of catalytic activity. However no exact function this domain has been defined. In general, ch…	AT1G34260.1	FORMS APLOID AND BINUCLEATE CELLS 1A	SSF54849;SSF52029;SSF56104	LOC_Os04g59540.1	phosphatidylinositol-4-phosphate 5-Kinase, putative, expressed	protein kinase activity; lipid nucleotide binding;	GroEL apical domain-like; SAICAR synthase-like; no description; CHAPERONIN; FYVE FINGER-CONTAINING PHOSPHOINOSITIDE KINASE, FYV1; Cpn60_TCP1; PIP5K; PIPK;	Sb01g033120.1	Phosphatidylinositol-4-phosphate 5-kinase and related FYVE finger-containing proteins	FYVE zinc finger|Phosphatidylinositol-4-phosphate 5-Kinase
vanilla_combined.161	heat shock cognate 70 kDa protein isoform 1 [Vitis vinifera]	gnl|CDD|185395 PTZ00009, PTZ00009, heat shock 70 kDa protein; Provisional	AT5G02500.1	heat shock cognate protein 70-1	SSF53067;SSF53067;SSF100920;SSF100934	LOC_Os11g47760.1	DnaK family protein, putative, expressed	membrane; extracellular region; nucleotide binding; response to stress; response to biotic stimulus; cytoplasm; protein binding; nucleolus; cytosol; plasma membrane; plastid; protein nucleus; response to abiotic stimulus; vacuole; cell wall; post-embryonic development; ribosome;	coiled-coil; HSP70_3; HSP70_2; HSP70_1; no description; Heat shock protein 70kD HSP70, C-terminal subdomain; Heat shock protein 70kD HSP70, peptide-binding domain; Actin-like ATPase domain; HEAT SHOCK PROTEIN 70KDA; HEAT SHOCK PROTEIN 70 HSP70; HEATSHOCK70;	Sb08g018750.1	Molecular chaperones GRP78/BiP/KAR2, HSP70 superfamily	Hsp70 protein
vanilla_combined.162	Serine/threonine protein kinase ICK [Medicago truncatula]; Serine/threonine protein kinase ICK [Medicago truncatula]	gnl|CDD|173734 cd07830, STKc_MAK_like, Catalytic domain of Male germ cell-Associated Kinase-like Serine/Threonine Kinases. Serine/Threonine Kinases (STKs), Male germ cell-Associated Kinase (MAK)-like subfamily, catalytic (c) domain. STKs catalyze the transfer of the gamma-phosphoryl group from ATP to serine/threonine residues on protein substrates. The MAK-like subfamily is part of a larger super…	AT4G19110.2	Protein kinase superfamily protein	Protein kinase-like domain	LOC_Os06g02550.2	CPuORF21 - conserved peptide uORF-containing transcript, expressed	kinase activity; nucleotide binding; protein modification process;	no description; Pkinase; Protein kinase-like PK-like; CDC2, MAP KINASE-RELATED; MAKIME2YEAST-RELATED; PROTEIN_KINASE_ST; PROTEIN_KINASE_ATP; PROTEIN_KINASE_DOM;	Sb10g001310.1	Cdk activating kinase (CAK)/RNA polymerase II transcription initiation/nucleotide excision repair factor TFIIH/TFIIK, kinase subunit CDK7	Protein kinase domain|Protein tyrosine kinase
vanilla_combined.163	retrotransposon protein, putative, unclassified [Oryza sativa Japonica Group]	gnl|CDD|149018 pfam07727, RVT_2, Reverse transcriptase (RNA-dependent DNA polymerase). A reverse transcriptase gene is usually indicative of a mobile element such as a retrotransposon or retrovirus. Reverse transcriptases occur in a variety of mobile elements, including retrotransposons, retroviruses, group II introns, bacterial msDNAs, hepadnaviruses, and caulimoviruses. This Pfam entry includes…	AT3G11620.2	alpha/beta-Hydrolases superfamily protein	SSF53474	LOC_Os11g45908.1	retrotransposon protein, putative, unclassified, expressed		RVT_2; GAG-POL-RELATED RETROTRANSPOSON; DNARNA polymerases;	Sb03g046460.1	Uncharacterized conserved protein
vanilla_combined.164	pentatricopeptide repeat-containing protein At3g23020 [Vitis vinifera]	gnl|CDD|185504 PTZ00184, PTZ00184, calmodulin; Provisional	AT3G23020.1	Tetratricopeptide repeat (TPR)-like superfamily protein	SSF48452;SSF48452	LOC_Os03g06710.1	PPR repeat domain containing protein, putative, expressed	binding; plastid;	PPR; PPR: pentatricopeptide repeat domain; TPR-like; PENTATRICOPEPTIDE REPEAT-CONTAINING PROTEIN;	Sb01g046280.1		PPR repeat|PPR repeat|PPR repeat|PPR repeat|PPR repeat|PPR repeat|PPR repeat|PPR repeat|PPR repeat|PPR repeat|PPR repeat|PPR repeat|PPR repeat|PPR repeat|PPR repeat
vanilla_combined.165	heat shock cognate 70 kDa protein isoform 1 [Vitis vinifera]	gnl|CDD|185395 PTZ00009, PTZ00009, heat shock 70 kDa protein; Provisional	AT3G12580.1	heat shock protein 70	SSF53067;SSF53067;SSF100920;SSF100934	LOC_Os05g38530.1	DnaK family protein, putative, expressed	nucleotide binding; protein binding; protein modification process; cytosol; mitochondrion; plasma membrane; protein response to abiotic stimulus; response to stress; membrane; vacuole; cell wall; response to biotic stimulus;	HEATSHOCK70; HEAT SHOCK PROTEIN 70 HSP70; coiled-coil; HSP70_3; HSP70_2; HSP70_1; no description; Heat shock protein 70kD HSP70, C-terminal subdomain; Heat shock protein 70kD HSP70, peptide-binding domain; Actin-like ATPase domain; HEAT SHOCK PROTEIN 70KDA;	Sb03g039360.1	Molecular chaperones GRP78/BiP/KAR2, HSP70 superfamily	Hsp70 protein
vanilla_combined.166	non-ltr retroelement reverse transcriptase [Rosa rugosa]	gnl|CDD|73156 cd01650, RT_nLTR_like, RT_nLTR: Non-LTR (long terminal repeat) retrotransposon and non-LTR retrovirus reverse transcriptase (RT). This subfamily contains both non-LTR retrotransposons and non-LTR retrovirus RTs. RTs catalyze the conversion of single-stranded RNA into double-stranded DNA for integration into host chromosomes. RT is a multifunctional enzyme with RNA-directed DNA polym…	AT1G43760.1	DNAse I-like superfamily protein	Endonuclease/exonuclease/phosphatase	LOC_Os09g29920.1	retrotransposon protein, putative, unclassified, expressed		ZF_CCHC; RT_POL; NON-LTR RETROELEMENT REVERSE TRANSCRIPTASE RELATED; Exo_endo_phos; RVT_1; DNARNA polymerases; Ribonuclease H-like; no description; REVERSE TRANSCRIPTASES; DNase I-like;	Sb0015s007030.1		Endonuclease/Exonuclease/phosphatase family|Reverse transcriptase (RNA-dependent DNA polymerase)
vanilla_combined.167	Os04g0534500 [Oryza sativa Japonica Group]; Os04g0534500 [Oryza sativa Japonica Group]		AT3G60590.3	unknown protein; BEST Arabidopsis thaliana protein match is: unknown protein (TAIR:AT1G48460.1); Has 35333 Blast hits to 34131 proteins in 2444 species: Archae - 798; Bacteria - 22429; Metazoa - 974; Fungi - 991; Plants - 531; Viruses - 0; Other Eukaryotes - 9610 (source: NCBI BLink).		LOC_Os04g45200.2	DNA binding protein, putative, expressed	plastid; membrane;	transmembrane_regions;	Sb06g023720.1
vanilla_combined.168	DNA polymerase epsilon catalytic subunit A [Vitis vinifera]	gnl|CDD|99918 cd05535, POLBc_epsilon, DNA polymerase type-B epsilon subfamily catalytic domain. Three DNA-dependent DNA polymerases type B (alpha, delta, and epsilon) have been identified as essential for nuclear DNA replication in eukaryotes. DNA polymerase (Pol) epsilon has been proposed to play a role in elongation of the leading strand during DNA replication. Pol epsilon might also have a rol…	AT1G08260.1	DNA polymerase epsilon catalytic subunit	Polynucleotidyl transferase, ribonuclease H fold;DNA-directed DNA polymerase, family B, conserved region;Domain of unknown function DUF1744	LOC_Os02g30800.1	POLE1 - Putative DNA polymerase epsilon catalytic subunit, expressed	cell cycle; extracellular region; DNA binding; nucleus; reproduction; response to abiotic stimulus; post-embryonic development; nucleic acid binding; transferase activity; nucleotide binding; binding; embryo development;	no description; DNA_pol_B_exo; DNARNA polymerases; DUF1744; DNA POLYMERASE EPSILON, CATALYTIC SUBUNIT; Ribonuclease H-like;	Sb04g020730.1		DNA polymerase family B, exonuclease domain|Domain of unknown function (DUF1744)
vanilla_combined.169	probable cytochrome P450 monooxygenase - maize (fragment)	gnl|CDD|206380 pfam14212, DUF4324, Domain of unknown function (DUF4324). This family of proteins is functionally uncharacterized. This family of proteins is found in bacteria, archaea and eukaryotes. Proteins in this family are typically between 88 and 217 amino acids in length				LOC_Os09g01000.1				Sb1138s002030.1
vanilla_combined.170	sugar transporter, putative [Ricinus communis]; sugar transporter, putative [Ricinus communis]	gnl|CDD|200987 pfam00083, Sugar_tr, Sugar (and other) transporter	AT5G23270.1	sugar transporter 11	Major facilitator superfamily, general substrate transporter	LOC_Os10g41190.1	transporter family protein, putative, expressed	transport; membrane; transporter activity;	transmembrane_regions; SUGRTRNSPORT; MFS; SUGAR_TRANSPORT_2; SUGAR_TRANSPORT_1; MFS general substrate transporter; SP: MFS transporter, sugar porter SP famil; SUGAR TRANSPORTER; MONOSACCHARIDE TRANSPORTER, PLANT; Sugar_tr;	Sb01g050580.1	Predicted transporter (major facilitator superfamily)	Sugar (and other) transporter|Major Facilitator Superfamily
vanilla_combined.171	Pleckstrin homology (PH) domain-containing protein [Arabidopsis thaliana]; Pleckstrin homology (PH) domain-containing protein [Arabidopsis thaliana]		AT4G23895.1	Pleckstrin homology (PH) domain-containing protein		LOC_Os05g51710.1	pleckstrin homology domain-containing protein-related taxo, putative, expressed	nucleobase, nucleoside, nucleotide and nucleic acid biosynthetic process; nucleotide binding; kinase activity;	no description; PH domain-like; coiled-coil; PH_DOMAIN;	Sb09g030860.2
vanilla_combined.172	putative lysophospholipase 2 [Oryza sativa Japonica Group]	gnl|CDD|202167 pfam02230, Abhydrolase_2, Phospholipase/Carboxylesterase. This family consists of both phospholipases and carboxylesterases with broad substrate specificity, and is structurally related to alpha/beta hydrolases pfam00561	AT5G20060.2	alpha/beta-Hydrolases superfamily protein	SSF53474	LOC_Os01g07960.1	acyl-protein thioesterase, putative, expressed	hydrolase activity;	LYSOPHOSPHOLIPASE-RELATED; Abhydrolase_2; no description; alphabeta-Hydrolases; coiled-coil;	Sb03g004220.1	Lysophospholipase	Phospholipase/Carboxylesterase
vanilla_combined.173	callose synthase 7-like [Vitis vinifera]	gnl|CDD|202219 pfam02364, Glucan_synthase, 1,3-beta-glucan synthase component. This family consists of various 1,3-beta-glucan synthase components including Gls1, Gls2 and Gls3 from yeast. 1,3-beta-glucan synthase EC:2.4.1.34 also known as callose synthase catalyzes the formation of a beta-1,3-glucan polymer that is a major component of the fungal cell wall. The reaction catalyzed is:- UDP-glucos…	AT1G06490.1	glucan synthase-like 7	NOVEL00015;Glycosyl transferase, family 48;NOVEL00016	LOC_Os06g08380.1	1,3-beta-glucan synthase component domain containing protein, expressed	pollination; membrane; cellular component organization; anatomical structure morphogenesis; cell differentiation; cell growth; multicellular organismal development; cell cycle; biosynthetic process; carbohydrate transferase activity; plasma membrane;	DUF605; Glucan_synthase; transmembrane_regions; LYST-INTERACTING PROTEIN LIP5 DOPAMINE RESPONSIVE PROTEIN DRG-1;	Sb04g038510.1	1,3-beta-glucan synthase/callose synthase catalytic subunit	1,3-beta-glucan synthase component
vanilla_combined.174	Os08g0556000 [Oryza sativa Japonica Group]; putative rubisco subunit binding-protein beta subunit [Oryza sativa Japonica Group]; putative rubisco subunit binding-protein beta subunit [Oryza sativa Japonica Group]; Os08g0556000 [Oryza sativa Japonica Group]	gnl|CDD|202908 pfam04146, YTH, YT521-B-like domain. A protein of the YTH family has been shown to selectively remove transcripts of meiosis-specific genes expressed in mitotic cells. It has been speculated that in higher eukaryotic YTH-family members may be involved in similar mechanisms to suppress gene regulation during gametogenesis or general silencing. The rat protein YT521-B is a tyrosine-p…	AT3G13060.2	evolutionarily conserved C-terminal region 5	YTH domain	LOC_Os08g44200.1	ECT5, putative, expressed	cytosol;	YTH; YTH DOMAIN-CONTAINING; YTH YT521-B HOMOLOGY DOMAIN-CONTAINING;	Sb07g024500.1	Uncharacterized high-glucose-regulated protein	YT521-B-like family
vanilla_combined.175	U-box domain-containing protein [Medicago truncatula]; U-box domain-containing protein [Medicago truncatula]	gnl|CDD|32473 COG2319, COG2319, FOG: WD40 repeat [General function prediction only]	AT3G06880.2	Transducin/WD40 repeat-like superfamily protein	WD40/YVTN repeat-like-containing domain	LOC_Os01g12930.1	U-box domain containing protein, expressed	nucleotide binding; binding;	no description; WD_REPEATS_REGION; WD_REPEATS_2; WD_REPEATS_1; ARM repeat; RINGU-box; WD40 repeat-like; F-BOX AND WD40 DOMAIN PROTEIN;	Sb03g000870.1	G protein beta subunit-like protein	U-box domain|WD domain, G-beta repeat|WD domain, G-beta repeat|WD domain, G-beta repeat|WD domain, G-beta repeat
vanilla_combined.176	cytochrome c biogenesis C (mitochondrion) [Phoenix dactylifera]; cytochrome c biogenesis C (mitochondrion) [Phoenix dactylifera]	gnl|CDD|164761 MTH00216, ND1, NADH dehydrogenase subunit 1; Provisional	ATMG00900.1	cytochrome C biogenesis 256	Cytochrome c assembly protein	LOC_Os12g34012.1	cytochrome c biosynthesis ccmC-like mitochondrial protein, putative, expressed	transporter activity; membrane; cellular component organization; transport;	CCMCBIOGNSIS; signal-peptide; transmembrane_regions; ccmC: heme exporter protein CcmC; Cytochrom_C_asm;	Sb02g017700.1
vanilla_combined.177	putative non-LTR retroelement reverse transcriptase [Arabidopsis thaliana]	gnl|CDD|73156 cd01650, RT_nLTR_like, RT_nLTR: Non-LTR (long terminal repeat) retrotransposon and non-LTR retrovirus reverse transcriptase (RT). This subfamily contains both non-LTR retrotransposons and non-LTR retrovirus RTs. RTs catalyze the conversion of single-stranded RNA into double-stranded DNA for integration into host chromosomes. RT is a multifunctional enzyme with RNA-directed DNA polym…	AT1G43760.1	DNAse I-like superfamily protein	Endonuclease/exonuclease/phosphatase	LOC_Os12g29700.1	retrotransposon protein, putative, unclassified, expressed		Exo_endo_phos; signal-peptide; coiled-coil; RT_POL; no description; DNARNA polymerases; Ribonuclease H-like; DNase I-like; REVERSE TRANSCRIPTASES; NON-LTR RETROELEMENT REVERSE TRANSCRIPTASE RELATED; RnaseH; RVT_1;	Sb0015s007030.1		Endonuclease/Exonuclease/phosphatase family|Reverse transcriptase (RNA-dependent DNA polymerase)
vanilla_combined.178	uncharacterized protein LOC100254031 isoform 2 [Vitis vinifera]	gnl|CDD|204458 pfam10351, Apt1, Golgi-body localisation protein domain. This is the C-terminus of a family of proteins conserved from plants to humans. The plant members are localised to the Golgi proteins and appear to regulate membrane trafficking, as they are required for rapid vesicle accumulation at the tip of the pollen tube. The C-terminus probably contains the Golgi localisation signal an…	AT1G58250.2	Golgi-body localisation protein domain ;RNA pol II promoter Fmp27 protein domain	Protein of unknown function FMP27, domain-4;Protein of unknown function FMP27, domain-6, C-terminal	LOC_Os03g23030.1	aberrant pollen transmission 1, putative, expressed	cell growth; response to endogenous stimulus; plasma membrane;	Fmp27_GFWDK; ANTIGEN MLAA-22-RELATED; signal-peptide; Apt1; transmembrane_regions;	Sb01g011950.1	Uncharacterized conserved protein
vanilla_combined.179	Protein N-terminal asparagine amidohydrolase [Medicago truncatula]; Protein N-terminal asparagine amidohydrolase [Medicago truncatula]		AT2G44420.1	protein N-terminal asparagine amidohydrolase family protein	PTHR12498	LOC_Os06g41390.1	N-terminal asparagine amidohydrolase, putative, expressed	hydrolase activity;	RAB3-GAP REGULATORY DOMAIN;	Sb10g024340.1
vanilla_combined.180	lysophosphatidylcholine acyltransferase 2 [Vitis vinifera]	gnl|CDD|153253 cd07991, LPLAT_LPCAT1-like, Lysophospholipid Acyltransferases (LPLATs) of Glycerophospholipid Biosynthesis: LPCAT1-like. Lysophospholipid acyltransferase (LPLAT) superfamily member: acyltransferases of de novo and remodeling pathways of glycerophospholipid biosynthesis which catalyze the incorporation of an acyl group from either acylCoAs or acyl-acyl carrier proteins (acylACPs) in…	AT2G45670.1	calcineurin B subunit-related	SSF69593;SSF47473	LOC_Os06g49790.1	acyltransferase, putative, expressed	transferase activity; binding;	EF-hand; EF_HAND_2; no description; Glycerol-3-phosphate 1-acyltransferase; Acyltransferase; ACETYLTRANSFERASE-RELATED;	Sb10g029780.1	Predicted phosphate acyltransferase, contains PlsC domain	Acyltransferase|EF hand|EF hand|EF hand
vanilla_combined.181	OSIGBa0148A10.3 [Oryza sativa Indica Group]	gnl|CDD|204713 pfam11707, Npa1, Ribosome 60S biogenesis N-terminal. Npa1p is required for ribosome biogenesis and operates in the same functional environment as Rsa3p and Dbp6p during early maturation of 60S ribosomal subunits. The protein partners of Npa1p include eight putative helicases as well as the novel Npa2p factor. Npa1p can also associate with a subset of H/ACA and C/D small nucleolar R…	AT4G27010.2	INVOLVED IN: biological_process unknown; LOCATED IN: cellular_component unknown; EXPRESSED IN: 20 plant structures; EXPRESSED DURING: 10 growth stages; CONTAINS InterPro DOMAIN/s: Ribosome 60S biogenesis N-terminal (InterPro:IPR021714); BEST Arabidopsis thaliana protein match is: unknown protein (TAIR:AT1G72270.1); Has 312 Blast hits to 226 proteins in 103 species: Archae - 0; Bacteria - 2; Metaz…	Ribosome 60S biogenesis N-terminal	LOC_Os04g53380.1			Npa1;	Sb06g029102.1
vanilla_combined.182	RecName: Full=Putative pleiotropic drug resistance protein 7; PDR-like ABC transporter [Oryza sativa Japonica Group]; PDR-like ABC transporter [Oryza sativa Japonica Group]; PDR-like ABC transporter [Oryza sativa Japonica Group]	gnl|CDD|178685 PLN03140, PLN03140, ABC transporter G family member; Provisional	AT1G15520.1	pleiotropic drug resistance 12	SSF52540;NOVEL00058;ABC-2 type transporter;Plant PDR ABC transporter associated;NOVEL00059;ATPase, AAA+ type, core;NOVEL00057;ABC-2 type transporter	LOC_Os02g11760.1	pleiotropic drug resistance protein, putative, expressed	transport; hydrolase activity; transporter activity; catabolic process; nucleobase, nucleoside, nucleotide and nucleic acid plasma membrane;	transmembrane_regions; ATP-BINDING CASSETTE TRANSPORTER; ATP-BINDING CASSETTE TRANSPORTER PDR; ABC_tran; ABC_TRANSPORTER_2; PDR_assoc; ABC2_membrane; no description; P-loop containing nucleoside triphosphate hydrolases;	Sb04g007260.1	Pleiotropic drug resistance proteins (PDR1-15), ABC superfamily	ABC transporter|ABC-2 type transporter|Plant PDR ABC transporter associated|ABC transporter|ABC-2 type transporter
vanilla_combined.183	ABC transporter C family member 13-like [Vitis vinifera]	gnl|CDD|178771 PLN03232, PLN03232, ABC transporter C family member; Provisional	AT2G07680.1	multidrug resistance-associated protein 11	ABC transporter, transmembrane domain, type 1;SSF52540;ABC transporter, transmembrane domain, type 1;SSF52540	LOC_Os06g08560.1	multidrug resistance-associated protein 11, putative, expressed	transport; membrane; vacuole; hydrolase activity; transporter activity; catabolic process; nucleobase, nucleoside, nucleotide and nucleic acid	transmembrane_regions; ABC_membrane; ABC_tran; MULTIDRUG RESISTANCE-ASSOCIATED PROTEIN 7; ATP-BINDING CASSETTE TRANSPORTER; no description; P-loop containing nucleoside triphosphate hydrolases; Multidrug resistance ABC transporter MsbA, N-terminal domain; ABC_TRANSPORTER_1; ABC_TRANSPORTER_2; ABC_TM1F;	Sb10g005720.1	Multidrug resistance-associated protein/mitoxantrone resistance protein, ABC superfamily	ABC transporter transmembrane region|ABC transporter|ABC transporter transmembrane region|ABC transporter
vanilla_combined.184	putative glycosyl hydrolase [Oryza sativa Japonica Group]	gnl|CDD|178304 PLN02701, PLN02701, alpha-mannosidase	AT5G14950.1	golgi alpha-mannosidase II	Glycoside hydrolase/deacetylase, beta/alpha-barrel;Glycoside hydrolase-type carbohydrate-binding	LOC_Os06g13650.1	alpha-mannosidase 2, putative, expressed	Golgi apparatus; biosynthetic process; protein modification process; carbohydrate hydrolase activity;	Alpha-mann_mid; no description; transmembrane_regions; Glyco_hydro_38C; Glycoside hydrolasedeacetylase; Families 5738 glycoside transferase middle domain; Galactose mutarotase-like; ALPHA-MANNOSIDASE; MANNOSIDASE ALPHA CLASS 2A;	Sb10g008770.1	Glycosyl hydrolase, family 38 - alpha-mannosidase	Glycosyl hydrolases family 38 N-terminal domain|Glycosyl hydrolases family 38 C-terminal domain
vanilla_combined.185	RNA polymerase II transcription factor B subunit, putative [Ricinus communis]; RNA polymerase II transcription factor B subunit, putative [Ricinus communis]		AT1G18340.1	basal transcription factor complex subunit-related	Transcription factor Tfb4	LOC_Os02g03340.1	RNA polymerase II transcription factor B subunit 4, putative, expressed	response to stress; DNA biosynthetic process; nucleobase, nucleoside, nucleotide and nucleic acid nucleus;	TRANSCRIPTION INITIATION FACTOR IIH TFIIH, POLYPEPTIDE 3-RELATED; Tfb4;	Sb04g002200.1	RNA polymerase II transcription initiation/nucleotide excision repair factor TFIIH, subunit TFB4	Transcription factor Tfb4
vanilla_combined.186	Os11g0545800 [Oryza sativa Japonica Group]; Os11g0545800, partial [Oryza sativa Japonica Group]	gnl|CDD|34783 COG5184, ATS1, Alpha-tubulin suppressor and related RCC1 domain-containing proteins [Cell division and chromosome partitioning / Cytoskeleton]	AT5G08710.1	Regulator of chromosome condensation (RCC1) family protein	Regulator of chromosome condensation, RCC1;Regulator of chromosome condensation, RCC1;Regulator of chromosome condensation, RCC1;Regulator of chromosome condensation, RCC1;Regulator of chromosome condensation, RCC1;Regulator of chromosome condensation, RCC1;Regulator of chromosome condensation, RCC1	LOC_Os11g34320.1	regulator of chromosome condensation, putative, expressed	protein binding; chromatin binding;	RCC1_2; signal-peptide; RCC1_3; UVB-RESISTANCE PROTEIN UVR8-RELATED; REGULATOR OF CHROMOSOME CONDENSATION; RCCNDNSATION; no description; RCC1BLIP-II;	Sb05g020900.1	Uncharacterized conserved protein, contains RCC1 domain	Regulator of chromosome condensation (RCC1)|Regulator of chromosome condensation (RCC1)|Regulator of chromosome condensation (RCC1)|Regulator of chromosome condensation (RCC1)|Regulator of chromosome condensation (RCC1)|Regulator of chromosome condensation (RCC1)
vanilla_combined.187	N-acetyltransferase, putative [Ricinus communis]; N-acetyltransferase, putative [Ricinus communis]		AT3G57200.1	unknown protein; BEST Arabidopsis thaliana protein match is: unknown protein (TAIR:AT2G41451.1); Has 94 Blast hits to 94 proteins in 31 species: Archae - 0; Bacteria - 12; Metazoa - 0; Fungi - 0; Plants - 77; Viruses - 0; Other Eukaryotes - 5 (source: NCBI BLink).		LOC_Os01g13200.1	abscisic acid insensitive 8, putative, expressed	cellular component organization; anatomical structure morphogenesis; cell growth; cytoplasm; response to endogenous stimulus; plastid; thylakoid; biosynthetic process; carbohydrate plasma membrane;	signal-peptide; transmembrane_regions;	Sb03g000710.1
vanilla_combined.188
vanilla_combined.189	ubiquitin-like protein-like [Vitis vinifera]		AT5G57860.1	Ubiquitin-like superfamily protein	SSF54236	LOC_Os03g24920.1	ubiquitin family protein, putative, expressed		ubiquitin; Ubiquitin-like; no description; UBIQUITIN_2;	Sb02g041090.1	RNA polymerase II transcription elongation factor Elongin/SIII, subunit elongin B	Ubiquitin family
vanilla_combined.190	gag-pol polyprotein [Phaseolus vulgaris]		AT2G15020.1	unknown protein; BEST Arabidopsis thaliana protein match is: unknown protein (TAIR:AT5G64190.1); Has 72 Blast hits to 72 proteins in 10 species: Archae - 0; Bacteria - 0; Metazoa - 0; Fungi - 0; Plants - 72; Viruses - 0; Other Eukaryotes - 0 (source: NCBI BLink).		LOC_Os03g25850.1				Sb01g032040.1
vanilla_combined.191	B1065G12.11 [Oryza sativa Japonica Group]	gnl|CDD|168408 PRK06126, PRK06126, hypothetical protein; Provisional	AT1G24340.1	FAD/NAD(P)-binding oxidoreductase family protein	SSF51905	LOC_Os01g67550.1	FAD binding domain containing protein, expressed	catalytic activity; reproduction; post-embryonic development; embryo development;	RNGMNOXGNASE; MONOOXYGENASE; FAD_binding_3; FADNADP-binding domain; no description;	Sb01g037320.1	Monooxygenase involved in coenzyme Q (ubiquinone) biosynthesis	FAD binding domain
vanilla_combined.192	F5M15.26 [Arabidopsis thaliana]	gnl|CDD|187703 cd09279, RNase_HI_archaeal_like, RNAse HI family that includes Archaeal RNase HI. Ribonuclease H (RNase H) is classified into two evolutionarily unrelated families, type 1 (prokaryotic RNase HI, eukaryotic RNase H1 and viral RNase H) and type 2 (prokaryotic RNase HII and HIII, and eukaryotic RNase H2). RNase H is an endonuclease that cleaves the RNA strand of an RNA/DNA hybrid in a…				LOC_Os07g11610.1	transposon protein, putative, unclassified, expressed		rve; RVT_1; Retrotrans_gag; RnaseH; RETROVIRUS POLYPROTEIN; GAGPOLENV POLYPROTEIN; DNARNA polymerases; Ribonuclease H-like; no description; RNASE_H; INTEGRASE; coiled-coil;	Sb01g005015.1		RNase H|Integrase core domain
vanilla_combined.193	phosphatidylserine decarboxylase [Hordeum vulgare subsp. vulgare]	gnl|CDD|178526 PLN02938, PLN02938, phosphatidylserine decarboxylase	AT4G16700.1	phosphatidylserine decarboxylase 1	Phosphatidylserine decarboxylase-related	LOC_Os03g01216.1	phosphatidylserine decarboxylase, putative, expressed	biosynthetic process; lipid mitochondrion; catalytic activity;	PS_Dcarbxylase; PS_decarb: phosphatidylserine decarboxylase; PHOSPHATIDYLSERINE DECARBOXYLASE;	Sb03g046500.1	Phosphatidylserine decarboxylase	C2 domain|EF hand|EF hand|Phosphatidylserine decarboxylase
vanilla_combined.194	transcriptional activator DEMETER-like [Vitis vinifera]	gnl|CDD|32412 COG2231, COG2231, Uncharacterized protein related to Endonuclease III [DNA replication, recombination, and repair]	AT5G04560.2	HhH-GPD base excision DNA repair family protein	DNA glycosylase;NOVEL00185	LOC_Os01g11900.1	hhH-GPD superfamily base excision DNA repair protein, expressed	catalytic activity; nucleus; regulation of gene expression, epigenetic; nucleobase, nucleoside, nucleotide and nucleic acid DNA hydrolase activity; reproduction; post-embryonic development; embryo development;	HhH-GPD; no description; DNA-glycosylase; AG-SPECIFIC ADENINE GLYCOSYLASEENDONUCLEASE III; ENDONUCLEASE III-RELATED;	Sb08g008620.1		AT hook motif|HhH-GPD superfamily base excision DNA repair protein
vanilla_combined.195	putative methyltransferase NSUN5-like [Vitis vinifera]	gnl|CDD|184895 PRK14902, PRK14902, 16S rRNA methyltransferase B; Provisional	AT5G26180.1	S-adenosyl-L-methionine-dependent methyltransferases superfamily protein	SSF53335	LOC_Os02g12600.1	NOL1/NOP2/sun family protein, putative, expressed		S-adenosyl-L-methionine-dependent methyltransferases; Nol1_Nop2_Fmu; WILLIAMS-BEUREN SYNDROME CRITICAL REGION PROTEIN 20; NOP2YEAST-RELATED NOL1NOP2FMUSUN DOMAIN-CONTAINING; no description;	Sb04g007580.1	Proliferation-associated nucleolar protein (NOL1)	NOL1/NOP2/sun family
vanilla_combined.196	50S ribosomal protein L2 [Medicago truncatula]; 50S ribosomal protein L2 [Medicago truncatula]	gnl|CDD|176993 CHL00052, rpl2, ribosomal protein L2	AT5G57970.1	DNA glycosylase superfamily protein	DNA glycosylase	LOC_Os06g44050.1	methyladenine glycosylase, putative, expressed	response to stress; DNA hydrolase activity; catalytic activity;	no description; DNA-glycosylase; Adenine_glyco;	Sb06g021680.1		Methyladenine glycosylase
vanilla_combined.197	vacuolar proton-inorganic pyrophosphatase [Leptochloa fusca]	gnl|CDD|177897 PLN02255, PLN02255, H(+) -translocating inorganic pyrophosphatase	AT1G15690.1	Inorganic H pyrophosphatase family protein	Inorganic H+ pyrophosphatase	LOC_Os02g55890.1	inorganic H+ pyrophosphatase, putative, expressed	membrane; endosome; response to stress; response to abiotic stimulus; vacuole; transport; plastid; mitochondrion; plasma membrane; hydrolase activity; transporter activity; multicellular organismal development;	transmembrane_regions; V_PPase: V-type H+-translocating pyrophosp; signal-peptide; H_PPase; H+-translocating inorganic pyrophosphatase;	Sb10g005250.1		Inorganic H+ pyrophosphatase
vanilla_combined.198	retrotransposon protein, putative, unclassified [Oryza sativa Japonica Group]					LOC_Os01g71840.1	retrotransposon protein, putative, unclassified, expressed		DNARNA polymerases; coiled-coil; GAG-POL-RELATED RETROTRANSPOSON; RVT_2; rve; Peptidase_C48; INTEGRASE; ULP_PROTEASE; ZF_CCHC; no description; Ribonuclease H-like; Cysteine proteinases; Retrotrans_gag;
vanilla_combined.199
vanilla_combined.200	copper methylamine oxidase-like [Vitis vinifera]	gnl|CDD|183164 PRK11504, tynA, tyramine oxidase; Provisional	AT2G42490.1	Copper amine oxidase family protein	Copper amine oxidase, N-terminal;Copper amine oxidase, N-terminal;Copper amine oxidase, C-terminal	LOC_Os04g40040.1	copper methylamine oxidase precursor, putative, expressed	catalytic activity; binding; peroxisome;	no description; Cu_amine_oxid; Amine oxidase N-terminal region; Amine oxidase catalytic domain; COPPERTOPAQUINONE OXIDASE; COPPER AMINE OXIDASE; Cu_amine_oxidN2; Cu_amine_oxidN3;	Sb06g020020.1	Copper amine oxidase	Copper amine oxidase, N2 domain|Copper amine oxidase, N3 domain|Copper amine oxidase, enzyme domain
vanilla_combined.201	K+ efflux antiporter 3 [Arabidopsis thaliana]; RecName: Full=K(+) efflux antiporter 3, chloroplastic; Short=AtKEA3; K+ efflux antiporter 3 [Arabidopsis thaliana]	gnl|CDD|162117 TIGR00932, 2a37, transporter, monovalent cation:proton antiporter-2 (CPA2) family. [Transport and binding proteins, Cations and iron carrying compounds]	AT4G04850.2	K+ efflux antiporter 3	Cation/H+ exchanger;Regulator of K+ conductance, N-terminal	LOC_Os12g42300.1	potasium efflux antiporter protein, putative, expressed	transport; transporter activity; plastid;	NADP-binding Rossmann-fold domains; Na_H_Exchanger; coiled-coil; RCK_N; no description; TrkA_N;	Sb08g021840.1	Predicted K+/H+-antiporter	Sodium/hydrogen exchanger family|TrkA-N domain
vanilla_combined.202	pentatricopeptide repeat-containing protein, putative [Ricinus communis]; pentatricopeptide repeat-containing protein, putative [Ricinus communis]	gnl|CDD|178626 PLN03077, PLN03077, Protein ECB2; Provisional	AT2G33680.1	Tetratricopeptide repeat (TPR)-like superfamily protein	SSF48452;SSF48452	LOC_Os01g27650.1	pentatricopeptide, putative, expressed		PPR; PPR: pentatricopeptide repeat domain; TPR-like; SELENIUM-BINDING PROTEIN; PENTATRICOPEPTIDE REPEAT-CONTAINING PROTEIN;	Sb03g001460.1		PPR repeat|PPR repeat|PPR repeat|PPR repeat|PPR repeat|PPR repeat
vanilla_combined.203	ycf2 [Acorus calamus]	gnl|CDD|177097 CHL00206, ycf2, Ycf2; Provisional	ATCG01280.1	Chloroplast Ycf2;ATPase, AAA type, core	Chloroplast Ycf2;ATPase, AAA+ type, core	LOC_Os06g44050.1	methyladenine glycosylase, putative, expressed	response to stress; DNA hydrolase activity; catalytic activity;	no description; DNA-glycosylase; Adenine_glyco;	Sb10g025650.1		Methyladenine glycosylase
vanilla_combined.204	ATP-binding cassette transporter, putative [Ricinus communis]; ATP-binding cassette transporter, putative [Ricinus communis]	gnl|CDD|178685 PLN03140, PLN03140, ABC transporter G family member; Provisional	AT3G53480.1	pleiotropic drug resistance 9	NOVEL00186;ATPase, AAA+ type, core;NOVEL00058;ABC-2 type transporter;Plant PDR ABC transporter associated;NOVEL00059;ATPase, AAA+ type, core;NOVEL00057;ABC-2 type transporter	LOC_Os12g32820.1	pleiotropic drug resistance protein 3, putative, expressed	hydrolase activity; transporter activity; catabolic process; nucleobase, nucleoside, nucleotide and nucleic acid plasma membrane; transport;	transmembrane_regions; P-loop containing nucleoside triphosphate hydrolases; no description; ABC2_membrane; ATP-BINDING CASSETTE TRANSPORTER; ATP-BINDING CASSETTE TRANSPORTER PDR; PDR_assoc;	Sb08g002900.1	Transporter, ABC superfamily (Breast cancer resistance protein)	ABC transporter|ABC-2 type transporter|Plant PDR ABC transporter associated|ABC transporter
vanilla_combined.205	40S ribosomal protein S9-1 [Arabidopsis thaliana]; 40S ribosomal protein S9-1 [Arabidopsis thaliana]	gnl|CDD|177783 PLN00189, PLN00189, 40S ribosomal protein S9; Provisional	AT5G39850.1	Ribosomal protein S4	Ribosomal protein S4	LOC_Os03g05980.1	40S ribosomal protein S9-2, putative, expressed	membrane; cytosol; translation; ribosome; structural molecule activity;	S4; RIBOSOMAL_S4; no description; Alpha-L RNA-binding motif; rpsD_arch: ribosomal protein S4; 30S 40S RIBOSOMAL PROTEIN; 40S RIBOSOMAL PROTEIN S9; Ribosomal_S4;	Sb02g040120.1	Ribosomal protein S4	Ribosomal protein S4/S9 N-terminal domain|S4 domain
vanilla_combined.206	cytochrome oxidase subunit 2 [Ruscus aculeatus]	gnl|CDD|177106 MTH00027, COX2, cytochrome c oxidase subunit II; Provisional	ATMG00160.1	cytochrome oxidase 2	Cytochrome C oxidase subunit II-like, transmembrane domain;Cupredoxin
vanilla_combined.207
vanilla_combined.208	7S vicilin [Carya illinoinensis]	gnl|CDD|113470 pfam04702, Vicilin_N, Vicilin N terminal region. This region is found in plant seed storage proteins, N-terminal to the Cupin domain (pfam00190). In Macadamia integrifolia, this region is processed into peptides of approximately 50 amino acids containing a C-X-X-X-C-(10-12)X-C-X-X-X-C motif. These peptides exhibit antimicrobial activity in vitro				LOC_Os11g37270.1	AMBP1 - Antimicrobial peptide MBP-1 family protein precursor, expressed		transmembrane_regions; signal-peptide;	Sb05g022640.1
vanilla_combined.209
vanilla_combined.210	pentatricopeptide repeat-containing protein At5g27110-like [Vitis vinifera]	gnl|CDD|178626 PLN03077, PLN03077, Protein ECB2; Provisional	AT5G27110.1	Tetratricopeptide repeat (TPR)-like superfamily protein	SSF48452;SSF48452	LOC_Os10g22430.1	gibberellin response modulator protein, putative, expressed	signal transduction; biosynthetic process; nucleobase, nucleoside, nucleotide and nucleic acid signal transducer activity; post-embryonic development; response to abiotic stimulus; sequence-specific DNA binding transcription factor activity; cytoplasm;	GRAS;	Sb02g037650.1		GRAS family transcription factor
vanilla_combined.211	RNA-directed DNA polymerase (Reverse transcriptase); Ribonuclease H [Medicago truncatula]		AT1G12244.1	Polynucleotidyl transferase, ribonuclease H-like superfamily protein	Polynucleotidyl transferase, ribonuclease H fold	LOC_Os04g50000.1	retrotransposon protein, putative, unclassified, expressed		RT_POL; no description; DNase I-like; coiled-coil; REVERSE TRANSCRIPTASES; NON-LTR RETROELEMENT REVERSE TRANSCRIPTASE RELATED; RVT_1; Exo_endo_phos;	Sb03g001780.1		Reverse transcriptase (RNA-dependent DNA polymerase)
vanilla_combined.212	chromosome transmission fidelity protein 18 homolog [Brachypodium distachyon]		AT1G04730.1	P-loop containing nucleoside triphosphate hydrolases superfamily protein	SSF52540	LOC_Os03g15810.1	AAA-type ATPase family protein, putative, expressed	nucleotide binding; cellular component organization; cell cycle; catabolic process; nucleobase, nucleoside, nucleotide and nucleic acid hydrolase activity; intracellular;	P-loop containing nucleoside triphosphate hydrolases; AAA; HOLLIDAY JUNCTION DNA HELICASE RUVB-RELATED; CTF18, CHROMOSOME TRANSMISSION FIDELITY FACTOR 18 HOMOLOG; no description;	Sb01g040155.1	DNA replication checkpoint protein CHL12/CTF18	ATPase family associated with various cellular activities (AAA)
vanilla_combined.213	Cell wall-associated hydrolase [Medicago truncatula]; Cell wall-associated hydrolase [Medicago truncatula]					LOC_Os10g21190.1			coiled-coil;
vanilla_combined.214	F5M15.26 [Arabidopsis thaliana]					LOC_Os06g28920.1	retrotransposon protein, putative, unclassified, expressed		INTEGRASE; RnaseH; RETROVIRUS POLYPROTEIN; GAGPOLENV POLYPROTEIN; DNARNA polymerases; Ribonuclease H-like; no description; RNASE_H; rve; RVT_1;
vanilla_combined.215	actin-like protein [Phalaenopsis hybrid cultivar]	gnl|CDD|173506 PTZ00281, PTZ00281, actin; Provisional	AT5G09810.1	actin 7	SSF53067;SSF53067	LOC_Os11g06390.4	actin, putative, expressed	response to endogenous stimulus; response to abiotic stimulus; anatomical structure morphogenesis; cell differentiation; multicellular organismal development; cell growth; nucleolus; protein binding; cytosol; mitochondrion; plasma membrane; cytoskeleton; response to stress; post-embryonic development; structural molecule activity; cell wall; cellular component organization;	Actin-like ATPase domain; ACTIN; no description; ACTINS_ACT_LIKE; ACTINS_2; ACTINS_1;	Sb05g003880.1	Actin and related proteins	Actin
vanilla_combined.216										Sb0016s002240.1
vanilla_combined.217	coiled-coil domain-containing protein 115-like [Brachypodium distachyon]		AT1G20770.1	unknown protein; Has 59 Blast hits to 59 proteins in 24 species: Archae - 0; Bacteria - 0; Metazoa - 26; Fungi - 4; Plants - 29; Viruses - 0; Other Eukaryotes - 0 (source: NCBI BLink).		LOC_Os04g43040.2				Sb06g022170.1
vanilla_combined.218	copia-type polyprotein, putative [Arabidopsis thaliana]	gnl|CDD|187696 cd09272, RNase_HI_RT_Ty1, Ty1/Copia family of RNase HI in long-term repeat retroelements. Ribonuclease H (RNase H) enzymes are divided into two major families, Type 1 and Type 2, based on amino acid sequence similarities and biochemical properties. RNase H is an endonuclease that cleaves the RNA strand of an RNA/DNA hybrid in a sequence non-specific manner in the presence of divale…	AT4G23160.1	cysteine-rich RLK (RECEPTOR-like protein kinase) 8	SSF56672;NOVEL00235;Protein of unknown function DUF26;Protein of unknown function DUF26;Protein kinase-like domain	LOC_Os12g05520.1	retrotransposon protein, putative, unclassified, expressed		GAG-POL-RELATED RETROTRANSPOSON; INTEGRASE; Ribonuclease H-like; DNARNA polymerases; rve; RVT_2; no description;	Sb07g025585.1		Integrase core domain|Reverse transcriptase (RNA-dependent DNA polymerase)
vanilla_combined.219	putative senescence-associated protein [Pisum sativum]					LOC_Os09g01000.1				Sb0016s002040.1
vanilla_combined.220	chalcone synthase [Narcissus tazetta var. chinensis]	gnl|CDD|178714 PLN03170, PLN03170, chalcone synthase; Provisional	AT5G13930.1	Chalcone and stilbene synthase family protein	Polyketide synthase, type III	LOC_Os11g32650.1	chalcone synthase, putative, expressed	response to stress; response to endogenous stimulus; nucleus; endoplasmic reticulum; biosynthetic process; secondary response to abiotic stimulus; membrane; vacuole; transport; transferase activity;	Chal_sti_synt_N; CHALCONE_SYNTH; no description; Thiolase-like; Type III polyketide synthase; Chal_sti_synt_C;	Sb05g020230.1		Chalcone and stilbene synthases, N-terminal domain|3-Oxoacyl-[acyl-carrier-protein (ACP)] synthase III|Chalcone and stilbene synthases, C-terminal domain
vanilla_combined.221	polyprotein [Solanum lycopersicum]	gnl|CDD|187698 cd09274, RNase_HI_RT_Ty3, Ty3/Gypsy family of RNase HI in long-term repeat retroelements. Ribonuclease H (RNase H) enzymes are divided into two major families, Type 1 and Type 2, based on amino acid sequence similarities and biochemical properties. RNase H is an endonuclease that cleaves the RNA strand of an RNA/DNA hybrid in a sequence non-specific manner in the presence of divale…				LOC_Os04g11350.1	retrotransposon protein, putative, unclassified, expressed		RVT_1; rve; Retrotrans_gag; Chromo; RVP_2; RETROVIRUS POLYPROTEIN; GAGPOLENV POLYPROTEIN; DNARNA polymerases; Ribonuclease H-like; Acid proteases; Chromo domain-like; no description; CHROMO_2; RT_POL; INTEGRASE; coiled-coil;	Sb01g009436.1		Retrotransposon gag protein|Reverse transcriptase (RNA-dependent DNA polymerase)|Integrase core domain|'chromo' (CHRromatin Organisation MOdifier) domain
vanilla_combined.222
vanilla_combined.223	long chain acyl-CoA synthetase 1-like [Brachypodium distachyon]	gnl|CDD|178049 PLN02430, PLN02430, long-chain-fatty-acid-CoA ligase	AT2G47240.1	AMP-dependent synthetase and ligase family protein	SSF56801	LOC_Os05g04170.2	AMP-binding enzyme, putative, expressed	endoplasmic reticulum; biosynthetic process; lipid catalytic activity;	coiled-coil; LONG-CHAIN-FATTY-ACID COA LIGASE; ATP-DEPENDENT AMP-BINDING ENZYME FAMILY MEMBER; Acetyl-CoA synthetase-like; no description; AMP_BINDING; AMP-binding;	Sb09g002640.1	Long-chain acyl-CoA synthetases (AMP-forming)	AMP-binding enzyme
vanilla_combined.224	adenylate kinase, putative [Ricinus communis]; adenylate kinase, putative [Ricinus communis]	gnl|CDD|178435 PLN02842, PLN02842, nucleotide kinase	AT5G35170.1	adenylate kinase family protein	Adenylate kinase;Domain of unknown function DUF1995	LOC_Os08g19140.1	adenylate kinase family protein, putative, expressed	membrane; plastid; thylakoid; nucleotide binding; nucleobase, nucleoside, nucleotide and nucleic acid kinase activity; transferase activity; generation of precursor metabolites and energy;	ADK; ADK_lid; ADENYLATE KINASE; NUCLEOTIDE KINASE; adk: adenylate kinases; P-loop containing nucleoside triphosphate hydrolases; Microbial and mitochondrial ADK, insert "zinc finger" domain; no description; ADENYLATE_KINASE; ADENYLTKNASE; KAD_MF_00235; DUF1995;	Sb07g017810.1	Adenylate kinase	Adenylate kinase
vanilla_combined.225										Sb05g007360.1		Zinc knuckle
vanilla_combined.226	nucleotide-binding leucine-rich-repeat protein 1 [Oryza sativa]	gnl|CDD|201512 pfam00931, NB-ARC, NB-ARC domain	AT3G14470.1	NB-ARC domain-containing disease resistance protein	SSF52540;SSF52058	LOC_Os11g45050.1	NBS-LRR disease resistance protein, putative, expressed	protein binding; response to stress;	DISEASERSIST; NB-ARC; LEUCINE-RICH REPEAT-CONTAINING PROTEIN; coiled-coil; no description; P-loop containing nucleoside triphosphate hydrolases; L domain-like;	Sb05g026480.1	Apoptotic ATPase	NB-ARC domain|Leucine Rich Repeat|Leucine Rich Repeat|Leucine Rich Repeat|Leucine Rich Repeat|Leucine Rich Repeat|Leucine Rich Repeat|Leucine Rich Repeat|Leucine Rich Repeat
vanilla_combined.227	heat shock protein 70 cognate [Salix gilgiana]	gnl|CDD|185395 PTZ00009, PTZ00009, heat shock 70 kDa protein; Provisional	AT3G12580.1	heat shock protein 70	SSF53067;SSF53067;SSF100920;SSF100934	LOC_Os05g38530.1	DnaK family protein, putative, expressed	nucleotide binding; protein binding; protein modification process; cytosol; mitochondrion; plasma membrane; protein response to abiotic stimulus; response to stress; membrane; vacuole; cell wall; response to biotic stimulus;	HEATSHOCK70; HEAT SHOCK PROTEIN 70 HSP70; coiled-coil; HSP70_3; HSP70_2; HSP70_1; no description; Heat shock protein 70kD HSP70, C-terminal subdomain; Heat shock protein 70kD HSP70, peptide-binding domain; Actin-like ATPase domain; HEAT SHOCK PROTEIN 70KDA;	Sb08g018750.1	Molecular chaperones GRP78/BiP/KAR2, HSP70 superfamily	Hsp70 protein
vanilla_combined.228	elongation factor 1-alpha 1 [Elaeis guineensis]; elongation factor 1-alpha 1 [Elaeis guineensis]	gnl|CDD|165621 PLN00043, PLN00043, elongation factor 1-alpha; Provisional	AT1G07940.1	GTP binding Elongation factor Tu family protein	Translation elongation factor EF1A, eukaryotic/archaeal	LOC_Os03g08010.1	elongation factor Tu, putative, expressed	membrane; translation factor activity, nucleic acid binding; translation; vacuole; nucleolus; cytosol; protein binding; mitochondrion; plasma membrane; plastid;	no description; Translation proteins; EF-TueEF-1alphaeIF2-gamma C-terminal domain; P-loop containing nucleoside triphosphate hydrolases; EF-1_alpha: translation elongation factor; ELONGATNFCT; TRANSLATION FACTOR; ELONGATION FACTOR 1-ALPHA EF-1-ALPHA; GTP_EFTU_D2; GTP_EFTU_D3; EFACTOR_GTP;	Sb10g023360.2
vanilla_combined.229	dephospho-CoA kinase domain-containing protein-like [Brachypodium distachyon]	gnl|CDD|178042 PLN02422, PLN02422, dephospho-CoA kinase	AT2G27490.1	dephospho-CoA kinase family	Dephospho-CoA kinase	LOC_Os01g25880.1	dephospho-CoA kinase, putative, expressed	nucleotide binding; kinase activity; peroxisome; nucleobase, nucleoside, nucleotide and nucleic acid biosynthetic process; vacuole; plastid;	COAE_MF_00376; no description; P-loop containing nucleoside triphosphate hydrolases; TIGR00152: dephospho-CoA kinase; DEPHOSPHO-COA RELATED KINASES; CoaE; DPCK;	Sb07g021590.1	Similar to bacterial dephospho-CoA kinase	Dephospho-CoA kinase
vanilla_combined.230	Os01g0908200 [Oryza sativa Japonica Group]; P0497A05.15 [Oryza sativa Japonica Group]; putative BTB and TAZ domain protein [Oryza sativa Japonica Group]; putative BTB and TAZ domain protein [Oryza sativa Japonica Group]; Os01g0908200 [Oryza sativa Japonica Group]		AT5G63160.1	BTB and TAZ domain protein 1	BTB/POZ fold;Zinc finger, TAZ-type	LOC_Os01g68020.1	BTBZ2 - Bric-a-Brac, Tramtrack, and Broad Complex BTB domain with TAZ zinc finger and Calmodulin-binding domains, expressed	response to endogenous stimulus; signal transduction; multicellular organismal development; biosynthetic process; nucleobase, nucleoside, nucleotide and nucleic acid cytoplasm; protein binding; response to stress; response to abiotic stimulus; sequence-specific DNA binding transcription factor activity; nucleus;	BTB; POZ domain; no description; TAZ domain; KELCH-RELATED PROTEIN; zf-TAZ;	Sb03g043250.1	CREB binding protein/P300 and related TAZ Zn-finger proteins	BTB/POZ domain|TAZ zinc finger
vanilla_combined.231	retrotransposon protein, putative, Ty1-copia sub-class [Oryza sativa Japonica Group]; retrotransposon protein, putative, Ty1-copia subclass [Oryza sativa Japonica Group]	gnl|CDD|187696 cd09272, RNase_HI_RT_Ty1, Ty1/Copia family of RNase HI in long-term repeat retroelements. Ribonuclease H (RNase H) enzymes are divided into two major families, Type 1 and Type 2, based on amino acid sequence similarities and biochemical properties. RNase H is an endonuclease that cleaves the RNA strand of an RNA/DNA hybrid in a sequence non-specific manner in the presence of divale…	AT4G23160.1	cysteine-rich RLK (RECEPTOR-like protein kinase) 8	SSF56672;NOVEL00235;Protein of unknown function DUF26;Protein of unknown function DUF26;Protein kinase-like domain	LOC_Os11g05840.1	retrotransposon protein, putative, Ty1-copia subclass, expressed		rve; XRN_N; RVT_2; no description; INTEGRASE; GAG-POL-RELATED RETROTRANSPOSON; Ribonuclease H-like; DNARNA polymerases;	Sb07g025585.1		Integrase core domain|Reverse transcriptase (RNA-dependent DNA polymerase)
vanilla_combined.232	putative senescence-associated protein [Pisum sativum]					LOC_Os09g01000.1				Sb0016s002240.1
vanilla_combined.233	always early, putative [Ricinus communis]; always early, putative [Ricinus communis]		AT3G05380.2	DIRP ;Myb-like DNA-binding domain	DIRP	LOC_Os03g43800.2	DIRP family protein, putative, expressed	DNA binding; protein binding;	coiled-coil; DIRP; ALWAYS EARLY; LIN-9 RELATED; Homeodomain-like;	Sb01g034706.1	Retinoblastoma pathway protein LIN-9/chromatin-associated protein Aly	Myb-like DNA-binding domain|DIRP
vanilla_combined.234	expressed protein [Oryza sativa Japonica Group]; expressed protein [Oryza sativa Japonica Group]		AT5G09580.1	unknown protein; BEST Arabidopsis thaliana protein match is: unknown protein (TAIR:AT1G53345.1); Has 53 Blast hits to 53 proteins in 12 species: Archae - 0; Bacteria - 2; Metazoa - 0; Fungi - 0; Plants - 50; Viruses - 0; Other Eukaryotes - 1 (source: NCBI BLink).		LOC_Os11g06670.1				Sb05g003980.1
vanilla_combined.235	aconitate hydratase, cytoplasmic [Vitis vinifera]	gnl|CDD|177699 PLN00070, PLN00070, aconitate hydratase	AT2G05710.1	aconitase 3	Aconitase-like core	LOC_Os08g09200.1	aconitate hydratase protein, putative, expressed	nucleotide binding; response to endogenous stimulus; response to stress; membrane; vacuole; catalytic activity; cell wall; cytosol; binding; response to abiotic stimulus; mitochondrion; plastid;	Aconitase; Aconitase_C; no description; ACONITASE; ACONITASE_2; ACONITASE_1; aconitase_1: aconitate hydratase; Aconitase iron-sulfur domain;	Sb07g005390.1	RNA-binding translational regulator IRP (aconitase superfamily)	Aconitase family (aconitate hydratase)|Aconitase C-terminal domain
vanilla_combined.236	RNA polymerase beta subunit (chloroplast) [Phalaenopsis equestris]; RNA polymerase beta subunit (chloroplast) [Phalaenopsis equestris]	gnl|CDD|176946 CHL00001, rpoB, RNA polymerase beta subunit	ATCG00190.1	RNA polymerase subunit beta	SSF64484	LOC_Os04g16820.1	DNA-directed RNA polymerase subunit beta, putative, expressed	transferase activity; protein binding; nucleobase, nucleoside, nucleotide and nucleic acid biosynthetic process; intracellular; plastid;	DNA-DIRECTED RNA POLYMERASE BETA CHAIN; RNA_pol_Rpb2_3; RNA_POL_BETA; RNA_pol_Rpb2_7; RNA_pol_Rpb2_1; RPOB_MF_01321; RNA_pol_Rpb2_6; no description; RNA_pol_Rpb2_2; beta and beta-prime subunits of DNA dependent RNA-polymerase; DNA-DIRECTED RNA POLYMERASE I SUBUNIT 2;	Sb03g020184.1		RNA polymerase Rpb2, domain 2
vanilla_combined.237	Protein phosphatase 1 regulatory subunit [Medicago truncatula]; Protein phosphatase 1 regulatory subunit [Medicago truncatula]	gnl|CDD|197582 smart00220, S_TKc, Serine/Threonine protein kinases, catalytic domain. Phosphotransferases. Serine or threonine-specific kinase subfamily	AT2G34680.1	Outer arm dynein light chain 1 protein	SSF52075	LOC_Os07g05470.1	AIR9 protein, putative, expressed	response to endogenous stimulus; anatomical structure morphogenesis; post-embryonic development; plasma membrane;		Sb02g002940.1		Leucine Rich Repeat|Leucine Rich Repeat|Leucine Rich Repeat|Leucine Rich Repeat|Leucine Rich Repeat
vanilla_combined.238	class I chitinase [Elaeis guineensis]	gnl|CDD|29557 cd00325, chitinase_glyco_hydro_19, Glycoside hydrolase family 19 chitinase domain. Chitinases are enzymes that catalyze the hydrolysis of the beta-1,4-N-acetyl-D-glucosamine linkages in chitin polymers. Family 19 chitinases are found primarily in plants (classes I, III, and IV), but some are found in bacteria. Class I and II chitinases are similar in their catalytic domains. Class I…	AT1G05850.1	Chitinase family protein	Glycoside hydrolase, family 19	LOC_Os09g32080.2	CHIT13 - Chitinase family protein precursor, expressed	biosynthetic process; carbohydrate response to stress; response to abiotic stimulus; cell; cell growth; secondary hydrolase activity; response to endogenous stimulus; anatomical structure morphogenesis; cell differentiation; multicellular organismal development;	Glyco_hydro_19; Endochitinase; CHITINASE; CHITINASE-RELATED; Lysozyme-like; no description; transmembrane_regions; signal-peptide;	Sb02g028770.1	Predicted chitinase	Chitinase class I
vanilla_combined.239	APO protein 1, chloroplastic-like [Glycine max]	gnl|CDD|177726 PLN00111, PLN00111, accumulation of photosystem one; Provisional	AT1G64810.2	Arabidopsis thaliana protein of unknown function (DUF794)	Protein of unknown function DUF794, plant	LOC_Os04g52520.1	APO, putative, expressed	RNA binding; nucleobase, nucleoside, nucleotide and nucleic acid binding; cellular component organization; photosynthesis; plastid;	TRANSLATION FACTOR SUI1; UNCHARACTERIZED; DUF794;	Sb06g028490.2
vanilla_combined.240	heat shock protein 70 [Gossypium hirsutum]	gnl|CDD|185395 PTZ00009, PTZ00009, heat shock 70 kDa protein; Provisional	AT3G12580.1	heat shock protein 70	SSF53067;SSF53067;SSF100920;SSF100934	LOC_Os01g62290.1	DnaK family protein, putative, expressed	nucleotide binding; protein binding; protein modification process; cytosol; mitochondrion; plasma membrane; protein response to abiotic stimulus; response to stress; membrane; vacuole; cell wall; response to biotic stimulus;	HEAT SHOCK PROTEIN 70KDA; Actin-like ATPase domain; Heat shock protein 70kD HSP70, peptide-binding domain; Heat shock protein 70kD HSP70, C-terminal subdomain; no description; HSP70_1; HSP70_2; HSP70_3; coiled-coil; HEATSHOCK70; HEAT SHOCK PROTEIN 70 HSP70;	Sb03g039360.1	Molecular chaperones GRP78/BiP/KAR2, HSP70 superfamily	Hsp70 protein
vanilla_combined.241	ABC transporter-like protein [Medicago truncatula]; ABC transporter-like protein [Medicago truncatula]	gnl|CDD|31005 COG0661, AarF, Predicted unusual protein kinase [General function prediction only]	AT5G64940.1	ABC2 homolog 13	Protein kinase-like domain	LOC_Os02g36570.1	ABC1 family domain containing protein, putative, expressed	transport; plastid; transporter activity;	ABC1; UBIQUINONE BIOSYNTHESIS PROTEIN AARFE.COLIABC1YEAST-RELATED; CHAPERONE-ACTIVITY OF BC1 COMPLEX CABC1-RELATED; Protein kinase-like PK-like; coiled-coil; transmembrane_regions;	Sb04g023800.1	Predicted unusual protein kinase	ABC1 family
vanilla_combined.242
vanilla_combined.243	E3 ubiquitin protein ligase RIN2 [Vitis vinifera]		AT4G25230.1	RPM1 interacting protein 2	SSF57850;SSF88633	LOC_Os07g30100.2	RIN3, putative, expressed	protein binding; response to stress; cell death; protein modification process; binding; plasma membrane; catalytic activity;	no description; transmembrane_regions; signal-peptide; zf-C3HC4; SYNOVIOLIN-RELATED; RINGU-box; ZF_RING_2;	Sb02g033390.1	E3 ubiquitin ligase	PHD-finger|Zinc finger, C3HC4 type (RING finger)|CUE domain
vanilla_combined.244	thioredoxin H-type [Glycine max]	gnl|CDD|48496 cd02947, TRX_family, TRX family; composed of two groups: Group I, which includes proteins that exclusively encode a TRX domain; and Group II, which are composed of fusion proteins of TRX and additional domains. Group I TRX is a small ancient protein that alter the redox state of target proteins via the reversible oxidation of an active site dithiol, present in a CXXC motif, partiall…	AT3G51030.1	thioredoxin H-type 1	Thioredoxin-like fold	LOC_Os07g08840.1	thioredoxin, putative, expressed	catalytic activity; cytosol; cellular homeostasis;	THIOREDOXIN; Thioredoxin; THIOREDOXIN H-TYPE-RELATED; THIOREDOXIN-RELATED; thioredoxin: thioredoxin; Thioredoxin-like; no description; THIOREDOXIN_1; THIOREDOXIN_2;	Sb09g024960.1	Thioredoxin	Thioredoxin
vanilla_combined.245	Protein FAM38B [Medicago truncatula]; Protein FAM38B [Medicago truncatula]	gnl|CDD|204839 pfam12166, DUF3595, Protein of unknown function (DUF3595). This family of proteins is functionally uncharacterized.This family of proteins is found in eukaryotes. Proteins in this family are typically between 578 and 2525 amino acids in length	AT2G48060.1	unknown protein; FUNCTIONS IN: molecular_function unknown; INVOLVED IN: biological_process unknown; LOCATED IN: endomembrane system; EXPRESSED IN: shoot, sperm cell; CONTAINS InterPro DOMAIN/s: Protein of unknown function DUF3595 (InterPro:IPR021999); Has 533 Blast hits to 341 proteins in 95 species: Archae - 2; Bacteria - 15; Metazoa - 318; Fungi - 0; Plants - 93; Viruses - 0; Other Eukaryotes -…	Protein of unknown function DUF3595	LOC_Os01g29230.1		cell;	DUF3595; transmembrane_regions; signal-peptide; coiled-coil; UNCHARACTERIZED; gb def: Hypothetical protein At2g48050;	Sb03g018900.1	Uncharacterized conserved protein
vanilla_combined.246	protein binding protein, putative [Ricinus communis]; protein binding protein, putative [Ricinus communis]		AT5G05830.1	RING/FYVE/PHD zinc finger superfamily protein	Zinc finger, RING/FYVE/PHD-type	LOC_Os01g63050.1			Uncharacterised conserved protein, UCP022260 type;	Sb09g022200.2
vanilla_combined.247	putative fertility restorer [Oryza sativa Japonica Group]; putative fertility restorer [Oryza sativa Japonica Group]	gnl|CDD|165777 PLN00212, PLN00212, glutelin; Provisional	AT5G65560.1	Pentatricopeptide repeat (PPR) superfamily protein	Pentatricopeptide repeat;Pentatricopeptide repeat;Pentatricopeptide repeat;Pentatricopeptide repeat;Pentatricopeptide repeat;Pentatricopeptide repeat;Pentatricopeptide repeat;Pentatricopeptide repeat;Pentatricopeptide repeat;Pentatricopeptide repeat;Pentatricopeptide repeat;Pentatricopeptide repeat;Pentatricopeptide repeat;Pentatricopeptide repeat;Pentatricopeptide repeat;Pentatricopeptide repeat…	LOC_Os08g21561.1	PPR repeat domain containing protein, putative, expressed		HCP-like; coiled-coil; PPR; PENTATRICOPEPTIDE REPEAT-CONTAINING PROTEIN; PPR: pentatricopeptide repeat domain; TPR-like;	Sb08g003450.1		PPR repeat|PPR repeat|PPR repeat|PPR repeat|PPR repeat|PPR repeat|PPR repeat|PPR repeat|PPR repeat|PPR repeat|PPR repeat|PPR repeat|PPR repeat|PPR repeat|PPR repeat|PPR repeat|PPR repeat|PPR repeat
vanilla_combined.248	gamma-glutamyltranspeptidase 1 [Vitis vinifera]	gnl|CDD|177836 PLN02180, PLN02180, gamma-glutamyl transpeptidase 4	AT4G29210.1	gamma-glutamyl transpeptidase 4	Gamma-glutamyltranspeptidase	LOC_Os01g05810.1	gamma-glutamyltranspeptidase 1 precursor, putative, expressed	transferase activity; catabolic process; vacuole;	GGTRANSPTASE; signal-peptide; transmembrane_regions; g_glut_trans: gamma-glutamyltransferase; GAMMA GLUTAMYL TRANSPEPTIDASES; G_glu_transpept;	Sb03g006000.1	Gamma-glutamyltransferase	Gamma-glutamyltranspeptidase
vanilla_combined.249	polyprotein [Solanum lycopersicum]	gnl|CDD|73154 cd01647, RT_LTR, RT_LTR: Reverse transcriptases (RTs) from retrotransposons and retroviruses which have long terminal repeats (LTRs) in their DNA copies but not in their RNA template. RT catalyzes DNA replication from an RNA template, and is responsible for the replication of retroelements. An RT gene is usually indicative of a mobile element such as a retrotransposon or retrovirus.…	AT1G76730.1	NagB/RpiA/CoA transferase-like superfamily protein	SSF100950	LOC_Os12g07020.1	5-formyltetrahydrofolate cyclo-ligase, putative, expressed	nucleotide binding; catalytic activity; biosynthetic process; plastid;	no description; NagBRpiACoA transferase-like; 5-FTHF_cyc-lig; 5-FORMYLTETRAHYDROFOLATE CYCLO-LIGASE-RELATED;	Sb08g004240.1	5-formyltetrahydrofolate cyclo-ligase	5-formyltetrahydrofolate cyclo-ligase family
vanilla_combined.250	ATP synthase subunit beta [Medicago truncatula]; ATP synthase subunit beta [Medicago truncatula]					LOC_Os09g01000.1				Sb0016s002240.1
vanilla_combined.251	elongation factor 1-alpha, putative [Ricinus communis]; elongation factor 1-alpha, putative [Ricinus communis]	gnl|CDD|165621 PLN00043, PLN00043, elongation factor 1-alpha; Provisional	AT1G07940.1	GTP binding Elongation factor Tu family protein	Translation elongation factor EF1A, eukaryotic/archaeal	LOC_Os03g08010.1	elongation factor Tu, putative, expressed	membrane; translation factor activity, nucleic acid binding; translation; vacuole; nucleolus; cytosol; protein binding; mitochondrion; plasma membrane; plastid;	no description; Translation proteins; EF-TueEF-1alphaeIF2-gamma C-terminal domain; P-loop containing nucleoside triphosphate hydrolases; EF-1_alpha: translation elongation factor; ELONGATNFCT; TRANSLATION FACTOR; ELONGATION FACTOR 1-ALPHA EF-1-ALPHA; GTP_EFTU_D2; GTP_EFTU_D3; EFACTOR_GTP;	Sb10g023360.2
vanilla_combined.252	Os03g0411000 [Oryza sativa Japonica Group]; expressed protein [Oryza sativa Japonica Group]; hydroxyproline-rich glycoprotein family protein, putative, expressed [Oryza sativa Japonica Group]; Os03g0411000 [Oryza sativa Japonica Group]	gnl|CDD|187696 cd09272, RNase_HI_RT_Ty1, Ty1/Copia family of RNase HI in long-term repeat retroelements. Ribonuclease H (RNase H) enzymes are divided into two major families, Type 1 and Type 2, based on amino acid sequence similarities and biochemical properties. RNase H is an endonuclease that cleaves the RNA strand of an RNA/DNA hybrid in a sequence non-specific manner in the presence of divale…	AT3G13990.1	Kinase-related protein of unknown function (DUF1296)	Protein of unknown function DUF1296;PTHR12758	LOC_Os06g10430.2	protein of unknown function DUF1296 domain containing protein, expressed	nucleus; cytosol;	DUF1296; UNCHARACTERIZED; URIDINE KINASE RELATED;	Sb10g006740.1		Protein of unknown function (DUF1296)
vanilla_combined.253	conserved oligomeric Golgi complex subunit 7 [Vitis vinifera]	gnl|CDD|118719 pfam10191, COG7, Golgi complex component 7 (COG7). COG7 is a component of the conserved oligomeric Golgi complex which is required for normal Golgi morphology and localisation. Mutation in COG7 causes a congenital disorder of glycosylation	AT5G51430.1	conserved oligomeric Golgi complex component-related / COG complex component-related	Conserved oligomeric Golgi complex, subunit 7	LOC_Os06g45830.1		multicellular organismal development; anatomical structure morphogenesis; cellular component organization; cell growth; cytosol; reproduction; post-embryonic development; embryo development;	coiled-coil; COG7; CONSERVED OLIGOMERIC GOLGI COMPLEX COMPONENT 7;	Sb10g026850.1	Uncharacterized conserved protein
vanilla_combined.254	Voltage-dependent L-type calcium channel, putative [Ricinus communis]; Voltage-dependent L-type calcium channel, putative [Ricinus communis]		AT4G03560.1	two-pore channel 1	SSF81324;SSF81324	LOC_Os01g48680.2	two pore calcium channel protein 1, putative, expressed	transport; transporter activity; post-embryonic development; signal transduction; vacuole; membrane; biosynthetic process; lipid plasma membrane;	transmembrane_regions; no description; EF_HAND_2; Ion_trans; Voltage-gated potassium channels; VOLTAGE-GATED CATION CHANNEL CALCIUM AND SODIUM; CALCIUM CHANNEL-RELATED; EF-hand;	Sb03g031110.1		Ion transport protein|EF hand|EF hand|Ion transport protein
vanilla_combined.255			AT4G23160.1	cysteine-rich RLK (RECEPTOR-like protein kinase) 8	SSF56672;NOVEL00235;Protein of unknown function DUF26;Protein of unknown function DUF26;Protein kinase-like domain	LOC_Os01g49930.1				Sb03g031915.1
vanilla_combined.256	ELAV-like protein [Medicago truncatula]; ELAV-like protein [Medicago truncatula]	gnl|CDD|31068 COG0724, COG0724, RNA-binding proteins (RRM domain) [General function prediction only]	AT4G35785.5	RNA-binding (RRM/RBD/RNP motifs) family protein	SSF54928	LOC_Os06g50890.1	RNA recognition motif containing protein, expressed	intracellular; nucleotide binding; nucleic acid binding; plastid;	no description; RNA-binding domain, RBD; RRM; transmembrane_regions; signal-peptide; RRM_1; TRANSFORMER-2-RELATED;	Sb10g030460.1	Nuclear cap-binding protein complex, subunit CBP20 (RRM superfamily)	RNA recognition motif. (a.k.a. RRM, RBD, or RNP domain)
vanilla_combined.257	reverse transcriptase, putative; 16838-20266 [Arabidopsis thaliana]					LOC_Os05g06390.1	retrotransposon protein, putative, unclassified, expressed		NON-LTR RETROELEMENT REVERSE TRANSCRIPTASE RELATED; coiled-coil; RT_POL; no description; DNARNA polymerases; DNase I-like; Ribonuclease H-like; REVERSE TRANSCRIPTASES; RVT_1;	Sb03g001780.1		Reverse transcriptase (RNA-dependent DNA polymerase)
vanilla_combined.258	Speckle-type POZ protein, putative [Ricinus communis]; Speckle-type POZ protein, putative [Ricinus communis]	gnl|CDD|212472 cd01725, LSm2, Like-Sm protein 2. The eukaryotic LSm proteins (LSm2-8 or LSm1-7) assemble into a hetero-heptameric ring around the 3&apos;-terminus uridylation tag of the gamma-methyl triphosphate (gamma-m-P3) capped U6 snRNA. LSm2-8 form the core of the snRNP particle that, in turn, assembles with other components onto the pre-mRNA to form the spliceosome which is responsible for …	AT1G03330.1	Small nuclear ribonucleoprotein family protein	Like-Sm ribonucleoprotein (LSM)-related domain	LOC_Os01g47510.1	retrotransposon protein, putative, unclassified, expressed		RVT_1; RT_POL; DNARNA polymerases; Ribonuclease H-like; REVERSE TRANSCRIPTASES; NON-LTR RETROELEMENT REVERSE TRANSCRIPTASE RELATED; coiled-coil;	Sb04g020750.2
vanilla_combined.259
vanilla_combined.260	putative pentatricopeptide repeat-containing protein At5g37570 [Vitis vinifera]	gnl|CDD|178626 PLN03077, PLN03077, Protein ECB2; Provisional	AT5G37570.1	Pentatricopeptide repeat (PPR-like) superfamily protein	Pentatricopeptide repeat;Pentatricopeptide repeat;Pentatricopeptide repeat;Pentatricopeptide repeat;Pentatricopeptide repeat;Pentatricopeptide repeat;Pentatricopeptide repeat;Pentatricopeptide repeat;Pentatricopeptide repeat;Pentatricopeptide repeat;Pentatricopeptide repeat;Pentatricopeptide repeat	LOC_Os04g33840.1	pentatricopeptide, putative, expressed		PPR; TPR-like; PPR: pentatricopeptide repeat domain; PENTATRICOPEPTIDE REPEAT-CONTAINING PROTEIN; SELENIUM-BINDING PROTEIN;	Sb06g016100.1		PPR repeat|PPR repeat|PPR repeat|PPR repeat|PPR repeat
vanilla_combined.261	NAD(P)H dehydrogenase (quinone)s [Arabidopsis thaliana]; putative protein [Arabidopsis thaliana]; putative protein [Arabidopsis thaliana]; NAD(P)H dehydrogenase (quinone)s [Arabidopsis thaliana]		AT4G35760.1	NAD(P)H dehydrogenase (quinone)s	Vitamin K epoxide reductase;Thioredoxin-like fold	LOC_Os03g03949.2	electron carrier/ protein disulfide oxidoreductase, putative, expressed	plastid; catalytic activity;	transmembrane_regions; VKOR; no description; Thioredoxin-like; signal-peptide;	Sb01g048220.1		Vitamin K epoxide reductase family
vanilla_combined.262	17.9 kDa class I heat shock protein-like [Brachypodium distachyon]	gnl|CDD|177688 PLN00057, PLN00057, proliferating cell nuclear antigen; Provisional	AT3G46230.1	heat shock protein 17.4	HSP20-like chaperone	LOC_Os03g15960.1	hsp20/alpha crystallin family protein, putative, expressed	response to abiotic stimulus; response to stress;	HSP20; no description; SMALL HEAT-SHOCK PROTEIN HSP20 FAMILY; HEAT-SHOCK PROTEIN 17; HSP20-like chaperones;	Sb01g040030.1	Molecular chaperone (small heat-shock protein Hsp26/Hsp42)	Hsp20/alpha crystallin family
vanilla_combined.263	non-lysosomal glucosylceramidase-like [Brachypodium distachyon]	gnl|CDD|152650 pfam12215, GBA2_N, beta-Glucocerebrosidase 2 N terminal. This domain is found in bacteria, archaea and eukaryotes. This domain is typically between 320 to 354 amino acids in length. This domain is found associated with pfam04685. This domain is found in the protein beta-Glucocerebrosidase 2. It is found just after the extreme N terminus. This protein is located in the ER. The N ter…	AT3G24180.1	Beta-glucosidase, GBA2 type family protein	Beta-glucosidase, GBA2 type	LOC_Os10g33420.1	non-lysosomal glucosylceramidase, putative, expressed	lipid catabolic process; catalytic activity; hydrolase activity; plasma membrane;	GBA2_N; Beta-glucosidase, GBA2 type; BILE ACID BETA-GLUCOSIDASE-RELATED; Six-hairpin glycosidases; DUF608;	Sb01g019510.2
vanilla_combined.264	magnesium ion binding protein, putative [Ricinus communis]; magnesium ion binding protein, putative [Ricinus communis]	gnl|CDD|130228 TIGR01160, SUI1_MOF2, translation initiation factor SUI1, eukaryotic. Alternate name: MOF2. A similar protein family (see TIGRFAMs model TIGR01158) is found in prokaryotes. The human proteins complements a yeast SUI1 mutatation [Protein synthesis, Translation factors]	AT4G27130.1	Translation initiation factor SUI1 family protein	Eukaryotic translation initiation factor SUI1	LOC_Os01g58220.2	translation initiation factor SUI1, putative, expressed	translation; translation factor activity, nucleic acid binding;	no description; eIF1-like; SUI1_MOF2: translation initiation factor SU; TRANSLATION FACTOR SUI1; Translation initiation factor 1, eukaryotic type;	Sb03g036990.1	Translation initiation factor 1 (eIF-1/SUI1)	Translation initiation factor SUI1
vanilla_combined.265	OSJNBa0070C17.8 [Oryza sativa Japonica Group]	gnl|CDD|177918 PLN02279, PLN02279, ent-kaur-16-ene synthase	AT1G79460.1	Terpenoid cyclases/Protein prenyltransferases superfamily protein	Terpenoid cylases/protein prenyltransferase alpha-alpha toroid;Terpenoid synthase	LOC_Os04g52230.1	ent-kaurene synthase, chloroplast precursor, putative, expressed	catalytic activity; plastid; response to endogenous stimulus; signal transduction; biosynthetic process; lipid	Terpenoid cyclasesProtein prenyltransferases; Terpene_synth_C; Terpenoid synthases; signal-peptide; no description;	Sb06g028220.1		Terpene synthase, N-terminal domain|Terpene synthase family, metal binding domain
vanilla_combined.266	anaphase-promoting complex subunit 10 [Elaeis guineensis]	gnl|CDD|146074 pfam03256, APC10, Anaphase-promoting complex, subunit 10 (APC10)	AT2G18290.1	anaphase promoting complex 10	Anaphase-promoting complex, subunit 10, subgroup	LOC_Os05g50360.1	anaphase-promoting complex subunit 10, putative, expressed	DNA biosynthetic process; cell cycle; protein binding; nucleus;	DOC; Galactose-binding domain-like; ANAPHASE-PROMOTING COMPLEX 10; Anaphase-promoting complex, subunit 10; APC10; no description;	Sb09g027240.1	Anaphase-promoting complex (APC), subunit 10	Anaphase-promoting complex, subunit 10 (APC10)
vanilla_combined.267	Os11g0169100 [Oryza sativa Japonica Group]; expressed protein [Oryza sativa Japonica Group]; Os11g0169100 [Oryza sativa Japonica Group]		AT2G42700.2	FUNCTIONS IN: molecular_function unknown; INVOLVED IN: vesicle-mediated transport, vesicle docking involved in exocytosis; LOCATED IN: cellular_component unknown; EXPRESSED IN: 22 plant structures; EXPRESSED DURING: 14 growth stages; CONTAINS InterPro DOMAIN/s: Sec1-like protein (InterPro:IPR001619).	Sec1-like protein;Sec1-like protein	LOC_Os11g06810.1		transport;	Sec1munc18-like SM proteins;	Sb09g030030.1
vanilla_combined.268	OSJNBb0093G06.3 [Oryza sativa Japonica Group]	gnl|CDD|73154 cd01647, RT_LTR, RT_LTR: Reverse transcriptases (RTs) from retrotransposons and retroviruses which have long terminal repeats (LTRs) in their DNA copies but not in their RNA template. RT catalyzes DNA replication from an RNA template, and is responsible for the replication of retroelements. An RT gene is usually indicative of a mobile element such as a retrotransposon or retrovirus.…				LOC_Os09g23120.1	retrotransposon protein, putative, Ty3-gypsy subclass, expressed		coiled-coil; RnaseH; no description; RNASE_H; INTEGRASE; rve; RETROVIRUS POLYPROTEIN; RVT_1; Retrotrans_gag; Ribonuclease H-like; DNARNA polymerases; GAGPOLENV POLYPROTEIN;	Sb04g025810.1		Reverse transcriptase (RNA-dependent DNA polymerase)
vanilla_combined.269	putative ABC transporter [Oryza sativa Japonica Group]	gnl|CDD|178622 PLN03073, PLN03073, ABC transporter F family; Provisional	AT1G64550.1	general control non-repressible 3	ATPase, AAA+ type, core;ATPase, AAA+ type, core	LOC_Os02g58020.3	ABC transporter, ATP-binding protein, putative, expressed	transport; cytosol; transporter activity;	P-loop containing nucleoside triphosphate hydrolases; ATP-BINDING TRANSPORT PROTEIN-RELATED; no description; ATP-DEPENDENT TRANSPORTER ABCF1 PLANT; ABC_tran; signal-peptide; ABC_TRANSPORTER_1; ABC_TRANSPORTER_2;	Sb04g037970.1	ATPase component of ABC transporters with duplicated ATPase domains/Translation elongation factor EF-3b	ABC transporter|ABC transporter
vanilla_combined.270	Myosin heavy chain, striated muscle, putative [Ricinus communis]; Myosin heavy chain, striated muscle, putative [Ricinus communis]	gnl|CDD|203347 pfam05911, DUF869, Plant protein of unknown function (DUF869). This family consists of a number of sequences found in Arabidopsis thaliana, Oryza sativa and Lycopersicon esculentum (Tomato). The function of this family is unknown	AT1G19835.1	Plant protein of unknown function (DUF869)	Protein of unknown function DUF869, plant	LOC_Os03g14250.1	plant protein of unknown function DUF869 domain containing protein, expressed	plasma membrane;	coiled-coil; DUF869;	Sb01g041150.1		Plant protein of unknown function (DUF869)|Viral A-type inclusion protein repeat|Viral A-type inclusion protein repeat|Viral A-type inclusion protein repeat|Viral A-type inclusion protein repeat
vanilla_combined.271	lipid transfer protein [Vitis aestivalis]	gnl|CDD|72939 cd01960, nsLTP1, nsLTP1: Non-specific lipid-transfer protein type 1 (nsLTP1) subfamily; Plant nsLTPs are small, soluble proteins that facilitate the transfer of fatty acids, phospholipids, glycolipids, and steroids between membranes. In addition to lipid transport and assembly, nsLTPs also play a key role in the defense of plants against pathogens. There are two closely-related type…	AT5G59320.1	lipid transfer protein 3	Bifunctional inhibitor/plant lipid transfer protein/seed storage	LOC_Os11g02400.1	LTPL8 - Protease inhibitor/seed storage/LTP family protein precursor, expressed	lipid binding; extracellular region; response to stress; response to abiotic stimulus; cell wall; response to endogenous stimulus;	no description; Bifunctional inhibitorlipid-transfer proteinseed storage 2S albumin; Tryp_alpha_amyl; LIPIDTRNSFER; signal-peptide; transmembrane_regions; PLANT_LTP;	Sb08g002690.1		Protease inhibitor/seed storage/LTP family
vanilla_combined.272	Putative copia-type polyprotein [Oryza sativa Japonica Group]; retrotransposon protein, putative, Ty1-copia subclass [Oryza sativa Japonica Group]	gnl|CDD|149018 pfam07727, RVT_2, Reverse transcriptase (RNA-dependent DNA polymerase). A reverse transcriptase gene is usually indicative of a mobile element such as a retrotransposon or retrovirus. Reverse transcriptases occur in a variety of mobile elements, including retrotransposons, retroviruses, group II introns, bacterial msDNAs, hepadnaviruses, and caulimoviruses. This Pfam entry includes…	AT4G23160.1	cysteine-rich RLK (RECEPTOR-like protein kinase) 8	SSF56672;NOVEL00235;Protein of unknown function DUF26;Protein of unknown function DUF26;Protein kinase-like domain	LOC_Os10g01750.1	retrotransposon protein, putative, unclassified, expressed		PEROXIDASE; DNARNA polymerases; no description; Heme-dependent peroxidases; GAG-POL-RELATED RETROTRANSPOSON; PEROXIDASE_4; INTEGRASE; rve; RVT_2; Ribonuclease H-like;	Sb07g028153.1		Zinc knuckle|Integrase core domain|Reverse transcriptase (RNA-dependent DNA polymerase)
vanilla_combined.273
vanilla_combined.274	uric acid degradation bifunctional protein TTL-like [Brachypodium distachyon]	gnl|CDD|201317 pfam00576, Transthyretin, HIUase/Transthyretin family. This family includes transthyretin that is a thyroid hormone-binding protein that transports thyroxine from the bloodstream to the brain. However, most of the sequences listed in this family do not bind thyroid hormones. They are actually enzymes of the purine catabolism that catalyze the conversion of 5-hydroxyisourate (HIU) t…	AT5G58220.1	transthyretin-like protein	Bifunctional hydroxyisourate hydrolase/2-oxo-4-hydroxy-4-carboxy-5-ureidoimidazoline decarboxylase	LOC_Os03g27320.2	steroid binding protein, putative, expressed	catalytic activity; cellular component organization; response to extracellular stimulus; cell communication; cell growth; response to endogenous stimulus; signal transduction; peroxisome; protein binding; cytosol; intracellular; plasma membrane; hydrolase activity; biosynthetic process;	TRNSTHYRETIN; OHCU_decarbox; Transthyretin; Uncharacterised protein with transthyretin domain; hdxy_isourate: hydroxyisourate hydrolas; Transthyretin prealbumin; no description; TRANSTHYRETIN_1; URICASE AND TRANSTHYRETIN-RELATED;	Sb01g033540.1	Transthyretin and related proteins	Transthyretin precursor (formerly prealbumin)
vanilla_combined.275	OSJNBa0065H10.9 [Oryza sativa Japonica Group]	gnl|CDD|204903 pfam12397, U3snoRNP10, U3 small nucleolar RNA-associated protein 10. This domain family is found in eukaryotes, and is approximately 120 amino acids in length. The family is found in association with pfam08146. This family is the protein associated with U3 snoRNA which is involved in the processing of pre-rRNA	AT3G06530.2	ARM repeat superfamily protein	Armadillo-type fold;Armadillo-type fold	LOC_Os04g46310.1	HEAT repeat family protein, putative, expressed	protein binding; vacuole; plastid;	ARM repeat; BAP28; U3snoRNP10; BP28CT;	Sb03g005100.1	Uncharacterized conserved protein	HEAT repeat|HEAT repeat|HEAT repeat|HEAT repeat|HEAT repeat|BP28CT (NUC211) domain|HEAT repeat
vanilla_combined.276	LOC100284443 [Zea mays]; dual specificity protein phosphatase Diacylglycerol kinase, catalytic region [Zea mays]	gnl|CDD|183473 PRK12361, PRK12361, hypothetical protein; Provisional				LOC_Os01g64010.2	dual specificity protein phosphatase, putative, expressed		DSPc; PTEN-RELATED PHOSPHATASE PLIP; DUAL SPECIFICITY PROTEIN PHOSPHATASE; no description; Phosphotyrosine protein phosphatases II; TYR_PHOSPHATASE_2; transmembrane_regions; signal-peptide;	Sb03g040520.1		Dual specificity phosphatase, catalytic domain
vanilla_combined.277	Os01g0716800 [Oryza sativa Japonica Group]; Os01g0716800 [Oryza sativa Japonica Group]	gnl|CDD|178733 PLN03191, PLN03191, Type I inositol-1,4,5-trisphosphate 5-phosphatase 2; Provisional	AT1G71710.1	DNAse I-like superfamily protein	Endonuclease/exonuclease/phosphatase	LOC_Os01g51890.1	endonuclease/exonuclease/phosphatase family domain containing protein, expressed	hydrolase activity; mitochondrion;	TYPE I INOSITOL POLYPHOSPHATE 5-PHOSPHATASE, ARATH; Exo_endo_phos; no description; INOSITOL 5-PHOSPHATASE; DNase I-like;	Sb03g032940.1	Inositol polyphosphate 5-phosphatase and related proteins	Endonuclease/Exonuclease/phosphatase family
vanilla_combined.278
vanilla_combined.279	protein SMG8-like [Apis mellifera]	gnl|CDD|150832 pfam10220, DUF2146, Uncharacterized conserved protein (DUF2146). This is a family of proteins conserved from plants to humans. In Dictyostelium it is annotated as Mss11p but this could not be confirmed. Mss11p is required for the activation of pseudo-hyphal and invasive growth by Ste12p in yeast				LOC_Os02g57780.2			DUF2146; AMPLIFIED IN BREAST CANCER 2-RELATED;	Sb04g037840.1
vanilla_combined.280	putative E3 ubiquitin-protein ligase LIN-1-like [Vitis vinifera]	gnl|CDD|32473 COG2319, COG2319, FOG: WD40 repeat [General function prediction only]	AT3G06880.2	Transducin/WD40 repeat-like superfamily protein	WD40/YVTN repeat-like-containing domain	LOC_Os01g12930.1	U-box domain containing protein, expressed	nucleotide binding; binding;	no description; WD_REPEATS_REGION; WD_REPEATS_2; WD_REPEATS_1; ARM repeat; RINGU-box; WD40 repeat-like; F-BOX AND WD40 DOMAIN PROTEIN;	Sb03g000870.1	G protein beta subunit-like protein	U-box domain|WD domain, G-beta repeat|WD domain, G-beta repeat|WD domain, G-beta repeat|WD domain, G-beta repeat
vanilla_combined.281
vanilla_combined.282	glucose-6-phosphate isomerase, cytosolic 1 [Vitis vinifera]	gnl|CDD|178255 PLN02649, PLN02649, glucose-6-phosphate isomerase	AT5G42740.1	Sugar isomerase (SIS) family protein	SSF53697	LOC_Os03g56460.2	glucose-6-phosphate isomerase, putative, expressed	catalytic activity; response to stress; response to biotic stimulus; biosynthetic process; carbohydrate cytosol; generation of precursor metabolites and energy; catabolic process;	G6PISOMERASE; no description; SIS domain; GLUCOSE-6-PHOSPHATE ISOMERASE; PGI; P_GLUCOSE_ISOMERASE_1; G6PI_MF_00473; P_GLUCOSE_ISOMERASE_2;	Sb01g006480.2
vanilla_combined.283	OSJNBa0061G20.16 [Oryza sativa Japonica Group]					LOC_Os05g06390.1	retrotransposon protein, putative, unclassified, expressed		NON-LTR RETROELEMENT REVERSE TRANSCRIPTASE RELATED; coiled-coil; RT_POL; no description; DNARNA polymerases; DNase I-like; Ribonuclease H-like; REVERSE TRANSCRIPTASES; RVT_1;	Sb09g004340.1		Reverse transcriptase (RNA-dependent DNA polymerase)
vanilla_combined.284	Na+/H+ antiporter [Iris lactea]	gnl|CDD|162063 TIGR00840, b_cpa1, sodium/hydrogen exchanger 3. The Monovalent Cation:Proton Antiporter-1 (CPA1) Family (TC 2.A.36)The CPA1 family is a large family of proteins derived from Gram-positive and Gram-negative bacteria, blue green bacteria, yeast, plants and animals.Transporters from eukaryotes have been functionally characterized, and all of these catalyze Na+:H+ exchange. Their prima…	AT3G05030.1	sodium hydrogen exchanger 2	Cation/H+ exchanger	LOC_Os07g47100.2	transporter, monovalent cation:proton antiporter-2 family, putative, expressed	transport; transporter activity;	signal-peptide; transmembrane_regions; b_cpa1: sodiumhydrogen exchanger; SODIUMHYDROGEN EXCHANGER; SODIUMHYDROGEN EXCHANGER NA+H+ ANTIPORTER NHX; Na_H_Exchanger; NAHEXCHNGR;	Sb05g025700.1	Sodium/hydrogen exchanger protein	Sodium/hydrogen exchanger family
vanilla_combined.285	UPF0533 protein C5orf44 homolog [Glycine max]	gnl|CDD|191463 pfam06159, DUF974, Protein of unknown function (DUF974). Family of uncharacterized eukaryotic proteins	AT2G47960.1	unknown protein; CONTAINS InterPro DOMAIN/s: Protein of unknown function DUF974 (InterPro:IPR010378); Has 285 Blast hits to 284 proteins in 126 species: Archae - 0; Bacteria - 0; Metazoa - 150; Fungi - 68; Plants - 32; Viruses - 0; Other Eukaryotes - 35 (source: NCBI BLink).	Protein of unknown function DUF974	LOC_Os10g35570.1			DUF974; gb def: Expressed protein Hypothetical protein At2g47960 At2g47960T9J23.10; FAMILY NOT NAMED;	Sb01g018120.1	Uncharacterized conserved protein	Protein of unknown function (DUF974)
vanilla_combined.286	RecName: Full=Adenosylhomocysteinase; Short=AdoHcyase; AltName: Full=S-adenosyl-L-homocysteine hydrolase; S-adenosylhomocysteine hydrolase [Phalaenopsis sp. &apos;pSPORT1&apos;]	gnl|CDD|178111 PLN02494, PLN02494, adenosylhomocysteinase	AT4G13940.1	S-adenosyl-L-homocysteine hydrolase	SSF52283;SSF51735	LOC_Os11g26850.3	erythronate-4-phosphate dehydrogenase, putative, expressed	hydrolase activity; membrane; vacuole; regulation of gene expression, epigenetic; cellular component organization; nucleobase, nucleoside, nucleotide and nucleic acid biosynthetic process; cytosol; binding; plasma membrane; reproduction; post-embryonic development; embryo development;	Formateglycerate dehydrogenase catalytic domain-like; ADOHCYASE_2; ADOHCYASE_1; no description; NADP-binding Rossmann-fold domains; ADENOSYLHOMOCYSTEINASE; Adenosylhomocysteine hydrolase, SAHH type; AdoHcyase_NAD;	Sb05g014470.1	S-adenosylhomocysteine hydrolase	S-adenosyl-L-homocysteine hydrolase|S-adenosyl-L-homocysteine hydrolase, NAD binding domain|TrkA-N domain
vanilla_combined.287	cgi-62, putative [Ricinus communis]; cgi-62, putative [Ricinus communis]		AT2G02148.1	unknown protein.	PTHR13555	LOC_Os02g58460.1	beta-catenin-like protein 1, putative, expressed	nucleobase, nucleoside, nucleotide and nucleic acid binding;	DUF1716; BETA-CATENIN-LIKE PROTEIN 1 NUCLEAR ASSOCIATED PROTEIN; ARM repeat;	Sb10g031060.1
vanilla_combined.288	kinase, putative [Ricinus communis]; kinase, putative [Ricinus communis]	gnl|CDD|173670 cd05579, STKc_MAST_like, Catalytic domain of Microtubule-associated serine/threonine kinase-like proteins. Serine/Threonine Kinases (STKs), Microtubule-associated serine/threonine (MAST) kinase subfamily, catalytic (c) domain. STKs catalyze the transfer of the gamma-phosphoryl group from ATP to serine/threonine residues on protein substrates. The MAST kinase subfamily is part of a …	AT1G45160.2	Protein kinase superfamily protein	Protein kinase-like domain	LOC_Os03g50390.1	AGC_AGC_other_GWLd.2 - ACG kinases include homologs to PKA, PKG and PKC, expressed	kinase activity; cytosol; protein modification process; plasma membrane;	AGC_KINASE_CTER; PROTEIN_KINASE_DOM; PROTEIN_KINASE_ST; no description; Protein kinase-like PK-like; SERINETHREONINE PROTEIN KINASE; SERINETHREONINE-PROTEIN KINASE RIM15YEAST-RELATED; Pkinase;	Sb01g010330.1	Microtubule-associated serine/threonine kinase and related proteins	Protein kinase domain|Protein tyrosine kinase
vanilla_combined.289	alpha-1,3/1,6-mannosyltransferase ALG2-like [Brachypodium distachyon]	gnl|CDD|99977 cd03805, GT1_ALG2_like, This family is most closely related to the GT1 family of glycosyltransferases. ALG2, a 1,3-mannosyltransferase, in yeast catalyzes the mannosylation of Man(2)GlcNAc(2)-dolichol diphosphate and Man(1)GlcNAc(2)-dolichol diphosphate to form Man(3)GlcNAc(2)-dolichol diphosphate. A deficiency of this enzyme causes an abnormal accumulation of Man1GlcNAc2-PP-dolicho…	AT1G78800.1	UDP-Glycosyltransferase superfamily protein	SSF53756	LOC_Os04g49960.1	glycosyl transferase, group 1 domain containing protein, expressed	transferase activity; biosynthetic process;	GLYCOSYLTRANSFERASE; UDP-Glycosyltransferaseglycogen phosphorylase; transmembrane_regions; ALPHA-1,3-MANNOSYLTRANSFERASE; Glycos_transf_1;	Sb06g026860.1	Glycosyltransferase	Glycosyl transferases group 1
vanilla_combined.290	RNA-directed DNA polymerase (Reverse transcriptase); Ribonuclease H [Medicago truncatula]		AT3G25270.1	Ribonuclease H-like superfamily protein	RNA-directed DNA polymerase (reverse transcriptase), related;Polynucleotidyl transferase, ribonuclease H fold	LOC_Os06g28980.1	retrotransposon protein, putative, unclassified, expressed		DNARNA polymerases; REVERSE TRANSCRIPTASES; NON-LTR RETROELEMENT REVERSE TRANSCRIPTASE RELATED; RVT_1; DNase I-like; RT_POL; Ribonuclease H-like;	Sb10g021720.1		Reverse transcriptase (RNA-dependent DNA polymerase)
vanilla_combined.291	replication-associated protein A, partial [Escherichia coli PA28]	gnl|CDD|177264 PHA00002, A, DNA replication initiation protein gpA
vanilla_combined.292	auxin response factor 19-like [Vitis vinifera]	gnl|CDD|191545 pfam06507, Auxin_resp, Auxin response factor. A conserved region of auxin-responsive transcription factors	AT1G19220.1	auxin response factor 19	NOVEL00074;Transcriptional factor B3;Auxin response factor;AUX/IAA protein	LOC_Os06g09660.1	auxin response factor, putative, expressed	response to endogenous stimulus; DNA binding; nucleus; post-embryonic development; biosynthetic process; nucleobase, nucleoside, nucleotide and nucleic acid protein binding; sequence-specific DNA binding transcription factor activity; multicellular organismal development;	coiled-coil; B3; no description; IAA_ARF; AUX_IAA; Auxin_resp;	Sb10g006440.1		B3 DNA binding domain|Auxin response factor
vanilla_combined.293	RecName: Full=Auxin response factor 19; AltName: Full=OsARF7a	gnl|CDD|191545 pfam06507, Auxin_resp, Auxin response factor. A conserved region of auxin-responsive transcription factors	AT1G19220.1	auxin response factor 19	NOVEL00074;Transcriptional factor B3;Auxin response factor;AUX/IAA protein	LOC_Os02g04810.1	auxin response factor 5, putative, expressed	response to endogenous stimulus; DNA binding; nucleus; post-embryonic development; biosynthetic process; nucleobase, nucleoside, nucleotide and nucleic acid protein binding; sequence-specific DNA binding transcription factor activity; multicellular organismal development;	B3; PROKAR_LIPOPROTEIN; no description; Auxin_resp; AUX_IAA; coiled-coil; IAA_ARF;	Sb10g029130.1		B3 DNA binding domain|Auxin response factor
vanilla_combined.294	calcium-transporting ATPase, endoplasmic reticulum-type-like [Vitis vinifera]	gnl|CDD|200073 TIGR01116, ATPase-IIA1_Ca, sarco/endoplasmic reticulum calcium-translocating P-type ATPase. This model describes the P-type ATPase responsible for translocating calcium ions across the endoplasmic reticulum membrane of eukaryotes , and is of particular importance in the sarcoplasmic reticulum of skeletal and cardiac muscle in vertebrates. These pumps transfer Ca2+ from the cytoplas…	AT4G00900.1	ER-type Ca2+-ATPase 2	SSF81665;SSF81653;SSF56784;SSF81660	LOC_Os03g17310.1	calcium-transporting ATPase, endoplasmic reticulum-type, putative, expressed	transport; endoplasmic reticulum; hydrolase activity; transporter activity; nucleobase, nucleoside, nucleotide and nucleic acid biosynthetic process; catabolic process; plasma membrane;	CATATPASE; E1-E2_ATPase; Cation_ATPase_C; Hydrolase; Cation_ATPase_N; CALCIUM-TRANSPORTING ATPASE 4, ENDOPLASMIC RETICULUM-TYPE; CATION-TRANSPORTING ATPASE; ATPase-IIA1_Ca: calcium-translocating; ATPase_P-type: HAD ATPase, P-type, fam; no description; Calcium ATPase, transmembrane domain M; Metal cation-transporting ATPase, ATP-binding domain N; HAD-like; Calcium ATPase, transduction domain A; AT…	Sb01g038990.1	Ca2+ transporting ATPase	Cation transporter/ATPase, N-terminus|E1-E2 ATPase|haloacid dehalogenase-like hydrolase|Cation transporting ATPase, C-terminus
vanilla_combined.295	pyruvate, phosphate dikinase, chloroplastic-like [Vitis vinifera]	gnl|CDD|162549 TIGR01828, pyru_phos_dikin, pyruvate, phosphate dikinase. This model represents pyruvate,phosphate dikinase, also called pyruvate,orthophosphate dikinase. It is similar in sequence to other PEP-utilizing enzymes [Energy metabolism, Other]	AT4G15530.5	pyruvate orthophosphate dikinase	Pyruvate, phosphate dikinase	LOC_Os05g33570.2	pyruvate, phosphate dikinase, chloroplast precursor, putative, expressed	nucleus; kinase activity; cytosol; transferase activity; plastid;	PEP-utilizers_C; PPDK_N; Pyruvate, phosphate dikinase; PYRUVATE, PHOSPHATE DIKINASE, CHLOROPLAST; PHOSPHOENOLPYRUVATE DIKINASE-RELATED; pyru_phos_dikin: pyruvate, phosphate; Glutathione synthetase ATP-binding domain-like; Phosphoenolpyruvatepyruvate domain; Phosphohistidine domain; no description; PEP_ENZYMES_PHOS_SITE; PEP_ENZYMES_2;	Sb09g019930.3
vanilla_combined.296
vanilla_combined.297
vanilla_combined.298	retrotransposon protein, putative, Ty3-gypsy sub-class [Oryza sativa Japonica Group]; retrotransposon protein, putative, Ty3-gypsy subclass [Oryza sativa Japonica Group]					LOC_Os11g24270.1	retrotransposon protein, putative, Ty3-gypsy subclass, expressed		GAGPOLENV POLYPROTEIN; INTEGRASE; RT_POL; ZF_CCHC; ASP_PROTEASE; no description; coiled-coil; Acid proteases; Ribonuclease H-like; DNARNA polymerases; RETROVIRUS POLYPROTEIN; zf-CCHC; Chromo; Retrotrans_gag; rve; RVT_1; RVP_2;	Sb07g011900.1		Retrotransposon gag protein|Zinc knuckle|Retroviral aspartyl protease|Reverse transcriptase (RNA-dependent DNA polymerase)|Integrase core domain|'chromo' (CHRromatin Organisation MOdifier) domain
vanilla_combined.299	WD-repeat protein, putative [Ricinus communis]; WD-repeat protein, putative [Ricinus communis]		AT2G16405.1	Transducin/WD40 repeat-like superfamily protein	WD40/YVTN repeat-like-containing domain	LOC_Os01g56860.1	WD domain, G-beta repeat domain containing protein, expressed	nucleotide binding;	WD40; WD REPEAT PROTEIN 26-RELATED; no description; WD_REPEATS_REGION; WD40 repeat-like; WD_REPEATS_1; WD_REPEATS_2;	Sb03g036200.1		WD domain, G-beta repeat|WD domain, G-beta repeat
vanilla_combined.300	putative polyprotein [Cicer arietinum]					LOC_Os11g34050.1	retrotransposon, putative, centromere-specific, expressed		RT_POL; Ribonuclease H-like; DNARNA polymerases; INTEGRASE; GAGPOLENV POLYPROTEIN; RETROVIRUS POLYPROTEIN; RVP_2; RVT_1; Acid proteases; no description;	Sb06g004065.1		Integrase core domain
vanilla_combined.301	RNA polymerase beta&apos; subunit (chloroplast) [Xeronema callistemon]	gnl|CDD|177040 CHL00117, rpoC2, RNA polymerase beta&apos;&apos; subunit; Reviewed	ATCG00170.1	DNA-directed RNA polymerase family protein	SSF64484	LOC_Os04g16830.1	DNA-directed RNA polymerase subunit beta, putative, expressed	transferase activity; nucleobase, nucleoside, nucleotide and nucleic acid biosynthetic process; intracellular; plastid;	beta and beta-prime subunits of DNA dependent RNA-polymerase; RNA_pol_Rpb1_5; RNA_pol_Rpb1_2; RNA_pol_Rpb1_3; DNA-DIRECTED RNA POLYMERASE BETA CHAIN; no description; coiled-coil;	Sb03g017630.1		RNA polymerase Rpb1, domain 4|RNA polymerase Rpb1, domain 5
vanilla_combined.302	lipid binding protein, putative [Ricinus communis]; lipid binding protein, putative [Ricinus communis]		AT3G43720.1	Bifunctional inhibitor/lipid-transfer protein/seed storage 2S albumin superfamily protein	Bifunctional inhibitor/plant lipid transfer protein/seed storage	LOC_Os03g20760.1	LTPL66 - Protease inhibitor/seed storage/LTP family protein precursor, expressed	lipid binding; transport; plasma membrane; membrane;	Bifunctional inhibitorlipid-transfer proteinseed storage 2S albumin; transmembrane_regions; signal-peptide; no description;	Sb01g036750.1		Protease inhibitor/seed storage/LTP family
vanilla_combined.303	bZIP-like protein [Oryza sativa Japonica Group]	gnl|CDD|73156 cd01650, RT_nLTR_like, RT_nLTR: Non-LTR (long terminal repeat) retrotransposon and non-LTR retrovirus reverse transcriptase (RT). This subfamily contains both non-LTR retrotransposons and non-LTR retrovirus RTs. RTs catalyze the conversion of single-stranded RNA into double-stranded DNA for integration into host chromosomes. RT is a multifunctional enzyme with RNA-directed DNA polym…	AT1G05720.1	selenoprotein family protein	Sep15/SelM redox	LOC_Os12g06010.1	retrotransposon protein, putative, unclassified, expressed		Ribonuclease H-like; REVERSE TRANSCRIPTASES; DNase I-like; no description; DNARNA polymerases; coiled-coil; RT_POL; RVT_1; bZIP_1; NON-LTR RETROELEMENT REVERSE TRANSCRIPTASE RELATED;	Sb08g003575.1		Reverse transcriptase (RNA-dependent DNA polymerase)
vanilla_combined.304
vanilla_combined.305	gag-pol polyprotein, putative [Asparagus officinalis]	gnl|CDD|34682 COG5078, COG5078, Ubiquitin-protein ligase [Posttranslational modification, protein turnover, chaperones]	AT2G02760.1	ubiquiting-conjugating enzyme 2	Ubiquitin-conjugating enzyme/RWD-like	LOC_Os09g31930.1	retrotransposon protein, putative, unclassified, expressed		GAGPOLENV POLYPROTEIN; rve; INTEGRASE; no description; DNARNA polymerases; RETROVIRUS POLYPROTEIN; Ribonuclease H-like;	Sb01g005570.2
vanilla_combined.306	receptor-kinase, putative [Ricinus communis]; receptor-kinase, putative [Ricinus communis]	gnl|CDD|177728 PLN00113, PLN00113, leucine-rich repeat receptor-like protein kinase; Provisional	AT3G47570.1	Leucine-rich repeat protein kinase family protein	SSF52058;SSF52058;Protein kinase-like domain	LOC_Os11g36180.1	receptor kinase, putative, expressed	signal transduction; kinase activity; nucleotide binding; protein modification process; plasma membrane;	no description; LEURICHRPT; Pkinase; LRR_1; LRRNT_2; LEUCINE-RICH REPEAT TRANSMEMBRANE PROTEIN KINASE; SERINE-THREONINE PROTEIN KINASE, PLANT-TYPE; L domain-like; Protein kinase-like PK-like; signal-peptide; transmembrane_regions; PROTEIN_KINASE_DOM; PROTEIN_KINASE_ST; PROTEIN_KINASE_ATP;	Sb04g032380.1	Serine/threonine protein kinase	Leucine rich repeat N-terminal domain|Leucine Rich Repeat|Leucine Rich Repeat|Leucine Rich Repeat|Leucine Rich Repeat|Leucine Rich Repeat|Leucine Rich Repeat|Leucine Rich Repeat|Leucine Rich Repeat|Leucine Rich Repeat|Leucine Rich Repeat|Leucine Rich Repeat|Leucine Rich Repeat|Leucine Rich Repeat|Leucine Rich Repeat|Leucine Rich Repeat|Leucine Rich Repeat|Leucine Rich Repeat|Leucine Rich Repeat|L…
vanilla_combined.307		gnl|CDD|166000 PLN02359, PLN02359, ethanolaminephosphotransferase	AT3G25585.2	aminoalcoholphosphotransferase	CDP-alcohol phosphatidyltransferase	LOC_Os02g02750.2	CDP-alcohol phosphatidyltransferase, putative, expressed	transferase activity; biosynthetic process; lipid	ETHANOLAMINEPHOSPHOTRANSFERASE; transmembrane_regions; signal-peptide; CDP-OH_P_transf; CDP_ALCOHOL_P_TRANSF;	Sb04g001550.1	sn-1,2-diacylglycerol ethanolamine- and cholinephosphotranferases	CDP-alcohol phosphatidyltransferase
vanilla_combined.308	Mitochondrial deoxynucleotide carrier, putative [Ricinus communis]; Mitochondrial deoxynucleotide carrier, putative [Ricinus communis]	gnl|CDD|185609 PTZ00424, PTZ00424, helicase 45; Provisional	AT3G20240.1	Mitochondrial substrate carrier family protein	Mitochondrial substrate carrier	LOC_Os08g40850.1	mitochondrial carrier protein, putative, expressed	transport; membrane; mitochondrion; binding; transporter activity;	Mitochondrial carrier; MITOCHONDRIAL CARRIER PROTEIN RELATED; MITOCHONDRIAL CARRIER PROTEIN-RELATED; Mito_carr; transmembrane_regions; MITOCARRIER; SOLCAR;	Sb07g027010.1	Mitochondrial solute carrier protein	Mitochondrial carrier protein|Mitochondrial carrier protein|Mitochondrial carrier protein
vanilla_combined.309	SWI/SNF complex subunit SWI3D-like [Vitis vinifera]	gnl|CDD|34856 COG5259, RSC8, RSC chromatin remodeling complex subunit RSC8 [Chromatin structure and dynamics / Transcription]	AT4G34430.4	DNA-binding family protein	SWIRM;Zinc finger, ZZ-type;Homeodomain-like	LOC_Os03g51220.1	SWI/SNF-related matrix-associated actin-dependent regulator of chromatin subfamily C member, putative, expressed	DNA binding; biosynthetic process; nucleobase, nucleoside, nucleotide and nucleic acid binding; sequence-specific DNA binding transcription factor activity;	SWISNF COMPLEX-RELATED; ZZ; Myb_DNA-binding; SWIRM; SANT; ZF_ZZ_1; ZF_ZZ_2; Homeodomain-like; no description;	Sb01g009800.1		SWIRM domain|Zinc finger, ZZ type|Myb-like DNA-binding domain
vanilla_combined.310						LOC_Os06g09530.1			Ribonuclease H-like;
vanilla_combined.311	Cytochrome P450 likeTBP [Medicago truncatula]; Cytochrome P450 likeTBP [Medicago truncatula]	gnl|CDD|176949 CHL00004, psbD, photosystem II protein D2	ATCG00270.1	photosystem II reaction center protein D	Photosynthetic reaction centre, L/M	LOC_Os04g16872.1	photosystem II D2 protein, putative, expressed	generation of precursor metabolites and energy; photosynthesis; membrane; plastid; thylakoid;	psbD: photosystem II D2 protein photosystem; Bacterial photosystem II reaction centre, L and M subunits; no description; REACTION_CENTER; transmembrane_regions; REACTNCENTRE; PSBD_MF_01383; Photo_RC; signal-peptide;	Sb1180s002020.1
vanilla_combined.312	inositol-pentakisphosphate 2-kinase-like [Brachypodium distachyon]	gnl|CDD|203388 pfam06090, Ins_P5_2-kin, Inositol-pentakisphosphate 2-kinase. This is a family of inositol-pentakisphosphate 2-kinases (EC 2.7.1.158) (also known as inositol 1,3,4,5,6-pentakisphosphate 2-kinase, Ins(1,3,4,5,6)P5 2-kinase) and InsP5 2-kinase). This enzyme phosphorylates Ins(1,3,4,5,6)P5 to form Ins(1,2,3,4,5,6)P6 (also known as InsP6 or phytate). InsP6 is involved in many processes…	AT1G22100.1	Inositol-pentakisphosphate 2-kinase family protein	Inositol-pentakisphosphate 2-kinase	LOC_Os04g56580.1	inositol 1,3,4,5,6-pentakisphosphate 2-kinase, putative, expressed	biosynthetic process; response to stress; response to biotic stimulus; kinase activity; cellular homeostasis;	Ins_P5_2-kin; INOSITOL POLYPHOSPHATE KINASE 1;	Sb06g031650.2
vanilla_combined.313	peroxisomal membrane protein PMP22-like [Brachypodium distachyon]		AT4G14305.1	Peroxisomal membrane 22 kDa (Mpv17/PMP22) family protein	Mpv17/PMP22	LOC_Os02g13270.1	Mpv17 / PMP22 family domain containing protein, expressed	membrane;	transmembrane_regions; Mpv17_PMP22; PEROXISOMAL MEMBRANE PROTEIN 2, PXMP2 MPV17;	Sb04g008000.1	Peroxisomal membrane protein MPV17 and related proteins	Mpv17 / PMP22 family
vanilla_combined.314	Os02g0147100 [Oryza sativa Japonica Group]; Os02g0147100, partial [Oryza sativa Japonica Group]		AT5G24630.6	double-stranded DNA binding		LOC_Os02g05440.1		cell differentiation; multicellular organismal development; nucleus; cellular component organization; anatomical structure morphogenesis; DNA biosynthetic process; cell cycle; cell growth; DNA binding; intracellular; protein binding;		Sb04g003440.1
vanilla_combined.315
vanilla_combined.316	fructose-bisphosphate aldolase [Elaeis guineensis]	gnl|CDD|178074 PLN02455, PLN02455, fructose-bisphosphate aldolase	AT2G36460.1	Aldolase superfamily protein	SSF51569	LOC_Os05g33380.1	fructose-bisphospate aldolase isozyme, putative, expressed	membrane; carbohydrate nucleobase, nucleoside, nucleotide and nucleic acid catabolic process; cytosol; binding; response to stress; response to abiotic stimulus; mitochondrion; plasma membrane;	coiled-coil; no description; FRUCTOSE-BISPHOSPHATE ALDOLASE; ALDOLASE_CLASS_I; Glycolytic; Aldolase;	Sb04g019020.1	Fructose-biphosphate aldolase	Fructose-bisphosphate aldolase class-I
vanilla_combined.317	putative non-LTR retroelement reverse transcriptase [Oryza sativa Japonica Group]	gnl|CDD|73156 cd01650, RT_nLTR_like, RT_nLTR: Non-LTR (long terminal repeat) retrotransposon and non-LTR retrovirus reverse transcriptase (RT). This subfamily contains both non-LTR retrotransposons and non-LTR retrovirus RTs. RTs catalyze the conversion of single-stranded RNA into double-stranded DNA for integration into host chromosomes. RT is a multifunctional enzyme with RNA-directed DNA polym…	AT4G20520.1	RNA binding;RNA-directed DNA polymerases	RNA-directed DNA polymerase (reverse transcriptase);Protein of unknown function DUF1204;Protein of unknown function DUF1204	LOC_Os10g37170.1	retrotransposon protein, putative, unclassified, expressed		DNase I-like; REVERSE TRANSCRIPTASES; NON-LTR RETROELEMENT REVERSE TRANSCRIPTASE RELATED; Exo_endo_phos; RVT_1; transmembrane_regions; PROKAR_LIPOPROTEIN; RT_POL; no description; DNARNA polymerases; Ribonuclease H-like;	Sb03g001780.1		Reverse transcriptase (RNA-dependent DNA polymerase)
vanilla_combined.318	iaa-alanine resistance protein, putative [Ricinus communis]; iaa-alanine resistance protein, putative [Ricinus communis]	gnl|CDD|178410 PLN02814, PLN02814, beta-glucosidase	AT1G68100.1	ZIP metal ion transporter family	Zinc/iron permease	LOC_Os08g36420.5	metal cation transporter, putative, expressed	cell; membrane; transport; transporter activity;	signal-peptide; ZINC TRANSPORTER SLC39A7 HISTIDINE-RICH MEMBRANE PROTEIN KE4; IAA-ALANINE RESISTANCE PROTEIN 1; Zip; transmembrane_regions;	Sb07g022720.1	Putative zinc transporter	ZIP Zinc transporter
vanilla_combined.319	alanine aminotransferase 2 isoform 2 [Vitis vinifera]	gnl|CDD|177996 PLN02368, PLN02368, alanine transaminase	AT1G70580.1	alanine-2-oxoglutarate aminotransferase 2	Pyridoxal phosphate-dependent transferase, major domain	LOC_Os07g01760.1	aminotransferase, classes I and II, domain containing protein, expressed	membrane; extracellular region; transferase activity; peroxisome; vacuole; biosynthetic process; plastid;	ALANINE AMINOTRANSFERASE; SUBGROUP I AMINOTRANSFERASE RELATED; PLP-dependent transferases; ACCSYNTHASE; no description; Aminotran_1_2;	Sb02g000780.1	Alanine aminotransferase	Aminotransferase class I and II
vanilla_combined.320	pentatricopeptide repeat-containing protein At4g20740-like [Glycine max]	gnl|CDD|178757 PLN03218, PLN03218, maturation of RBCL 1; Provisional	AT4G20740.1	Pentatricopeptide repeat (PPR-like) superfamily protein	Pentatricopeptide repeat;Pentatricopeptide repeat;Pentatricopeptide repeat;Pentatricopeptide repeat;Pentatricopeptide repeat;Pentatricopeptide repeat;Pentatricopeptide repeat;Pentatricopeptide repeat;Pentatricopeptide repeat;Pentatricopeptide repeat;Pentatricopeptide repeat;Pentatricopeptide repeat;Pentatricopeptide repeat;Pentatricopeptide repeat	LOC_Os07g08180.2	PPR repeat containing protein, expressed		PPR; PENTATRICOPEPTIDE REPEAT-CONTAINING PROTEIN; PPR: pentatricopeptide repeat domain; TPR-like;	Sb02g004410.1		PPR repeat|PPR repeat|PPR repeat|PPR repeat|PPR repeat|PPR repeat|PPR repeat|PPR repeat|PPR repeat|PPR repeat|PPR repeat|PPR repeat
vanilla_combined.321	Transitional endoplasmic reticulum ATPase, putative [Ricinus communis]; Transitional endoplasmic reticulum ATPase, putative [Ricinus communis]	gnl|CDD|162267 TIGR01243, CDC48, AAA family ATPase, CDC48 subfamily. This subfamily of the AAA family ATPases includes two members each from three archaeal species. It also includes yeast CDC48 (cell division control protein 48) and the human ortholog, transitional endoplasmic reticulum ATPase (valosin-containing protein). These proteins in eukaryotes are involved in the budding and transfer of m…	AT3G53230.1	ATPase, AAA-type, CDC48 protein	ATPase, AAA-type, CDC48	LOC_Os10g30580.1	cell division control protein 48 homolog E, putative, expressed	protein binding; cell wall; cytosol; catabolic process; nucleobase, nucleoside, nucleotide and nucleic acid hydrolase activity;	CDC48_2; CELL DIVISION CONTROL PROTEIN 48 AAA FAMILY PROTEIN TRANSITIONAL ENDOPLASMIC RETICULUM ATPASE; no description; AAA-FAMILY ATPASE; P-loop containing nucleoside triphosphate hydrolases; CDC48: AAA family ATPase, CDC48 subfamily; CDC48_N; Cdc48 domain 2-like; ADC-like;	Sb01g020910.1	AAA+-type ATPase	Cell division protein 48 (CDC48), N-terminal domain|ATPase family associated with various cellular activities (AAA)|ATPase family associated with various cellular activities (AAA)|ATPase family associated with various cellular activities (AAA)
vanilla_combined.322	Sodium/hydrogen exchanger family protein, expressed [Oryza sativa Japonica Group]	gnl|CDD|178704 PLN03159, PLN03159, cation/H(+) antiporter 15; Provisional	AT3G52080.1	cation/hydrogen exchanger 28	Cation/H+ exchanger	LOC_Os12g44300.1	CHX28, putative, expressed	transporter activity; membrane; transport;	transmembrane_regions; Na_H_Exchanger;	Sb08g023210.1	Predicted K+/H+-antiporter	Sodium/hydrogen exchanger family
vanilla_combined.323	putative chloroplast chlorophyll a/b-binding protein [Carya cathayensis]	gnl|CDD|177662 PLN00025, PLN00025, photosystem II light harvesting chlorophyll a/b binding protein; Provisional	AT1G29930.1	chlorophyll A/B binding protein 1	SSF103511	LOC_Os01g41710.1	chlorophyll A-B binding protein, putative, expressed	membrane; plastid; thylakoid; generation of precursor metabolites and energy; photosynthesis; intracellular; binding;	Chloroa_b-bind; signal-peptide; Chlorophyll a-b binding protein; CHLOROPHYLL AB BINDING PROTEIN;	Sb02g032040.1		Chlorophyll A-B binding protein
vanilla_combined.324	GMP synthase, putative [Ricinus communis]; GMP synthase, putative [Ricinus communis]	gnl|CDD|168162 PRK05665, PRK05665, amidotransferase; Provisional	AT4G30550.1	Class I glutamine amidotransferase-like superfamily protein	SSF52317	LOC_Os03g48060.1	class I glutamine amidotransferase, putative, expressed	hydrolase activity; cytosol; carbohydrate secondary catalytic activity;	no description; Class I glutamine amidotransferase-like; GMP SYNTHASE-RELATED; GATase; GATASE_TYPE_1;	Sb01g011750.1	Predicted glutamine synthetase	Glutamine amidotransferase class-I
vanilla_combined.325	phosphoglycerate mutase-like protein [Arabidopsis thaliana]; phosphoglycerate mutase-like protein [Arabidopsis thaliana]		AT4G38370.1	Phosphoglycerate mutase family protein	SSF53254	LOC_Os04g14760.1	phosphoglycerate mutase, putative, expressed	cytosol; catalytic activity;	no description; PGAM; Phosphoglycerate mutase-like;	Sb06g001950.1	Phosphoglycerate mutase	Phosphoglycerate mutase family
vanilla_combined.326	splicing factor 1 [Arabidopsis thaliana]; splicing factor 1 [Arabidopsis thaliana]; splicing factor 1 [Arabidopsis thaliana]; AT5G51300 [Arabidopsis thaliana]; AT5G51300 [Arabidopsis thaliana]; splicing factor 1 [Arabidopsis thaliana]; splicing factor 1 [Arabidopsis thaliana]; splicing factor 1 [Arabidopsis thaliana]	gnl|CDD|34775 COG5176, MSL5, Splicing factor (branch point binding protein) [RNA processing and modification]	AT5G51300.1	splicing factor-related	SSF54791;SSF57756;SSF54928	LOC_Os03g60110.1	KH domain containing protein, putative, expressed	RNA binding; nucleic acid binding;	RNA-BINDING PROTEIN RELATED; KH_1; no description; Eukaryotic type KH-domain KH-domain type I;	Sb06g025810.1	Splicing factor 1/branch point binding protein (RRM superfamily)	KH domain|Zinc knuckle|Zinc knuckle|RNA recognition motif. (a.k.a. RRM, RBD, or RNP domain)
vanilla_combined.327	myb family transcription factor [Castanea mollissima]	gnl|CDD|110442 pfam01439, Metallothio_2, Metallothionein. Members of this family are metallothioneins. These proteins are cysteine rich proteins that bind to heavy metals. Members of this family appear to be closest to Class II metallothioneins, seed pfam00131	AT2G37630.1	myb-like HTH transcriptional regulator family protein	HTH transcriptional regulator, Myb-type, DNA-binding;HTH transcriptional regulator, Myb-type, DNA-binding	LOC_Os12g38400.2	MYB family transcription factor, putative, expressed	response to endogenous stimulus; DNA binding; biosynthetic process; nucleobase, nucleoside, nucleotide and nucleic acid response to stress; response to biotic stimulus; anatomical structure morphogenesis; multicellular organismal development; nucleolus; protein binding; response to abiotic stimulus; sequence-specific DNA binding transcription factor activity; intracellular; nucleus;	coiled-coil; Myb_DNA-binding; ASYMMETRIC LEAVES1 AND ROUGH SHEATH 2; MYB-RELATED; no description; Homeodomain-like; HTH_MYB;	Sb08g018840.1	Transcription factor, Myb superfamily	Myb-like DNA-binding domain|Myb-like DNA-binding domain
vanilla_combined.328	Cell division protein ftsZ, putative [Ricinus communis]; Cell division protein ftsZ, putative [Ricinus communis]	gnl|CDD|100021 cd02201, FtsZ_type1, FtsZ is a GTPase that is similar to the eukaryotic tubulins and is essential for cell division in prokaryotes. FtsZ is capable of polymerizing in a GTP-driven process into structures similar to those formed by tubulin. FtsZ forms a ring-shaped septum at the site of bacterial cell division, which is required for constriction of cell membrane and cell envelope to…	AT2G36250.1	Tubulin/FtsZ family protein	Cell division protein FtsZ, N-terminal	LOC_Os03g44420.1	tubulin/FtsZ domain containing protein, putative, expressed	protein binding; catabolic process; nucleobase, nucleoside, nucleotide and nucleic acid hydrolase activity; structural molecule activity; plastid; cellular component organization;	Tubulin nucleotide-binding domain-like; no description; CELLDVISFTSZ; FtsZ_C; ftsZ: cell division protein FtsZ; Tubulin C-terminal domain-like; FTSZ_2;	Sb06g033640.1		Tubulin/FtsZ family, GTPase domain|Tubulin/FtsZ family, C-terminal domain
vanilla_combined.329
vanilla_combined.330	rhodanese-like domain containing protein [Zea mays]; rhodanese-like domain containing protein [Zea mays]; rhodanese-like domain containing protein [Zea mays]		AT4G27700.1	Rhodanese/Cell cycle control phosphatase superfamily protein	Rhodanese-like	LOC_Os09g36040.1	rhodanese-like domain containing protein, putative, expressed	membrane; plastid; thylakoid;	Rhodanese; no description; RHODANESE_3; RhodaneseCell cycle control phosphatase;	Sb02g030550.1	Rhodanese-related sulfurtransferase	Rhodanese-like domain
vanilla_combined.331	probable RNA 3&apos;-terminal phosphate cyclase-like protein-like [Brachypodium distachyon]	gnl|CDD|200271 TIGR03400, 18S_RNA_Rcl1p, 18S rRNA biogenesis protein RCL1. Members of this strictly eukaryotic protein family are not RNA 3&apos;-phosphate cyclase (6.5.1.4), but rather a homolog with a distinct function, found in the nucleolus and required for ribosomal RNA processing. Homo sapiens has both a member of this RCL (RNA terminal phosphate cyclase like) family and EC 6.5.1.4, while S…	AT5G22100.1	RNA cyclase family protein	RNA 3'-terminal phosphate cyclase-like	LOC_Os03g61790.1	RNA 3-terminal phosphate cyclase, putative, expressed	catalytic activity;	RNA 3' TERMINAL PHOSPHATE CYCLASE; RNA 3'-terminal phosphate cyclase; RTC_insert; Q75LH9_ORYSA_Q75LH9;; 18S_RNA_Rcl1p: 18S rRNA biogenesis prot; EPTRTPC-like; no description;	Sb02g027580.1	RNA 3'-terminal phosphate cyclase	RNA 3'-terminal phosphate cyclase|RNA 3'-terminal phosphate cyclase (RTC), insert domain
vanilla_combined.332	OSIGBa0139P06.4 [Oryza sativa Indica Group]		AT4G11670.1	Protein of unknown function (DUF810)	Protein of unknown function DUF810	LOC_Os03g47930.1			MHD2; coiled-coil; DUF810; MHD1;	Sb06g025720.1		Protein of unknown function (DUF810)
vanilla_combined.333	mutant gag-pol polyprotein [Pisum sativum]	gnl|CDD|73154 cd01647, RT_LTR, RT_LTR: Reverse transcriptases (RTs) from retrotransposons and retroviruses which have long terminal repeats (LTRs) in their DNA copies but not in their RNA template. RT catalyzes DNA replication from an RNA template, and is responsible for the replication of retroelements. An RT gene is usually indicative of a mobile element such as a retrotransposon or retrovirus.…				LOC_Os05g17830.1	retrotransposon protein, putative, unclassified, expressed		RETROVIRUS POLYPROTEIN; RVT_1; rve; Retrotrans_gag; zf-CCHC; GAGPOLENV POLYPROTEIN; no description; DNARNA polymerases; Ribonuclease H-like; Acid proteases; ZF_CCHC; RT_POL; INTEGRASE; coiled-coil;	Sb05g016005.1		Reverse transcriptase (RNA-dependent DNA polymerase)
vanilla_combined.334
vanilla_combined.335
vanilla_combined.336	Os05g0153300 [Oryza sativa Japonica Group]; putative lipase [Oryza sativa Japonica Group]; Os05g0153300 [Oryza sativa Japonica Group]	gnl|CDD|178522 PLN02934, PLN02934, triacylglycerol lipase	AT1G45201.1	triacylglycerol lipase-like 1	SSF53474	LOC_Os05g06140.1	lipase, putative, expressed	hydrolase activity; lipid	Lipase_3; no description; alphabeta-Hydrolases;	Sb09g004130.1		Lipase (class 3)
vanilla_combined.337	adenosine 3&apos;-phospho 5&apos;-phosphosulfate transporter 1-like [Brachypodium distachyon]	gnl|CDD|192041 pfam08449, UAA, UAA transporter family. This family includes transporters with a specificity for UDP-N-acetylglucosamine	AT3G46180.1	UDP-galactose transporter 5	UAA transporter	LOC_Os05g02490.1	transporter family protein, putative, expressed	transport; transporter activity;	transmembrane_regions; UDP-GALACTOSE TRANSPORTER-RELATED; Multidrug resistance efflux transporter EmrE; UAA;	Sb09g001650.1	UDP-galactose transporter related protein	UAA transporter family
vanilla_combined.338
vanilla_combined.339	vacuolar protein sorting-associated protein 33 homolog isoform 2 [Glycine max]		AT3G54860.2	Sec1/munc18-like (SM) proteins superfamily	Sec1-like protein	LOC_Os04g14654.2	Sec1 family transport protein, putative, expressed	membrane; vacuole; transport; cellular component organization; transporter activity; cytosol;	VACUOLAR PROTEIN SORTING VPS33; VESICLE PROTEIN SORTING-ASSOCIATED; Sec1munc18-like SM proteins; no description;	Sb03g025460.1	Vacuolar sorting protein VPS33/slp1 (Sec1 family)	Sec1 family
vanilla_combined.340	elongation factor 1-alpha, putative [Ricinus communis]; elongation factor 1-alpha, putative [Ricinus communis]	gnl|CDD|165621 PLN00043, PLN00043, elongation factor 1-alpha; Provisional	AT1G07940.1	GTP binding Elongation factor Tu family protein	Translation elongation factor EF1A, eukaryotic/archaeal	LOC_Os03g08010.1	elongation factor Tu, putative, expressed	membrane; translation factor activity, nucleic acid binding; translation; vacuole; nucleolus; cytosol; protein binding; mitochondrion; plasma membrane; plastid;	no description; Translation proteins; EF-TueEF-1alphaeIF2-gamma C-terminal domain; P-loop containing nucleoside triphosphate hydrolases; EF-1_alpha: translation elongation factor; ELONGATNFCT; TRANSLATION FACTOR; ELONGATION FACTOR 1-ALPHA EF-1-ALPHA; GTP_EFTU_D2; GTP_EFTU_D3; EFACTOR_GTP;	Sb10g023360.2
vanilla_combined.341	purine transporter, putative [Ricinus communis]; purine transporter, putative [Ricinus communis]		AT2G24220.1	purine permease 5	Protein of unknown function DUF6, transmembrane;Protein of unknown function DUF250	LOC_Os09g38510.1	purine permease, putative, expressed	membrane; transport; transporter activity;	TPT; EamA; Multidrug resistance efflux transporter EmrE; transmembrane_regions; signal-peptide;	Sb02g032510.1		Integral membrane protein DUF6|Triose-phosphate Transporter family
vanilla_combined.342	copia-type polyprotein [Glycine max]; copia-type polyprotein [Glycine max]					LOC_Os12g44200.1	retrotransposon protein, putative, unclassified, expressed		rve; coiled-coil; INTEGRASE; no description; DNARNA polymerases; Ribonuclease H-like; GAG-POL-RELATED RETROTRANSPOSON; RVT_2;	Sb01g023130.1		Integrase core domain|Reverse transcriptase (RNA-dependent DNA polymerase)
vanilla_combined.343	protein YIPF1 homolog [Vitis vinifera]		AT5G27490.1	Integral membrane Yip1 family protein	Yip1 domain	LOC_Os01g42480.1	Yip1 domain containing protein, expressed		transmembrane_regions; Yip1; UNCHARACTERIZED;	Sb03g027600.1	Uncharacterized conserved protein	Yip1 domain
vanilla_combined.344	pentatricopeptide repeat-containing protein At2g22070-like [Vitis vinifera]	gnl|CDD|162480 TIGR01677, pln_FAD_oxido, plant-specific FAD-dependent oxidoreductase. This model represents an uncharacterized plant-specific family of FAD-dependent oxidoreductases. At least seven distinct members are found in Arabidopsis thaliana. The family shows considerable sequence similarity to three different enzymes of ascorbic acid biosynthesis: L-galactono-1,4-lactone dehydrogenase (EC…	AT2G13600.1	Pentatricopeptide repeat (PPR) superfamily protein	Pentatricopeptide repeat;Pentatricopeptide repeat;Pentatricopeptide repeat;Pentatricopeptide repeat;Pentatricopeptide repeat;Pentatricopeptide repeat;Pentatricopeptide repeat;Pentatricopeptide repeat;Pentatricopeptide repeat;Pentatricopeptide repeat;Pentatricopeptide repeat;Pentatricopeptide repeat;Pentatricopeptide repeat;Pentatricopeptide repeat;Pentatricopeptide repeat	LOC_Os03g56400.1	pentatricopeptide, putative, expressed		PPR; PPR: pentatricopeptide repeat domain; PENTATRICOPEPTIDE REPEAT-CONTAINING PROTEIN; SELENIUM-BINDING PROTEIN; TPR-like; no description;	Sb06g017170.1		Tetratricopeptide repeat|PPR repeat|Tetratricopeptide repeat|Tetratricopeptide repeat|Tetratricopeptide repeat|PPR repeat|PPR repeat|PPR repeat|Tetratricopeptide repeat|PPR repeat|PPR repeat|Tetratricopeptide repeat|PPR repeat|PPR repeat|PPR repeat|PPR repeat
vanilla_combined.345
vanilla_combined.346	Mitochondrial substrate carrier family protein [Arabidopsis thaliana]; mitochondrial basic amino acid carrier [Arabidopsis thaliana]; At2g33820 [Arabidopsis thaliana]; Mitochondrial substrate carrier family protein [Arabidopsis thaliana]	gnl|CDD|173456 PTZ00169, PTZ00169, ADP/ATP transporter on adenylate translocase; Provisional	AT2G33820.1	Mitochondrial substrate carrier family protein	Mitochondrial substrate carrier	LOC_Os11g23170.3	mitochondrial carrier protein, putative, expressed		ADPTRNSLCASE; Mito_carr; MITOCHONDRIAL CARRIER PROTEIN-RELATED; MITOCHONDRIAL CARRIER PROTEIN RELATED; Mitochondrial carrier; SOLCAR;	Sb03g037070.1	Predicted E3 ubiquitin ligase	Zinc finger, C3HC4 type (RING finger)
vanilla_combined.347
vanilla_combined.348	DUF602-domain-containing protein [Coccomyxa subellipsoidea C-169]	gnl|CDD|191052 pfam04641, Rtf2, Replication termination factor 2. It is vital for effective cell-replication that replication is not stalled at any point by, for instance, damaged bases. Rtf2 stabilizes the replication fork stalled at the site-specific replication barrier RTS1 by preventing replication restart until completion of DNA synthesis by a converging replication fork initiated at a flank…	AT5G58020.1	unknown protein; CONTAINS InterPro DOMAIN/s: Protein of unknown function DUF602 (InterPro:IPR006735); Has 385 Blast hits to 385 proteins in 189 species: Archae - 0; Bacteria - 0; Metazoa - 153; Fungi - 117; Plants - 50; Viruses - 0; Other Eukaryotes - 65 (source: NCBI BLink).	PF04641	LOC_Os06g08490.1	X0001, putative, expressed		PROTEIN C20ORF43 HOMOLOG; Rtf2; coiled-coil;	Sb10g005640.1	Uncharacterized conserved protein	Protein of unknown function, DUF602
vanilla_combined.349	microtubule-associated protein 70-2-like [Glycine max]	gnl|CDD|203570 pfam07058, Myosin_HC-like, Myosin II heavy chain-like. This family represents a conserved region within a number of myosin II heavy chain-like proteins that seem to be specific to Arabidopsis thaliana	AT1G24764.1	microtubule-associated proteins 70-2	NOVEL00056;Myosin II heavy chain-like	LOC_Os02g50320.1	ATMAP70 protein, putative, expressed	cytoskeleton; cellular component organization; protein binding;	coiled-coil; Myosin_HC-like;	Sb10g009020.1		Myosin II heavy chain-like
vanilla_combined.350	aspartate aminotransferase [Oryza sativa]	gnl|CDD|178019 PLN02397, PLN02397, aspartate transaminase	AT4G31990.3	aspartate aminotransferase 5	Pyridoxal phosphate-dependent transferase, major domain	LOC_Os02g55420.1	aminotransferase, classes I and II, domain containing protein, expressed	extracellular region; response to stress; response to abiotic stimulus; transferase activity; plastid;	TRANSAMINASE; Aminotran_1_2; ASPARTATE AMINOTRANSFERASE; PLP-dependent transferases; no description; AA_TRANSFER_CLASS_1; coiled-coil;	Sb04g036060.2
vanilla_combined.351	pol-polyprotein [Silene latifolia]	gnl|CDD|73154 cd01647, RT_LTR, RT_LTR: Reverse transcriptases (RTs) from retrotransposons and retroviruses which have long terminal repeats (LTRs) in their DNA copies but not in their RNA template. RT catalyzes DNA replication from an RNA template, and is responsible for the replication of retroelements. An RT gene is usually indicative of a mobile element such as a retrotransposon or retrovirus.…				LOC_Os04g24040.1	retrotransposon protein, putative, Ty3-gypsy subclass, expressed		coiled-coil; Retrotrans_gag; RVT_1; RnaseH; RETROVIRUS POLYPROTEIN; GAGPOLENV POLYPROTEIN; DNARNA polymerases; Ribonuclease H-like; no description; RNASE_H;	Sb08g007980.1		Reverse transcriptase (RNA-dependent DNA polymerase)
vanilla_combined.352	photosystem I assembly protein Ycf3, partial [Fraxinus chinensis]	gnl|CDD|176974 CHL00033, ycf3, photosystem I assembly protein Ycf3	ATCG00360.1	Tetratricopeptide repeat (TPR)-like superfamily protein	SSF48452	LOC_Os04g16762.1	photosystem I assembly protein ycf3, putative	protein binding; cellular component organization; generation of precursor metabolites and energy; photosynthesis; plastid;	O-GLCNAC TRANSFERASE, P110 SUBUNIT-RELATED; TPR; no description; TPR-like; TPR_1; YCF3_MF_00439; TETRATRICOPEPTIDE REPEAT PROTEIN, TPR; TPR_REGION; signal-peptide;
vanilla_combined.353	pentatricopeptide repeat-containing protein At4g30825, chloroplastic-like [Brachypodium distachyon]	gnl|CDD|178757 PLN03218, PLN03218, maturation of RBCL 1; Provisional	AT4G30825.1	Tetratricopeptide repeat (TPR)-like superfamily protein	SSF48452;SSF48452	LOC_Os09g25550.1	pentatricopeptide, putative, expressed	nucleus; protein binding; cell cycle;	PPR: pentatricopeptide repeat domain; PENTATRICOPEPTIDE REPEAT-CONTAINING PROTEIN; TPR-like;	Sb07g007540.1		PPR repeat|PPR repeat|PPR repeat|PPR repeat|PPR repeat|PPR repeat|PPR repeat|PPR repeat|PPR repeat|PPR repeat|PPR repeat|PPR repeat|PPR repeat|PPR repeat|PPR repeat|PPR repeat|PPR repeat
vanilla_combined.354	Os01g0767700 [Oryza sativa Japonica Group]; putative DEIH-box RNA/DNA helicase [Oryza sativa Japonica Group]; putative DEIH-box RNA/DNA helicase [Oryza sativa Japonica Group]; Os01g0767700 [Oryza sativa Japonica Group]	gnl|CDD|31829 COG1643, HrpA, HrpA-like helicases [DNA replication, recombination, and repair]	AT2G30800.1	helicase in vascular tissue and tapetum	SSF82708;SSF52540;SSF52540;Ankyrin repeat-containing domain;Domain of unknown function DUF1605	LOC_Os01g56190.1	HVT1, putative, expressed		ANK_REP_REGION; ANK_REPEAT; no description; Ankyrin repeat; R3H domain; P-loop containing nucleoside triphosphate hydrolases; ATP-DEPENDENT RNA HELICASE; DEAD; DUF1605; Helicase_C; HA2; HELICASE_CTER; HELICASE_ATP_BIND_1;	Sb03g035700.1		R3H domain|DEAD/DEAH box helicase|Helicase conserved C-terminal domain|Helicase associated domain (HA2)|Domain of unknown function (DUF1605)
vanilla_combined.355
vanilla_combined.356	polyprotein [Solanum lycopersicum]	gnl|CDD|73154 cd01647, RT_LTR, RT_LTR: Reverse transcriptases (RTs) from retrotransposons and retroviruses which have long terminal repeats (LTRs) in their DNA copies but not in their RNA template. RT catalyzes DNA replication from an RNA template, and is responsible for the replication of retroelements. An RT gene is usually indicative of a mobile element such as a retrotransposon or retrovirus.…				LOC_Os12g28690.1	retrotransposon protein, putative, Ty3-gypsy subclass, expressed		Retrotrans_gag; Chromo; zf-CCHC; RETROVIRUS POLYPROTEIN; GAGPOLENV POLYPROTEIN; ZF_CCHC; RT_POL; INTEGRASE; coiled-coil; no description; DNARNA polymerases; Ribonuclease H-like; Acid proteases; Retrovirus zinc finger-like domains; RVP_2; CHROMO_2; RVT_1; rve;	Sb07g011900.1		Retrotransposon gag protein|Zinc knuckle|Retroviral aspartyl protease|Reverse transcriptase (RNA-dependent DNA polymerase)|Integrase core domain|'chromo' (CHRromatin Organisation MOdifier) domain
vanilla_combined.357	starch branching enzyme II, putative [Ricinus communis]; starch branching enzyme II, putative [Ricinus communis]	gnl|CDD|178066 PLN02447, PLN02447, 1,4-alpha-glucan-branching enzyme	AT5G03650.1	starch branching enzyme 2.2	Immunoglobulin E-set;Glycoside hydrolase, catalytic core;SSF51011	LOC_Os02g32660.1	1,4-alpha-glucan-branching enzyme, chloroplast precursor, putative, expressed	biosynthetic process; carbohydrate transferase activity; plastid;	no description; Transglycosidases; Alpha-amylase_C; CBM_48; STARCH BRANCHING ENZYME; AMYLASE; E set domains; Glycosyl hydrolase domain;	Sb06g015360.1	1,4-alpha-glucan branching enzyme/starch branching enzyme II	Isoamylase N-terminal domain|Alpha amylase, C-terminal all-beta domain
vanilla_combined.358	putative senescence-associated protein [Pisum sativum]					LOC_Os09g01000.1				Sb1138s002030.1
vanilla_combined.359	putative non-LTR retroelement reverse transcriptase [Oryza sativa Japonica Group]	gnl|CDD|185519 PTZ00219, PTZ00219, Sec61 alpha subunit; Provisional	AT2G34250.1	SecY protein transport family protein	SecY protein	LOC_Os10g37170.1	retrotransposon protein, putative, unclassified, expressed		DNase I-like; REVERSE TRANSCRIPTASES; NON-LTR RETROELEMENT REVERSE TRANSCRIPTASE RELATED; Exo_endo_phos; RVT_1; transmembrane_regions; PROKAR_LIPOPROTEIN; RT_POL; no description; DNARNA polymerases; Ribonuclease H-like;	Sb05g024920.1		Endonuclease/Exonuclease/phosphatase family|Reverse transcriptase (RNA-dependent DNA polymerase)
vanilla_combined.360	ABC transporter GCN1 [Hevea brasiliensis]	gnl|CDD|178622 PLN03073, PLN03073, ABC transporter F family; Provisional	AT5G60790.1	ABC transporter family protein	ATPase, AAA+ type, core;ATPase, AAA+ type, core	LOC_Os08g45010.1	ABC transporter, ATP-binding protein, putative, expressed	transport; plasma membrane; transporter activity;	no description; ABC_TRANSPORTER_2; ABC_TRANSPORTER_1; P-loop containing nucleoside triphosphate hydrolases; ATP-BINDING TRANSPORT PROTEIN-RELATED; ATP-BINDING CASSETTE, SUB-FAMILY F GCN20, MEMBER 2; ABC_tran;	Sb08g012980.1	Predicted transporter (ABC superfamily)	ABC transporter|ABC transporter
vanilla_combined.361	Os06g0153200 [Oryza sativa Japonica Group]; Os06g0153200, partial [Oryza sativa Japonica Group]	gnl|CDD|202556 pfam03151, TPT, Triose-phosphate Transporter family. This family includes transporters with a specificity for triose phosphate	AT1G06470.1	Nucleotide/sugar transporter family protein	Protein of unknown function DUF250	LOC_Os06g05980.2	transporter family protein, putative, expressed	membrane;	transmembrane_regions; signal-peptide; TPT; SOLUTE CARRIER FAMILY 35; Multidrug resistance efflux transporter EmrE;	Sb10g003750.1	Predicted integral membrane protein	Triose-phosphate Transporter family|Integral membrane protein DUF6
vanilla_combined.362	F27F5.22 [Arabidopsis thaliana]		AT1G45150.1	unknown protein; Has 219 Blast hits to 202 proteins in 78 species: Archae - 0; Bacteria - 166; Metazoa - 0; Fungi - 0; Plants - 36; Viruses - 0; Other Eukaryotes - 17 (source: NCBI BLink).		LOC_Os07g39300.2			coiled-coil;	Sb02g037540.1
vanilla_combined.363	phosphatidylinositol kinase [Oryza ridleyi]	gnl|CDD|119428 cd05168, PI4Kc_III_beta, Phosphoinositide 4-kinase (PI4K), Type III, beta isoform, catalytic domain; The PI4K catalytic domain family is part of a larger superfamily that includes the catalytic domains of other kinases such as the typical serine/threonine/tyrosine protein kinases (PKs), aminoglycoside phosphotransferase, choline kinase, and RIO kinases. PI4Ks catalyze the transfer …	AT5G64070.1	phosphatidylinositol 4-OH kinase beta1	Armadillo-type fold;Protein kinase-like domain	LOC_Os11g10420.1	phosphatidylinositol kinase, putative, expressed	membrane; nucleus; biosynthetic process; lipid pollination; cellular component organization; anatomical structure morphogenesis; cell differentiation; cell growth; multicellular organismal development; kinase activity; protein binding; cytosol; cell; cytoplasm;	PHOSPHATIDYLINOSITOL KINASE; ARM repeat; no description; PI3_PI4_kinase; PHOSPHATIDYLINOSITOL 4-KINASE; PI3_4_KINASE_3; Protein kinase-like PK-like; PI3_4_KINASE_2; PI3_4_KINASE_1;	Sb05g009420.1	Phosphatidylinositol 4-kinase, involved in intracellular trafficking and secretion	Integrin alpha cytoplasmic region|Integrin alpha cytoplasmic region|Integrin alpha cytoplasmic region|Integrin alpha cytoplasmic region|Integrin alpha cytoplasmic region|Phosphatidylinositol 3- and 4-kinase
vanilla_combined.364						LOC_Os02g07120.1	HEAT repeat family protein, putative, expressed	multicellular organismal development; response to endogenous stimulus; protein binding; cell wall; cytosol; binding; plasma membrane; reproduction; post-embryonic development;	TIP120; no description; ARM repeat;	Sb04g004540.1	TATA-binding protein-interacting protein	HEAT repeat|HEAT repeat|HEAT repeat|HEAT repeat|HEAT repeat|HEAT repeat|HEAT repeat|HEAT repeat|HEAT repeat|HEAT repeat|HEAT repeat|HEAT repeat|HEAT repeat|TATA-binding protein interacting (TIP20)|HEAT repeat
vanilla_combined.365	harpin-induced protein [Zea mays]; harpin-induced protein [Zea mays]	gnl|CDD|178705 PLN03160, PLN03160, uncharacterized protein; Provisional	AT2G46150.1	Late embryogenesis abundant (LEA) hydroxyproline-rich glycoprotein family	Late embryogenesis abundant protein, group 2	LOC_Os02g16600.1				Sb04g009824.1
vanilla_combined.366	UPF0505 protein C16orf62 homolog [Vitis vinifera]		AT1G50730.1	unknown protein; Has 218 Blast hits to 209 proteins in 78 species: Archae - 0; Bacteria - 0; Metazoa - 141; Fungi - 2; Plants - 33; Viruses - 0; Other Eukaryotes - 42 (source: NCBI BLink).	PTHR13673
vanilla_combined.367	Os11g0657200 [Oryza sativa Japonica Group]; oxidoreductase, 2OG-Fe oxygenase family protein, putative, expressed [Oryza sativa Japonica Group]; Os11g0657200 [Oryza sativa Japonica Group]	gnl|CDD|73154 cd01647, RT_LTR, RT_LTR: Reverse transcriptases (RTs) from retrotransposons and retroviruses which have long terminal repeats (LTRs) in their DNA copies but not in their RNA template. RT catalyzes DNA replication from an RNA template, and is responsible for the replication of retroelements. An RT gene is usually indicative of a mobile element such as a retrotransposon or retrovirus.…	AT4G02485.1	2-oxoglutarate (2OG) and Fe(II)-dependent oxygenase superfamily protein	Oxoglutarate/iron-dependent oxygenase	LOC_Os11g43610.1	oxidoreductase, 2OG-Fe oxygenase family protein, putative, expressed	catalytic activity;	2OG-FeII_Oxy;	Sb05g025940.1	Uncharacterized conserved protein	2OG-Fe(II) oxygenase superfamily
vanilla_combined.368	sulfatase/phosphatidylinositolglycan class N domain-containing protein, partial [Silene latifolia]	gnl|CDD|203141 pfam04987, PigN, Phosphatidylinositolglycan class N (PIG-N). Phosphatidylinositolglycan class N (PIG-N) is a mammalian homologue of the yeast protein MCD4P and is expressed in the endoplasmic reticulum. PIG-N is essential for glycosylphosphatidylinositol anchor synthesis. Glycosylphosphatidylinositol (GPI)-anchored proteins are cell surface-localised proteins that serve many import…	AT3G01380.1	transferases;sulfuric ester hydrolases;catalytics;transferases	Alkaline-phosphatase-like, core domain;GPI ethanolamine phosphate transferase 1, C-terminal	LOC_Os02g37050.1	phosphatidylinositolglycan class N family protein, expressed	biosynthetic process; protein modification process; lipid endoplasmic reticulum; hydrolase activity; transferase activity; catalytic activity;	transmembrane_regions; Alkaline phosphatase-like; PHOSPHATIDYLINOSITOL GLYCAN, CLASS N; PigN; signal-peptide;	Sb04g024120.1	Glycosylphosphatidylinositol anchor synthesis protein	Phosphatidylinositolglycan class N (PIG-N)
vanilla_combined.369	mutant gag-pol polyprotein [Pisum sativum]	gnl|CDD|73154 cd01647, RT_LTR, RT_LTR: Reverse transcriptases (RTs) from retrotransposons and retroviruses which have long terminal repeats (LTRs) in their DNA copies but not in their RNA template. RT catalyzes DNA replication from an RNA template, and is responsible for the replication of retroelements. An RT gene is usually indicative of a mobile element such as a retrotransposon or retrovirus.…				LOC_Os06g43150.1	retrotransposon protein, putative, unclassified, expressed		RVP_2; no description; Acid proteases; RVT_1; coiled-coil; INTEGRASE; RT_POL; Chromo; rve; RETROVIRUS POLYPROTEIN; GAGPOLENV POLYPROTEIN; DNARNA polymerases; Ribonuclease H-like;	Sb10g020018.1		Retrotransposon gag protein|Reverse transcriptase (RNA-dependent DNA polymerase)|Integrase core domain|'chromo' (CHRromatin Organisation MOdifier) domain
vanilla_combined.370						LOC_Os08g16980.1	retrotransposon protein, putative, unclassified, expressed		RETROVIRUS POLYPROTEIN; GAGPOLENV POLYPROTEIN; DNARNA polymerases; no description; RVT_1;
vanilla_combined.371	lysyl-tRNA synthetase-like [Vitis vinifera]	gnl|CDD|178118 PLN02502, PLN02502, lysyl-tRNA synthetase	AT3G11710.1	lysyl-tRNA synthetase 1	Lysyl-tRNA synthetase, class II	LOC_Os03g38980.1	tRNA synthetases class II domain containing protein, expressed	nucleobase, nucleoside, nucleotide and nucleic acid translation; nucleotide binding; cytosol; catalytic activity;	TRNASYNTHLYS; AA_TRNA_LIGASE_II; no description; Nucleic acid-binding proteins; Class II aaRS and biotin synthetases; lysS_bact: lysyl-tRNA synthetase; ASPARTYLLYSYL-TRNA SYNTHETASE; tRNA_anti; tRNA-synt_2; coiled-coil;	Sb01g015530.1	Lysyl-tRNA synthetase (class II)	OB-fold nucleic acid binding domain|tRNA synthetases class II (D, K and N)
vanilla_combined.372	ATP synthase F0 subunit 6 (mitochondrion) [Nicotiana tabacum]	gnl|CDD|162216 TIGR01131, ATP_synt_6_or_A, ATP synthase subunit 6 (eukaryotes),also subunit A (prokaryotes). Bacterial forms should be designated ATP synthase, F0 subunit A; eukaryotic (chloroplast and mitochondrial) forms should be designated ATP synthase, F0 subunit 6. The F1/F0 ATP synthase is a multisubunit, membrane associated enzyme found in bacteria and mitochondria and chloroplast. This e…	ATMG00410.1	ATPase subunit 6-1	ATPase, F0 complex, subunit A	LOC_Os12g23610.1	ATP synthase, A subunit family protein, putative, expressed	transport; biosynthetic process; nucleobase, nucleoside, nucleotide and nucleic acid membrane; mitochondrion; intracellular; transporter activity;	ATP SYNTHASE SUBUNIT 6; transmembrane_regions; F1F0 ATP synthase subunit A; ATP-synt_A;	Sb0070s002020.1
vanilla_combined.373	glutathione S-transferase [Elaeis guineensis]	gnl|CDD|198312 cd03203, GST_C_Lambda, C-terminal, alpha helical domain of Class Lambda Glutathione S-transferases. Glutathione S-transferase (GST) C-terminal domain family, Class Lambda subfamily; composed of plant-specific class Lambda GSTs. GSTs are cytosolic, usually dimeric, proteins involved in cellular detoxification by catalyzing the conjugation of glutathione (GSH) with a wide range of en…	AT3G55040.1	glutathione transferase lambda 2	Thioredoxin-like fold;Glutathione S-transferase, C-terminal-like	LOC_Os03g17470.1	IN2-1 protein, putative, expressed	protein modification process; plastid;	Glutathione S-transferase GST, C-terminal domain; GST_C; GLUTATHIONE-S-TRANSFERASE OMEGA; GLUTATHIONE S-TRANSFERASE, GST, SUPERFAMILY, GST DOMAIN CONTAINING; Thioredoxin-like; no description; GST_NTER; GST_CTER;	Sb01g038910.1	Glutathione S-transferase	Glutathione S-transferase, C-terminal domain
vanilla_combined.374
vanilla_combined.375	reverse transcriptase [Pinus elliottii]	gnl|CDD|73156 cd01650, RT_nLTR_like, RT_nLTR: Non-LTR (long terminal repeat) retrotransposon and non-LTR retrovirus reverse transcriptase (RT). This subfamily contains both non-LTR retrotransposons and non-LTR retrovirus RTs. RTs catalyze the conversion of single-stranded RNA into double-stranded DNA for integration into host chromosomes. RT is a multifunctional enzyme with RNA-directed DNA polym…				LOC_Os01g51650.1	retrotransposon protein, putative, unclassified, expressed		RT_POL; no description; DNase I-like; REVERSE TRANSCRIPTASES; NON-LTR RETROELEMENT REVERSE TRANSCRIPTASE RELATED; Exo_endo_phos; RVT_1;	Sb03g001780.1		Reverse transcriptase (RNA-dependent DNA polymerase)
vanilla_combined.376	LOC100283949 [Zea mays]; glyoxalase/bleomycin resistance protein/dioxygenase [Zea mays]	gnl|CDD|176669 cd07245, Glo_EDI_BRP_like_9, This conserved domain belongs to a superfamily including the bleomycin resistance protein, glyoxalase I, and type I ring-cleaving dioxygenases. This protein family belongs to a conserved domain superfamily that is found in a variety of structurally related metalloproteins, including the bleomycin resistance protein, glyoxalase I, and type I ring-cleavin…	AT5G57040.1	Lactoylglutathione lyase / glyoxalase I family protein	SSF54593	LOC_Os07g06660.1	glyoxalase family protein, putative, expressed	catalytic activity; plastid;	GlyoxalaseBleomycin resistance proteinDihydroxybiphenyl dioxygenase; no description;	Sb08g022930.1	Glyoxalase	Glyoxalase/Bleomycin resistance protein/Dioxygenase superfamily
vanilla_combined.377	activating signal cointegrator 1 complex subunit 3 [Vitis vinifera]	gnl|CDD|31397 COG1204, COG1204, Superfamily II helicase [General function prediction only]	AT5G61140.2	U5 small nuclear ribonucleoprotein helicase	Helicase, superfamily 1/2, ATP-binding domain;DNA/RNA helicase, C-terminal;Sec63 domain;Helicase, superfamily 1/2, ATP-binding domain;DNA/RNA helicase, C-terminal;Sec63 domain	LOC_Os03g11470.1	DEAD/DEAH box helicase domain containing protein, expressed		DEAD; Helicase_C; ACTIVATING SIGNAL COINTEGRATOR 1 COMPLEX SUBUNIT 3, HELC1; HELICASE SKI2W; no description; HELICASE_CTER; coiled-coil; P-loop containing nucleoside triphosphate hydrolases; HELICASE_ATP_BIND_1; Sec63;	Sb01g042980.1	DNA/RNA helicase MER3/SLH1, DEAD-box superfamily	Type III restriction enzyme, res subunit|DEAD/DEAH box helicase|Helicase conserved C-terminal domain|Sec63 domain|DEAD/DEAH box helicase|Helicase conserved C-terminal domain|Sec63 domain
vanilla_combined.378	pentatricopeptide repeat-containing protein At4g13650-like [Vitis vinifera]	gnl|CDD|178626 PLN03077, PLN03077, Protein ECB2; Provisional	AT4G13650.1	Pentatricopeptide repeat (PPR) superfamily protein	Pentatricopeptide repeat;Pentatricopeptide repeat;Pentatricopeptide repeat;Pentatricopeptide repeat;Pentatricopeptide repeat;Pentatricopeptide repeat;Pentatricopeptide repeat;Pentatricopeptide repeat;Pentatricopeptide repeat;Pentatricopeptide repeat;Pentatricopeptide repeat;Pentatricopeptide repeat;Pentatricopeptide repeat;Pentatricopeptide repeat;Pentatricopeptide repeat;Pentatricopeptide repeat…	LOC_Os12g36620.1	pentatricopeptide, putative, expressed		PPR: pentatricopeptide repeat domain; TPR-like; coiled-coil; PENTATRICOPEPTIDE REPEAT-CONTAINING PROTEIN; SELENIUM-BINDING PROTEIN;	Sb01g008170.1	Uncharacterized high-glucose-regulated protein	YT521-B-like family
vanilla_combined.379
vanilla_combined.380
vanilla_combined.381	eukaryotic translation initiation factor 3 subunit, putative [Ricinus communis]; eukaryotic translation initiation factor 3 subunit, putative [Ricinus communis]	gnl|CDD|205416 pfam13236, CLU, Clustered mitochondria. The CLU domain (CLUstered mitochondria) is a eukaryotic domain found in proteins from fungi, protozoa, plants to humans. It is required for correct functioning of the mitochondria and mitochondrial transport although the exact function of the domain is unknown. In Dictyostelium the full-length protein is required for a very late step in fissi…	AT3G52140.4	tetratricopeptide repeat (TPR)-containing protein	SSF103107;SSF48452	LOC_Os02g48620.2	tetratricopeptide repeat, putative, expressed	cytosol; binding; plasma membrane; plastid;	EUKARYOTIC TRANSLATION INITIATION FACTOR 3 SUBUNIT EIF-3; Hypothetical protein c14orf129, hspc210; TPR-like; no description; TPR_REGION;	Sb04g029850.1	Uncharacterized protein CLU1/cluA/TIF31 involved in mitochondrial morphology/distribution, also found associated with eIF-3	Tetratricopeptide repeat|Tetratricopeptide repeat|Tetratricopeptide repeat|Tetratricopeptide repeat
vanilla_combined.382	NADH dehydrogenase subunit 5 [Bambusa oldhamii]	gnl|CDD|177097 CHL00206, ycf2, Ycf2; Provisional	ATMG00665.1	NADH dehydrogenase 5B	NADH:ubiquinone oxidoreductase, chain 5	LOC_Os10g21372.1	chloroplast 30S ribosomal protein S7, putative, expressed	membrane; ribosome; plastid; translation; structural molecule activity; thylakoid;	Ribosomal_S7; RIBOSOMAL_S7; no description; Ribosomal protein S7; rpsG_bact: ribosomal protein S7; RIBOSOMAL PROTEIN S7;	Sb05g020390.1	Ribosomal protein S7	Ribosomal protein S7p/S5e
vanilla_combined.383
vanilla_combined.384	Os12g0613500 [Oryza sativa Japonica Group]; SRP40, C-terminal domain containing protein, expressed [Oryza sativa Japonica Group]; Os12g0613500 [Oryza sativa Japonica Group]		AT5G57120.1	FUNCTIONS IN: molecular_function unknown; INVOLVED IN: biological_process unknown; LOCATED IN: nucleolus; EXPRESSED IN: 21 plant structures; EXPRESSED DURING: 13 growth stages; CONTAINS InterPro DOMAIN/s: LisH dimerisation motif (InterPro:IPR006594), SRP40, C-terminal (InterPro:IPR007718); Has 101969 Blast hits to 55488 proteins in 2506 species: Archae - 424; Bacteria - 13843; Metazoa - 37674; Fu…	LisH dimerisation motif;SRP40, C-terminal	LOC_Os12g41930.1	SRP40, C-terminal domain containing protein, expressed	nucleolus;	coiled-coil; LISH; NUCLEOLAR AND COILED-BODY PHOSPHOPROTEIN 1; SRP40_C; signal-peptide;	Sb08g021440.1		SRP40, C-terminal domain
vanilla_combined.385	putative non-LTR retroelement reverse transcriptase [Oryza sativa Japonica Group]	gnl|CDD|206280 pfam14111, DUF4283, Domain of unknown function (DUF4283). This domain family is found in plants, and is approximately 100 amino acids in length. Considering the very diverse range of other domains it is associated with it is possible that this domain is a binding/guiding region. There are two highly conserved tryptophan residues	AT2G01050.1	zinc ion binding;nucleic acid binding		LOC_Os12g09530.1	retrotransposon protein, putative, unclassified, expressed		no description; RT_POL; RVT_1; NON-LTR RETROELEMENT REVERSE TRANSCRIPTASE RELATED; Exo_endo_phos; REVERSE TRANSCRIPTASES; DNase I-like;	Sb05g005061.1		Endonuclease/Exonuclease/phosphatase family
vanilla_combined.386	putative symbiosis receptor-like kinase [Papaver rhoeas]	gnl|CDD|205089 pfam12819, Malectin_like, Carbohydrate-binding protein of the ER. Malectin is a membrane-anchored protein of the endoplasmic reticulum that recognises and binds Glc2-N-glycan. The domain is found on a number of plant receptor kinases	AT2G37050.3	Leucine-rich repeat protein kinase family protein	SSF52058;Protein kinase-like domain	LOC_Os07g38070.1	protein kinase, putative, expressed	cell; kinase activity; protein modification process;	no description; Protein kinase-like PK-like; L domain-like; signal-peptide; transmembrane_regions; PROTEIN_KINASE_DOM; PROTEIN_KINASE_ST; PROTEIN_KINASE_ATP; Pkinase_Tyr; SERINE-THREONINE PROTEIN KINASE, PLANT-TYPE;	Sb02g036690.1	Serine/threonine protein kinase	Leucine rich repeat N-terminal domain|Protein kinase domain|Protein tyrosine kinase
vanilla_combined.387	mediator of RNA polymerase II transcription subunit 31 [Vitis vinifera]	gnl|CDD|203302 pfam05669, Med31, SOH1. The family consists of Saccharomyces cerevisiae SOH1 homologues. SOH1 is responsible for the repression of temperature sensitive growth of the HPR1 mutant and has been found to be a component of the RNA polymerase II transcription complex. SOH1 not only interacts with factors involved in DNA repair, but transcription as well. Thus, the SOH1 protein may serve…	AT5G19910.2	SOH1 family protein	Mediator complex, subunit Med31	LOC_Os07g07020.1	mediator of RNA polymerase II transcription subunit 31, putative, expressed	biosynthetic process; nucleobase, nucleoside, nucleotide and nucleic acid	Med31; MEDIATOR OF RNA POLYMERASE II TRANSCRIPTION SUBUNIT SOH1;	Sb07g023930.1	Transcriptional regulator SOH1	SOH1
vanilla_combined.388	putative transposase [Oryza sativa Japonica Group]	gnl|CDD|178645 PLN03097, FHY3, Protein FAR-RED ELONGATED HYPOCOTYL 3; Provisional	AT4G38180.1	FAR1-related sequence 5	Transcription factor, FAR1-related;MULE transposase, conserved domain;Zinc finger, SWIM-type	LOC_Os03g37920.1	transposon protein, putative, unclassified, expressed		coiled-coil; transmembrane_regions; no description; FAR1; SWIM; MULE; ZF_SWIM;	Sb06g016820.1		FAR1 family
vanilla_combined.389		gnl|CDD|187696 cd09272, RNase_HI_RT_Ty1, Ty1/Copia family of RNase HI in long-term repeat retroelements. Ribonuclease H (RNase H) enzymes are divided into two major families, Type 1 and Type 2, based on amino acid sequence similarities and biochemical properties. RNase H is an endonuclease that cleaves the RNA strand of an RNA/DNA hybrid in a sequence non-specific manner in the presence of divale…								Sb03g027495.1		Reverse transcriptase (RNA-dependent DNA polymerase)
vanilla_combined.390	Os12g0209300 [Oryza sativa Japonica Group]; ATPase, AAA family protein, expressed [Oryza sativa Japonica Group]; Os12g0209300 [Oryza sativa Japonica Group]	gnl|CDD|184912 PRK14948, PRK14948, DNA polymerase III subunits gamma and tau; Provisional	AT2G02480.1	AAA-type ATPase family protein	DNA polymerase III, subunit gamma/ tau	LOC_Os12g10670.1	AAA-type ATPase family protein, putative, expressed	transferase activity; DNA binding; cell differentiation; multicellular organismal development; nucleotide binding; anatomical structure morphogenesis; cellular component organization; plasma membrane;	coiled-coil; dnaX_nterm: DNA polymerase III, subunit ga; REPLICATION FACTOR C DNA POLYMERASE III GAMMA-TAU SUBUNIT; P-loop containing nucleoside triphosphate hydrolases; AAA; DNA_pol3_gamma3; no description; DNA polymerase III clamp loader subunits, C-terminal domain;	Sb03g036320.1	Replication factor C, subunit RFC4	ATPase family associated with various cellular activities (AAA)
vanilla_combined.391	DNA mismatch repair protein Msh6-1-like [Vitis vinifera]	gnl|CDD|30598 COG0249, MutS, Mismatch repair ATPase (MutS family) [DNA replication, recombination, and repair]	AT4G02070.1	MUTS homolog 6	DNA mismatch repair protein Msh6	LOC_Os09g24220.1	MSH-like DNA mismatch repair protein, putative, expressed	response to stress; DNA cell cycle; plastid; response to abiotic stimulus; nucleus; DNA binding; catabolic process; nucleobase, nucleoside, nucleotide and nucleic acid hydrolase activity; cellular component organization;	coiled-coil; DNA mismatch repair protein Msh6; TudorPWWPMBT; MUTS HOMOLOG 6, MSH6; DNA repair protein MutS, domain II; P-loop containing nucleoside triphosphate hydrolases; MutS_III; no description; DNA MISMATCH REPAIR MUTS RELATED PROTEINS; MutS_V; MutS_IV; DNA repair protein MutS, domain III;	Sb02g024370.1		MutS domain III|MutS family domain IV|MutS domain V
vanilla_combined.392	F15O4.13 [Arabidopsis thaliana]		AT4G00355.3	unknown protein; BEST Arabidopsis thaliana protein match is: unknown protein (TAIR:AT2G45980.1); Has 100 Blast hits to 97 proteins in 16 species: Archae - 0; Bacteria - 0; Metazoa - 0; Fungi - 0; Plants - 100; Viruses - 0; Other Eukaryotes - 0 (source: NCBI BLink).		LOC_Os05g17830.1	retrotransposon protein, putative, unclassified, expressed		RETROVIRUS POLYPROTEIN; RVT_1; rve; Retrotrans_gag; zf-CCHC; GAGPOLENV POLYPROTEIN; no description; DNARNA polymerases; Ribonuclease H-like; Acid proteases; ZF_CCHC; RT_POL; INTEGRASE; coiled-coil;	Sb02g030240.1
vanilla_combined.393	nuclear pore complex protein Nup155-like [Vitis vinifera]	gnl|CDD|34896 COG5308, NUP170, Nuclear pore complex subunit [Intracellular trafficking and secretion]	AT1G14850.1	nucleoporin 155	Nucleoporin, Nup133/Nup155-like, N-terminal;Nucleoporin, Nup133/Nup155-like, C-terminal	LOC_Os06g20090.1	NUP155, putative, expressed	membrane; nuclear envelope; transporter activity; nucleolus; protein binding; transport; plasma membrane; plastid;	gb def: F10B6.25; NUCLEAR PORE COMPLEX PROTEIN; Nucleoporin_C; Nucleoporin_N;	Sb01g042430.1	Nuclear pore complex, Nup155 component (D Nup154, sc Nup157/Nup170)
vanilla_combined.394	ubiquitin-conjugating enzyme E2-22 kDa [Zea mays]; ubiquitin-conjugating enzyme E2-22 kDa [Zea mays]	gnl|CDD|177768 PLN00172, PLN00172, ubiquitin conjugating enzyme; Provisional	AT5G50870.2	ubiquitin-conjugating enzyme 27	Ubiquitin-conjugating enzyme/RWD-like;UBA-like	LOC_Os01g70140.1	ubiquitin-conjugating enzyme E2-22 kDa, putative, expressed	protein catabolic process; cytosol; protein modification process; catalytic activity;	UBA; UQ_con; UBIQUITIN_CONJUGAT_1; UBIQUITIN_CONJUGAT_2; no description; UBA-like; UBC-like; UBIQUITIN-CONJUGATING ENZYME E2; UBIQUITIN-CONJUGATING ENZYME E2-25KD;	Sb03g044480.1	Ubiquitin-protein ligase	Ubiquitin-conjugating enzyme|UBA/TS-N domain
vanilla_combined.395	niemann-Pick C1 protein [Vitis vinifera]	gnl|CDD|162106 TIGR00917, 2A060601, Niemann-Pick C type protein family. The model describes Niemann-Pick C type protein in eukaryotes. The defective protein has been associated with Niemann-Pick disease which is described in humans as autosomal recessive lipidosis. It is characterized by the lysosomal accumulation of unestrified cholesterol. It is an integral membrane protein, which indicates tha…	AT4G38350.2	Patched family protein	Patched	LOC_Os04g47590.1	niemann-Pick C1 protein precursor, putative, expressed	membrane; vacuole; signal transduction; receptor activity; signal transducer activity;	signal-peptide; transmembrane_regions; SSD; Multidrug efflux transporter AcrB transmembrane domain; 2A060601: Niemann-Pick C type protein family; PATCHED-RELATED; NIEMANN-PICK C1; Patched;	Sb06g025390.1	Cholesterol transport protein (Niemann-Pick C disease protein)
vanilla_combined.396										Sb0016s002240.1
vanilla_combined.397	Beta-galactosidase [Medicago truncatula]; Beta-galactosidase [Medicago truncatula]					LOC_Os11g36110.1	retrotransposon protein, putative, unclassified, expressed		GAG-POL-RELATED RETROTRANSPOSON; zf-CCHC; rve; RVT_2; DNARNA polymerases; no description; INTEGRASE; Ribonuclease H-like; ZF_CCHC;
vanilla_combined.398	caax prenyl protease ste24, putative [Ricinus communis]; caax prenyl protease ste24, putative [Ricinus communis]		AT4G01320.1	Peptidase family M48 family protein	Peptidase M48	LOC_Os02g45650.1	peptidase, putative, expressed	protein hydrolase activity; endoplasmic reticulum; vacuole;	transmembrane_regions; signal-peptide; Peptidase_M48; CAAX PRENYL PROTEASE STE24;	Sb04g031850.1	Metalloprotease	Peptidase family M48
vanilla_combined.399	Putative 22 kDa kafirin cluster; Ty3-Gypsy type [Oryza sativa]; Putative 22 kDa kafirin cluster; Ty3-Gypsy type [Oryza sativa Japonica Group]; retrotransposon protein, putative, Ty3-gypsy subclass [Oryza sativa Japonica Group]	gnl|CDD|73154 cd01647, RT_LTR, RT_LTR: Reverse transcriptases (RTs) from retrotransposons and retroviruses which have long terminal repeats (LTRs) in their DNA copies but not in their RNA template. RT catalyzes DNA replication from an RNA template, and is responsible for the replication of retroelements. An RT gene is usually indicative of a mobile element such as a retrotransposon or retrovirus.…				LOC_Os10g21350.1	retrotransposon protein, putative, unclassified, expressed		GAGPOLENV POLYPROTEIN; RETROVIRUS POLYPROTEIN; Chromo; rve; no description; DNARNA polymerases; coiled-coil; INTEGRASE; Acid proteases; Ribonuclease H-like; RT_POL; RVT_1; Retrotrans_gag; RVP_2; ZF_CCHC; ASP_PROTEASE;	Sb09g010571.1		Reverse transcriptase (RNA-dependent DNA polymerase)
vanilla_combined.400	Os12g0597500 [Oryza sativa Japonica Group]; Os12g0597500, partial [Oryza sativa Japonica Group]	gnl|CDD|193505 cd03884, M20_bAS, M20 Peptidase beta-alanine synthase, an amidohydrolase. Peptidase M20 family, beta-alanine synthase (bAS; N-carbamoyl-beta-alanine amidohydrolase and beta-ureidopropionase; EC 3.5.1.6) subfamily. bAS is an amidohydrolase and is the final enzyme in the pyrimidine catabolic pathway, which is involved in the regulation of the cellular pyrimidine pool. The bAS catalyz…	AT5G43600.1	ureidoglycolate amidohydrolase	SSF53187;Peptidase M20, dimerisation	LOC_Os12g40550.1	peptidase, putative, expressed	cell; protein hydrolase activity; catabolic process;	Peptidase_M20; signal-peptide; transmembrane_regions; no description; Bacterial exopeptidase dimerisation domain; Zn-dependent exopeptidases; hydantase: amidase, hydantoinasecarbamoyla; PEPTIDASE M20 FAMILY MEMBER;	Sb08g020250.1	Aminoacylase ACY1 and related metalloexopeptidases	Peptidase family M20/M25/M40|Peptidase dimerisation domain
vanilla_combined.401	calmodulin-related protein isoform 4 [Vitis vinifera]	gnl|CDD|185504 PTZ00184, PTZ00184, calmodulin; Provisional	AT2G27030.3	calmodulin 5	SSF47473	LOC_Os07g48780.1	OsCam1-2 - Calmodulin, expressed	protein binding; binding; signal transduction; post-embryonic development; response to abiotic stimulus;	EF_HAND_2; EF_HAND_1; no description; EF-hand; CALCIUM BINDING PROTEIN; CALMODULIN; efhand;	Sb09g024040.1	Calmodulin and related proteins (EF-Hand superfamily)	EF hand|EF hand|EF hand|EF hand
vanilla_combined.402	gag-pol polyprotein [Silene latifolia]	gnl|CDD|73154 cd01647, RT_LTR, RT_LTR: Reverse transcriptases (RTs) from retrotransposons and retroviruses which have long terminal repeats (LTRs) in their DNA copies but not in their RNA template. RT catalyzes DNA replication from an RNA template, and is responsible for the replication of retroelements. An RT gene is usually indicative of a mobile element such as a retrotransposon or retrovirus.…	ATMG00860.1	DNA/RNA polymerases superfamily protein	SSF56672	LOC_Os09g05080.1	retrotransposon protein, putative, unclassified, expressed		INTEGRASE; Retrotrans_gag; RT_POL; DNARNA polymerases; RETROVIRUS POLYPROTEIN; GAGPOLENV POLYPROTEIN; coiled-coil; no description; ZF_CCHC; RVT_1; rve; Ribonuclease H-like;	Sb10g026363.1		Retrotransposon gag protein|Reverse transcriptase (RNA-dependent DNA polymerase)|Integrase core domain|'chromo' (CHRromatin Organisation MOdifier) domain
vanilla_combined.403	copia LTR rider [Solanum lycopersicum]; copia LTR rider [Solanum lycopersicum]	gnl|CDD|178175 PLN02561, PLN02561, triosephosphate isomerase	AT3G55440.1	triosephosphate isomerase	Aldolase-type TIM barrel	LOC_Os01g05490.1	triosephosphate isomerase, cytosolic, putative, expressed	extracellular region; carbohydrate generation of precursor metabolites and energy; catabolic process; binding; cytosol; response to stress; response to abiotic stimulus; mitochondrion; plasma membrane; plastid; catalytic activity; vacuole; protein modification process; membrane; cell wall;	TIM_2; TIM_1; no description; Triosephosphate isomerase TIM; tim: triose-phosphate isomerase; TRIOSEPHOSPHATE ISOMERASE;	Sb03g006130.1	Triosephosphate isomerase	Triosephosphate isomerase
vanilla_combined.404	malonyl-CoA-acyl carrier protein transacylase, mitochondrial [Vitis vinifera]	gnl|CDD|178353 PLN02752, PLN02752, [acyl-carrier protein] S-malonyltransferase	AT2G30200.1	catalytics;transferases;[acyl-carrier-protein] S-malonyltransferases;binding	Acyl transferase/acyl hydrolase/lysophospholipase;Malonyl-CoA ACP transacylase, ACP-binding	LOC_Os03g18590.1	malonyl CoA-acyl carrier protein transacylase, mitochondrial precursor, putative, expressed	biosynthetic process; lipid transferase activity; catalytic activity; binding; plastid;	MALONYL COENZYME A-ACYL CARRIER PROTEIN TRANSACYLASE-RELATED; fabD: malonyl CoA-acyl carrier protein trans; no description; FabDlysophospholipase-like; Probable ACP-binding domain of malonyl-CoA ACP transacylase; coiled-coil; signal-peptide; Acyl_transf_1; MALONYL COA-ACYL CARRIER PROTEIN TRANSACYLASE;	Sb01g038160.1	Malonyl-CoA:ACP transacylase
vanilla_combined.405	Multidrug resistance protein ABC transporter family [Medicago truncatula]; Multidrug resistance protein ABC transporter family [Medicago truncatula]	gnl|CDD|176398 cd01803, Ubiquitin, Ubiquitin. Ubiquitin (includes Ubq/RPL40e and Ubq/RPS27a fusions as well as homopolymeric multiubiquitin protein chains)	AT4G05320.2	polyubiquitin 10	Ubiquitin supergroup;Ubiquitin supergroup;Ubiquitin supergroup;Ubiquitin supergroup;Ubiquitin supergroup;Ubiquitin supergroup	LOC_Os04g53620.1	ubiquitin family protein, putative, expressed	protein modification process;	ubiquitin; no description; UBIQUITIN; UBIQUITIN RIBOSOMAL PROTEIN L40; Ubiquitin-like; UBIQUITIN_1; UBIQUITIN_2; signal-peptide;	Sb04g031060.1	Ubiquitin and ubiquitin-like proteins	Ubiquitin family|Tash protein PEST motif|Ubiquitin family|Tash protein PEST motif|Ubiquitin family|Tash protein PEST motif|Ubiquitin family|Tash protein PEST motif|Ubiquitin family|Tash protein PEST motif|Ubiquitin family|Tash protein PEST motif
vanilla_combined.406	rhamnogalacturonate lyase-like [Brachypodium distachyon]	gnl|CDD|191437 pfam06045, Rhamnogal_lyase, Rhamnogalacturonate lyase family. Rhamnogalacturonate lyase (EC:4.2.2.-) degrades the rhamnogalacturonan I (RG-I) backbone of pectin. This family contains mainly members from plants, but also contains the plant pathogen Erwinia chrysanthemi	AT4G24430.1	Rhamnogalacturonate lyase family protein	Rhamnogalacturonate lyase;NOVEL00037;Carbohydrate-binding-like fold;Galactose-binding domain-like	LOC_Os08g44020.1	rhamnogalacturonate lyase, putative, expressed	catalytic activity;	Rhamnogal_lyase; Galactose mutarotase-like; Starch-binding domain-like; Galactose-binding domain-like;	Sb07g024560.1		Rhamnogalacturonate lyase family
vanilla_combined.407	ATP-binding cassette transporter, putative [Ricinus communis]; ATP-binding cassette transporter, putative [Ricinus communis]	gnl|CDD|178685 PLN03140, PLN03140, ABC transporter G family member; Provisional	AT1G15520.1	pleiotropic drug resistance 12	SSF52540;NOVEL00058;ABC-2 type transporter;Plant PDR ABC transporter associated;NOVEL00059;ATPase, AAA+ type, core;NOVEL00057;ABC-2 type transporter	LOC_Os01g42380.1	pleiotropic drug resistance protein, putative, expressed	membrane; response to stress; response to biotic stimulus; carbohydrate catabolic process; secondary plastid; mitochondrion; plasma membrane; transport; response to endogenous stimulus; hydrolase activity; transporter activity; vacuole; nucleobase, nucleoside, nucleotide and nucleic acid	P-loop containing nucleoside triphosphate hydrolases; no description; ABC_TRANSPORTER_2; transmembrane_regions; ABC2_membrane; PDR_assoc; ABC_tran; ATP-BINDING CASSETTE TRANSPORTER PDR;	Sb03g027510.1	Pleiotropic drug resistance proteins (PDR1-15), ABC superfamily	ABC transporter|ABC-2 type transporter|Plant PDR ABC transporter associated|ABC transporter|ABC-2 type transporter
vanilla_combined.408
vanilla_combined.409
vanilla_combined.410	pitrilysin, putative [Ricinus communis]; pitrilysin, putative [Ricinus communis]	gnl|CDD|30957 COG0612, PqqL, Predicted Zn-dependent peptidases [General function prediction only]	AT5G42390.1	Insulinase (Peptidase family M16) family protein	Peptidase M16, N-terminal;Peptidase M16, C-terminal;Peptidase M16, C-terminal	LOC_Os06g41990.1	M16 domain containing zinc peptidase, putative, expressed	binding; protein hydrolase activity; catalytic activity; mitochondrion; plastid;	LuxSMPP-like metallohydrolase; no description; Peptidase_M16_C; PITRILYSIN; METALLOPROTEASE;	Sb10g024620.1	N-arginine dibasic convertase NRD1 and related Zn2+-dependent endopeptidases, insulinase superfamily	Insulinase (Peptidase family M16)|Peptidase M16 inactive domain|Peptidase M16 inactive domain
vanilla_combined.411	anaphase-promoting complex subunit 10 [Elaeis guineensis]	gnl|CDD|146074 pfam03256, APC10, Anaphase-promoting complex, subunit 10 (APC10)	AT2G18290.1	anaphase promoting complex 10	Anaphase-promoting complex, subunit 10, subgroup	LOC_Os05g50360.1	anaphase-promoting complex subunit 10, putative, expressed	DNA biosynthetic process; cell cycle; protein binding; nucleus;	DOC; Galactose-binding domain-like; ANAPHASE-PROMOTING COMPLEX 10; Anaphase-promoting complex, subunit 10; APC10; no description;	Sb09g027240.1	Anaphase-promoting complex (APC), subunit 10	Anaphase-promoting complex, subunit 10 (APC10)
vanilla_combined.412	putative non-LTR retroelement reverse transcriptase [Arabidopsis thaliana]	gnl|CDD|73156 cd01650, RT_nLTR_like, RT_nLTR: Non-LTR (long terminal repeat) retrotransposon and non-LTR retrovirus reverse transcriptase (RT). This subfamily contains both non-LTR retrotransposons and non-LTR retrovirus RTs. RTs catalyze the conversion of single-stranded RNA into double-stranded DNA for integration into host chromosomes. RT is a multifunctional enzyme with RNA-directed DNA polym…	AT1G43760.1	DNAse I-like superfamily protein	Endonuclease/exonuclease/phosphatase	LOC_Os12g06010.1	retrotransposon protein, putative, unclassified, expressed		Ribonuclease H-like; REVERSE TRANSCRIPTASES; DNase I-like; no description; DNARNA polymerases; coiled-coil; RT_POL; RVT_1; bZIP_1; NON-LTR RETROELEMENT REVERSE TRANSCRIPTASE RELATED;	Sb04g024215.1		Endonuclease/Exonuclease/phosphatase family|Reverse transcriptase (RNA-dependent DNA polymerase)
vanilla_combined.413
vanilla_combined.414	Os03g0330000 [Oryza sativa Japonica Group]; Glycosyl transferase family 8 protein, expressed [Oryza sativa Japonica Group]; Os03g0330000 [Oryza sativa Japonica Group]	gnl|CDD|178368 PLN02769, PLN02769, Probable galacturonosyltransferase	AT2G38650.1	galacturonosyltransferase 7	SSF53448	LOC_Os03g21250.1	glycosyl transferase, family 8, putative, expressed	transferase activity; biosynthetic process; carbohydrate Golgi apparatus;	Nucleotide-diphospho-sugar transferases; no description; Glyco_transf_8; signal-peptide; transmembrane_regions;	Sb01g036430.1		Glycosyl transferase family 8
vanilla_combined.415
vanilla_combined.416	pentatricopeptide repeat-containing protein At3g54980, mitochondrial-like [Vitis vinifera]	gnl|CDD|178757 PLN03218, PLN03218, maturation of RBCL 1; Provisional	AT3G54980.1	Pentatricopeptide repeat (PPR) superfamily protein	Pentatricopeptide repeat;Pentatricopeptide repeat;Pentatricopeptide repeat;Pentatricopeptide repeat;Pentatricopeptide repeat;Pentatricopeptide repeat;Pentatricopeptide repeat;Pentatricopeptide repeat;Pentatricopeptide repeat;Pentatricopeptide repeat;Pentatricopeptide repeat;Pentatricopeptide repeat;Pentatricopeptide repeat;Pentatricopeptide repeat;Pentatricopeptide repeat;Pentatricopeptide repeat…	LOC_Os01g42620.2	pentatricopeptide containing protein, putative, expressed		PPR; PPR: pentatricopeptide repeat domain; TPR-like; PENTATRICOPEPTIDE REPEAT-CONTAINING PROTEIN;	Sb03g027690.1		PPR repeat|PPR repeat|PPR repeat|PPR repeat|PPR repeat|PPR repeat|PPR repeat|PPR repeat|PPR repeat|PPR repeat|PPR repeat|PPR repeat|PPR repeat|PPR repeat|PPR repeat|PPR repeat|PPR repeat|PPR repeat
vanilla_combined.417	Os02g0173500 [Oryza sativa Japonica Group]; putative choline-phosphate cytidylyltransferase [Oryza sativa Japonica Group]; Os02g0173500 [Oryza sativa Japonica Group]	gnl|CDD|178034 PLN02413, PLN02413, choline-phosphate cytidylyltransferase	AT4G15130.1	phosphorylcholine cytidylyltransferase2	SSF52374	LOC_Os02g07720.2	cytidylyltransferase domain containing protein, expressed	biosynthetic process; lipid transferase activity;	CHOLINE-PHOSPHATE CYTIDYLYLTRANSFERASE A, B; CTP_transf_2; Nucleotidylyl transferase; cyt_tran_rel: cytidyltransferase-related; CHOLINEETHANOLAMINE PHOSPHATE CYTIDYLYLTRANSFERASE; no description;	Sb04g004880.1	Phosphorylcholine transferase/cholinephosphate cytidylyltransferase	Cytidylyltransferase
vanilla_combined.418	histone deacetylase 8-like [Brachypodium distachyon]	gnl|CDD|212521 cd09996, HDAC_classII_1, Histone deacetylases and histone-like deacetylases, classII. This subfamily includes bacterial as well as eukaryotic Class II histone deacetylase (HDAC) and related proteins. Deacetylases of class II are Zn-dependent enzymes that catalyze hydrolysis of N(6)-acetyl-lysine residues of histones (EC 3.5.1.98) and possibly other proteins to yield deacetylated hi…	AT1G08460.1	histone deacetylase 8	SSF52768	LOC_Os05g36920.1	histone deacetylase, putative, expressed	hydrolase activity; cellular component organization; protein modification process;	Arginasedeacetylase; no description; HDASUPER; HISTONE DEACETYLASE-RELATED; Hist_deacetyl; signal-peptide;	Sb09g021720.1	Predicted histone deacetylase	Histone deacetylase domain
vanilla_combined.419	methyl binding domain109 [Zea mays]; methyl binding domain protein MBD109 [Zea mays]		AT3G15790.1	methyl-CPG-binding domain 11	DNA-binding, integrase-type	LOC_Os12g42550.1	methyl-CpG binding domain containing protein, putative, expressed	DNA binding; nucleus; nucleotide binding;	MBD; no description; DNA-binding domain;	Sb08g022000.1		Methyl-CpG binding domain
vanilla_combined.420	amino acid permease family protein, putative, expressed [Oryza sativa Japonica Group]	gnl|CDD|129984 TIGR00906, 2A0303, cationic amino acid transport permease. [Transport and binding proteins, Amino acids, peptides and amines]	AT1G58030.1	cationic amino acid transporter 2	Amino acid permease domain	LOC_Os12g42850.3	amino acid permease, putative, expressed	transport; membrane; vacuole; transporter activity;	transmembrane_regions; AMINO ACID TRANSPORTER; CATIONIC AMINO ACID TRANSPORTER; Amino acid transporter; AA_permease;	Sb08g022100.1	Amino acid transporters	Amino acid permease
vanilla_combined.421	probable cyclic nucleotide-gated ion channel 14 [Vitis vinifera]	gnl|CDD|73154 cd01647, RT_LTR, RT_LTR: Reverse transcriptases (RTs) from retrotransposons and retroviruses which have long terminal repeats (LTRs) in their DNA copies but not in their RNA template. RT catalyzes DNA replication from an RNA template, and is responsible for the replication of retroelements. An RT gene is usually indicative of a mobile element such as a retrotransposon or retrovirus.…	AT4G30360.1	cyclic nucleotide-gated channel 17	SSF81324;RmlC-like jelly roll fold	LOC_Os02g54760.1	cyclic nucleotide-gated ion channel 14, putative, expressed	membrane; transport; nucleotide binding; transporter activity; protein binding;	cNMP_binding; Ion_trans; EAGCHANLFMLY; transmembrane_regions; CNMP_BINDING_3; no description; Voltage-gated potassium channels; cAMP-binding domain-like; VOLTAGE AND LIGAND GATED POTASSIUM CHANNEL; CYCLIC NUCLEOTIDE GATED CHANNEL, PLANT;	Sb04g035530.1	K+-channel ERG and related proteins, contain PAS/PAC sensor domain	Ion transport protein|Cyclic nucleotide-binding domain
vanilla_combined.422
vanilla_combined.423			AT4G21890.1	unknown protein; FUNCTIONS IN: molecular_function unknown; INVOLVED IN: biological_process unknown; LOCATED IN: nucleus; EXPRESSED IN: 13 plant structures; EXPRESSED DURING: 7 growth stages; Has 14 Blast hits to 14 proteins in 5 species: Archae - 0; Bacteria - 0; Metazoa - 0; Fungi - 0; Plants - 14; Viruses - 0; Other Eukaryotes - 0 (source: NCBI BLink).
vanilla_combined.424			AT3G53940.1	Mitochondrial substrate carrier family protein	Mitochondrial substrate carrier	LOC_Os01g04990.2	mitochondrial carrier protein, putative, expressed	transport; membrane; mitochondrion; binding; transporter activity;	Mito_carr; Mitochondrial carrier; MITOCARRIER; MITOCHONDRIAL CARRIER PROTEIN-RELATED; MITOCHONDRIAL CARRIER PROTEIN RELATED; SOLCAR;	Sb01g039950.1
vanilla_combined.425	protein spinster homolog 1-like [Vitis vinifera]	gnl|CDD|109530 pfam00477, LEA_5, Small hydrophilic plant seed protein	AT2G22730.1	Major facilitator superfamily protein	Major facilitator superfamily, general substrate transporter	LOC_Os04g44430.1	transporter, major facilitator family, putative, expressed	membrane; transport;	transmembrane_regions; MFS_1; SPINSTER; MAJOR FACILITATOR SUPERFAMILY MEMBER; MFS general substrate transporter;	Sb06g023125.1	Sugar transporter/spinster transmembrane protein	Major Facilitator Superfamily
vanilla_combined.426
vanilla_combined.427	gamma-tubulin complex component 3 homolog [Brachypodium distachyon]	gnl|CDD|202901 pfam04130, Spc97_Spc98, Spc97 / Spc98 family. The spindle pole body (SPB) functions as the microtubule-organising centre in yeast. Members of this family are spindle pole body (SBP) components such as Spc97 and Spc98 that form a complex with gamma-tubulin. This family of proteins includes the grip motif 1 and grip moti 2	AT5G06680.1	spindle pole body component 98	Spc97/Spc98	LOC_Os09g27370.1	Spc97 / Spc98 family protein, putative, expressed	protein binding; nuclear envelope; plasma membrane; cellular component organization;	Spc97_Spc98; GAMMA-TUBULIN COMPLEX COMPONENT 3 GCP-3; GAMMA TUBULIN COMPLEX PROTEIN;	Sb02g026120.1	Gamma-tubulin complex, DGRIP91/SPC98 component	Spc97 / Spc98 family
vanilla_combined.428						LOC_Os01g11920.1	retrotransposon protein, putative, unclassified, expressed		Thioredoxin-like; RT_POL; TPR_REGION; ZF_CCHC; no description; DNARNA polymerases; Ribonuclease H-like; DNase I-like; TPR-like; REVERSE TRANSCRIPTASES; NON-LTR RETROELEMENT REVERSE TRANSCRIPTASE RELATED; Exo_endo_phos; TPR_1; RVT_1;	Sb03g001780.1		Reverse transcriptase (RNA-dependent DNA polymerase)
vanilla_combined.429	LOC100282561 [Zea mays]; dephospho-CoA kinase [Zea mays]	gnl|CDD|178042 PLN02422, PLN02422, dephospho-CoA kinase	AT2G27490.1	dephospho-CoA kinase family	Dephospho-CoA kinase	LOC_Os01g25880.1	dephospho-CoA kinase, putative, expressed	nucleotide binding; kinase activity; peroxisome; nucleobase, nucleoside, nucleotide and nucleic acid biosynthetic process; vacuole; plastid;	COAE_MF_00376; no description; P-loop containing nucleoside triphosphate hydrolases; TIGR00152: dephospho-CoA kinase; DEPHOSPHO-COA RELATED KINASES; CoaE; DPCK;	Sb07g021590.1	Similar to bacterial dephospho-CoA kinase	Dephospho-CoA kinase
vanilla_combined.430	Maturase [Medicago truncatula]; Maturase [Medicago truncatula]		ATMG00410.1	ATPase subunit 6-1	ATPase, F0 complex, subunit A	LOC_Os03g26860.1	ribosomal protein, putative, expressed	translation; ribosome; cytosol; structural molecule activity;	Ribosomal_S11; no description; gb def: Putative 30S ribosomal protein S11; signal-peptide; Translational machinery components; 40S RIBOSOMAL PROTEIN S1430S RIBOSOMAL PROTEIN S11;	Sb0088s002240.1
vanilla_combined.431			AT3G23600.1	alpha/beta-Hydrolases superfamily protein	SSF53474	LOC_Os12g24760.1	retrotransposon protein, putative, Ty3-gypsy subclass, expressed		DNARNA polymerases; INTEGRASE; RNASE_H; no description; Ribonuclease H-like; GAGPOLENV POLYPROTEIN; RETROVIRUS POLYPROTEIN; rve; RnaseH;	Sb08g021885.1		Integrase core domain
vanilla_combined.432						LOC_Os06g22240.1	retrotransposon protein, putative, Ty3-gypsy subclass, expressed		RVP_2; coiled-coil; INTEGRASE; no description; Acid proteases; Ribonuclease H-like; DNARNA polymerases; GAGPOLENV POLYPROTEIN; RETROVIRUS POLYPROTEIN; RVT_1; Retrotrans_gag; rve;	Sb06g004067.1		Retrotransposon gag protein|Retroviral aspartyl protease|Reverse transcriptase (RNA-dependent DNA polymerase)
vanilla_combined.433
vanilla_combined.434	RNA and export factor-binding protein 2-like [Glycine max]		AT5G02530.1	RNA-binding (RRM/RBD/RNP motifs) family protein	SSF54928	LOC_Os12g01010.1	RNA recognition motif containing protein, putative, expressed	nucleotide binding; nucleic acid binding;	RRM_1; no description; RNA-binding domain, RBD; RNA AND EXPORT FACTOR BINDING PROTEIN;	Sb01g039330.1	RRM motif-containing protein	RNA recognition motif. (a.k.a. RRM, RBD, or RNP domain)
vanilla_combined.435	class III peroxidase [Oncidium Gower Ramsey]	gnl|CDD|173827 cd00693, secretory_peroxidase, Horseradish peroxidase and related secretory plant peroxidases. Secretory peroxidases belong to class III of the plant heme-dependent peroxidase superfamily. All members of the superfamily share a heme prosthetic group and catalyze a multistep oxidative reaction involving hydrogen peroxide as the electron acceptor. Class III peroxidases are found in t…	AT4G21960.1	Peroxidase superfamily protein	Haem peroxidase	LOC_Os07g49360.1	peroxidase precursor, putative, expressed	response to stress; response to biotic stimulus; binding; protein binding; catalytic activity; cytosol;	PLPEROXIDASE; signal-peptide; no description; PEROXIDASE_2; PEROXIDASE_4; PROKAR_LIPOPROTEIN; Heme-dependent peroxidases;	Sb09g018150.1		Peroxidase
vanilla_combined.436			AT3G53470.2	unknown protein; FUNCTIONS IN: molecular_function unknown; INVOLVED IN: biological_process unknown; LOCATED IN: chloroplast thylakoid membrane, chloroplast; EXPRESSED IN: 22 plant structures; EXPRESSED DURING: 13 growth stages; Has 35 Blast hits to 35 proteins in 13 species: Archae - 0; Bacteria - 0; Metazoa - 0; Fungi - 0; Plants - 35; Viruses - 0; Other Eukaryotes - 0 (source: NCBI BLink).		LOC_Os03g17660.1		membrane; plastid; thylakoid;	transmembrane_regions;	Sb07g024190.1
vanilla_combined.437	RNA-directed DNA polymerase (Reverse transcriptase); Ribonuclease H; Endonuclease/exonuclease/phosphatase [Medicago truncatula]		AT1G43760.1	DNAse I-like superfamily protein	Endonuclease/exonuclease/phosphatase	LOC_Os01g51650.1	retrotransposon protein, putative, unclassified, expressed		RT_POL; no description; DNase I-like; REVERSE TRANSCRIPTASES; NON-LTR RETROELEMENT REVERSE TRANSCRIPTASE RELATED; Exo_endo_phos; RVT_1;	Sb02g011546.1		Reverse transcriptase (RNA-dependent DNA polymerase)
vanilla_combined.438	probable serine/threonine-protein kinase DDB_G0279405-like [Vitis vinifera]	gnl|CDD|197582 smart00220, S_TKc, Serine/Threonine protein kinases, catalytic domain. Phosphotransferases. Serine or threonine-specific kinase subfamily	AT5G60550.1	geminivirus rep interacting kinase 2	Protein kinase-like domain	LOC_Os03g50330.1	CAMK_KIN1/SNF1/Nim1_like.18 - CAMK includes calcium/calmodulin depedent protein kinases, expressed	kinase activity; protein modification process;	no description; Pkinase; CALCIUMCALMODULIN-DEPENDENT PROTEIN KINASE KINASE; PROTEIN_KINASE_DOM; PROTEIN_KINASE_ST; Protein kinase-like PK-like; PROTEIN_KINASE_ATP; CALCIUMCALMODULIN-DEPENDENT PROTEIN KINASE-RELATED;	Sb06g023790.1	Serine/threonine protein kinase	Protein kinase domain|Protein tyrosine kinase
vanilla_combined.439		gnl|CDD|178685 PLN03140, PLN03140, ABC transporter G family member; Provisional	AT3G53480.1	pleiotropic drug resistance 9	NOVEL00186;ATPase, AAA+ type, core;NOVEL00058;ABC-2 type transporter;Plant PDR ABC transporter associated;NOVEL00059;ATPase, AAA+ type, core;NOVEL00057;ABC-2 type transporter	LOC_Os08g43120.1	Plant PDR ABC transporter associated domain containing protein, expressed	membrane; hydrolase activity; transporter activity; catabolic process; nucleobase, nucleoside, nucleotide and nucleic acid transport;	no description; P-loop containing nucleoside triphosphate hydrolases; ABC_TRANSPORTER_1; ABC_TRANSPORTER_2; transmembrane_regions; ABC2_membrane; ATP-BINDING CASSETTE TRANSPORTER; ATP-BINDING CASSETTE TRANSPORTER PDR; ABC_tran; PDR_assoc;	Sb10g024610.1	Pleiotropic drug resistance proteins (PDR1-15), ABC superfamily	ABC transporter|ABC-2 type transporter|Plant PDR ABC transporter associated|ABC transporter|ABC-2 type transporter
vanilla_combined.440						LOC_Os01g40610.1	coiled-coil domain-containing protein, putative, expressed		DUF572; CELL CYCLE CONTROL PROTEIN CWF16-RELATED;
vanilla_combined.441	retrotransposon protein, putative, Ty1-copia subclass [Oryza sativa Japonica Group]	gnl|CDD|149018 pfam07727, RVT_2, Reverse transcriptase (RNA-dependent DNA polymerase). A reverse transcriptase gene is usually indicative of a mobile element such as a retrotransposon or retrovirus. Reverse transcriptases occur in a variety of mobile elements, including retrotransposons, retroviruses, group II introns, bacterial msDNAs, hepadnaviruses, and caulimoviruses. This Pfam entry includes…				LOC_Os01g53170.1	retrotransposon protein, putative, unclassified, expressed		DNARNA polymerases; Ribonuclease H-like; RVT_2; GAG-POL-RELATED RETROTRANSPOSON;	Sb07g023610.1		Reverse transcriptase (RNA-dependent DNA polymerase)
vanilla_combined.442
vanilla_combined.443			AT5G66090.1	unknown protein; FUNCTIONS IN: molecular_function unknown; LOCATED IN: chloroplast, chloroplast stroma; EXPRESSED IN: 21 plant structures; EXPRESSED DURING: 13 growth stages; Has 30201 Blast hits to 17322 proteins in 780 species: Archae - 12; Bacteria - 1396; Metazoa - 17338; Fungi - 3422; Plants - 5037; Viruses - 0; Other Eukaryotes - 2996 (source: NCBI BLink).		LOC_Os09g36990.1		plastid;	Usp; Adenine nucleotide alpha hydrolases-like;	Sb02g031440.1
vanilla_combined.444	Transcription elongation factor A protein [Medicago truncatula]; Transcription elongation factor A protein [Medicago truncatula]		AT5G25520.2	SPOC domain / Transcription elongation factor S-II protein	Transcription elongation factor S-II, central domain;Spen paralogue and orthologue SPOC, C-terminal	LOC_Os04g55190.1	SPOC domain containing protein, putative, expressed	nucleus; binding; nucleobase, nucleoside, nucleotide and nucleic acid biosynthetic process;	SPOC;	Sb04g007300.1	Predicted transcription factor DATF1, contains PHD and TFS2M domains	Transcription factor S-II (TFIIS), central domain|SPOC domain
vanilla_combined.445	B0103C08-B0602B01.10 [Oryza sativa Indica Group]	gnl|CDD|132963 cd06632, STKc_MEKK1_plant, Catalytic domain of the Protein Serine/Threonine Kinase, Plant MAP/ERK kinase kinase 1. Serine/threonine kinases (STKs), plant MAP/ERK kinase kinase 1 (MEKK1)-like subfamily, catalytic (c) domain. STKs catalyze the transfer of the gamma-phosphoryl group from ATP to serine/threonine residues on protein substrates. The plant MEKK1 subfamily is part of a lar…	AT1G63700.1	Protein kinase superfamily protein	Protein kinase-like domain	LOC_Os04g47240.3	STE_MEKK_ste11_MAP3K.17 - STE kinases include homologs to sterile 7, sterile 11 and sterile 20 from yeast, expressed	nucleotide binding; kinase activity; protein modification process; anatomical structure morphogenesis; post-embryonic development; reproduction; embryo development;	Pkinase; MAPKK-RELATED SERINETHREONINE PROTEIN KINASES; no description; Protein kinase-like PK-like; PROTEIN_KINASE_ATP; MITOGEN ACTIVATED PROTEIN KINASE-RELATED; PROTEIN_KINASE_DOM;	Sb04g032420.1	MEKK and related serine/threonine protein kinases	Protein kinase domain|Protein tyrosine kinase
vanilla_combined.446	DNA binding protein, putative [Ricinus communis]; DNA binding protein, putative [Ricinus communis]	gnl|CDD|48580 cd03031, GRX_GRX_like, Glutaredoxin (GRX) family, GRX-like domain containing protein subfamily; composed of uncharacterized eukaryotic proteins containing a GRX-like domain having only one conserved cysteine, aligning to the C-terminal cysteine of the CXXC motif of GRXs. This subfamily is predominantly composed of plant proteins. GRX is a glutathione (GSH) dependent reductase, catal…	AT3G07940.1	Calcium-dependent ARF-type GTPase activating protein family	Arf GTPase activating protein;C2 calcium/lipid-binding domain, CaLB	LOC_Os01g72230.1	stromal membrane-associated protein, putative, expressed	signal transduction; nucleobase, nucleoside, nucleotide and nucleic acid catabolic process; enzyme regulator activity; binding;	C2; no description; Pyk2-associated protein beta ARF-GAP domain; C2 domain Calciumlipid-binding domain, CaLB; ArfGap; REVINTRACTNG; CENTAURINARF-RELATED; ARFGAP;	Sb09g018900.1	Predicted GTPase-activating protein	Putative GTPase activating protein for Arf|C2 domain
vanilla_combined.447
vanilla_combined.448	polyprotein [Ananas comosus]	gnl|CDD|73154 cd01647, RT_LTR, RT_LTR: Reverse transcriptases (RTs) from retrotransposons and retroviruses which have long terminal repeats (LTRs) in their DNA copies but not in their RNA template. RT catalyzes DNA replication from an RNA template, and is responsible for the replication of retroelements. An RT gene is usually indicative of a mobile element such as a retrotransposon or retrovirus.…	ATMG00860.1	DNA/RNA polymerases superfamily protein	SSF56672	LOC_Os01g61270.1	retrotransposon protein, putative, Ty3-gypsy subclass, expressed		coiled-coil; no description; RVP_2; RVT_1; rve; Retrotrans_gag; Chromo; zf-CCHC; RETROVIRUS POLYPROTEIN; GAGPOLENV POLYPROTEIN; INTEGRASE; RT_POL; ASP_PROT_RETROV; ZF_CCHC; DNARNA polymerases; CHROMO_2; ASP_PROTEASE; Ribonuclease H-like; Acid proteases; Retrovirus zinc finger-like domains;	Sb07g011900.1		Retrotransposon gag protein|Zinc knuckle|Retroviral aspartyl protease|Reverse transcriptase (RNA-dependent DNA polymerase)|Integrase core domain|'chromo' (CHRromatin Organisation MOdifier) domain
vanilla_combined.449	DnaJ homolog subfamily B member [Medicago truncatula]; Heat shock protein DnaJ [Medicago truncatula]; DnaJ homolog subfamily B member [Medicago truncatula]	gnl|CDD|173334 PTZ00037, PTZ00037, DnaJ_C chaperone protein; Provisional	AT2G20560.1	DNAJ heat shock family protein	Heat shock protein DnaJ, N-terminal;HSP40/DnaJ peptide-binding;HSP40/DnaJ peptide-binding	LOC_Os05g48810.1	dnaJ domain containing protein, expressed	protein protein binding;	DNAJ_1; DNAJ_2; no description; DNAJPROTEIN; DnaJ_C; HSP40-RELATED; DNAJHSP40; Chaperone J-domain; HSP40DnaJ peptide-binding domain;	Sb03g000380.1	Molecular chaperone (DnaJ superfamily)	DnaJ domain|DnaJ C terminal region
vanilla_combined.450	spliceosomal U5 snRNP-specific 15 kDa protein, putative [Musa acuminata]	gnl|CDD|177804 PLN00410, PLN00410, U5 snRNP protein, DIM1 family; Provisional	AT5G08290.1	mRNA splicing factor, thioredoxin-like U5 snRNP	mRNA splicing factor, thioredoxin-like U5 snRNP	LOC_Os10g34520.1	mitosis protein dim1, putative, expressed	nucleus; multicellular organismal development; catalytic activity; cytoplasm; cellular component organization; cell cycle;	DIM1; THIOREDOXIN-LIKE PROTEN 4A, 4B; Thioredoxin-like protein, 4A4B type; no description;	Sb10g007680.1	Component of the U4/U6.U5 snRNP/mitosis protein DIM1	Mitosis protein DIM1
vanilla_combined.451	Putative gag-pol polyprotein, identical [Solanum demissum]	gnl|CDD|149018 pfam07727, RVT_2, Reverse transcriptase (RNA-dependent DNA polymerase). A reverse transcriptase gene is usually indicative of a mobile element such as a retrotransposon or retrovirus. Reverse transcriptases occur in a variety of mobile elements, including retrotransposons, retroviruses, group II introns, bacterial msDNAs, hepadnaviruses, and caulimoviruses. This Pfam entry includes…				LOC_Os05g45550.1	retrotransposon protein, putative, unclassified, expressed		RVT_2; rve; GAG-POL-RELATED RETROTRANSPOSON; Ribonuclease H-like; DNARNA polymerases; Retrovirus zinc finger-like domains; no description; INTEGRASE;	Sb10g023023.1		Integrase core domain|Reverse transcriptase (RNA-dependent DNA polymerase)
vanilla_combined.452	Os06g0489500 [Oryza sativa Japonica Group]; putative cytosine deaminase [Oryza sativa Japonica Group]; Os06g0489500 [Oryza sativa Japonica Group]	gnl|CDD|177768 PLN00172, PLN00172, ubiquitin conjugating enzyme; Provisional	AT1G68720.1	tRNA arginine adenosine deaminase	Cytidine deaminase-like	LOC_Os06g29430.1	cytidine and deoxycytidylate deaminase zinc-binding region family protein, expressed	hydrolase activity; nucleobase, nucleoside, nucleotide and nucleic acid binding; plasma membrane; plastid;	Cytidine deaminase-like; CYTOSINE DEAMINASE; CYTIDINEDEOXYCYTIDYLATE DEAMINASE-RELATED; dCMP_cyt_deam_1; coiled-coil; no description;	Sb10g014230.1	Cytosine deaminase FCY1 and related enzymes	Cytidine and deoxycytidylate deaminase zinc-binding region
vanilla_combined.453	methionine synthase [Orobanche ramosa]	gnl|CDD|178093 PLN02475, PLN02475, 5-methyltetrahydropteroyltriglutamate--homocysteine methyltransferase	AT5G17920.1	Cobalamin-independent synthase family protein	5-methyltetrahydropteroyltriglutamate--homocysteine S-methyltransferase	LOC_Os12g42884.3	5-methyltetrahydropteroyltriglutamate--homocysteine methyltransferase, putative, expressed	membrane; extracellular region; peroxisome; transferase activity; binding; cytosol; response to stress; response to abiotic stimulus; plasma membrane; biosynthetic process; plastid; vacuole;	met_syn_B12ind: 5-methyltetrahydropter; URODMetE-like; no description; Cobalamin-independent methionine synthase; METE_MF_00172; Meth_synt_2; Meth_synt_1;	Sb08g022210.2
vanilla_combined.454	NADH dehydrogenase subunit 6 [Oryza sativa Japonica Group]; NADH dehydrogenase subunit 6 [Oryza sativa Japonica Group]	gnl|CDD|177129 MTH00057, ND6, NADH dehydrogenase subunit 6; Provisional	ATMG00270.1	NADH dehydrogenase 6	NADH:ubiquinone/plastoquinone oxidoreductase, chain 6	LOC_Os12g34014.1	NADH-ubiquinone oxidoreductase chain 6, putative, expressed	catalytic activity; membrane; mitochondrion; generation of precursor metabolites and energy;	transmembrane_regions; Oxidored_q3; signal-peptide;	Sb10g008595.1		NADH-ubiquinone/plastoquinone oxidoreductase chain 6
vanilla_combined.455	kinesin-4-like [Vitis vinifera]	gnl|CDD|30088 cd01366, KISc_C_terminal, Kinesin motor domain, KIFC2/KIFC3/ncd-like carboxy-terminal kinesins. Ncd is a spindle motor protein necessary for chromosome segregation in meiosis. KIFC2/KIFC3-like kinesins have been implicated in motility of the Golgi apparatus as well as dentritic and axonal transport in neurons. This catalytic (head) domain has ATPase activity and belongs to the large…	AT1G63640.1	P-loop nucleoside triphosphate hydrolases superfamily protein with CH (Calponin Homology) domain	Calponin-homology;SSF52540	LOC_Os01g54080.1	kinesin motor protein-related, putative, expressed	nucleotide binding; motor activity; plasma membrane;	KINESIN HEAVY CHAIN; coiled-coil; KINESIN_MOTOR_DOMAIN2; no description; Calponin-homology domain, CH-domain; KINESINHEAVY; Kinesin; P-loop containing nucleoside triphosphate hydrolases;	Sb03g034310.1	Kinesin (KAR3 subfamily)	Calponin homology (CH) domain|Kinesin motor domain
vanilla_combined.456	1-(5-phosphoribosyl)-5-[(5-phosphoribosylamino)methylideneamino] imidazole-4-carboxamide isomerase, chloroplastic-like [Brachypodium distachyon]	gnl|CDD|178065 PLN02446, PLN02446, (5-phosphoribosyl)-5-[(5-phosphoribosylamino)methylideneamino] imidazole-4-carboxamide isomerase	AT2G36230.1	Aldolase-type TIM barrel family protein	Aldolase-type TIM barrel	LOC_Os05g33260.2	1-5-phosphoribosyl-5-5-phosphoribosylaminomethylideneaminoimidazole-4-carboxamide isomerase, chloroplast precursor, putative, expressed	catalytic activity; biosynthetic process; plastid;	His_biosynth; no description; 1-5-PHOSPHORIBOSYL-5-5-PHOSPHORIBOSYLAMINOMETHYLIDENEAMINO IMIDAZOLE-4-CARBOXAMIDE ISOMERASE; Ribulose-phoshate binding barrel;	Sb09g019700.1	Phosphoribosylformimino-5-aminoimidazole carboxamide ribonucleotide (ProFAR) isomerase	Histidine biosynthesis protein
vanilla_combined.457	phenylalanine ammonia-lyase [Phalaenopsis x Doritaenopsis hybrid cultivar]	gnl|CDD|178076 PLN02457, PLN02457, phenylalanine ammonia-lyase	AT2G37040.1	PHE ammonia lyase 1	L-Aspartase-like	LOC_Os04g43800.1	phenylalanine ammonia-lyase, putative, expressed	catabolic process; secondary response to stress; catalytic activity; multicellular organismal development; response to abiotic stimulus; cytoplasm; biosynthetic process;	L-aspartase-like; phe_am_lyase: phenylalanine ammonia-lyas; no description; PAL; PAL_HISTIDASE;	Sb04g026550.1	Phenylalanine and histidine ammonia-lyase	Phenylalanine and histidine ammonia-lyase
vanilla_combined.458	maize gl1 homolog [Arabidopsis thaliana]	gnl|CDD|192933 pfam12076, Wax2_C, WAX2 C-terminal domain. This presumed domain is functionally uncharacterized. This domain is found in eukaryotes. This domain is about 170 amino acids in length. This domain is found associated with pfam04116. This domain has a conserved LEGW sequence motif. This region has similarity to short chain dehydrogenases	AT1G02205.3	Fatty acid hydroxylase superfamily	Fatty acid hydroxylase;Uncharacterised protein, Wax2 C-terminal	LOC_Os02g56920.1	WAX2, putative, expressed	response to stress; response to biotic stimulus; endoplasmic reticulum; multicellular organismal development; response to abiotic stimulus; catabolic process; biosynthetic process; lipid cell; catalytic activity;	transmembrane_regions; STEROL DESATURASE; FA_hydroxylase; Wax2_C;	Sb01g019590.1		Sterol desaturase
vanilla_combined.459	sucrose synthase 1 [Oncidium hybrid cultivar]	gnl|CDD|177747 PLN00142, PLN00142, sucrose synthase	AT3G43190.1	sucrose synthase 4	Sucrose synthase, plant/cyanobacteria	LOC_Os07g42490.1	sucrose synthase, putative, expressed	membrane; biosynthetic process; carbohydrate vacuole; transferase activity; cytosol; plasma membrane;	SUCROSE SYNTHASE; Glycos_transf_1; Sucrose_synth; GLYCOSYLTRANSFERASE; sucr_synth: sucrose synthase; UDP-Glycosyltransferaseglycogen phosphorylase; coiled-coil;	Sb01g033060.1	Glycosyltransferase	Sucrose synthase|Glycosyl transferases group 1
vanilla_combined.460	Nuclear pore complex protein [Arabidopsis thaliana]; Nuclear pore complex protein [Arabidopsis thaliana]		AT1G55540.2	Nuclear pore complex protein	PTHR23193	LOC_Os07g48602.1	EMB1011, putative, expressed			Sb02g043336.1
vanilla_combined.461
vanilla_combined.462	protein HOTHEAD isoform 1 [Vitis vinifera]	gnl|CDD|178382 PLN02785, PLN02785, Protein HOTHEAD	AT1G12570.1	Glucose-methanol-choline (GMC) oxidoreductase family protein	Glucose-methanol-choline oxidoreductase	LOC_Os04g48400.1	HOTHEAD precursor, putative, expressed	cell; catalytic activity; binding;	GMC_oxred_N; GMC_oxred_C; Alcohol oxidase; GLUCOSE-METHANOL-CHOLINE GMC OXIDOREDUCTASE; FADNADP-binding domain; FAD-linked reductases, C-terminal domain; signal-peptide; GMC_OXRED_2; transmembrane_regions; no description;	Sb06g025960.1	Glucose dehydrogenase/choline dehydrogenase/mandelonitrile lyase (GMC oxidoreductase family)	GMC oxidoreductase|GMC oxidoreductase
vanilla_combined.463	integrator complex subunit 9 homolog [Vitis vinifera]	gnl|CDD|200956 pfam00046, Homeobox, Homeobox domain	AT3G07530.1	CONTAINS InterPro DOMAIN/s: Beta-Casp domain (InterPro:IPR022712); BEST Arabidopsis thaliana protein match is: cleavage and polyadenylation specificity factor 73 kDa subunit-II (TAIR:AT2G01730.1); Has 624 Blast hits to 615 proteins in 160 species: Archae - 54; Bacteria - 6; Metazoa - 333; Fungi - 44; Plants - 93; Viruses - 0; Other Eukaryotes - 94 (source: NCBI BLink).	Beta-Casp domain	LOC_Os03g13960.2			CLEAVAGE AND POLYADENYLATION SPECIFICITY FACTOR; UNCHARACTERIZED;	Sb03g043310.1	Predicted cleavage and polyadenylation specificity factor (CPSF subunit)
vanilla_combined.464	nucleic acid binding protein, putative [Ricinus communis]; nucleic acid binding protein, putative [Ricinus communis]	gnl|CDD|184310 PRK13763, PRK13763, putative RNA-processing protein; Provisional	AT4G10070.1	KH domain-containing protein	SSF54791;SSF54791	LOC_Os08g01930.1	KH domain-containing protein, putative, expressed	RNA binding; nucleic acid binding;	no description; KH_1; UNCHARACTERIZED; RNA-BINDING PROTEIN RELATED; KH_TYPE_1; Eukaryotic type KH-domain KH-domain type I;	Sb07g001130.2
vanilla_combined.465	disease resistance protein [Brassica rapa subsp. pekinensis]					LOC_Os04g11350.1	retrotransposon protein, putative, unclassified, expressed		RVT_1; rve; Retrotrans_gag; Chromo; RVP_2; RETROVIRUS POLYPROTEIN; GAGPOLENV POLYPROTEIN; DNARNA polymerases; Ribonuclease H-like; Acid proteases; Chromo domain-like; no description; CHROMO_2; RT_POL; INTEGRASE; coiled-coil;	Sb04g018075.1		IQ calmodulin-binding motif|IQ calmodulin-binding motif|Reverse transcriptase (RNA-dependent DNA polymerase)|Integrase core domain|'chromo' (CHRromatin Organisation MOdifier) domain
vanilla_combined.466	putative non-LTR retroelement reverse transcriptase [Oryza sativa Japonica Group]	gnl|CDD|73156 cd01650, RT_nLTR_like, RT_nLTR: Non-LTR (long terminal repeat) retrotransposon and non-LTR retrovirus reverse transcriptase (RT). This subfamily contains both non-LTR retrotransposons and non-LTR retrovirus RTs. RTs catalyze the conversion of single-stranded RNA into double-stranded DNA for integration into host chromosomes. RT is a multifunctional enzyme with RNA-directed DNA polym…	AT3G21260.3	Glycolipid transfer protein (GLTP) family protein	Glycolipid transfer protein, GLTP	LOC_Os06g50190.1	retrotransposon protein, putative, unclassified, expressed		RT_POL; DNase I-like; REVERSE TRANSCRIPTASES; NON-LTR RETROELEMENT REVERSE TRANSCRIPTASE RELATED; RVT_1; Ribonuclease H-like; DNARNA polymerases; no description; coiled-coil;	Sb08g003575.1		Reverse transcriptase (RNA-dependent DNA polymerase)
vanilla_combined.467	OSJNBa0005N02.6 [Oryza sativa Japonica Group]	gnl|CDD|202901 pfam04130, Spc97_Spc98, Spc97 / Spc98 family. The spindle pole body (SPB) functions as the microtubule-organising centre in yeast. Members of this family are spindle pole body (SBP) components such as Spc97 and Spc98 that form a complex with gamma-tubulin. This family of proteins includes the grip motif 1 and grip moti 2	AT3G43610.1	Spc97 / Spc98 family of spindle pole body (SBP) component	Spc97/Spc98	LOC_Os04g47906.2	gamma-tubulin complex component 6, putative, expressed	protein binding; cytoskeleton; cellular component organization; cytoplasm; plastid;	GAMMA TUBULIN COMPLEX PROTEIN; Spc97_Spc98; GAMMA-TUBULIN COMPLEX COMPONENT 6 GCP-6;	Sb06g025620.1
vanilla_combined.468	OSJNBa0019J05.15 [Oryza sativa Japonica Group]; OSIGBa0145C02.4 [Oryza sativa Indica Group]		AT5G10710.2	INVOLVED IN: chromosome segregation, cell division; LOCATED IN: chromosome, centromeric region, nucleus; EXPRESSED IN: 23 plant structures; EXPRESSED DURING: 13 growth stages; CONTAINS InterPro DOMAIN/s: Centromere protein Cenp-O (InterPro:IPR018464); Has 43 Blast hits to 43 proteins in 15 species: Archae - 0; Bacteria - 0; Metazoa - 11; Fungi - 0; Plants - 31; Viruses - 0; Other Eukaryotes - 1 (…	Centromere protein Cenp-O	LOC_Os04g21610.1		nucleus; intracellular;	Cenp-O;	Sb01g022170.1
vanilla_combined.469	ribosomal protein S18, partial [Apostasia wallichii]	gnl|CDD|177016 CHL00077, rps18, ribosomal protein S18	ATCG00650.1	ribosomal protein S18	Ribosomal protein S18	LOC_Os10g21312.1	chloroplast 30S ribosomal protein S18, putative, expressed	ribosome; plastid; translation; structural molecule activity;	30S RIBOSOMAL PROTEIN S18; Ribosomal_S18; RS18_MF_00270; RIBOSOMALS18; Q6QXZ6_ORYSA_Q6QXZ6;; coiled-coil; RIBOSOMAL_S18; no description; Ribosomal protein S18; S18: ribosomal protein S18; CHLOROPLAST 30S RIBOSOMAL PROTEIN S18;	Sb03g017560.1		Ribosomal protein S18
vanilla_combined.470	enhancer of mRNA-decapping protein 4-like [Vitis vinifera]		AT3G13300.1	Transducin/WD40 repeat-like superfamily protein	WD40/YVTN repeat-like-containing domain	LOC_Os06g19660.1	WD domain, G-beta repeat domain containing protein, expressed	nucleus; nucleobase, nucleoside, nucleotide and nucleic acid catabolic process; protein binding; cytoplasm; anatomical structure morphogenesis; multicellular organismal development; cytosol; nucleotide binding;	WD_REPEATS_REGION; WD40; WD_REPEATS_2; no description; WD40 repeat-like; AUTOANTIGEN RCD8;	Sb04g029510.1	Nuclear protein, contains WD40 repeats	WD domain, G-beta repeat|WD domain, G-beta repeat|WD domain, G-beta repeat
vanilla_combined.471						LOC_Os06g25890.1	retrotransposon protein, putative, unclassified, expressed		INTEGRASE; RT_POL; ZF_CCHC; no description; Ribonuclease H-like; DNARNA polymerases; GAGPOLENV POLYPROTEIN; RETROVIRUS POLYPROTEIN; Retrotrans_gag; RVT_1; coiled-coil; rve;	Sb05g008466.1		Retrotransposon gag protein|Reverse transcriptase (RNA-dependent DNA polymerase)|Integrase Zinc binding domain|Integrase core domain|'chromo' (CHRromatin Organisation MOdifier) domain
vanilla_combined.472
vanilla_combined.473	lipoyl synthase, chloroplastic [Vitis vinifera]	gnl|CDD|178048 PLN02428, PLN02428, lipoic acid synthase	AT5G08415.1	Radical SAM superfamily protein	Radical SAM	LOC_Os05g43576.1	radical SAM enzyme, putative, expressed	binding; catalytic activity; biosynthetic process; lipid transferase activity;	no description; lipA: lipoyl synthase; Radical_SAM; Lipoyl synthase; LIPOIC ACID SYNTHETASE; LIPA_MF_00206; Radical SAM enzymes;	Sb03g035760.1	Lipoate synthase	Radical SAM superfamily
vanilla_combined.474	cyclophilin, putative [Ricinus communis]; cyclophilin, putative [Ricinus communis]	gnl|CDD|173355 PTZ00060, PTZ00060, cyclophilin; Provisional	AT3G63400.1	Cyclophilin-like peptidyl-prolyl cis-trans isomerase family protein	Cyclophilin-like	LOC_Os02g10970.3	peptidyl-prolyl cis-trans isomerase, putative, expressed	protein catalytic activity; protein binding; protein modification process; nucleobase, nucleoside, nucleotide and nucleic acid	CSAPPISMRASE; CSA_PPIASE_2; CSA_PPIASE_1; no description; Cyclophilin-like; CYCLOPHILIN; Pro_isomerase;	Sb02g004430.1	HSP90 co-chaperone CPR7/Cyclophilin	Cyclophilin type peptidyl-prolyl cis-trans isomerase/CLD
vanilla_combined.475
vanilla_combined.476	histidine kinase 3 [Betula pendula]	gnl|CDD|182968 PRK11107, PRK11107, hybrid sensory histidine kinase BarA; Provisional	AT1G27320.1	histidine kinase 3	CHASE;Signal transduction histidine kinase, core;CheY-like;CheY-like	LOC_Os01g69920.1	histidine kinase, putative, expressed	response to stress; response to abiotic stimulus; multicellular organismal development; receptor activity; signal transducer activity; flower development; response to biotic stimulus; kinase activity; transport; catabolic process; signal transduction; response to endogenous stimulus; protein binding; plasma membrane; growth; response to extracellular stimulus; cell communication; protein modifica…	BCTRLSENSOR; transmembrane_regions; coiled-coil; CHASE; RESPONSE_REGULATORY; HIS_KIN; no description; CheY-like; Homodimeric domain of signal transducing histidine kinase; ATPase domain of HSP90 chaperoneDNA topoisomerase IIhistidine kinase; SENSOR HISTIDINE KINASE-RELATED; HISTIDINE KINASE 1, 2, 3 PLANT; HisKA; Response_reg; HATPase_c; signal-peptide;	Sb03g044230.2
vanilla_combined.477	probable flavin-containing monooxygenase 1-like isoform 1 [Brachypodium distachyon]	gnl|CDD|130402 TIGR01335, psaA, photosystem I core protein PsaA. The core proteins of photosystem I are PsaA and PsaB, homologous integral membrane proteins that form a heterodimer. The heterodimer binds the electron-donating chlorophyll dimer P700, as well as chlorophyll, phylloquinone, and 4FE-4S electron acceptors. This model describes PsaA only [Energy metabolism, Photosynthesis]	AT1G19250.1	flavin-dependent monooxygenase 1	Flavin-containing monooxygenase-like	LOC_Os04g14690.1	flavin-containing monooxygenase family protein, putative, expressed	response to stress; binding; response to biotic stimulus; cell; catalytic activity; signal transduction; membrane; endoplasmic reticulum; nucleotide binding; cell death;	PROKAR_LIPOPROTEIN; Dimethylaniline monooxygenase N-oxide-forming; DIMETHYLANILINE MONOOXYGENASE FLAVIN-CONTAINING MONOOXYGENASE; FADNADP-binding domain; FMO-like; no description;	Sb02g004300.1
vanilla_combined.478	folylpolyglutamate synthase, mitochondrial [Vitis vinifera]	gnl|CDD|178469 PLN02881, PLN02881, tetrahydrofolylpolyglutamate synthase	AT3G10160.1	DHFS-FPGS homolog C	Folylpolyglutamate synthetase	LOC_Os03g02030.2	folylpolyglutamate synthase, mitochondrial precursor, putative, expressed	biosynthetic process; anatomical structure morphogenesis; cell differentiation; multicellular organismal development; cell growth; catalytic activity; growth; cytosol; plastid;	FOLYLPOLYGLU_SYNT_2; no description; MurD-like peptide ligases, peptide-binding domain; Mur_ligase_M; FOLYLPOLYGLUTAMATE SYNTHASE-RELATED; folC: bifunctional protein FolC; MurD-like peptide ligases, catalytic domain; signal-peptide;	Sb01g017810.1	Folylpolyglutamate synthase
vanilla_combined.479	Cyclic nucleotide-gated ion channel, putative [Ricinus communis]; Cyclic nucleotide-gated ion channel, putative [Ricinus communis]	gnl|CDD|178734 PLN03192, PLN03192, Voltage-dependent potassium channel; Provisional	AT5G57940.1	cyclic nucleotide gated channel 5	NOVEL00076;SSF81324;RmlC-like jelly roll fold	LOC_Os04g55080.1	cyclic nucleotide-gated ion channel, putative, expressed	protein binding; plasma membrane;	EAGCHANLFMLY; Ion_trans; cNMP_binding; CYCLIC NUCLEOTIDE GATED CHANNEL, PLANT; VOLTAGE AND LIGAND GATED POTASSIUM CHANNEL; no description; cAMP-binding domain-like; Voltage-gated potassium channels; IQ; CNMP_BINDING_3; transmembrane_regions;	Sb01g013500.1	K+-channel ERG and related proteins, contain PAS/PAC sensor domain	Ion transport protein|Cyclic nucleotide-binding domain|IQ calmodulin-binding motif
vanilla_combined.480	potassium transporter 2 [Vitis vinifera]	gnl|CDD|177753 PLN00149, PLN00149, potassium transporter; Provisional	AT2G40540.1	potassium transporter 2	K+ potassium transporter	LOC_Os07g48130.3	potassium transporter, putative, expressed	membrane; transport; plasma membrane; transporter activity;	K_trans; signal-peptide; transmembrane_regions; kup: potassium uptake protein;	Sb01g036050.1		K+ potassium transporter
vanilla_combined.481	MAP kinase BIMK1 [Oryza sativa Indica Group]	gnl|CDD|143363 cd07858, STKc_TEY_MAPK_plant, Catalytic domain of the Serine/Threonine Kinases, TEY Mitogen-Activated Protein Kinases from Plants. Serine/Threonine Kinases (STKs), Plant TEY Mitogen-Activated Protein Kinase (MAPK) subfamily, catalytic (c) domain. STKs catalyze the transfer of the gamma-phosphoryl group from ATP to serine/threonine residues on protein substrates. The TEY MAPK subfam…	AT3G45640.1	mitogen-activated protein kinase 3	Protein kinase-like domain	LOC_Os03g17700.1	CGMC_MAPKCGMC_2_ERK.2 - CGMC includes CDA, MAPK, GSK3, and CLKC kinases, expressed	response to endogenous stimulus; signal transduction; response to stress; response to abiotic stimulus; protein modification process; multicellular organismal development; flower development; protein binding; kinase activity; signal transducer activity; biosynthetic process; secondary post-embryonic development; response to biotic stimulus;	PROTEIN_KINASE_ST; no description; PROTEIN_KINASE_ATP; Protein kinase-like PK-like; MAPK; PROTEIN_KINASE_DOM; CDC2, MAP KINASE-RELATED; MITOGEN-ACTIVATED PROTEIN KINASE 7 ERK5-RELATED; JNKMAPKINASE; Pkinase;	Sb01g038750.2
vanilla_combined.482
vanilla_combined.483	Os12g0570500 [Oryza sativa Japonica Group]; expressed protein [Oryza sativa Japonica Group]; Os12g0570500 [Oryza sativa Japonica Group]	gnl|CDD|206477 pfam14309, DUF4378, Domain of unknown function (DUF4378)	AT5G02390.1	Protein of unknown function (DUF3741)	Protein of unknown function DUF3741	LOC_Os12g38260.1		reproduction; cell differentiation; multicellular organismal development;	DUF3741; PHOSPHATIDYLINOSITOL N-ACETYLGLUCOSAMINYLTRANSFERASE SUBUNIT P DOWN SYNDROME CRITICAL REGION PROTEIN 5-RELATED; gb def: Hypothetical protein T1E22_150;	Sb08g018810.1
vanilla_combined.484	Splicing factor, arginine/serine-rich, putative [Ricinus communis]; Splicing factor, arginine/serine-rich, putative [Ricinus communis]	gnl|CDD|204305 pfam09750, DRY_EERY, Alternative splicing regulator. This entry represents the conserved N-terminal region of SWAP (suppressor-of-white-apricot protein) proteins. This region contains two highly conserved motifs, viz: DRY and EERY, which appear to be the sites for alternative splicing of exons 2 and 3 of the SWAP mRNA. These proteins are thus thought to be involved in auto-regulati…	AT4G36980.4	FUNCTIONS IN: molecular_function unknown; INVOLVED IN: biological_process unknown; EXPRESSED IN: 22 plant structures; EXPRESSED DURING: 13 growth stages; CONTAINS InterPro DOMAIN/s: Splicing factor, suppressor of white apricot (InterPro:IPR019147).	Splicing factor, suppressor of white apricot	LOC_Os03g27840.1	splicing factor, arginine/serine-rich 16, putative, expressed		DRY_EERY; SPLICING FACTOR, ARGININESERINE-RICH 16; SPLICING FACTOR SUPPRESSOR OF WHITE APRICOT; coiled-coil;	Sb01g033290.1	SWAP mRNA splicing regulator
vanilla_combined.485	vacuolar protein sorting-associated protein, putative [Ricinus communis]; vacuolar protein sorting-associated protein, putative [Ricinus communis]	gnl|CDD|34648 COG5043, MRS6, Vacuolar protein sorting-associated protein [Intracellular trafficking and secretion]	AT1G48090.1	calcium-dependent lipid-binding family protein	PTHR16166;Protein of unknown function DUF946;Protein of unknown function DUF946;C2 calcium/lipid-binding domain, CaLB;Vacuolar protein sorting-associated protein	LOC_Os02g27110.1		signal transduction; lipid binding; plastid;	DUF1162; DUF946; VACUOLAR PROTEIN SORTING-ASSOCIATED PROTEIN VPS13B; C2 domain Calciumlipid-binding domain, CaLB;	Sb04g018050.1
vanilla_combined.486	Serine/threonine-protein kinase PBS1, putative [Ricinus communis]; Serine/threonine-protein kinase PBS1, putative [Ricinus communis]	gnl|CDD|173624 cd00192, PTKc, Catalytic domain of Protein Tyrosine Kinases. Protein Tyrosine Kinase (PTK) family, catalytic domain. This PTKc family is part of a larger superfamily that includes the catalytic domains of protein serine/threonine kinases, RIO kinases, aminoglycoside phosphotransferase, choline kinase, and phosphoinositide 3-kinase (PI3K). PTKs catalyze the transfer of the gamma-pho…	AT3G59350.1	Protein kinase superfamily protein	Protein kinase-like domain	LOC_Os01g67340.3	STRUBBELIG-RECEPTOR FAMILY 8 precursor, putative, expressed	kinase activity; nucleotide binding; protein modification process; plasma membrane; protein binding;	PROTEIN_KINASE_DOM; PROTEIN_KINASE_TYR; PROTEIN_KINASE_ATP; no description; Protein kinase-like PK-like; Pkinase_Tyr; SERINE-THREONINE PROTEIN KINASE, PLANT-TYPE; SERINETHREONINE SPECIFIC RECEPTOR-LIKE PROTEIN KINASE;	Sb02g010180.1	Serine/threonine protein kinase	Protein tyrosine kinase|Protein kinase domain
vanilla_combined.487
vanilla_combined.488
vanilla_combined.489	auxin response factor 1 [Solanum lycopersicum]; auxin response factor 1 [Solanum lycopersicum]	gnl|CDD|191545 pfam06507, Auxin_resp, Auxin response factor. A conserved region of auxin-responsive transcription factors	AT1G59750.1	auxin response factor 1	NOVEL00074;Transcriptional factor B3;Auxin response factor;AUX/IAA protein	LOC_Os02g35140.1	auxin response factor 7, putative, expressed	biosynthetic process; nucleobase, nucleoside, nucleotide and nucleic acid response to endogenous stimulus; DNA binding; nucleus; multicellular organismal development; protein binding; sequence-specific DNA binding transcription factor activity;	no description; B3; Auxin_resp; AUX_IAA; IAA_ARF;	Sb04g022830.1		B3 DNA binding domain|Auxin response factor
vanilla_combined.490	DNA-directed RNA polymerase [Medicago truncatula]; DNA-directed RNA polymerase [Medicago truncatula]	gnl|CDD|176946 CHL00001, rpoB, RNA polymerase beta subunit	ATCG00190.1	RNA polymerase subunit beta	SSF64484	LOC_Os04g16820.1	DNA-directed RNA polymerase subunit beta, putative, expressed	transferase activity; protein binding; nucleobase, nucleoside, nucleotide and nucleic acid biosynthetic process; intracellular; plastid;	DNA-DIRECTED RNA POLYMERASE BETA CHAIN; RNA_pol_Rpb2_3; RNA_POL_BETA; RNA_pol_Rpb2_7; RNA_pol_Rpb2_1; RPOB_MF_01321; RNA_pol_Rpb2_6; no description; RNA_pol_Rpb2_2; beta and beta-prime subunits of DNA dependent RNA-polymerase; DNA-DIRECTED RNA POLYMERASE I SUBUNIT 2;	Sb04g009491.1		RNA polymerase Rpb2, domain 6|RNA polymerase Rpb2, domain 7
vanilla_combined.491	multidrug resistance protein 1, 2, putative [Ricinus communis]; multidrug resistance protein 1, 2, putative [Ricinus communis]	gnl|CDD|131259 TIGR02204, MsbA_rel, ABC transporter, permease/ATP-binding protein. This protein is related to a Proteobacterial ATP transporter that exports lipid A and to eukaryotic P-glycoproteins	AT3G28860.1	ATP binding cassette subfamily B19	ABC transporter, transmembrane domain, type 1;ATPase, AAA+ type, core;ABC transporter, transmembrane domain, type 1;ATPase, AAA+ type, core	LOC_Os04g38570.1	multidrug resistance protein, putative, expressed	response to endogenous stimulus; response to abiotic stimulus; tropism; flower development; post-embryonic development; protein binding; transport; membrane; plasma membrane; signal transduction; cellular component organization; transporter activity; hydrolase activity; multicellular organismal development; response to external stimulus; catabolic process; nucleobase, nucleoside, nucleotide and n…	transmembrane_regions; no description; Multidrug resistance ABC transporter MsbA, N-terminal domain; ABC_membrane; ABC_tran; MULTIDRUG RESISTANCE PROTEIN 1, 2, 3 P GLYCOPROTEIN 1, 2, 3; ATP-BINDING CASSETTE TRANSPORTER; P-loop containing nucleoside triphosphate hydrolases; ABC_TM1F; ABC_TRANSPORTER_2; ABC_TRANSPORTER_1;	Sb06g030350.1	Multidrug/pheromone exporter, ABC superfamily	ABC transporter transmembrane region|ABC transporter|ABC transporter transmembrane region|ABC transporter
vanilla_combined.492	probable ADP-ribosylation factor GTPase-activating protein AGD6 [Vitis vinifera]	gnl|CDD|213272 cd05904, 4CL, 4-Coumarate-CoA Ligase (4CL). 4-Coumarate:coenzyme A ligase is a key enzyme in the phenylpropanoid metabolic pathway for monolignol and flavonoid biosynthesis. It catalyzes the synthesis of hydroxycinnamate-CoA thioesters in a two-step reaction, involving the formation of hydroxycinnamate-AMP anhydride and the nucleophilic substitution of AMP by CoA. The phenylpropano…	AT2G37550.1	ARF-GAP domain 7	Arf GTPase activating protein	LOC_Os03g17020.2	GTPase-activating protein, putative, expressed	signal transduction; nucleobase, nucleoside, nucleotide and nucleic acid catabolic process; enzyme regulator activity; DNA binding; nucleus; cytosol; binding;	ArfGap; REVINTRACTNG; ARF GTPASE-ACTIVATING PROTEIN; CENTAURINARF; no description; Pyk2-associated protein beta ARF-GAP domain; ARFGAP;	Sb01g039320.1	ADP-ribosylation factor GTPase activator	Putative GTPase activating protein for Arf
vanilla_combined.493	retrotransposon protein, putative, unclassified [Oryza sativa Japonica Group]		AT1G10870.1	ARF-GAP domain 4	BAR;Pleckstrin homology;Arf GTPase activating protein;Ankyrin repeat;Ankyrin repeat	LOC_Os07g36710.1	retrotransposon protein, putative, unclassified, expressed		RVT_2; GAG-POL-RELATED RETROTRANSPOSON; DNARNA polymerases;	Sb07g008525.1		Reverse transcriptase (RNA-dependent DNA polymerase)
vanilla_combined.494	ATP-dependent DNA helicase, RecQ family protein, expressed [Oryza sativa Japonica Group]	gnl|CDD|129701 TIGR00614, recQ_fam, ATP-dependent DNA helicase, RecQ family. All proteins in this family for which functions are known are 3&apos;-5&apos; DNA-DNA helicases. These proteins are used for recombination, recombinational repair, and possibly maintenance of chromosome stability. This family is based on the phylogenomic analysis of JA Eisen (1999, Ph.D. Thesis, Stanford University) [DNA…	AT1G31360.1	RECQ helicase L2	DNA helicase, ATP-dependent, RecQ type, N-terminal;Helicase/RNase D C-terminal, HRDC domain	LOC_Os11g48090.5	helicase conserved C-terminal domain containing protein, expressed		no description; P-loop containing nucleoside triphosphate hydrolases; HRDC; HELICASE_ATP_BIND_1; HELICASE_CTER; coiled-coil; Helicase_C; DEAD; DNA HELICASE RECQ1; DNA HELICASE RECQ FAMILY MEMBER; recQ_fam: ATP-dependent DNA helicase, RecQ f;	Sb01g027020.1	Predicted ATP-dependent RNA helicase FAL1, involved in rRNA maturation, DEAD-box superfamily	DEAD/DEAH box helicase|Helicase conserved C-terminal domain
vanilla_combined.495	Zinc finger CCCH domain-containing protein [Medicago truncatula]; Zinc finger CCCH domain-containing protein [Medicago truncatula]		AT3G26850.1	histone-lysine N-methyltransferases		LOC_Os03g11580.1		biosynthetic process; nucleobase, nucleoside, nucleotide and nucleic acid intracellular; cellular component organization; protein modification process; transferase activity;	PRICHEXTENSN;	Sb10g008980.1
vanilla_combined.496
vanilla_combined.497
vanilla_combined.498	polynucleotide kinase- 3&apos;-phosphatase, putative [Ricinus communis]; polynucleotide kinase- 3&apos;-phosphatase, putative [Ricinus communis]	gnl|CDD|187696 cd09272, RNase_HI_RT_Ty1, Ty1/Copia family of RNase HI in long-term repeat retroelements. Ribonuclease H (RNase H) enzymes are divided into two major families, Type 1 and Type 2, based on amino acid sequence similarities and biochemical properties. RNase H is an endonuclease that cleaves the RNA strand of an RNA/DNA hybrid in a sequence non-specific manner in the presence of divale…	AT3G14890.1	phosphoesterase	SSF57716;SSF57716;SSF57716;SSF56784	LOC_Os01g53560.1	phosphoesterase, putative, expressed	DNA binding; binding; catalytic activity;	HAD-SF-IIIA: HAD hydrolase, family IIIA; PARP_ZN_FINGER_2; no description; HAD-like; Glucocorticoid receptor-like DNA-binding domain; DNA-3'-Pase: DNA 3'-phosphatase; POLYNUCLEOTIDE KINASE- 3'-PHOSPHATASE; zf-PARP; PNK3P;	Sb03g033940.1		Poly(ADP-ribose) polymerase and DNA-Ligase Zn-finger region|Poly(ADP-ribose) polymerase and DNA-Ligase Zn-finger region|Polynucleotide kinase 3 phosphatase
vanilla_combined.499	Os07g0154400 [Oryza sativa Japonica Group]; Os07g0154400 [Oryza sativa Japonica Group]	gnl|CDD|212595 cd11721, FANCD2, Fanconi anemia D2 protein. The Fanconi anemia ID complex consists of two subunits, Fanconi anemia I and Fanconi anemia D2 (FANCI-FANCD2) and plays a central role in the repair of DNA interstrand cross-links (ICLs). The complex is activated via DNA damage-induced phosphorylation by ATR (ataxia telangiectasia and Rad3-related) and monoubiquitination by the FA core co…	AT4G14970.1	unknown protein; FUNCTIONS IN: molecular_function unknown; INVOLVED IN: biological_process unknown; LOCATED IN: chloroplast; EXPRESSED IN: 14 plant structures; EXPRESSED DURING: 6 growth stages; Has 257 Blast hits to 164 proteins in 70 species: Archae - 0; Bacteria - 4; Metazoa - 189; Fungi - 0; Plants - 38; Viruses - 0; Other Eukaryotes - 26 (source: NCBI BLink).		LOC_Os07g05960.1		plastid;	ARM repeat;	Sb02g003260.1	Uncharacterized conserved protein
vanilla_combined.500	integrase [Beta vulgaris]	gnl|CDD|206391 pfam14223, UBN2, gag-polypeptide of LTR copia-type. This family is found in Plants and fungi, and contains LTR-polyproteins, or retrotransposons of the copia-type				LOC_Os03g12600.1	retrotransposon protein, putative, unclassified, expressed		coiled-coil; Ribonuclease H-like; DNARNA polymerases; no description; INTEGRASE; RVT_2; rve; GAG-POL-RELATED RETROTRANSPOSON;
vanilla_combined.501	putative pentatricopeptide repeat-containing protein At5g09950 [Vitis vinifera]	gnl|CDD|178645 PLN03097, FHY3, Protein FAR-RED ELONGATED HYPOCOTYL 3; Provisional	AT1G10240.1	FAR1-related sequence 11	Transcription factor, FAR1-related;MULE transposase, conserved domain;Zinc finger, SWIM-type	LOC_Os04g36590.1	transposon protein, putative, unclassified, expressed		no description; FAR1; ZF_SWIM; MULE;	Sb06g017580.1		FAR1 family|SWIM zinc finger
vanilla_combined.502	F15O4.13 [Arabidopsis thaliana]	gnl|CDD|73154 cd01647, RT_LTR, RT_LTR: Reverse transcriptases (RTs) from retrotransposons and retroviruses which have long terminal repeats (LTRs) in their DNA copies but not in their RNA template. RT catalyzes DNA replication from an RNA template, and is responsible for the replication of retroelements. An RT gene is usually indicative of a mobile element such as a retrotransposon or retrovirus.…	ATMG00860.1	DNA/RNA polymerases superfamily protein	SSF56672	LOC_Os04g24370.1	retrotransposon protein, putative, unclassified, expressed		coiled-coil; RVT_1; Retrotrans_gag; ZF_CCHC; RETROVIRUS POLYPROTEIN; GAGPOLENV POLYPROTEIN; no description; DNARNA polymerases; RT_POL;	Sb07g011900.1		Retrotransposon gag protein|Zinc knuckle|Retroviral aspartyl protease|Reverse transcriptase (RNA-dependent DNA polymerase)|Integrase core domain|'chromo' (CHRromatin Organisation MOdifier) domain
vanilla_combined.503		gnl|CDD|178210 PLN02600, PLN02600, enoyl-CoA hydratase	AT4G16800.1	ATP-dependent caseinolytic (Clp) protease/crotonase family protein	SSF52096	LOC_Os02g43720.1	enoyl-CoA hydratase/isomerase family protein, putative, expressed	lipid catalytic activity; mitochondrion;	ENOYL_COA_HYDRATASE; ECH; ENOYL-COA HYDRATASE-RELATED; ClpPcrotonase; no description;	Sb04g033140.1	Enoyl-CoA hydratase	Enoyl-CoA hydratase/isomerase family
vanilla_combined.504	endoribonuclease Dicer homolog 2a-like [Brachypodium distachyon]	gnl|CDD|190615 pfam03368, dsRNA_bind, Double stranded RNA binding domain. This domain is a divergent double stranded RNA-binding domain. It is found in members of the Dicer protein family which function in RNA interference, an evolutionarily conserved mechanism for gene silencing using double-stranded RNA (dsRNA) molecules	AT3G03300.1	dicer-like 2	Helicase, superfamily 1/2, ATP-binding domain;DNA/RNA helicase, C-terminal;Dicer double-stranded RNA-binding fold;Argonaute/Dicer protein, PAZ;Ribonuclease III;Ribonuclease III;Double-stranded RNA-binding-like	LOC_Os03g38740.1	Dicer, putative, expressed		no description; DICER_DSRBF; HELICASE_CTER; HELICASE_ATP_BIND_1; PAZ; RNASE_3_2; DS_RBD; RNASE_3_1; PAZ domain; P-loop containing nucleoside triphosphate hydrolases; RNase III catalytic domain-like Pfam 00636; HELICASE-RELATED; DEAD; Helicase_C; dsRNA_bind; Ribonuclease_3;	Sb01g015670.1	dsRNA-specific nuclease Dicer and related ribonucleases	Type III restriction enzyme, res subunit|DEAD/DEAH box helicase|Helicase conserved C-terminal domain|Domain of unknown function|PAZ domain|RNase3 domain|RNase3 domain|Double-stranded RNA binding motif
vanilla_combined.505	ABC transporter C family member 5-like [Vitis vinifera]	gnl|CDD|178676 PLN03130, PLN03130, ABC transporter C family member; Provisional	AT1G04120.1	multidrug resistance-associated protein 5	ABC transporter, transmembrane domain, type 1;SSF52540;ABC transporter, transmembrane domain, type 1;SSF52540	LOC_Os03g04920.1	multidrug resistance-associated protein, putative, expressed	transport; signal transduction; hydrolase activity; transporter activity; receptor activity; signal transducer activity; membrane; vacuole; cellular homeostasis; catabolic process; nucleobase, nucleoside, nucleotide and nucleic acid response to stress; response to abiotic stimulus;	P-loop containing nucleoside triphosphate hydrolases; no description; ATP-BINDING CASSETTE TRANSPORTER; MULTIDRUG RESISTANCE-ASSOCIATED PROTEIN 2, 6 MRP2, 6, ABC-TRANSOPRTER; ABC_tran; ABC_membrane; transmembrane_regions; coiled-coil; ABC_TM1F; Multidrug resistance ABC transporter MsbA, N-terminal domain; ABC_TRANSPORTER_2; ABC_TRANSPORTER_1; signal-peptide;	Sb01g047430.1	Multidrug resistance-associated protein/mitoxantrone resistance protein, ABC superfamily	ABC transporter transmembrane region|ABC transporter|ABC transporter transmembrane region|ABC transporter
vanilla_combined.506	glycine-rich protein-like [Oryza sativa Japonica Group]; glycine-rich protein-like [Oryza sativa Japonica Group]		AT1G80000.1	CASC3/Barentsz eIF4AIII binding	CASC3/Barentsz eIF4AIII binding	LOC_Os01g41190.1	glycine-rich protein, putative, expressed		Btz;	Sb03g026810.1
vanilla_combined.507	ferric reduction oxidase 7, chloroplastic-like [Vitis vinifera]	gnl|CDD|177929 PLN02292, PLN02292, ferric-chelate reductase	AT5G49730.1	ferric reduction oxidase 6	Ferric reductase-like transmembrane component, N-terminal;Riboflavin synthase-like beta-barrel;SSF52343	LOC_Os04g36720.1	ferric-chelate reductase, putative, expressed	membrane; generation of precursor metabolites and energy; photosynthesis; catalytic activity; plastid;	signal-peptide; transmembrane_regions; FAD_FR; Riboflavin synthase domain-like; Ferredoxin reductase-like, C-terminal NADP-linked domain; NADPH OXIDASE; FERRIC-CHELATE REDUCTASE; NAD_binding_6; Ferric_reduct; FAD_binding_8;	Sb06g017800.1	Ferric reductase, NADH/NADPH oxidase and related proteins	Ferric reductase like transmembrane component|FAD-binding domain|Ferric reductase NAD binding domain
vanilla_combined.508			AT1G19400.1	Erythronate-4-phosphate dehydrogenase family protein	Erythronate-4-phosphate dehydrogenase	LOC_Os03g56420.2			2-HYDROXYACID DEHYDROGENASE;	Sb01g006540.1
vanilla_combined.509
vanilla_combined.510	peroxisome biogenesis protein 22-like [Brachypodium distachyon]		AT3G21865.1	peroxin 22		LOC_Os04g53690.1		cellular component organization; protein binding;		Sb06g029430.1
vanilla_combined.511	carbon catabolite repressor protein 4 homolog 5-like [Glycine max]	gnl|CDD|178689 PLN03144, PLN03144, Carbon catabolite repressor protein 4 homolog; Provisional	AT1G73875.1	DNAse I-like superfamily protein	Endonuclease/exonuclease/phosphatase	LOC_Os01g42490.2	endonuclease/exonuclease/phosphatase family domain containing protein, expressed	catalytic activity;	Exo_endo_phos; CARBON CATABOLITE REPRESSOR PROTEIN 4; DNase I-like; CARBON CATABOLITE REPRESSOR PROTEIN 4-RELATED;	Sb10g009570.1	Transcriptional effector CCR4-related protein	Endonuclease/Exonuclease/phosphatase family
vanilla_combined.512	pseudouridylate synthase-like [Oryza sativa Japonica Group]		AT5G35400.2	Pseudouridine synthase family protein	Pseudouridine synthase, catalytic domain	LOC_Os06g45250.1	tRNA pseudouridine synthase family protein, putative, expressed	nucleobase, nucleoside, nucleotide and nucleic acid catalytic activity;	PseudoU_synth_1; signal-peptide; no description; Pseudouridine synthase; PSEUDOURIDYLATE SYNTHASE;	Sb10g026490.1	Predicted pseudouridylate synthase
vanilla_combined.513	Os12g0628100 [Oryza sativa Japonica Group]; RecName: Full=Actin-depolymerizing factor 11; Short=ADF-11; Short=OsADF11; Actin-depolymerizing factor, putative, expressed [Oryza sativa Japonica Group]; Os12g0628100 [Oryza sativa Japonica Group]	gnl|CDD|178755 PLN03216, PLN03216, actin depolymerizing factor; Provisional	AT2G31200.1	actin depolymerizing factor 6	Actin-binding, cofilin/tropomyosin type	LOC_Os12g43340.1	actin-depolymerizing factor, putative, expressed	protein binding; intracellular;	COFILIN-RELATED; Cofilin_ADF; Actin depolymerizing proteins; no description; ADF_H;	Sb01g006330.1	Actin depolymerizing factor	Cofilin/tropomyosin-type actin-binding protein
vanilla_combined.514	N-acetyltransferase 9-like protein [Vitis vinifera]	gnl|CDD|149018 pfam07727, RVT_2, Reverse transcriptase (RNA-dependent DNA polymerase). A reverse transcriptase gene is usually indicative of a mobile element such as a retrotransposon or retrovirus. Reverse transcriptases occur in a variety of mobile elements, including retrotransposons, retroviruses, group II introns, bacterial msDNAs, hepadnaviruses, and caulimoviruses. This Pfam entry includes…	AT2G04845.1	Acyl-CoA N-acyltransferases (NAT) superfamily protein	Acyl-CoA N-acyltransferase	LOC_Os03g09860.2	acetyltransferase, GNAT family, putative, expressed	transferase activity;	Acetyltransf_1; N-ACETYLTRANSFERASE 9; Acyl-CoA N-acyltransferases Nat; GNAT; no description;	Sb01g044190.1	Predicted phosphoglucosamine acetyltransferase	Acetyltransferase (GNAT) family
vanilla_combined.515	gag-pol polyprotein [Silene latifolia]					LOC_Os06g25800.1	retrotransposon protein, putative, unclassified, expressed		no description; Ribonuclease H-like; DNARNA polymerases; GAGPOLENV POLYPROTEIN; RETROVIRUS POLYPROTEIN; rve; transmembrane_regions; signal-peptide; RVT_1; PROKAR_LIPOPROTEIN; coiled-coil; INTEGRASE; RT_POL;	Sb07g011900.1		Retrotransposon gag protein|Zinc knuckle|Retroviral aspartyl protease|Reverse transcriptase (RNA-dependent DNA polymerase)|Integrase core domain|'chromo' (CHRromatin Organisation MOdifier) domain
vanilla_combined.516
vanilla_combined.517
vanilla_combined.518	expressed protein [Oryza sativa Japonica Group]		AT3G07530.1	CONTAINS InterPro DOMAIN/s: Beta-Casp domain (InterPro:IPR022712); BEST Arabidopsis thaliana protein match is: cleavage and polyadenylation specificity factor 73 kDa subunit-II (TAIR:AT2G01730.1); Has 624 Blast hits to 615 proteins in 160 species: Archae - 54; Bacteria - 6; Metazoa - 333; Fungi - 44; Plants - 93; Viruses - 0; Other Eukaryotes - 94 (source: NCBI BLink).	Beta-Casp domain	LOC_Os01g31360.3				Sb03g043310.1	Predicted cleavage and polyadenylation specificity factor (CPSF subunit)
vanilla_combined.519
vanilla_combined.520	PGR5-like protein 1A, chloroplastic-like [Brachypodium distachyon]	gnl|CDD|187696 cd09272, RNase_HI_RT_Ty1, Ty1/Copia family of RNase HI in long-term repeat retroelements. Ribonuclease H (RNase H) enzymes are divided into two major families, Type 1 and Type 2, based on amino acid sequence similarities and biochemical properties. RNase H is an endonuclease that cleaves the RNA strand of an RNA/DNA hybrid in a sequence non-specific manner in the presence of divale…	AT4G11960.1	PGR5-like B		LOC_Os08g41460.6		generation of precursor metabolites and energy; photosynthesis; membrane; plastid; thylakoid;	transmembrane_regions;	Sb02g009610.3
vanilla_combined.521	Protein FAM38B [Medicago truncatula]; Protein FAM38B [Medicago truncatula]		AT2G48060.1	unknown protein; FUNCTIONS IN: molecular_function unknown; INVOLVED IN: biological_process unknown; LOCATED IN: endomembrane system; EXPRESSED IN: shoot, sperm cell; CONTAINS InterPro DOMAIN/s: Protein of unknown function DUF3595 (InterPro:IPR021999); Has 533 Blast hits to 341 proteins in 95 species: Archae - 2; Bacteria - 15; Metazoa - 318; Fungi - 0; Plants - 93; Viruses - 0; Other Eukaryotes -…	Protein of unknown function DUF3595	LOC_Os01g29230.1		cell;	DUF3595; transmembrane_regions; signal-peptide; coiled-coil; UNCHARACTERIZED; gb def: Hypothetical protein At2g48050;	Sb03g018900.1	Uncharacterized conserved protein
vanilla_combined.522	clavaminate synthase-like protein At3g21360-like [Glycine max]	gnl|CDD|165707 PLN00139, PLN00139, hypothetical protein; Provisional	AT3G21360.1	2-oxoglutarate (2OG) and Fe(II)-dependent oxygenase superfamily protein	SSF51197	LOC_Os08g29510.1		nucleus; catalytic activity;	TauD; Clavaminate synthase-like;	Sb07g019340.1
vanilla_combined.523	structural maintenance of chromosomes protein 3-like [Vitis vinifera]	gnl|CDD|31389 COG1196, Smc, Chromosome segregation ATPases [Cell division and chromosome partitioning]	AT2G27170.1	Structural maintenance of chromosomes (SMC) family protein	RecF/RecN/SMC protein, N-terminal;SMCs flexible hinge	LOC_Os02g04050.1	chromosome segregation protein, putative, expressed	nucleus; nucleotide binding; cellular component organization; cell cycle; intracellular;	coiled-coil; SMC_hinge; no description; Smc hinge domain; STRUCTURAL MAINTENANCE OF CHROMOSOMES SMC FAMILY MEMBER; STRUCTURAL MAINTENANCE OF CHROMOSOMES SMC3; P-loop containing nucleoside triphosphate hydrolases; SMC_N;	Sb09g030220.1		RecF/RecN/SMC N terminal domain|SMC proteins Flexible Hinge Domain
vanilla_combined.524	exocyst complex component SEC3A isoform 1 [Vitis vinifera]	gnl|CDD|204308 pfam09763, Sec3, Exocyst complex component Sec3. This entry is the conserved middle and C-terminus of the Sec3 protein. Sec3 binds to the C-terminal cytoplasmic domain of GLYT1 (glycine transporter protein 1). Sec3 is the exocyst component that is closest to the plasma membrane docking site and it serves as a spatial landmark in the plasma membrane for incoming secretory vesicles. …	AT1G47550.2	exocyst complex component sec3A	Exocyst complex, component Exoc1	LOC_Os03g42750.1	roothairless 1, putative, expressed	cytoplasm; plasma membrane;	coiled-coil; Sec3; SEC3SYNTAXIN-RELATED; EXOCYST COMPLEX COMPONENT SEC3;	Sb01g014290.1	Exocyst protein Sec3
vanilla_combined.525	nuclear pore complex protein Nup205-like [Vitis vinifera]	gnl|CDD|204770 pfam11894, DUF3414, Protein of unknown function (DUF3414). This family of proteins are functionally uncharacterized. This protein is found in eukaryotes. Proteins in this family are typically between 764 to 2011 amino acids in length. This protein has a conserved LLG sequence motif	AT5G51200.1	Protein of unknown function (DUF3414)	Protein of unknown function DUF3414	LOC_Os02g10790.1		protein binding; nuclear envelope; plastid;	transmembrane_regions; DUF3414;	Sb04g007000.1	Uncharacterized conserved protein
vanilla_combined.526	BTB/POZ domain-containing protein FBL11-like [Brachypodium distachyon]	gnl|CDD|191136 pfam04949, Transcrip_act, Transcriptional activator. This family of proteins may act as a transcriptional activator. It plays a role in stress response in plants	AT2G36370.1	ubiquitin-protein ligases	BTB/POZ fold;BTB/Kelch-associated;SSF52047	LOC_Os01g73750.1	Leucine Rich Repeat family protein, expressed	protein catabolic process; protein modification process; catalytic activity;	F-BOXLEUCINE RICH REPEAT PROTEIN; F-BOX PROTEIN FAMILY, ATFBL11; RNI-like; no description;	Sb03g047153.1
vanilla_combined.527	ADP,ATP carrier protein, mitochondrial-like [Vitis vinifera]	gnl|CDD|173456 PTZ00169, PTZ00169, ADP/ATP transporter on adenylate translocase; Provisional	AT3G08580.1	ADP/ATP carrier 1	Mitochondrial substrate carrier	LOC_Os02g48720.1	mitochondrial carrier protein, putative, expressed	membrane; transport; transporter activity; nucleolus; binding; plastid; mitochondrion; plasma membrane; vacuole; cell wall;	Mitochondrial carrier; transmembrane_regions; SOLCAR; MITOCHONDRIAL CARRIER PROTEIN RELATED; ADP,ATP CARRIER PROTEIN; Mito_carr; ADPTRNSLCASE; MITOCARRIER;	Sb04g029750.1	Mitochondrial ADP/ATP carrier proteins	Mitochondrial carrier protein|Mitochondrial carrier protein|Mitochondrial carrier protein
vanilla_combined.528	serine/threonine-protein kinase sepA-like [Vitis vinifera]	gnl|CDD|173731 cd06627, STKc_Cdc7_like, Catalytic domain of Cell division control protein 7-like Protein Serine/Threonine Kinases. Serine/threonine kinases (STKs), (Cdc7)-like subfamily, catalytic (c) domain. STKs catalyze the transfer of the gamma-phosphoryl group from ATP to serine/threonine residues on protein substrates. The Cdc7-like subfamily is part of a larger superfamily that includes th…	AT3G13530.1	mitogen-activated protein kinase kinase kinase 7	Protein kinase-like domain;Armadillo-type fold;Armadillo-type fold	LOC_Os04g56530.1	STE_MEKK_ste11_MAP3K.1 - STE kinases include homologs to sterile 7, sterile 11 and sterile 20 from yeast, expressed	multicellular organismal development; nucleotide binding; kinase activity; protein modification process; binding; cytosol; cellular component organization; plasma membrane;	TYRKINASE; Protein kinase-like PK-like; no description; PROTEIN_KINASE_ATP; PROTEIN_KINASE_ST; PROTEIN_KINASE_DOM; MAPKK-RELATED SERINETHREONINE PROTEIN KINASES; CELL DIVISION CONTROL PROTEIN 15 , CDC15; Pkinase; ARM repeat;	Sb06g031600.1	MEKK and related serine/threonine protein kinases	Protein kinase domain|Protein tyrosine kinase|Armadillo/beta-catenin-like repeat|Armadillo/beta-catenin-like repeat|Armadillo/beta-catenin-like repeat|Armadillo/beta-catenin-like repeat|Armadillo/beta-catenin-like repeat
vanilla_combined.529	Protein SEY1, putative [Ricinus communis]; Protein SEY1, putative [Ricinus communis]	gnl|CDD|203340 pfam05879, RHD3, Root hair defective 3 GTP-binding protein (RHD3). This family consists of several eukaryotic root hair defective 3 like GTP-binding proteins. It has been speculated that the RHD3 protein is a member of a novel class of GTP-binding proteins that is widespread in eukaryotes and required for regulated cell enlargement. The family also contains the homologous yeast syn…	AT5G45160.1	Root hair defective 3 GTP-binding protein (RHD3)	Root hair defective 3 GTP-binding	LOC_Os12g41170.1	SEY1, putative, expressed	nucleotide binding;	INTERFERON-INDUCED GUANYLATE-BINDING PROTEIN; RHD3; coiled-coil; P-loop containing nucleoside triphosphate hydrolases;	Sb04g019800.1	GTP-binding protein	Root hair defective 3 GTP-binding protein (RHD3)
vanilla_combined.530	uncharacterized protein LOC100257505 isoform 1 [Vitis vinifera]	gnl|CDD|206052 pfam13881, Rad60-SLD_2, Ubiquitin-2 like Rad60 SUMO-like	AT4G08550.1	electron carriers;protein disulfide oxidoreductases	Glutaredoxin;SSF46785;Protein of unknown function DUF547	LOC_Os06g12030.2	glutaredoxin domain containing protein, putative, expressed	catalytic activity; cellular homeostasis;	Glutaredoxin; UNCHARACTERIZED; no description; "Winged helix" DNA-binding domain; Thioredoxin-like; DEP; GLUTAREDOXIN_2; DUF547;	Sb10g007910.1	Glutaredoxin and related proteins	Glutaredoxin|Domain found in Dishevelled, Egl-10, and Pleckstrin|Protein of unknown function, DUF547
vanilla_combined.531	alpha,alpha-trehalose-phosphate synthase [UDP-forming] 6 [Vitis vinifera]	gnl|CDD|177855 PLN02205, PLN02205, alpha,alpha-trehalose-phosphate synthase [UDP-forming]	AT1G68020.2	UDP-Glycosyltransferase / trehalose-phosphatase family protein	SSF53756;SSF56784	LOC_Os09g23350.1	trehalose synthase, putative, expressed	hydrolase activity; transferase activity; biosynthetic process; carbohydrate	Trehalose_PPase; no description; HAD-like; UDP-Glycosyltransferaseglycogen phosphorylase; HAD-SF-IIB: HAD hydrolase, family IIB; T6PP: trehalose-phosphatase; TREHALOSE-6-PHOSPHATE SYNTHASE; Glyco_transf_20;	Sb02g024140.1	Trehalose-6-phosphate synthase component TPS1 and related subunits	Glycosyltransferase family 20|Trehalose-phosphatase
vanilla_combined.532
vanilla_combined.533	probable cellulose synthase A catalytic subunit 5 [UDP-forming] [Vitis vinifera]	gnl|CDD|178055 PLN02436, PLN02436, cellulose synthase A	AT4G39350.1	cellulose synthase A2	SSF57850;NOVEL00175;Cellulose synthase	LOC_Os07g24190.1	CESA3 - cellulose synthase, expressed	membrane; transferase activity; biosynthetic process; carbohydrate	ZF_RING_2; no description; RINGU-box; X-BOX TRANSCRIPTION FACTOR-RELATED; TGACG-MOTIF-BINDING FACTOR; coiled-coil; transmembrane_regions; Cellulose_synt;	Sb01g002050.1		PHD-finger|Cellulose synthase
vanilla_combined.534	ribosomal protein S16 [Hevea brasiliensis]; ribosomal protein S16 [Hevea brasiliensis]	gnl|CDD|176950 CHL00005, rps16, ribosomal protein S16	ATCG00050.1	ribosomal protein S16	Ribosomal protein S16	LOC_Os10g21196.1	chloroplast 30S ribosomal protein S16, putative, expressed	ribosome; plastid; translation; structural molecule activity;	S16: ribosomal protein S16; 30S RIBOSOMAL PROTEIN S16; CHLOROPLAST 30S RIBOSOMAL PROTEIN S16; RIBOSOMAL_S16; no description; Ribosomal protein S16;	Sb02g003795.1		Ribosomal protein S16
vanilla_combined.535	myosin-H heavy chain-like [Vitis vinifera]	gnl|CDD|30106 cd01384, MYSc_type_XI, Myosin motor domain, plant-specific type XI myosin, involved in organelle transport. This catalytic (head) domain has ATPase activity and belongs to the larger group of P-loop NTPases. Myosins are actin-dependent molecular motors that play important roles in muscle contraction, cell motility, and organelle transport. The head domain is a molecular motor, which…	AT4G33200.1	myosin, putative	SSF52540;SSF52540;Dilute	LOC_Os03g48140.1	myosin, putative, expressed	reproduction; anatomical structure morphogenesis; cellular component organization; cell differentiation; multicellular organismal development; motor activity; cell growth; post-embryonic development; cytoskeleton;	IQ; coiled-coil; DILUTE; no description; P-loop containing nucleoside triphosphate hydrolases; MYOSIN; MYOSIN XI; Myosin_N; Myosin_head; MYOSINHEAVY;	Sb04g034830.1	Myosin class V heavy chain	Myosin N-terminal SH3-like domain|Myosin head (motor domain)|IQ calmodulin-binding motif|IQ calmodulin-binding motif|IQ calmodulin-binding motif|IQ calmodulin-binding motif|IQ calmodulin-binding motif|IQ calmodulin-binding motif|DIL domain
vanilla_combined.536	Os03g0659900 [Oryza sativa Japonica Group]; expressed protein [Oryza sativa Japonica Group]; S3 self-incompatibility locus-linked pollen 3.15 protein, putative, expressed [Oryza sativa Japonica Group]; Os03g0659900 [Oryza sativa Japonica Group]	gnl|CDD|177657 PLN00019, PLN00019, photosystem I reaction center subunit III; Provisional	AT1G60995.1	FUNCTIONS IN: molecular_function unknown; INVOLVED IN: biological_process unknown; LOCATED IN: cellular_component unknown; EXPRESSED IN: 20 plant structures; EXPRESSED DURING: 10 growth stages; CONTAINS InterPro DOMAIN/s: Membralin (InterPro:IPR019144); Has 172 Blast hits to 170 proteins in 70 species: Archae - 0; Bacteria - 0; Metazoa - 110; Fungi - 0; Plants - 38; Viruses - 0; Other Eukaryotes …	Membralin	LOC_Os03g45770.1			transmembrane_regions; Membralin; gb def: Hypothetical protein At1g61000T7P1_14; MEMBRALINKINETOCHORE PROTEIN NUF2; signal-peptide;	Sb01g012790.1	Uncharacterized conserved protein
vanilla_combined.537
vanilla_combined.538	cop9 signalosome complex subunit, putative [Ricinus communis]; cop9 signalosome complex subunit, putative [Ricinus communis]		AT3G61140.1	26S proteasome, regulatory subunit Rpn7;Proteasome component (PCI) domain	26S proteasome, regulatory subunit Rpn7;Proteasome component (PCI) domain	LOC_Os03g02540.1	proteasome subunit, putative, expressed	protein modification process; nucleus; post-embryonic development; response to abiotic stimulus; response to stress; protein binding; cytosol; cellular component organization; reproduction; embryo development;	RPN7; COP9 SIGNALOSOME COMPLEX SUBUNIT 1; coiled-coil; PCI; "Winged helix" DNA-binding domain; no description; 26S PROTESOME SUBUNIT 6;	Sb01g049510.1	COP9 signalosome, subunit CSN1	PCI domain
vanilla_combined.539	putative protein [Arabidopsis thaliana]		AT3G58530.1	RNI-like superfamily protein	SSF52047	LOC_Os02g17990.1	Leucine Rich Repeat family protein, expressed	cytosol;	no description; RNI-like; F-BOXLEUCINE RICH REPEAT PROTEIN; LRR PROTEIN-RELATED, ARATH;	Sb04g011030.1		Leucine Rich Repeat|Leucine Rich Repeat|Leucine Rich Repeat|Leucine Rich Repeat|Leucine Rich Repeat|Leucine Rich Repeat|Leucine Rich Repeat|Leucine Rich Repeat
vanilla_combined.540	lipid binding protein, putative [Ricinus communis]; lipid binding protein, putative [Ricinus communis]	gnl|CDD|115696 pfam07059, DUF1336, Protein of unknown function (DUF1336). This family represents the C-terminus (approximately 250 residues) of a number of hypothetical plant proteins of unknown function	AT1G06050.1	Protein of unknown function (DUF1336)	Protein of unknown function DUF1336	LOC_Os08g05640.2	DUF1336 domain containing protein, expressed		DUF1336;	Sb07g003450.1		Protein of unknown function (DUF1336)
vanilla_combined.541						LOC_Os12g34770.1	retrotransposon protein, putative, Ty1-copia subclass, expressed		rve; GAG-POL-RELATED RETROTRANSPOSON; DNARNA polymerases; no description; INTEGRASE; Ribonuclease H-like; RVT_2;
vanilla_combined.542			AT5G22040.1	unknown protein; Has 30201 Blast hits to 17322 proteins in 780 species: Archae - 12; Bacteria - 1396; Metazoa - 17338; Fungi - 3422; Plants - 5037; Viruses - 0; Other Eukaryotes - 2996 (source: NCBI BLink).
vanilla_combined.543
vanilla_combined.544	UDP-glucose:glycoprotein glucosyltransferase-like [Vitis vinifera]	gnl|CDD|133054 cd06432, GT8_HUGT1_C_like, The C-terminal domain of HUGT1-like is highly homologous to the GT 8 family. C-terminal domain of glycoprotein glucosyltransferase (UGT). UGT is a large glycoprotein whose C-terminus contains the catalytic activity. This catalytic C-terminal domain is highly homologous to Glycosyltransferase Family 8 (GT 8) and contains the DXD motif that coordinates dono…	AT1G71220.2	UDP-glucose:glycoprotein glucosyltransferases;transferases, transferring hexosyl groups;transferases, transferring glycosyl groups	UDP-glucose:Glycoprotein Glucosyltransferase;Glycosyl transferase, family 8	LOC_Os02g44510.1	UDP-glucose glycoprotein glucosyltransferase 1 precursor, putative, expressed	signal transduction; response to stress; biosynthetic process; protein modification process; carbohydrate endoplasmic reticulum; transferase activity; cell death; secondary	Nucleotide-diphospho-sugar transferases; UDP-g_GGTase; Glyco_transf_8; UDP-GLUCOSE GLYCOPROTEIN:GLUCOSYLTRANSFERASE; no description;	Sb04g036540.1	UDP-glucose:glycoprotein glucosyltransferase	UDP-glucose:Glycoprotein Glucosyltransferase
vanilla_combined.545	Os11g0191400 [Oryza sativa Japonica Group]; RecName: Full=Probable NAD kinase 2, chloroplastic; Flags: Precursor; ATP-NAD kinase, putative [Oryza sativa Japonica Group]; ATP-NAD kinase family protein, expressed [Oryza sativa Japonica Group]; Os11g0191400 [Oryza sativa Japonica Group]	gnl|CDD|178328 PLN02727, PLN02727, NAD kinase	AT1G21640.2	NAD kinase 2	SSF52799;ATP-NAD kinase, PpnK-type	LOC_Os11g08670.1	NAD kinase, putative, expressed	kinase activity; nucleobase, nucleoside, nucleotide and nucleic acid biosynthetic process; protein binding; plastid;	Phosphotyrosine protein phosphatases II; NAD kinase Pfam 01513; POLYPATP NAD KINASE; NAD_kinase; PPNK_MF_00361; no description;	Sb05g005750.1	Predicted sugar kinase	ATP-NAD kinase
vanilla_combined.546	copia LTR rider [Solanum lycopersicum]; copia LTR rider [Solanum lycopersicum]					LOC_Os06g43290.1	retrotransposon protein, putative, Ty1-copia subclass, expressed		no description; DNARNA polymerases; RVT_2; rve; GAG-POL-RELATED RETROTRANSPOSON; Ribonuclease H-like; INTEGRASE;
vanilla_combined.547						LOC_Os12g05520.1	retrotransposon protein, putative, unclassified, expressed		GAG-POL-RELATED RETROTRANSPOSON; INTEGRASE; Ribonuclease H-like; DNARNA polymerases; rve; RVT_2; no description;
vanilla_combined.548	protein binding protein [Zea mays]; protein binding protein [Zea mays]		AT2G41020.1	WW domain-containing protein	WW/Rsp5/WWP;WW/Rsp5/WWP	LOC_Os01g68760.1	WW domain containing protein, expressed		WW; WW_DOMAIN_2; WW_DOMAIN_1; no description; WW domain; POLYGLUTAMINE BINDING PROTEIN 1MARVEL MEMBRANE-ASSOCIATING DOMAIN CONTAINING 3;	Sb03g043740.1	Polyglutamine tract-binding protein PQBP-1	WW domain|WW domain
vanilla_combined.549	Os06g0334300 [Oryza sativa Japonica Group]; putative receptor-like protein kinase [Oryza sativa Japonica Group]; Os06g0334300 [Oryza sativa Japonica Group]	gnl|CDD|197581 smart00219, TyrKc, Tyrosine kinase, catalytic domain. Phosphotransferases. Tyrosine-specific kinase subfamily	AT3G46290.1	hercules receptor kinase 1	Protein kinase-like domain	LOC_Os06g22810.1	TKL_IRAK_CrRLK1L-1.14 - The CrRLK1L-1 subfamily has homology to the CrRLK1L homolog, expressed	cellular component organization; anatomical structure morphogenesis; cell growth; response to endogenous stimulus; kinase activity; protein modification process; signal transduction; post-embryonic development; plasma membrane;	Protein kinase-like PK-like; no description; Malectin; PROTEIN_KINASE_ATP; Pkinase_Tyr; PROTEIN_KINASE_DOM; signal-peptide; transmembrane_regions; PROTEIN_KINASE_ST; PTO-LIKE KINASE; SERINE-THREONINE PROTEIN KINASE, PLANT-TYPE;	Sb10g025840.1	Serine/threonine protein kinase	Protein kinase domain|Protein tyrosine kinase
vanilla_combined.550	poly(A) polymerase, putative [Ricinus communis]; poly(A) polymerase, putative [Ricinus communis]		AT5G23690.1	Polynucleotide adenylyltransferase family protein	SSF81301;SSF81891	LOC_Os03g03930.1	tRNA nucleotidyltransferase/polyA polymerase family protein, putative, expressed	nucleobase, nucleoside, nucleotide and nucleic acid RNA binding; transferase activity; plastid;	no description; TRNA-NUCLEOTIDYLTRANSFERASEPOLYA POLYMERASE FAMILY MEMBER; POLYA POLYMERASE, ARABIDOPSIS; PolyA_pol; Nucleotidyltransferase; Poly A polymerase C-terminal region-like;	Sb06g014480.1	tRNA nucleotidyltransferase/poly(A) polymerase	Poly A polymerase family
vanilla_combined.551			AT5G67490.1	unknown protein; CONTAINS InterPro DOMAIN/s: Protein of unknown function DUF1674 (InterPro:IPR012875); Has 30201 Blast hits to 17322 proteins in 780 species: Archae - 12; Bacteria - 1396; Metazoa - 17338; Fungi - 3422; Plants - 5037; Viruses - 0; Other Eukaryotes - 2996 (source: NCBI BLink).	Protein of unknown function DUF1674	LOC_Os06g06330.1			DUF1674;	Sb10g003960.1	Uncharacterized conserved protein	Protein of unknown function (DUF1674)
vanilla_combined.552	F-box and wd40 domain protein, putative [Ricinus communis]; F-box and wd40 domain protein, putative [Ricinus communis]	gnl|CDD|183824 PRK12902, secA, preprotein translocase subunit SecA; Reviewed	AT1G21650.3	Preprotein translocase SecA family protein	SSF57850;WD40/YVTN repeat-like-containing domain;SSF52540;SecA preprotein, cross-linking domain;SSF52540;SecA Wing/Scaffold	LOC_Os11g08980.1	preprotein translocase secA family protein, putative, expressed	transport; nucleotide binding; transporter activity; binding; catabolic process; nucleobase, nucleoside, nucleotide and nucleic acid embryo development; plastid; hydrolase activity;	SECA_MF_01382; SECA_MOTOR_DEAD; no description; Pre-protein crosslinking domain of SecA; P-loop containing nucleoside triphosphate hydrolases; Helical scaffold and wing domains of SecA; secA: preprotein translocase, SecA subunit; SecA_PP_bind; SecA_SW; SecA_DEAD; signal-peptide;	Sb05g005960.1		SecA DEAD-like domain|SecA preprotein cross-linking domain|SecA Wing and Scaffold domain
vanilla_combined.553	general transcription factor IIE subunit 1-like [Vitis vinifera]		AT1G03280.1	Transcription factor TFIIE, alpha subunit	Transcription factor TFIIE, alpha subunit	LOC_Os08g25460.1	transcription initiation factor, putative, expressed	nucleoplasm; nucleobase, nucleoside, nucleotide and nucleic acid biosynthetic process;	HTH_TFE_IIE; no description; TFIIE_alpha; TRANSCRIPTION INITIATION FACTOR IIE, ALPHA SUBUNIT; coiled-coil;	Sb01g023530.1	Transcription initiation factor IIE, alpha subunit	TFIIE alpha subunit
vanilla_combined.554	uric acid degradation bifunctional protein TTL-like [Brachypodium distachyon]	gnl|CDD|201317 pfam00576, Transthyretin, HIUase/Transthyretin family. This family includes transthyretin that is a thyroid hormone-binding protein that transports thyroxine from the bloodstream to the brain. However, most of the sequences listed in this family do not bind thyroid hormones. They are actually enzymes of the purine catabolism that catalyze the conversion of 5-hydroxyisourate (HIU) t…	AT5G58220.1	transthyretin-like protein	Bifunctional hydroxyisourate hydrolase/2-oxo-4-hydroxy-4-carboxy-5-ureidoimidazoline decarboxylase	LOC_Os03g27320.5	steroid binding protein, putative, expressed	catalytic activity; cellular component organization; response to extracellular stimulus; cell communication; cell growth; response to endogenous stimulus; signal transduction; peroxisome; protein binding; cytosol; intracellular; plasma membrane; hydrolase activity; biosynthetic process;	TRNSTHYRETIN; Transthyretin; OHCU_decarbox; URICASE AND TRANSTHYRETIN-RELATED; hdxy_isourate: hydroxyisourate hydrolas; Transthyretin prealbumin; no description; TRANSTHYRETIN_1;	Sb01g033540.1	Transthyretin and related proteins	Transthyretin precursor (formerly prealbumin)
vanilla_combined.555	serine/arginine rich splicing factor, putative [Ricinus communis]; serine/arginine rich splicing factor, putative [Ricinus communis]	gnl|CDD|31068 COG0724, COG0724, RNA-binding proteins (RRM domain) [General function prediction only]	AT3G13570.1	SC35-like splicing factor 30A	SSF54928	LOC_Os03g25770.2	RNA recognition motif containing protein, putative, expressed	RNA binding; nucleobase, nucleoside, nucleotide and nucleic acid protein binding; nucleoplasm; nucleolus; plasma membrane;	RRM; no description; RNA-binding domain, RBD; SERINEARGININE RICH SPLICING FACTOR; RRM_1;	Sb02g040350.1	Predicted splicing factor, SR protein superfamily	RNA recognition motif. (a.k.a. RRM, RBD, or RNP domain)
vanilla_combined.556
vanilla_combined.557		gnl|CDD|203795 pfam07889, DUF1664, Protein of unknown function (DUF1664). The members of this family are hypothetical plant proteins of unknown function. The region featured in this family is approximately 100 amino acids long				LOC_Os01g01070.2		cell;	DUF1664; signal-peptide;	Sb03g009200.1		Protein of unknown function (DUF1664)
vanilla_combined.558						LOC_Os05g44870.1	retrotransposon protein, putative, unclassified, expressed		coiled-coil; zf-CCHC; CLEAVAGE AND POLYADENYLATION SPECIFICITY FACTOR CLIPPER HOMOLOG; ZF_CCHC; ZINC FINGER CLIPPER-RELATED; no description;
vanilla_combined.559	F15O4.13 [Arabidopsis thaliana]		AT2G39260.1	binding;RNA binding	MIF4G-like, type 3;MIF4G-like, type 3;MIF4G-like, type 3;Up-frameshift suppressor 2	LOC_Os09g05080.1	retrotransposon protein, putative, unclassified, expressed		INTEGRASE; Retrotrans_gag; RT_POL; DNARNA polymerases; RETROVIRUS POLYPROTEIN; GAGPOLENV POLYPROTEIN; coiled-coil; no description; ZF_CCHC; RVT_1; rve; Ribonuclease H-like;	Sb07g011900.1		Retrotransposon gag protein|Zinc knuckle|Retroviral aspartyl protease|Reverse transcriptase (RNA-dependent DNA polymerase)|Integrase core domain|'chromo' (CHRromatin Organisation MOdifier) domain
vanilla_combined.560						LOC_Os10g34290.1	retrotransposon protein, putative, unclassified, expressed		DNARNA polymerases; RVT_2; coiled-coil; GAG-POL-RELATED RETROTRANSPOSON;
vanilla_combined.561	KHG/KDPG aldolase-like [Brachypodium distachyon]	gnl|CDD|31143 COG0800, Eda, 2-keto-3-deoxy-6-phosphogluconate aldolase [Carbohydrate transport and metabolism]				LOC_Os07g12160.1	KHG/KDPG aldolase, putative, expressed		no description; Aldolase; eda: 2-dehydro-3-deoxyphosphogluconate aldol;	Sb02g006510.1		KDPG and KHG aldolase
vanilla_combined.562
vanilla_combined.563										Sb0016s002240.1
vanilla_combined.564	pentatricopeptide repeat-containing protein At1g56690, mitochondrial-like [Vitis vinifera]	gnl|CDD|178626 PLN03077, PLN03077, Protein ECB2; Provisional	AT1G56690.1	Pentatricopeptide repeat (PPR) superfamily protein	Pentatricopeptide repeat;SSF48452;SSF48452;NOVEL00027	LOC_Os03g20190.1	pentatricopeptide, putative, expressed		PPR; PENTATRICOPEPTIDE REPEAT-CONTAINING PROTEIN; PPR: pentatricopeptide repeat domain; TPR-like; signal-peptide;	Sb02g022150.1		PPR repeat|PPR repeat|PPR repeat|PPR repeat|PPR repeat|PPR repeat|PPR repeat|PPR repeat|PPR repeat
vanilla_combined.565	RecName: Full=Probable metal-nicotianamine transporter YSL14; AltName: Full=Protein YELLOW STRIPE LIKE 14; Short=OsYSL14; oligopeptide transporter OPT-like [Oryza sativa Japonica Group]	gnl|CDD|190551 pfam03169, OPT, OPT oligopeptide transporter protein. The OPT family of oligopeptide transporters is distinct from the ABC pfam00005 and PTR pfam00854 transporter families. OPT transporters were first recognised in fungi (Candida albicans and Schizosaccharomyces pombe), but this alignment also includes orthologues from Arabidopsis thaliana. OPT transporters are thought to have 12-1…	AT1G65730.1	YELLOW STRIPE like 7	Oligopeptide transporter OPT superfamily	LOC_Os02g42220.1	transposon protein, putative, unclassified, expressed		transmembrane_regions; OPT; OPT_sfam: oligopeptide transporters, OPT sup;	Sb04g026840.1		OPT oligopeptide transporter protein
vanilla_combined.566	putative senescence-associated protein [Pisum sativum]					LOC_Os09g01000.1				Sb1138s002030.1
vanilla_combined.567	Subtilisin-like protease [Medicago truncatula]; Subtilisin-like protease [Medicago truncatula]	gnl|CDD|173795 cd04852, Peptidases_S8_3, Peptidase S8 family domain, uncharacterized subfamily 3. This family is a member of the Peptidases S8 or Subtilases serine endo- and exo-peptidase clan. They have an Asp/His/Ser catalytic triad similar to that found in trypsin-like proteases, but do not share their three-dimensional structure and are not homologous to trypsin. The stability of subtilases m…	AT5G59810.1	Subtilase family protein	Proteinase inhibitor, propeptide;Peptidase S8/S53, subtilisin/kexin/sedolisin;SSF52025	LOC_Os02g10520.1	OsSub12 - Putative Subtilisin homologue, expressed	cell; hydrolase activity; response to endogenous stimulus; protein cell wall; anatomical structure morphogenesis; post-embryonic development;	SUBTILASE_SER; no description; Peptidase_S8; Inhibitor_I9; SUBTILISIN; PA; SUBTILISIN-LIKE PROTEASE PLANT; SUBTILISINKEXIN-RELATED SERINE PROTEASE; Subtilisin-like; Transferrin receptor ectodomain, apical domain; Protease propeptidesinhibitors; signal-peptide; transmembrane_regions;	Sb04g006740.1		PA domain
vanilla_combined.568	pentatricopeptide repeat-containing protein At5g55840-like [Vitis vinifera]		AT4G27510.1	unknown protein; Has 25 Blast hits to 23 proteins in 8 species: Archae - 0; Bacteria - 0; Metazoa - 0; Fungi - 0; Plants - 25; Viruses - 0; Other Eukaryotes - 0 (source: NCBI BLink).		LOC_Os02g26300.1				Sb09g027780.1
vanilla_combined.569	copia-type polyprotein [Glycine max]; copia-type polyprotein [Glycine max]					LOC_Os05g45550.1	retrotransposon protein, putative, unclassified, expressed		RVT_2; rve; GAG-POL-RELATED RETROTRANSPOSON; Ribonuclease H-like; DNARNA polymerases; Retrovirus zinc finger-like domains; no description; INTEGRASE;
vanilla_combined.570	nucleic acid binding protein, putative [Ricinus communis]; nucleic acid binding protein, putative [Ricinus communis]	gnl|CDD|177724 PLN00108, PLN00108, unknown protein; Provisional	AT3G16230.2	Predicted eukaryotic LigT	Predicted eukaryotic LigT	LOC_Os01g13100.1	KH domain containing protein, putative, expressed	nucleobase, nucleoside, nucleotide and nucleic acid RNA binding; biosynthetic process; catalytic activity; mitochondrion;	Eukaryotic type KH-domain KH-domain type I; LigT-like; no description; AKAP7_NLS; KH_1; Predicted phosphoesterase, eukaryotic LigT type; UNCHARACTERIZED; RNA-BINDING PROTEIN RELATED; signal-peptide; KH_TYPE_1;	Sb03g000800.1	Transcription coactivator complex, P50 component (LigT RNA ligase/phosphodiesterase family)
vanilla_combined.571	magnesium transporter NIPA2-like [Brachypodium distachyon]	gnl|CDD|114381 pfam05653, Mg_trans_NIPA, Magnesium transporter NIPA. NIPA (nonimprinted in Prader-Willi/Angelman syndrome) is a family of integral membrane proteins which function as magnesium transporters	AT1G34470.1	Protein of unknown function (DUF803)	Protein of unknown function DUF803	LOC_Os05g35060.1	DUF803 domain containing, putative, expressed		transmembrane_regions; Multidrug resistance efflux transporter EmrE; UNCHARACTERIZED; DUF803;	Sb09g020810.1	Uncharacterized conserved protein	Protein of unknown function (DUF803)
vanilla_combined.572	SAP30-binding protein [Medicago truncatula]; SAP30-binding protein [Medicago truncatula]	gnl|CDD|191863 pfam07818, HCNGP, HCNGP-like protein. This family comprises sequences bearing significant similarity to the mouse transcriptional regulator protein HCNGP. This protein is localised to the nucleus and is thought to be involved in the regulation of beta-2-microglobulin genes	AT1G29220.2	transcriptional regulator family protein	HCNGP-like	LOC_Os01g55490.1	transcriptional regulator family protein, putative, expressed		coiled-coil; HCNGP; TRANSCRIPTIONAL REGULATOR PROTEIN HCNGP;	Sb03g035180.1		HCNGP-like protein
vanilla_combined.573
vanilla_combined.574	pentatricopeptide repeat-containing protein At1g80880, mitochondrial-like [Brachypodium distachyon]	gnl|CDD|111933 pfam03092, BT1, BT1 family. Members of this family are transmembrane proteins. Several are Leishmania putative proteins that are thought to be pteridine transporters. One such protein, previously termed (and is still annotated as) ORFG, was shown to encode a biopterin transport protein using null mutants, thus being subsequently renamed BT1. The significant similarity of ORFG/BT1 t…	AT1G80880.1	Tetratricopeptide repeat (TPR)-like superfamily protein	SSF48452	LOC_Os08g17080.1	PPR repeat domain containing protein, putative, expressed		PPR; PENTATRICOPEPTIDE REPEAT-CONTAINING PROTEIN; PPR: pentatricopeptide repeat domain; TPR-like;	Sb07g011860.1		PPR repeat|PPR repeat|PPR repeat|PPR repeat|PPR repeat|PPR repeat|PPR repeat
vanilla_combined.575	expressed protein [Oryza sativa Japonica Group]		AT3G01810.1	FUNCTIONS IN: molecular_function unknown; INVOLVED IN: biological_process unknown; LOCATED IN: plasma membrane; EXPRESSED IN: 21 plant structures; EXPRESSED DURING: 13 growth stages; BEST Arabidopsis thaliana protein match is: nucleolar protein gar2-related (TAIR:AT2G42320.2); Has 1327 Blast hits to 470 proteins in 132 species: Archae - 2; Bacteria - 131; Metazoa - 139; Fungi - 114; Plants - 114;…	NOVEL00193	LOC_Os12g13340.1		plasma membrane;	coiled-coil;	Sb08g008330.1
vanilla_combined.576	protein SPA1-RELATED 2-like, partial [Vitis vinifera]	gnl|CDD|177776 PLN00181, PLN00181, protein SPA1-RELATED; Provisional	AT2G46340.1	SPA (suppressor of phyA-105) protein family	Protein kinase-like domain;WD40/YVTN repeat-like-containing domain	LOC_Os05g49590.1	suppressor of phythchrome A, putative, expressed	intracellular; signal transduction; protein binding; plasma membrane; protein modification process; signal transducer activity;	no description; WD40 repeat-like; Protein kinase-like PK-like; WD_REPEATS_1; WD_REPEATS_2; WD_REPEATS_REGION; coiled-coil; GPROTEINBRPT; UBIQUITIN LIGASE PROTEIN COP1 CONSTITUTIVE PHOTOMORPHOGENESIS PROTEIN 1 HCOP1; WD40 REPEAT PROTEIN;	Sb09g029030.1	eIF-2alpha kinase PEK/EIF2AK3	WD domain, G-beta repeat|WD domain, G-beta repeat|WD domain, G-beta repeat|WD domain, G-beta repeat|WD domain, G-beta repeat|WD domain, G-beta repeat
vanilla_combined.577	MATE efflux family protein 5 [Vitis vinifera]	gnl|CDD|162043 TIGR00797, matE, putative efflux protein, MATE family. The Multi Antimicrobial Extrusion (MATE) Family (TC 2.A.66) The MATE family consists of probable efflux proteins including a functionally characterized multi drug efflux system from Vibrio parahaemolyticus, a putative ethionine resistance protein of Saccharomyces cerevisiae, and the functionally uncharacterized DNA damage-induc…	AT5G52450.1	MATE efflux family protein	Multi antimicrobial extrusion protein MatE	LOC_Os01g03040.1		plastid;		Sb03g007870.1
vanilla_combined.578	probable cytochrome P450 monooxygenase - maize (fragment)					LOC_Os09g01000.1				Sb0016s002240.1
vanilla_combined.579	cytochrome c biogenesis protein (chloroplast) [Phalaenopsis equestris]; cytochrome c biogenesis protein (chloroplast) [Phalaenopsis equestris]	gnl|CDD|176986 CHL00045, ccsA, cytochrome c biogenesis protein	ATCG01040.1	Cytochrome C assembly protein	Cytochrome c assembly protein	LOC_Os06g46434.1	cytochrome c biogenesis protein ccsA, putative, expressed	cell; membrane; cellular component organization;	transmembrane_regions; signal-peptide; Cytochrom_C_asm; cytochr_II_ccsB: cytochrome c-type bi; CCSA_MF_01391;	Sb02g019482.1		4Fe-4S binding domain
vanilla_combined.580	RNA polymerase beta&apos; subunit (chloroplast) [Maianthemum stellatum]	gnl|CDD|177040 CHL00117, rpoC2, RNA polymerase beta&apos;&apos; subunit; Reviewed	ATCG00170.1	DNA-directed RNA polymerase family protein	SSF64484	LOC_Os02g43760.1	ubiquitin carboxyl-terminal hydrolase, family 1, putative, expressed	protein catabolic process; cytosol; intracellular; hydrolase activity;	UBCTHYDRLASE; PROTEASE FAMILY C12 UBIQUITIN CARBOXY-TERMINAL HYDROLASE; Cysteine proteinases; no description; Peptidase_C12; UBIQUITIN CARBOXYL-TERMINAL HYDROLASE L1L3;	Sb03g017630.1		RNA polymerase Rpb1, domain 4|RNA polymerase Rpb1, domain 5
vanilla_combined.581	chromodomain helicase DNA binding protein, putative [Ricinus communis]; chromodomain helicase DNA binding protein, putative [Ricinus communis]	gnl|CDD|178687 PLN03142, PLN03142, Probable chromatin-remodeling complex ATPase chain; Provisional	AT2G25170.1	chromatin remodeling factor CHD3 (PICKLE)	Zinc finger, PHD-type;Chromo domain;Chromo domain;SNF2-related;DNA/RNA helicase, C-terminal;Protein of unknown function DUF1087;Protein of unknown function DUF1086	LOC_Os06g08480.1	CHD3-type chromatin-remodeling factor PICKLE, putative, expressed		HELICASE_CTER; CHROMO_2; no description; Helicase_C; CHROMODOMAIN HELICASE DNA BINDING PROTEIN; ATP-DEPENDENT HELICASE SMARCA SWISNF-RELATED MATRIX-ASSOCIATED ACTIN-DEPENDENT REGULATOR OF CHROMATIN A-RELATED; DUF1086; SNF2_N; DUF1087; coiled-coil; HELICASE_ATP_BIND_1; P-loop containing nucleoside triphosphate hydrolases; Chromo domain-like; Homeodomain-like;	Sb10g005630.1	Predicted helicase	'chromo' (CHRromatin Organisation MOdifier) domain|Type III restriction enzyme, res subunit|SNF2 family N-terminal domain|Helicase conserved C-terminal domain|Domain of Unknown Function (DUF1087)|Domain of Unknown Function (DUF1086)
vanilla_combined.582	Os12g0233200 [Oryza sativa Japonica Group]; pentatricopeptide, putative, expressed [Oryza sativa Japonica Group]; Os12g0233200 [Oryza sativa Japonica Group]	gnl|CDD|178626 PLN03077, PLN03077, Protein ECB2; Provisional	AT2G22410.1	SLOW GROWTH 1	SSF48452;SSF48452	LOC_Os12g13110.1	pentatricopeptide, putative, expressed		PPR: pentatricopeptide repeat domain; TPR-like; no description; PENTATRICOPEPTIDE REPEAT-CONTAINING PROTEIN; SELENIUM-BINDING PROTEIN;	Sb08g001305.1		PPR repeat|PPR repeat|PPR repeat|PPR repeat|PPR repeat|PPR repeat|PPR repeat
vanilla_combined.583			AT3G49890.1	unknown protein; Has 27 Blast hits to 27 proteins in 13 species: Archae - 0; Bacteria - 0; Metazoa - 3; Fungi - 0; Plants - 21; Viruses - 0; Other Eukaryotes - 3 (source: NCBI BLink).		LOC_Os03g10410.1			coiled-coil;	Sb01g043780.1
vanilla_combined.584	nicotinamide mononucleotide adenylyltransferase 1-like [Vitis vinifera]	gnl|CDD|178531 PLN02945, PLN02945, nicotinamide-nucleotide adenylyltransferase/nicotinate-nucleotide adenylyltransferase	AT5G55810.2	nicotinate/nicotinamide mononucleotide adenyltransferase	SSF52374	LOC_Os09g17870.1	cytidylyltransferase domain containing protein, expressed	transferase activity; multicellular organismal development; pollination; cellular component organization; anatomical structure morphogenesis; cell differentiation; cell growth; biosynthetic process; nucleobase, nucleoside, nucleotide and nucleic acid	NICOTINAMIDE MONONUCLEOTIDE ADENYLYLTRANSFERASE; no description; CTP_transf_2; Nucleotidylyl transferase;	Sb04g036990.1	Nicotinamide mononucleotide adenylyl transferase	Cytidylyltransferase
vanilla_combined.585	Os02g0795000 [Oryza sativa Japonica Group]; putative hematopoietic-specific IL-2 deubiquitinating enzyme [Oryza sativa Japonica Group]; Os02g0795000 [Oryza sativa Japonica Group]		AT5G57990.1	ubiquitin-specific protease 23	SSF54001	LOC_Os02g55180.1	ubiquitin carboxyl-terminal hydrolase domain containing protein, expressed	hydrolase activity; protein catabolic process; plastid;	UBIQUITIN-SPECIFIC PROTEASE 36,42-RELATED; UCH_2_3; UCH_2_2; UCH_2_1; Cysteine proteinases; UBIQUITIN SPECIFIC PROTEASE FAMILY C19-RELATED;	Sb10g005680.1	Ubiquitin-specific protease	Ubiquitin carboxyl-terminal hydrolase
vanilla_combined.586	integrase [Beta vulgaris]					LOC_Os08g33040.1	retrotransposon protein, putative, unclassified, expressed		GAG-POL-RELATED RETROTRANSPOSON; no description; coiled-coil; INTEGRASE; Ribonuclease H-like; rve; RVT_2;
vanilla_combined.587	eukaryotic initiation factor iso-4F subunit p82-34-like isoform 1 [Vitis vinifera]	gnl|CDD|202432 pfam02854, MIF4G, MIF4G domain. MIF4G is named after Middle domain of eukaryotic initiation factor 4G (eIF4G). Also occurs in NMD2p and CBP80. The domain is rich in alpha-helices and may contain multiple alpha-helical repeats. In eIF4G, this domain binds eIF4A, eIF3, RNA and DNA	AT5G57870.1	MIF4G domain-containing protein / MA3 domain-containing protein	MIF4G-like, type 3;Initiation factor eIF-4 gamma, MA3	LOC_Os04g42140.1	eukaryotic initiation factor iso-4F subunit p82-34, putative, expressed	nucleobase, nucleoside, nucleotide and nucleic acid RNA binding; nucleus; binding; cytoplasm; translation; translation factor activity, nucleic acid binding; cytosol;	MIF4G; MA3; EUKARYOTIC INITIATION FACTOR 4F-RELATED; EUKARYOTIC TRANSLATION INITIATION FACTOR 4 GAMMA; no description; ARM repeat;	Sb06g021600.1	Translation initiation factor 4F, ribosome/mRNA-bridging subunit (eIF-4G)	MIF4G domain|MA3 domain
vanilla_combined.588	RecName: Full=Mediator of RNA polymerase II transcription subunit 23		AT1G23230.1	CONTAINS InterPro DOMAIN/s: Mediator complex subunit Med23 (InterPro:IPR021629); Has 187 Blast hits to 184 proteins in 67 species: Archae - 0; Bacteria - 0; Metazoa - 135; Fungi - 0; Plants - 43; Viruses - 0; Other Eukaryotes - 9 (source: NCBI BLink).	Mediator complex subunit Med23	LOC_Os02g49992.1			SUBFAMILY NOT NAMED; Med23;	Sb04g028840.1	Cofactor required for Sp1 transcriptional activation, subunit 3
vanilla_combined.589	aconitase, putative [Ricinus communis]; aconitase, putative [Ricinus communis]	gnl|CDD|177699 PLN00070, PLN00070, aconitate hydratase	AT4G26970.1	aconitase 2	Aconitase-like core	LOC_Os08g09200.1	aconitate hydratase protein, putative, expressed	nucleotide binding; response to endogenous stimulus; response to stress; membrane; vacuole; catalytic activity; cell wall; cytosol; binding; response to abiotic stimulus; mitochondrion; plastid;	Aconitase; Aconitase_C; no description; ACONITASE; ACONITASE_2; ACONITASE_1; aconitase_1: aconitate hydratase; Aconitase iron-sulfur domain;	Sb07g005390.1	RNA-binding translational regulator IRP (aconitase superfamily)	Aconitase family (aconitate hydratase)|Aconitase C-terminal domain
vanilla_combined.590	Synaptic vesicle 2-related protein [Medicago truncatula]; Synaptic vesicle 2-related protein [Medicago truncatula]		AT3G13050.1	Major facilitator superfamily protein	Major facilitator superfamily, general substrate transporter	LOC_Os09g38690.1	transporter family protein, putative, expressed	transport; membrane; transporter activity;	transmembrane_regions; signal-peptide; Sugar_tr; SUGAR TRANSPORTER; MFS general substrate transporter; SUGAR_TRANSPORT_1;	Sb01g020990.1	Synaptic vesicle transporter SV2 (major facilitator superfamily)	Sugar (and other) transporter|Major Facilitator Superfamily
vanilla_combined.591	auxin response factor 8-like [Vitis vinifera]	gnl|CDD|191545 pfam06507, Auxin_resp, Auxin response factor. A conserved region of auxin-responsive transcription factors	AT5G37020.1	auxin response factor 8	NOVEL00074;Transcriptional factor B3;Auxin response factor;AUX/IAA protein	LOC_Os04g57610.1	auxin response factor, putative, expressed	flower development; response to endogenous stimulus; nucleus; reproduction; biosynthetic process; nucleobase, nucleoside, nucleotide and nucleic acid sequence-specific DNA binding transcription factor activity;	Auxin_resp; B3; AUX_IAA; no description; IAA_ARF; coiled-coil;	Sb06g032500.1		B3 DNA binding domain|Auxin response factor
vanilla_combined.592			AT3G55005.1	tonneau 1b (TON1b)	LisH dimerisation motif	LOC_Os12g01170.1	FGFR1 oncogene partner, putative, expressed	cellular component organization; cell; cytoplasm; cytoskeleton; protein binding; plasma membrane;	FAMILY NOT NAMED; LISH; gb def: Tonneau 1;	Sb05g000250.1
vanilla_combined.593	gag-pol polyprotein [Rosa rugosa]	gnl|CDD|149018 pfam07727, RVT_2, Reverse transcriptase (RNA-dependent DNA polymerase). A reverse transcriptase gene is usually indicative of a mobile element such as a retrotransposon or retrovirus. Reverse transcriptases occur in a variety of mobile elements, including retrotransposons, retroviruses, group II introns, bacterial msDNAs, hepadnaviruses, and caulimoviruses. This Pfam entry includes…	AT4G23160.1	cysteine-rich RLK (RECEPTOR-like protein kinase) 8	SSF56672;NOVEL00235;Protein of unknown function DUF26;Protein of unknown function DUF26;Protein kinase-like domain	LOC_Os07g36710.1	retrotransposon protein, putative, unclassified, expressed		RVT_2; GAG-POL-RELATED RETROTRANSPOSON; DNARNA polymerases;	Sb07g025585.1		Integrase core domain|Reverse transcriptase (RNA-dependent DNA polymerase)
vanilla_combined.594	DNA-directed RNA polymerase I subunit RPA2-like [Glycine max]	gnl|CDD|181473 PRK08565, PRK08565, DNA-directed RNA polymerase subunit B; Provisional	AT1G29940.1	nuclear RNA polymerase A2	SSF64484	LOC_Os10g35290.1	DNA-directed RNA polymerase I subunit RPA2, putative, expressed	transferase activity; binding; DNA binding; cytosol; nucleobase, nucleoside, nucleotide and nucleic acid biosynthetic process;	beta and beta-prime subunits of DNA dependent RNA-polymerase; DNA-DIRECTED RNA POLYMERASE I SUBUNIT 2; RNA_pol_Rpa2_4; RNA_pol_Rpb2_7; RNA_pol_Rpb2_3; RNA_pol_Rpb2_2; RNA_pol_Rpb2_6; RNA_POL_BETA; no description;	Sb10g006995.1	RNA polymerase III, second largest subunit	RNA polymerase beta subunit|RNA polymerase Rpb2, domain 2|RNA polymerase Rpb2, domain 3|RNA polymerase Rpb2, domain 4|RNA polymerase Rpb2, domain 5|RNA polymerase Rpb2, domain 6|RNA polymerase Rpb2, domain 7
vanilla_combined.595	heparan-alpha-glucosaminide N-acetyltransferase-like [Glycine max]	gnl|CDD|73154 cd01647, RT_LTR, RT_LTR: Reverse transcriptases (RTs) from retrotransposons and retroviruses which have long terminal repeats (LTRs) in their DNA copies but not in their RNA template. RT catalyzes DNA replication from an RNA template, and is responsible for the replication of retroelements. An RT gene is usually indicative of a mobile element such as a retrotransposon or retrovirus.…	AT5G47900.1	Protein of unknown function (DUF1624)	Protein of unknown function DUF1624	LOC_Os02g32504.1	heparan-alpha-glucosaminide N-acetyltransferase, putative, expressed	cell;	transmembrane_regions; DUF1624;	Sb04g021400.1
vanilla_combined.596	probable pre-mRNA-splicing factor ATP-dependent RNA helicase-like [Vitis vinifera]	gnl|CDD|31829 COG1643, HrpA, HrpA-like helicases [DNA replication, recombination, and repair]	AT3G26560.1	ATP-dependent RNA helicase, putative	Nucleic acid-binding, OB-fold-like;SSF52540;SSF52540;Domain of unknown function DUF1605	LOC_Os02g19860.1	pre-mRNA-splicing factor ATP-dependent RNA helicase, putative, expressed		no description; P-loop containing nucleoside triphosphate hydrolases; Nucleic acid-binding proteins; S1; DUF1605; HA2; HELICASE_CTER; HELICASE_ATP_BIND_1; DEAH_ATP_HELICASE; coiled-coil; Helicase_C; DEAD; ATP-DEPENDENT RNA HELICASE;	Sb01g044300.1	DEAH-box RNA helicase	S1 RNA binding domain|Helicase conserved C-terminal domain|Helicase associated domain (HA2)|Domain of unknown function (DUF1605)
vanilla_combined.597	Gag-pol protein, putative [Solanum demissum]	gnl|CDD|73154 cd01647, RT_LTR, RT_LTR: Reverse transcriptases (RTs) from retrotransposons and retroviruses which have long terminal repeats (LTRs) in their DNA copies but not in their RNA template. RT catalyzes DNA replication from an RNA template, and is responsible for the replication of retroelements. An RT gene is usually indicative of a mobile element such as a retrotransposon or retrovirus.…	ATMG00860.1	DNA/RNA polymerases superfamily protein	SSF56672	LOC_Os10g11702.1	retrotransposon protein, putative, Ty3-gypsy subclass, expressed		GAGPOLENV POLYPROTEIN; RETROVIRUS POLYPROTEIN; zf-CCHC; INTEGRASE; RT_POL; Chromo; rve; RVT_1; Ribonuclease H-like; coiled-coil; no description; DNARNA polymerases; Acid proteases; RVP_2; ZF_CCHC; Retrotrans_gag; Retrovirus zinc finger-like domains;	Sb07g011900.1		Retrotransposon gag protein|Zinc knuckle|Retroviral aspartyl protease|Reverse transcriptase (RNA-dependent DNA polymerase)|Integrase core domain|'chromo' (CHRromatin Organisation MOdifier) domain
vanilla_combined.598	transcription factor myb [Oryza sativa]	gnl|CDD|178640 PLN03091, PLN03091, hypothetical protein; Provisional	AT4G32730.2	Homeodomain-like protein	Homeodomain-like;Homeodomain-like;Homeodomain-like	LOC_Os01g12860.1	MYB family transcription factor, putative, expressed	DNA binding; biosynthetic process; nucleobase, nucleoside, nucleotide and nucleic acid sequence-specific DNA binding transcription factor activity;	no description; coiled-coil; HTH_MYB; MYB_LIKE; Myb_DNA-binding; Homeodomain-like; MYB-RELATED;	Sb03g000930.1	Transcription factor, Myb superfamily	Myb-like DNA-binding domain
vanilla_combined.599	Aldolase-type TIM barrel family protein [Arabidopsis thaliana]; Aldolase-type TIM barrel family protein [Arabidopsis thaliana]; RecName: Full=Peroxisomal (S)-2-hydroxy-acid oxidase GLO3; AltName: Full=Glycolate oxidase 3; Short=AtGLO3; Short=GOX 3; AltName: Full=Short chain alpha-hydroxy acid oxidase GLO3; At3g14150 [Arabidopsis thaliana]; Aldolase-type TIM barrel family protein [Arabidopsis thal…	gnl|CDD|178150 PLN02535, PLN02535, glycolate oxidase	AT3G14150.1	Aldolase-type TIM barrel family protein	Aldolase-type TIM barrel	LOC_Os07g42440.2	hydroxyacid oxidase 1, putative, expressed	catalytic activity; nucleotide binding;	FMN_dh; Alpha-hydroxy acid dehydrogenase, FMN-dependent; S-2-HYDROXY-ACID OXIDASE; S-2-HYDROXY-ACID OXIDASE-RELATED; FMN-linked oxidoreductases; no description; FMN_HYDROXY_ACID_DH_1; FMN_HYDROXY_ACID_DH_2;	Sb02g039250.1	Glycolate oxidase	FMN-dependent dehydrogenase
vanilla_combined.600	type I inositol-1,4,5-trisphosphate 5-phosphatase 12-like [Brachypodium distachyon]	gnl|CDD|197308 cd09074, INPP5c, Catalytic domain of inositol polyphosphate 5-phosphatases. Inositol polyphosphate 5-phosphatases (5-phosphatases) are signal-modifying enzymes, which hydrolyze the 5-phosphate from the inositol ring of specific 5-position phosphorylated phosphoinositides (PIs) and inositol phosphates (IPs), such as PI(4,5)P2, PI(3,4,5)P3, PI(3,5)P2, I(1,4,5)P3, and I(1,3,4,5)P4. Th…	AT2G43900.1	Endonuclease/exonuclease/phosphatase family protein	WD40/YVTN repeat-like-containing domain;Endonuclease/exonuclease/phosphatase;NOVEL00017	LOC_Os08g41270.1	endonuclease/exonuclease/phosphatase family domain containing protein, expressed	response to stress; nucleus; response to abiotic stimulus; multicellular organismal development; signal transduction; response to endogenous stimulus; hydrolase activity; response to extracellular stimulus;	no description; DNase I-like; INOSITOL 5-PHOSPHATASE; TYPE II INOSITOL 5-PHOSPHATASE, ARATH; Exo_endo_phos; WD40 repeat-like;	Sb07g026650.1	Inositol polyphosphate 5-phosphatase and related proteins	WD domain, G-beta repeat|WD domain, G-beta repeat|WD domain, G-beta repeat|WD domain, G-beta repeat|WD domain, G-beta repeat|Endonuclease/Exonuclease/phosphatase family
vanilla_combined.601						LOC_Os10g20440.1	retrotransposon protein, putative, unclassified, expressed		no description; RVT_1; Ribonuclease H-like; DNARNA polymerases; coiled-coil; GAGPOLENV POLYPROTEIN; RETROVIRUS POLYPROTEIN; Retrotrans_gag; rve; INTEGRASE; RT_POL; ZF_CCHC;
vanilla_combined.602	probable beta-1,3-galactosyltransferase 12 [Vitis vinifera]	gnl|CDD|178735 PLN03193, PLN03193, beta-1,3-galactosyltransferase; Provisional	AT2G26100.1	Galactosyltransferase family protein	Glycosyl transferase, family 31	LOC_Os05g11060.2	galactosyltransferase family protein, putative, expressed	membrane; biosynthetic process; protein modification process; carbohydrate transferase activity; plastid;	transmembrane_regions; Galactosyl_T; BETA 1,3-GLYCOSYLTRANSFERASE-LIKE PROTEIN III; BETA-1,3-N-ACETYLGLUCOSAMINYLTRANSFERASE;	Sb09g006190.1	Galactosyltransferases	Galactosyltransferase
vanilla_combined.603	Sam-dependent methyltransferase [Medicago truncatula]; Sam-dependent methyltransferase [Medicago truncatula]	gnl|CDD|176978 CHL00037, petA, cytochrome f	AT1G22800.1	S-adenosyl-L-methionine-dependent methyltransferases superfamily protein	SSF53335	LOC_Os08g15280.1	apocytochrome f precursor, putative, expressed	membrane; plastid; thylakoid; generation of precursor metabolites and energy; photosynthesis;	Cytochrome f, large domain; CYTOCHROMEF; CYF_MF_00610; Apocytochr_F_C; Rudiment single hybrid motif; Cytochrome f subunit of the cytochrome b6f complex, transmembrane anchor; no description; CYTF; transmembrane_regions; signal-peptide;	Sb08g006400.1	Predicted methyltransferase	Methyltransferase domain|Methyltransferase domain
vanilla_combined.604	vacuolar protein sorting-associated protein, putative [Ricinus communis]; vacuolar protein sorting-associated protein, putative [Ricinus communis]	gnl|CDD|34648 COG5043, MRS6, Vacuolar protein sorting-associated protein [Intracellular trafficking and secretion]	AT4G17140.3	pleckstrin homology (PH) domain-containing protein	PTHR16166;Pleckstrin homology;Protein of unknown function DUF946;Protein of unknown function DUF946	LOC_Os02g27110.1		signal transduction; lipid binding; plastid;	DUF1162; DUF946; VACUOLAR PROTEIN SORTING-ASSOCIATED PROTEIN VPS13B; C2 domain Calciumlipid-binding domain, CaLB;	Sb01g028683.1
vanilla_combined.605	phospholipid/glycerol acyltransferase [Helianthus annuus]	gnl|CDD|178427 PLN02833, PLN02833, glycerol acyltransferase family protein	AT5G60620.1	glycerol-3-phosphate acyltransferase 9	Phospholipid/glycerol acyltransferase	LOC_Os07g34730.1	acyltransferase, putative, expressed	membrane; endoplasmic reticulum; transferase activity; biosynthetic process; lipid plasma membrane;	transmembrane_regions; Glycerol-3-phosphate 1-acyltransferase; ACYLTRANSFERASE-LIKE PROTEIN 4; Acyltransferase; no description; ACETYLTRANSFERASE-RELATED;	Sb02g035260.1	Predicted phosphate acyltransferase, contains PlsC domain	Acyltransferase
vanilla_combined.606	Os04g0466700 [Oryza sativa Japonica Group]; Os04g0466700 [Oryza sativa Japonica Group]		AT5G06350.1	ARM repeat superfamily protein	Armadillo-type fold	LOC_Os04g39220.1		binding;	Ipi1_N; ARM repeat; UNCHARACTERIZED; TESTIS EXPRESSED GENE 10-RELATED;	Sb06g019380.1	Uncharacterized conserved protein
vanilla_combined.607	LOC100285177 precursor [Zea mays]; calcium ion binding protein [Zea mays]		AT1G53210.1	sodium/calcium exchanger family protein / calcium-binding EF hand family protein	SSF47473;Sodium/calcium exchanger membrane region	LOC_Os01g11414.1	sodium/calcium exchanger protein, putative, expressed	membrane; vacuole; transport; binding;	transmembrane_regions; signal-peptide; Na_Ca_ex; no description; EF-hand; EF_HAND_1; EF_HAND_2;	Sb03g002020.1		Sodium/calcium exchanger protein|EF hand|EF hand|Sodium/calcium exchanger protein
vanilla_combined.608	nipped-B-like protein-like [Vitis vinifera]	gnl|CDD|205094 pfam12830, Nipped-B_C, Sister chromatid cohesion C-terminus. This domain lies towards the C-terminus of nipped-B or sister chromatid cohesion proteins	AT5G15540.1	PHD finger family protein	Armadillo-type fold;Zinc finger, RING/FYVE/PHD-type	LOC_Os07g01940.1	sister chromatid cohesion 2, putative, expressed	cellular component organization; cell cycle; binding; reproduction; post-embryonic development; embryo development;	ARM repeat; NIPPED-B-LIKE PROTEIN DELANGIN SCC2-RELATED; PEARLI 4;	Sb02g000990.1
vanilla_combined.609	uridine 5&apos;-monophosphate synthase-like [Vitis vinifera]	gnl|CDD|184340 PRK13809, PRK13809, orotate phosphoribosyltransferase; Provisional	AT3G54470.1	uridine 5'-monophosphate synthase / UMP synthase (PYRE-F) (UMPS)	SSF53271;Aldolase-type TIM barrel	LOC_Os01g72240.1	uridine 5-monophosphate synthase, putative, expressed	response to extracellular stimulus; cell communication; response to stress; nucleobase, nucleoside, nucleotide and nucleic acid cytosol; biosynthetic process; catalytic activity; transferase activity;	no description; pyrE: orotate phosphoribosyltransferase; OMPdecase; Pribosyltran; pyrF: orotidine 5'-phosphate decarboxylase; OMPDECASE; Ribulose-phoshate binding barrel; PRTase-like;	Sb03g045930.1	Uridine 5'- monophosphate synthase/orotate phosphoribosyltransferase	Phosphoribosyl transferase domain|Orotidine 5'-phosphate decarboxylase / HUMPS family
vanilla_combined.610	HVA22-like protein a-like [Brachypodium distachyon]	gnl|CDD|190535 pfam03134, TB2_DP1_HVA22, TB2/DP1, HVA22 family. This family includes members from a wide variety of eukaryotes. It includes the TB2/DP1 (deleted in polyposis) protein, which in humans is deleted in severe forms of familial adenomatous polyposis, an autosomal dominant oncological inherited disease. The family also includes the plant protein of known similarity to TB2/DP1, the HVA22…	AT1G74520.1	HVA22 homologue A	TB2/DP1/HVA22 related protein	LOC_Os06g12220.1	HVA22, putative, expressed	cell; response to stress; response to abiotic stimulus; response to endogenous stimulus;	transmembrane_regions; TB2_DP1_HVA22; HVA22-LIKE PROTEIN; HVA22-LIKE PROTEINS; signal-peptide;	Sb10g008020.1	Protein involved in membrane traffic (YOP1/TB2/DP1/HVA22 family)	TB2/DP1, HVA22 family
vanilla_combined.611	retrotransposon protein, putative, unclassified [Oryza sativa Japonica Group]					LOC_Os11g38890.1	retrotransposon protein, putative, unclassified, expressed		coiled-coil; RVT_1; Exo_endo_phos; NON-LTR RETROELEMENT REVERSE TRANSCRIPTASE RELATED; REVERSE TRANSCRIPTASES; DNase I-like; no description;	Sb04g023880.1
vanilla_combined.612	big map kinase/bmk, putative [Ricinus communis]; big map kinase/bmk, putative [Ricinus communis]	gnl|CDD|143364 cd07859, STKc_TDY_MAPK_plant, Catalytic domain of the Serine/Threonine Kinases, TDY Mitogen-Activated Protein Kinases from Plants. Serine/Threonine Kinases (STKs), Plant TDY Mitogen-Activated Protein Kinase (MAPK) subfamily, catalytic (c) domain. STKs catalyze the transfer of the gamma-phosphoryl group from ATP to serine/threonine residues on protein substrates. The TDY MAPK subfam…	AT5G19010.1	mitogen-activated protein kinase 16	Protein kinase-like domain	LOC_Os05g05160.1	CGMC_MAPKCGMC_2.1 - CGMC includes CDA, MAPK, GSK3, and CLKC kinases, expressed	signal transduction; protein modification process; kinase activity; signal transducer activity; plasma membrane; vacuole;	no description; MITOGEN-ACTIVATED PROTEIN KINASE 7 ERK5-RELATED; CDC2, MAP KINASE-RELATED; PROTEIN_KINASE_ATP; Protein kinase-like PK-like; MAPK; Pkinase; PROTEIN_KINASE_DOM;	Sb09g003280.1	Mitogen-activated protein kinase	Protein kinase domain|Protein tyrosine kinase
vanilla_combined.613	rhomboid family protein [Zea mays]	gnl|CDD|128779 smart00503, SynN, Syntaxin N-terminal domain. Three-helix domain that (in Sso1p) slows the rate of its reaction with the SNAP-25 homologue Sec9p	AT5G08080.3	syntaxin of plants 132	t-SNARE	LOC_Os03g44830.1	OsRhmbd9 - Putative Rhomboid homologue, expressed		transmembrane_regions; UBA-like; Rhomboid; no description; RHOMBOID-RELATED; signal-peptide;	Sb01g013170.1	Rhomboid family proteins	Rhomboid family|UBA/TS-N domain
vanilla_combined.614	RRP6-like protein 3 [Arabidopsis thaliana]	gnl|CDD|99850 cd06147, Rrp6p_like_exo, DEDDy 3&apos;-5&apos; exonuclease domain of yeast Rrp6p, human polymyositis/scleroderma autoantigen 100kDa, and similar proteins. Yeast Rrp6p and its human homolog, the polymyositis/scleroderma autoantigen 100kDa (PM/Scl-100), are exosome-associated proteins involved in the degradation and processing of precursors to stable RNAs. Both proteins contain a DEDD…	AT2G32415.1	Polynucleotidyl transferase, ribonuclease H fold protein with HRDC domain	Polynucleotidyl transferase, ribonuclease H fold;Helicase/RNase D C-terminal, HRDC domain	LOC_Os07g32890.1	3'-5' exonuclease, putative, expressed	nuclease activity; intracellular; nucleobase, nucleoside, nucleotide and nucleic acid nucleic acid binding;	HRDC; 3_5_exonuc; POLYMYOSITISSCLERODERMA AUTOANTIGEN-RELATED; no description; Ribonuclease H-like; transmembrane_regions; signal-peptide;	Sb02g034580.1		3'-5' exonuclease
vanilla_combined.615	ABC transporter C family member 8-like [Brachypodium distachyon]	gnl|CDD|178676 PLN03130, PLN03130, ABC transporter C family member; Provisional	AT3G21250.2	multidrug resistance-associated protein 6	ABC transporter, transmembrane domain, type 1;SSF52540;ABC transporter, transmembrane domain, type 1;SSF52540	LOC_Os05g10730.1	ABC transporter, ATP-binding protein, putative, expressed	membrane; vacuole; transport; hydrolase activity; transporter activity; catabolic process; nucleobase, nucleoside, nucleotide and nucleic acid	transmembrane_regions; coiled-coil; ABC_TM1F; ABC_TRANSPORTER_2; ABC_membrane; ABC_tran; MULTIDRUG RESISTANCE-ASSOCIATED PROTEIN 1, 3 MRP1, 3, ABC-TRANSOPRTER; ATP-BINDING CASSETTE TRANSPORTER; no description; P-loop containing nucleoside triphosphate hydrolases; Multidrug resistance ABC transporter MsbA, N-terminal domain; ABC_TRANSPORTER_1;	Sb10g022190.1	Multidrug resistance-associated protein/mitoxantrone resistance protein, ABC superfamily	ABC transporter transmembrane region|ABC transporter|ABC transporter transmembrane region|ABC transporter
vanilla_combined.616	PHD finger transcription factor-like [Oryza sativa Japonica Group]		AT4G14920.1	Acyl-CoA N-acyltransferase with RING/FYVE/PHD-type zinc finger protein	Zinc finger, RING/FYVE/PHD-type;Acyl-CoA N-acyltransferase	LOC_Os07g07690.2	PHD-finger domain containing protein, expressed	DNA binding; nucleus; biosynthetic process; nucleobase, nucleoside, nucleotide and nucleic acid binding;	RING FINGER-CONTAINING PROTEIN-RELATED; no description; TRANSCRIPTION INTERMEDIARY FACTOR 1-RELATED; PHD; FYVEPHD zinc finger; Acyl-CoA N-acyltransferases Nat; ZF_PHD_2; GNAT;	Sb01g008195.1		PHD-finger|Acetyltransferase (GNAT) family
vanilla_combined.617	tyrosine-rich hydroxyproline-rich glycoprotein, partial [Petroselinum crispum]					LOC_Os01g67390.1	POEI32 - Pollen Ole e I allergen and extensin family protein precursor, expressed		signal-peptide; Pollen_Ole_e_I; transmembrane_regions;	Sb03g042800.1		Pollen proteins Ole e I family
vanilla_combined.618	long-chain-alcohol oxidase FAO1 [Vitis vinifera]	gnl|CDD|109776 pfam00732, GMC_oxred_N, GMC oxidoreductase. This family of proteins bind FAD as a cofactor	AT4G28570.1	Long-chain fatty alcohol dehydrogenase family protein	Long-chain fatty alcohol dehydrogenase	LOC_Os02g40840.1	alcohol oxidase, putative, expressed	catalytic activity; cell; endoplasmic reticulum; binding;	GMC_oxred_N; no description; PHYTOENE DEHYDROGENASE-RELATED; FADNADP-binding domain; Predicted long-chain fatty alcohol oxidase; GMC_oxred_C;	Sb04g026370.1	Glucose dehydrogenase/choline dehydrogenase/mandelonitrile lyase (GMC oxidoreductase family)	GMC oxidoreductase
vanilla_combined.619	brefeldin A-inhibited guanine nucleotide-exchange protein 1-like [Vitis vinifera]	gnl|CDD|178625 PLN03076, PLN03076, ARF guanine nucleotide exchange factor (ARF-GEF); Provisional	AT3G60860.1	SEC7-like guanine nucleotide exchange family protein	Armadillo-type fold;SEC7-like	LOC_Os03g14260.2	guanine nucleotide exchange family protein, putative, expressed	nucleus; enzyme regulator activity; binding; transport; cytosol; multicellular organismal development;	ARF GUANYL-NUCLEOTIDE EXCHANGE FACTOR; Sec7; DUF1981; SEC7; no description; ARM repeat; Sec7 domain; CYTOHESIN 1, 2, 3, 4 GUANINE NUCLEOTIDE-EXCHANGE PROTEIN;	Sb01g041140.1	Guanine nucleotide exchange factor	Sec7 domain
vanilla_combined.620	AT2G30990 [Arabidopsis thaliana]	gnl|CDD|203165 pfam05097, DUF688, Protein of unknown function (DUF688). This family contains several uncharacterized proteins found in Arabidopsis thaliana	AT2G30990.1	Protein of unknown function (DUF688)	Protein of unknown function DUF688;Protein of unknown function DUF688	LOC_Os01g55410.1			DUF688;	Sb03g035120.1
vanilla_combined.621	U-box domain-containing protein 43-like [Vitis vinifera]		AT3G48890.1	membrane-associated progesterone binding protein 3	Cytochrome b5	LOC_Os01g72000.1	armadillo repeat-containing protein, putative, expressed	protein modification process; binding; plasma membrane; catalytic activity;	coiled-coil; Arm; BETA CATENIN-RELATED ARMADILLO REPEAT-CONTAINING; no description; ARM repeat; ARM_REPEAT;	Sb03g045700.1	Karyopherin (importin) alpha	Armadillo/beta-catenin-like repeat|Armadillo/beta-catenin-like repeat|Armadillo/beta-catenin-like repeat|Armadillo/beta-catenin-like repeat|Armadillo/beta-catenin-like repeat|Armadillo/beta-catenin-like repeat
vanilla_combined.622	KH domain-containing protein At5g56140-like [Glycine max]	gnl|CDD|29005 cd02395, SF1_like-KH, Splicing factor 1 (SF1) K homology RNA-binding domain (KH). Splicing factor 1 (SF1) specifically recognizes the intron branch point sequence (BPS) UACUAAC in the pre-mRNA transcripts during spliceosome assembly. We show that the KH-QUA2 region of SF1 defines an enlarged KH (hnRNP K) fold which is necessary and sufficient for BPS binding. KH binds single-strande…	AT5G56140.1	RNA-binding KH domain-containing protein	SSF54791	LOC_Os02g49080.1	KH domain containing protein, putative, expressed	RNA binding; nucleic acid binding;	RNA-BINDING PROTEIN RELATED; Eukaryotic type KH-domain KH-domain type I; no description;	Sb04g029520.1	RNA-binding protein Sam68 and related KH domain proteins
vanilla_combined.623	isovaleryl-CoA dehydrogenase [Beta vulgaris]	gnl|CDD|178134 PLN02519, PLN02519, isovaleryl-CoA dehydrogenase	AT3G45300.1	isovaleryl-CoA-dehydrogenase	Acyl-CoA dehydrogenase/oxidase;Acyl-CoA oxidase/dehydrogenase, type1/2, C-terminal	LOC_Os05g03480.2	acyl-coenzyme A dehydrogenase, mitochondrial precursor, putative, expressed	mitochondrion; catabolic process; nucleotide binding; catalytic activity;	ACYL_COA_DH_2; ACYL_COA_DH_1; no description; Acyl-CoA dehydrogenase C-terminal domain-like; Acyl-CoA dehydrogenase NM domain-like; ELECTRON TRANSPORT OXIDOREDUCTASE; ACYL-COA DEHYDROGENASE; Acyl-CoA_dh_M; Acyl-CoA_dh_N; Acyl-CoA_dh_1;	Sb09g002260.1	Isovaleryl-CoA dehydrogenase	Acyl-CoA dehydrogenase, N-terminal domain|Acyl-CoA dehydrogenase, middle domain|Acyl-CoA dehydrogenase, C-terminal domain|Acyl-CoA dehydrogenase, C-terminal domain
vanilla_combined.624
vanilla_combined.625
vanilla_combined.626	pleiotropic drug resistance protein 1-like isoform 4 [Vitis vinifera]	gnl|CDD|178685 PLN03140, PLN03140, ABC transporter G family member; Provisional	AT2G36380.1	pleiotropic drug resistance 6	SSF52540;NOVEL00058;ABC-2 type transporter;Plant PDR ABC transporter associated;NOVEL00059;ATPase, AAA+ type, core;NOVEL00057;ABC-2 type transporter	LOC_Os01g42370.1	pleiotropic drug resistance protein, putative, expressed	transport; hydrolase activity; transporter activity; catabolic process; nucleobase, nucleoside, nucleotide and nucleic acid plasma membrane;	transmembrane_regions; P-loop containing nucleoside triphosphate hydrolases; ABC_TRANSPORTER_2; no description; ABC2_membrane; PDR_assoc; ABC_tran; ATP-BINDING CASSETTE TRANSPORTER PDR;	Sb03g027460.1	Pleiotropic drug resistance proteins (PDR1-15), ABC superfamily	ABC transporter|ABC-2 type transporter|Plant PDR ABC transporter associated|ABC transporter|ABC-2 type transporter
vanilla_combined.627	probable LRR receptor-like serine/threonine-protein kinase MRH1-like [Glycine max]	gnl|CDD|177728 PLN00113, PLN00113, leucine-rich repeat receptor-like protein kinase; Provisional	AT4G18640.1	Leucine-rich repeat protein kinase family protein	SSF52058;Protein kinase-like domain	LOC_Os05g39410.2		signal transduction; kinase activity; nucleotide binding; protein modification process;	signal-peptide; Pkinase_Tyr; LRRNT_2; RECEPTOR PROTEIN KINASE-LIKE PROTEIN; SERINE-THREONINE PROTEIN KINASE, PLANT-TYPE; no description; Protein kinase-like PK-like; L domain-like; PROTEIN_KINASE_DOM; transmembrane_regions;	Sb05g000510.1	Serine/threonine protein kinase
vanilla_combined.628
vanilla_combined.629	uncharacterized protein LOC100264970 isoform 1 [Vitis vinifera]	gnl|CDD|191091 pfam04783, DUF630, Protein of unknown function (DUF630). This region is sometimes found at the N-terminus of putative plant bZIP proteins. Its function is not known. Structural modelling suggests this domain may bind nucleic acids	AT2G27090.1	Protein of unknown function (DUF630 and DUF632)	Protein of unknown function DUF630;Protein of unknown function DUF632	LOC_Os03g20530.1	DUF630/DUF632 domains containing protein, putative, expressed	biosynthetic process; protein modification process; plasma membrane;	coiled-coil; DUF632; DUF630; BZIP PROTEIN;	Sb01g036880.1		Protein of unknown function (DUF630)|Protein of unknown function (DUF632)
vanilla_combined.630	uncharacterized protein LOC100248614 isoform 1 [Vitis vinifera]		AT3G04030.3	Homeodomain-like superfamily protein	Homeodomain-like	LOC_Os05g40960.1	Myb transcription factor, putative, expressed	biosynthetic process; nucleobase, nucleoside, nucleotide and nucleic acid sequence-specific DNA binding transcription factor activity;	Homeodomain-like; myb_SHAQKYF: myb-like DNA-binding domain,; Myb_DNA-binding; HTH_MYB; no description;	Sb01g036680.1		Myb-like DNA-binding domain
vanilla_combined.631	mTERF domain-containing protein, mitochondrial [Musa balbisiana]	gnl|CDD|178738 PLN03196, PLN03196, MOC1-like protein; Provisional	AT1G78930.1	Mitochondrial transcription termination factor family protein	Mitochodrial transcription termination factor-related	LOC_Os09g38720.1	mTERF domain containing protein, expressed	plastid;	no description; signal-peptide; mTERF; CGI-12 PROTEIN-RELATED;	Sb02g032730.1	Mitochondrial transcription termination factor, mTERF	mTERF
vanilla_combined.632	para-aminobenzoate synthase-like [Glycine max]	gnl|CDD|178477 PLN02889, PLN02889, oxo-acid-lyase/anthranilate synthase	AT2G28880.1	para-aminobenzoate (PABA) synthase family protein	SSF52317;ADC synthase	LOC_Os06g48620.1	4-amino-4-deoxychorismate synthase, putative, expressed	transferase activity; biosynthetic process; reproduction; post-embryonic development; embryo development; plastid;	ANTSNTHASEII; P-AMINOBENZOATE SYNTHASE; Anth_synt_I_N; GATase; Chorismate_bind; GATASE; pabB: aminodeoxychorismate synthase, compon; AMINOBENZOATEANTHRANILATE SYNTHASE; ADC synthase; Class I glutamine amidotransferase-like; no description; trpG_papA: glutamine amidotransferase of a; GATASE_TYPE_1; CPSGATASE;	Sb10g028850.1	Para-aminobenzoate (PABA) synthase ABZ1	Glutamine amidotransferase class-I|Anthranilate synthase component I, N terminal region|chorismate binding enzyme
vanilla_combined.633	vacuolar protein sorting-associated protein 8 homolog [Vitis vinifera]	gnl|CDD|193292 pfam12816, Vps8, Golgi CORVET complex core vacuolar protein 8. Vps8 is one of the Golgi complex components necessary for vacuolar sorting. Eukaryotic cells contain a highly dynamic endo-membrane system, in which individual organelles keep their identity despite continuous vesicle generation and fusion. Vesicles that bud from a donor membrane are targeted and delivered to each indiv…	AT4G00800.1	transducin family protein / WD-40 repeat family protein	WD40/YVTN repeat-like-containing domain;Armadillo-type fold	LOC_Os02g03220.1	protein binding protein, putative, expressed	binding;	Clathrin; ZF_RING_2; ARM repeat;	Sb04g002063.1
vanilla_combined.634	Nodulin-related protein [Medicago truncatula]; Nodulin-related protein [Medicago truncatula]	gnl|CDD|115469 pfam06813, Nodulin-like, Nodulin-like. This family represents a conserved region within plant nodulin-like proteins	AT1G74780.1	Nodulin-like / Major Facilitator Superfamily protein	Nodulin-like;Major facilitator superfamily, general substrate transporter	LOC_Os12g44180.1	nodulin, putative, expressed	transport;	transmembrane_regions; signal-peptide; coiled-coil; MFS general substrate transporter; UNCHARACTERIZED NODULIN-LIKE PROTEIN; MFS_1; Nodulin-like;	Sb08g023130.1		Nodulin-like
vanilla_combined.635	Os08g0169700 [Oryza sativa Japonica Group]; Os08g0169700 [Oryza sativa Japonica Group]	gnl|CDD|204457 pfam10350, DUF2428, Putative death-receptor fusion protein (DUF2428). This is a family of proteins conserved from plants to humans. The function is not known. Several members have been annotated as being HEAT repeat-containing proteins while others are designated as death-receptor interacting proteins, but neither of these could be confirmed	AT3G55160.1	unknown protein; EXPRESSED IN: 11 plant structures; EXPRESSED DURING: 4 anthesis, F mature embryo stage, petal differentiation and expansion stage, E expanded cotyledon stage, D bilateral stage; CONTAINS InterPro DOMAIN/s: Protein of unknown function DUF2428, death-receptor-like (InterPro:IPR019442); Has 357 Blast hits to 330 proteins in 163 species: Archae - 0; Bacteria - 0; Metazoa - 144; Fungi…	Protein of unknown function DUF2428, death-receptor-like	LOC_Os08g07290.1	HEAT repeat family protein, putative, expressed	cytosol;	DUF2428; THADADEATH RECEPTOR INTERACTING PROTEIN;	Sb07g004530.1		HEAT repeat|HEAT repeat|HEAT repeat
vanilla_combined.636	retrotransposon protein, putative, unclassified [Oryza sativa Japonica Group]	gnl|CDD|149018 pfam07727, RVT_2, Reverse transcriptase (RNA-dependent DNA polymerase). A reverse transcriptase gene is usually indicative of a mobile element such as a retrotransposon or retrovirus. Reverse transcriptases occur in a variety of mobile elements, including retrotransposons, retroviruses, group II introns, bacterial msDNAs, hepadnaviruses, and caulimoviruses. This Pfam entry includes…	AT4G23160.1	cysteine-rich RLK (RECEPTOR-like protein kinase) 8	SSF56672;NOVEL00235;Protein of unknown function DUF26;Protein of unknown function DUF26;Protein kinase-like domain	LOC_Os12g05520.1	retrotransposon protein, putative, unclassified, expressed		GAG-POL-RELATED RETROTRANSPOSON; INTEGRASE; Ribonuclease H-like; DNARNA polymerases; rve; RVT_2; no description;	Sb02g004525.1		Integrase core domain|Reverse transcriptase (RNA-dependent DNA polymerase)
vanilla_combined.637
vanilla_combined.638	probable ion channel CASTOR-like [Brachypodium distachyon]	gnl|CDD|114933 pfam06241, DUF1012, Protein of unknown function (DUF1012). Family of uncharacterized proteins found in both eukaryotes and bacteria	AT5G49960.1	unknown protein; CONTAINS InterPro DOMAIN/s: Protein of unknown function DUF1012 (InterPro:IPR010420); BEST Arabidopsis thaliana protein match is: Protein of unknown function (DUF1012) (TAIR:AT5G02940.1); Has 1807 Blast hits to 1807 proteins in 277 species: Archae - 0; Bacteria - 0; Metazoa - 736; Fungi - 347; Plants - 385; Viruses - 0; Other Eukaryotes - 339 (source: NCBI BLink).	SSF81324;SSF51735	LOC_Os03g62650.1	ion channel DMI1-like, chloroplast precursor, putative, expressed		DUF1012; NADP-binding Rossmann-fold domains; coiled-coil; transmembrane_regions;	Sb01g001620.1		Protein of unknown function (DUF1012)
vanilla_combined.639	Ycf2 (chloroplast) [Phalaenopsis equestris]; Ycf2 (chloroplast) [Phalaenopsis equestris]; Ycf2 (chloroplast) [Phalaenopsis equestris]; Ycf2 (chloroplast) [Phalaenopsis equestris]	gnl|CDD|177097 CHL00206, ycf2, Ycf2; Provisional	ATCG01280.1	Chloroplast Ycf2;ATPase, AAA type, core	Chloroplast Ycf2;ATPase, AAA+ type, core	LOC_Os02g12290.1	nuclear ribonuclease Z, putative, expressed	nucleobase, nucleoside, nucleotide and nucleic acid nucleus; nuclease activity;	RIBONUCLEASE Z; RIBONUCLEASE Z, CHLOROPLAST; no description; Metallo-hydrolaseoxidoreductase;	Sb04g009740.1
vanilla_combined.640	fyve finger-containing phosphoinositide kinase, fyv1, putative [Ricinus communis]; fyve finger-containing phosphoinositide kinase, fyv1, putative [Ricinus communis]	gnl|CDD|48151 cd03334, Fab1_TCP, TCP-1 like domain of the eukaryotic phosphatidylinositol 3-phosphate (PtdIns3P) 5-kinase Fab1. Fab1p is important for vacuole size regulation, presumably by modulating PtdIns(3,5)P2 effector activity. In the human homolog p235/PIKfyve deletion of this domain leads to loss of catalytic activity. However no exact function this domain has been defined. In general, ch…	AT3G14270.1	phosphatidylinositol-4-phosphate 5-kinase family protein	Zinc finger, RING/FYVE/PHD-type;Chaperonin Cpn60/TCP-1;Phosphatidylinositol-4-phosphate 5-kinase, core	LOC_Os08g34950.1	chaperonin Cpn60/TCP-1, putative, expressed	kinase activity; cellular component organization; multicellular organismal development; signal transduction; lipid binding; lipid endosome; binding; mitochondrion;	FYVE FINGER-CONTAINING PHOSPHOINOSITIDE KINASE, FYV1; Cpn60_TCP1; PIPK; ZF_FYVE; no description; FYVEPHD zinc finger; GroEL apical domain-like; SAICAR synthase-like; CHAPERONIN; PIP5K; coiled-coil;	Sb07g022110.1	Phosphatidylinositol-4-phosphate 5-kinase and related FYVE finger-containing proteins	FYVE zinc finger|Phosphatidylinositol-4-phosphate 5-Kinase
[truncated: 99,360 more rows]

## Sheet: Additional file 6B
Vanilla transcript	NCBI NR Hit	CDD Hit	Arabidopis hit	Arabidopsis description	Arabidopsis protein domains	Rice hit	Rice Annotation Project description	Rice Gene Ontology	Rice Interpro domains	Sorghum hit	Sorhgum KOG	Sorghum PFAM
vanilla_combined.100001
[truncated: 99,999 more rows]

## Sheet: Additional file 6C
Vanilla transcript	NCBI NR Hit	CDD Hit	Arabidopis hit	Arabidopsis description	Arabidopsis protein domains	Rice hit	Rice Annotation Project description	Rice Gene Ontology	Rice Interpro domains	Sorghum hit	Sorhgum KOG	Sorghum PFAM
[truncated: 101,459 more rows]
