# Supplementary material for: A deep transcriptomic analysis of pod development in the vanilla orchid (Vanilla planifolia)
Source: BMC Genomics. 2014 Nov 7;15(1):964. doi: 10.1186/1471-2164-15-964 (PMC4233054; doi:10.1186/1471-2164-15-964)
Supplement: Supplementary file 7 — Additional file 7: RPKM values for all hybrid-assembled transcripts in 26 tissues or organs. (XLSX 18 MB) [file 12864_2014_6656_MOESM7_ESM.xlsx]

## Sheet: Additional file 7a
EST ID	6W dark	6W light	6W seed	8W dark	8W light	8W seed	10W dark	10W light	10W seed	3M hair	3M meso	3M plac	3M seed	5M hair	5M meso	5M plac	5M seed	6M hair	6M meso	6M plac	6M seed	1Y leaf	1Y stem	aerial	leaf	stem
vanilla_combined.162999	3.8	3.5	2.6	1.4	5.2	2.7	2.5	3.6	6	8.1	0.6	1.5	4.3	0.8	0.6	3.3	1.1	1.2	1.1	0.9	0.7	1.1	1.4	1.7	4.1	2.3
vanilla_combined.163	7	9.7	9.9	5.7	7.2	5.3	8.6	12.4	6	14.2	8.3	12.2	9	10.6	5.9	7.1	7.1	9	4.5	6.1	4.6	2.8	2.9	6.4	6.7	8.4
vanilla_combined.1630	2	2	2.8	2.1	2.3	2.5	2.4	3	1.9	3.6	3.3	3.7	2.8	3.3	2.8	2.9	3.1	3.4	2.6	2.9	2.7	2	2.1	2.3	2.9	2.2
vanilla_combined.16300	0.1	0.2	7.4	0.1	0.2	79.3	0.1	0	53.9	0.5	0	0	12.1	0.9	0	0	1.7	2.1	0.1	0.1	3	0.1	0.3	3.7	0	0
vanilla_combined.163000	0	0	0	0	0	0.2	0	0	0.7	0	0	0	0.2	0	0.4	0	0.2	0	0	0	0	0.6	0.5	0.1	0.6	0.6
vanilla_combined.163001	0	0	0	0	0	0.6	0.1	0	17.7	0	0	0	49.7	0	0	0.1	23.4	0	0	0	6.7	0.1	0	0	0	0
vanilla_combined.163002	6	9.2	8.1	8.5	12.7	16.5	10.1	14.1	17.3	10.4	10.6	12	13.4	10.1	10.6	9.8	10.3	7.4	9.4	8.4	9.1	12.2	14.8	10.3	9.5	8.9
vanilla_combined.163003	0.5	0.6	0.7	0.2	1.1	1.1	0.3	0.6	1.7	1	0.2	0.3	1.2	0.2	0.2	0.4	0.8	0.3	0.4	0.2	0.2	0.6	0.5	0.3	1.1	0.4
vanilla_combined.163004	0.2	0.2	0.1	0.4	0.2	0.2	0.2	0.2	0.3	0.3	0.2	0.2	0.3	0.3	0.1	0.2	0.3	0.2	0.1	0.2	0.3	0.1	0.1	0.2	0.6	0.4
vanilla_combined.163005	0.2	0.3	1.2	0.1	0.2	0.5	0.2	0.3	0.7	0.1	0.3	0.3	0.2	0.2	0.3	0.1	0.1	0.2	0.1	0.4	0	0.1	0.1	0.2	0.3	0.1
vanilla_combined.163006	0	0.4	15.1	0.1	0.1	233.2	0	0	0.3	0	0	0	0	0	0	0	0	0	0	0	0	0	0	0	0	0
vanilla_combined.163007	0.8	0.7	0.6	0.2	1.2	0.6	0.4	0.7	1.4	1.5	0.1	0.3	0.9	0	0.1	0.6	0.3	0.2	0.2	0.1	0	0.2	0.2	0.4	0.7	0.5
vanilla_combined.163008	11.2	12.3	12	12.5	12.7	21.8	13.9	16.3	17.8	10.7	19.2	15.1	10.5	11.5	17	12.8	12.4	13.3	19.2	14.1	15.3	13.3	15.3	10.8	11.3	11.2
vanilla_combined.163009	0.4	0.1	0.2	0.3	0.1	0	0.1	0.1	0.4	0.1	0.4	0	0.3	0	0.2	0	0.2	0	0.6	0	0.5	0.7	0.5	0.4	0.7	0.3
vanilla_combined.16301	0.6	0.8	1.2	0.8	0.8	0.8	0.8	1.2	0.6	1.3	1.3	1.3	1	1.1	1	0.9	1.4	1.1	0.8	0.9	1.4	0.5	1	1	0.9	0.9
vanilla_combined.163010	0.5	0.4	0.3	0.5	0.6	0.3	0.2	0.1	0.1	0.1	0.2	0.2	0.2	0.2	0.1	0.2	0.2	0.2	0.3	0.3	0.2	0.3	0.1	0.3	0.5	0.5
vanilla_combined.163011	9.2	7.1	3.3	6.6	6.2	10.6	6.7	5	7	3.4	2.9	2.3	2.1	2.5	4.3	2.5	2	4	7.2	4.7	4.5	6.4	3.7	4.2	3.4	2.1
vanilla_combined.163012	3.2	3.2	2.1	0.9	4.2	2.4	1.7	2.5	5	7.1	0.7	1.3	4	0.4	0.4	2.3	0.9	1.3	1.2	0.7	0.3	0.5	0.8	1.1	3.4	1.9
vanilla_combined.163013	3.7	2	1.6	1	2.5	1.1	1.7	1.5	3.2	4.2	0.5	0.6	2.7	0.2	0.3	2	0.4	0.9	0.8	0.6	0.1	1.6	0.9	1.2	5.8	1.8
vanilla_combined.163014	1.3	1.4	3.1	1	1.4	2.9	1.1	1.5	1.3	1	1.1	1	0.9	1.3	1.1	1.2	1.2	1.4	1.5	1.1	1.1	1.6	1.5	0.8	0.5	0.5
vanilla_combined.163015	1.3	1.1	0.8	0.4	1.7	1.1	0.9	1.5	2.8	3	0.3	0.8	1.9	0.3	0.2	1.8	0.5	0.7	0.4	0.4	0.1	0.4	0.4	0.7	1.9	1
vanilla_combined.163016	1.3	1.9	1.3	0.8	1.7	2.1	1.3	1.4	1.3	1.1	0.4	1.3	0.3	1.4	0.9	1.4	0.9	0.8	1.6	2.6	1.6	1.1	1.1	0.7	0.3	0.3
vanilla_combined.163017	2.3	2.2	1.3	0.7	3	1.9	1.3	1.8	3.4	3.7	0.3	0.9	2.5	0.3	0.3	2.2	0.7	1.3	0.6	0.7	0.1	0.5	0.6	1.1	2.7	1.2
vanilla_combined.163018	0.1	0.2	0.1	0.2	0.2	0.2	0.2	0.1	0.1	0	0.2	0.1	0.2	0.1	0.1	0	0.1	0.1	0.1	0.1	0.1	0.2	0.3	0.2	0.1	0.1
vanilla_combined.163019	1.9	1.9	4.4	2.1	1.9	1.8	1.8	2.1	1.3	2.6	3.1	2.7	2.5	2.3	2.3	1.7	2.6	2.4	2.4	2.3	3.1	1.8	2.5	2.3	1.9	2.2
vanilla_combined.16302	1	1.1	0.8	1.2	1.3	1.2	1.3	1.2	1.3	1.3	1.3	1.5	1.4	1.2	1	1.3	1.6	1.2	1.3	1.2	1.7	0.9	1	1.2	1.3	1
vanilla_combined.163020	0.4	1.5	0.1	2	3.2	0.1	0.6	0.6	0.1	0.1	0.2	0.1	0.1	0.2	0.7	0.1	0	0.1	0.4	0.3	0.5	0.3	0.2	1.1	0.1	0.1
vanilla_combined.163021	7	15.9	7.8	6.8	19	25	7	18.3	21.1	24.8	10.2	10.1	9.4	16.6	9.7	10.9	14.1	13.5	10.3	12.9	15.3	7.5	7.9	10.2	8.5	7.1
vanilla_combined.163022	0.1	0.2	0.5	0	0.2	0.8	0.2	0.3	0.7	0.4	0.2	0.3	0.6	0.2	0.1	0.2	0.6	0.2	0	0.2	0.6	0.3	0.6	0.5	0.2	0.4
vanilla_combined.163023	0.5	0.9	1	0.6	1	0.5	0.6	0.8	0.3	0.7	0.7	0.8	0.7	1.1	0.7	0.7	0.7	1.6	1	1.2	1	0.7	0.8	0.7	0.4	0.5
vanilla_combined.163024	2.9	1.9	3.3	3.1	2.5	1.6	4.4	3.7	2.4	4.9	4.6	4.2	3.9	3.4	4.6	3.8	3.1	3.7	4.9	3.5	2.7	3.8	3.3	3.3	1.9	2.4
vanilla_combined.163025	6.7	7	7.6	7.8	7	5.1	9.1	7.9	4.9	8	9.5	9.9	7.4	8.2	9.4	9.2	7.4	7.3	11.1	9.4	7.5	7.7	7.1	7.3	4.8	6.8
vanilla_combined.163026	0.5	0.3	1.6	0.2	0.3	0.4	0.6	0.4	0.3	0.5	0.2	0.4	0.5	0.5	0.2	1.4	1.4	0.4	0.2	2.6	1.4	0.3	0.4	0.4	0.1	0.1
vanilla_combined.163027	0.1	0	0.2	0	0	1	0	0	0.3	0	0	0	0	0	0	0	0	0	0	0	0	2.1	2.5	0	0	0
vanilla_combined.163028	0.6	0.6	1.2	0.4	0.6	1.3	0.5	0.8	1	1.1	1.2	1.4	1.1	1	0.8	1.1	1	0.9	0.8	0.8	0.9	1.1	1	0.8	0.7	0.7
vanilla_combined.163029	1	1.1	1	1	1.1	0.4	1	1.1	0.2	1.5	1.4	1.4	0.9	1.7	1.5	1.4	1.5	1.9	1.8	2	1.7	0.5	0.6	1.4	1	1.4
vanilla_combined.16303	19	15.1	7.1	27.1	13.7	11.6	26.1	11.7	12.3	10.5	34.1	16.6	10.7	16.3	33.6	18.8	13.9	14	42.2	17.7	18.2	16.9	12.7	25.3	40.1	33
vanilla_combined.163030	3.3	2.8	5.7	3.6	3.3	4.4	2.7	3.2	1.6	4.2	3.6	4.1	2.7	5.2	3	4.5	4.4	6.7	5.7	4.9	4.3	3	3.5	3.6	4.4	4.6
vanilla_combined.163031	1.7	3.2	0.6	1.4	2.4	1.5	1.3	1.2	1.1	0.4	0.2	0.9	0.3	0.3	0.4	0.6	0	0	0.3	0.2	0.1	2.6	3	0.4	0	0.1
vanilla_combined.163032	0.4	0.5	1	0.5	0.8	0.8	0.5	0.6	0.8	0.8	0.6	0.9	1	0.6	0.7	0.6	0.6	0.8	0.4	0.5	0.6	0.6	0.8	0.5	0.5	0.4
vanilla_combined.163033	0.4	0.6	1.9	0.1	0.3	0.5	0.2	0.3	0.8	0.4	0	0	0.7	0.2	0.1	0.1	0.9	0.5	0	0.1	0.7	0.3	0.7	0.6	0.9	0.1
vanilla_combined.163034	0.1	0.2	0.4	0	0	0.1	0.1	0.3	0.1	0.5	0.1	0.4	0.4	0.4	0.2	0.6	0.1	0.2	0.2	0.3	0	0.1	0.4	0.2	0.3	0.3
vanilla_combined.163035	0.1	0.2	0.1	0.2	0.1	0.1	0.1	0.1	0.1	0.1	0.2	0.2	0.1	0.1	0.2	0.2	0.1	0.1	0.1	0.4	0.1	0.3	0.2	0.1	0.1	0.1
vanilla_combined.163036	0.2	0.3	0.3	0.2	0	0.2	0.2	0.1	0.3	0.7	0.2	0.3	0.5	0.5	0.4	0.3	0.5	0.9	0.2	0.4	0.4	0.2	0.1	0.2	0.4	0.2
vanilla_combined.163037	0.3	0.2	0.2	0.4	0.2	0.2	0.4	0.2	0.2	0.2	0.5	0.3	0.2	0.2	0.3	0.3	0.2	0.2	0.5	0.3	0.2	0.3	0.4	0.2	0.5	0.4
vanilla_combined.163038	0.2	0.2	0.4	0.5	0.3	0.2	0.1	0.2	0	0.1	0.4	0.2	0.1	0.3	0.3	0.1	0.3	0.2	0.2	0.7	0.1	0.3	0.1	0.1	0	0
vanilla_combined.163039	0.4	0.6	1	0.4	0.5	0.9	0.4	0.7	0.8	0.8	0.5	1.1	0.7	0.6	0.6	0.6	0.6	0.6	0.6	0.6	0.4	0.5	0.7	0.5	0.2	0.5
vanilla_combined.16304	11.2	7.1	4.6	18.7	8.9	22.1	28.6	7	24	7.5	27.7	8.9	8.2	9.6	28	11.6	13.3	7	25.6	10.5	11.6	4.5	3.2	12.5	15.6	12.8
vanilla_combined.163040	0.5	0.7	0.9	0.5	0.8	0.5	0.6	0.4	0.5	0.5	0.4	0.5	0.5	0.4	0.5	0.8	0.6	0.5	0.5	0.4	0.4	0.9	0.8	0.4	0.3	0.5
vanilla_combined.163041	0	0.1	0.1	0.1	0.1	0.3	0.1	0.3	0.2	0.6	0.1	0	0.3	0.1	0	0.1	0.8	0.1	0	0	0.2	0.3	0.2	0.1	0.4	0.3
vanilla_combined.163042	0.7	0.1	0	0.2	0.2	0.1	0.3	0.2	0	0.2	0.3	0	0.2	0	0.3	0	0.2	0	0.2	0.1	0.2	0.3	0.3	0.3	0.2	0.3
vanilla_combined.163043	0.2	0.7	2.8	0.2	0.6	0.8	0.3	0.4	1.1	0.2	0.2	0.2	0.9	0.2	0.7	0.2	0.3	0.3	0.5	0.1	0.2	0.1	0.2	0.2	0.7	0.2
vanilla_combined.163044	2.7	3.1	3.7	3	3.3	3	3.6	4.1	2.9	3.7	3.4	4.1	3.3	4.3	3.6	4	3.9	4.2	3.7	4	2.8	4.1	3.6	4.8	3.1	4
vanilla_combined.163045	0.3	0.6	2.3	0.1	0.6	0.7	0.2	0.3	0.4	0.6	0.1	0.3	0.3	0.3	0.1	0.5	0.2	0.2	0	0.2	0.2	0.5	0.7	0.4	0.6	0.1
vanilla_combined.163046	4	3.2	2.1	3.8	3	1.4	2.6	1.5	0.8	0.5	1.5	0.4	0.3	0.6	1.6	0.5	0.3	0.2	0.7	0.3	0.2	1.1	1.3	0.4	0.2	0.6
vanilla_combined.163047	0.2	0.1	0.2	0.1	0.2	0.2	0.1	0.1	0.2	0.2	0.1	0.2	0.1	0.1	0.1	0.1	0.1	0.2	0.1	0.1	0.1	0.1	0.1	0.2	0.3	0.2
vanilla_combined.163048	0.1	0.1	0.1	0.1	0.1	0.1	0.1	0.1	0.1	0.1	0	0.1	0.1	0.1	0.1	0.1	0.1	0.2	0.1	0.2	0.1	0.1	0.2	0.1	0.1	0
vanilla_combined.163049	3.3	3	3.5	3.9	3	1.9	3.2	3.4	1.5	3.1	3.8	3.8	2.4	3.1	4	3.8	2.4	2.8	3.8	4.2	2.3	3.6	3.5	3.3	3.2	2.7
vanilla_combined.16305	10.1	10.9	10.3	9.9	10	7.1	10.6	11.6	6.4	13.6	13.3	19.9	12.6	17.2	15.6	20.7	15.7	14.9	14.5	18.4	14.2	9.4	9.8	12.1	8.8	9.3
vanilla_combined.163050	0.5	0.4	0.2	0.4	0.4	0.2	0.4	0.3	0.3	0.4	0.3	0.3	0.3	0.2	0.4	0.3	0.3	0.1	0.2	0.3	0.1	0.1	0.2	0.3	0.4	0.3
vanilla_combined.163051	0.3	0.7	0.7	0.3	0.3	0.2	0.1	0.1	0.1	0	0	0.1	0	0	0.1	0.1	0.1	0.1	0	0.2	0.1	0	0.1	0.1	0	0.1
vanilla_combined.163052	8.6	24.2	7.9	7.4	21.8	21.1	6	16	20.6	17	4.5	11.5	9.6	23	8.6	15.3	15.5	10.5	4.7	9.6	13	20.8	21.6	15	10.5	18.6
vanilla_combined.163053	0.4	0.4	0	0.7	0.4	0	0.4	0	0	0	0.2	0	0	0	0	0	0	0	0	0	0	0	0	0	0	0
vanilla_combined.163054	0.3	0.3	0.4	0.3	0.6	0.6	0.4	0.5	0.3	0.5	0.4	0.6	0.3	0.3	0.7	0.4	0.4	0.6	0.3	0.9	0.2	0.1	0.4	0.1	0.5	0.2
vanilla_combined.163055	0.2	0.2	0.3	0	0.2	0.1	0.3	0.2	0.2	0.2	0.1	0.2	0.3	0.1	0	0.1	0.2	0.2	0.3	0.1	0.1	0.5	0.2	0.2	0.1	0.1
vanilla_combined.163056	0.8	1.2	1.5	0.7	0.6	1.6	0.2	0.5	0.8	0.4	0.6	0.6	0.6	0.8	1	0.8	0.6	0.7	0.5	1.1	0.8	0.1	0.5	0.9	0.8	0.5
vanilla_combined.163057	0.9	0.5	0.2	0.4	0.2	0.2	0.3	0.2	0.2	0.2	0.5	0.2	0.2	0.2	1	0.2	0.2	0.1	0.6	0.1	0.2	0.1	0.1	1.8	0.7	0.3
vanilla_combined.163058	0.1	0.1	0.3	0	0.1	0.5	0.1	0.5	0.2	0.1	0	0	0	0.4	0	0.1	0.1	0.4	0.3	0.4	0.3	0.3	0.2	0.4	0.2	0
vanilla_combined.163059	0.2	0.2	0.4	0	0.1	0.2	0.2	0.3	0.2	0.2	0.1	0.3	0.3	0.2	0.1	0.1	0.2	0.2	0.1	0.1	0.3	0.1	0.2	0.3	0.2	0.3
vanilla_combined.16306	4.5	5.2	6	5.7	5.5	10.4	7.6	7.8	13.2	9.6	10.5	11.1	9.6	8.7	8.6	7.9	10.1	6.4	7.6	6.2	8.6	6.3	6.1	7.1	4.8	6
vanilla_combined.163060	4.1	4	7.5	4	4.3	5.9	3.6	4.8	3.4	4.8	4.1	4.1	5.6	5.4	3.2	4.4	5.8	5.5	4.7	4.3	7.5	5.2	5.9	5.6	3.4	3
vanilla_combined.163061	0.7	0.4	1.2	0.6	0.7	0.9	0.6	0.9	0.7	0.6	0.9	0.8	0.6	1.6	0.9	0.8	1.6	1	1.4	0.5	1.1	0.4	0.6	0.9	0.5	0.3
vanilla_combined.163062	1.4	1.9	1.7	1.4	1.7	2	1.3	1.7	1.4	1.7	1.7	1.8	1.7	2.1	1.9	1.9	1.9	1.8	2	2.2	2.1	1.6	1.6	1.6	1.3	1.5
vanilla_combined.163063	0.1	0.2	0.1	0.1	0.2	0.1	0.1	0.1	0.1	0.1	0.2	0.2	0.1	0.2	0.1	0.2	0.2	0.3	0.3	0.2	0.2	0	0.1	0.1	0.2	0.1
vanilla_combined.163064	1.6	2	1.8	1.6	2	2	1.5	2	1.2	1.7	1.9	1.7	1.8	1.6	1.7	1.6	1.7	1.2	2.4	1.7	2	2.7	2.3	1.7	1.9	1.8
vanilla_combined.163065	2.6	2.6	2	0.7	3.6	2.3	1.6	2.7	5.3	6.2	0.4	1	3.9	0.4	0.3	2.5	0.9	1.6	0.6	0.6	0.3	0.5	0.5	0.9	2.8	2.1
vanilla_combined.163066	2.1	2.2	1.4	0.6	3	1.8	1.1	1.8	3	4.3	0.3	0.7	2.5	0.3	0.1	2	0.6	0.8	0.5	0.3	0.2	0.3	0.6	0.9	1.8	1.5
vanilla_combined.163067	0.6	0.8	0.9	0.3	1.1	1.6	0.4	1.2	2.5	1.6	0.4	0.3	1.8	0.3	0.1	0.7	1.1	0.5	0.3	0.3	0.6	0.6	0.8	0.3	1.5	0.5
vanilla_combined.163068	5.3	5.5	2.9	1.6	6.6	3.4	2.9	5.1	7.4	9.5	0.7	1.7	6.6	0.3	0.4	4.2	1.4	1.8	1.7	1.2	0.5	0.9	1.3	1.5	3.8	1.7
vanilla_combined.163069	0.2	0.4	0.3	0.3	0.2	0.2	0.1	0.4	0.2	0.5	0.2	0.4	0.4	0.4	0.2	0.5	0.3	0.3	0.1	0.3	0.1	0	0.2	0.3	0.1	0.1
vanilla_combined.16307	1.4	0.8	1.8	1.6	0.8	1.3	1.2	1.2	0.5	1.6	1.8	2.6	0.9	1.3	1.7	1.4	1.3	1.2	1.8	1.3	0.8	1.7	1.6	1.7	1.5	2.6
vanilla_combined.163070	0.5	0.6	0.2	0.2	0.4	0.2	0.5	0.4	0.2	0.3	0.1	0.4	0.7	0.8	0.2	0.5	1.1	0.9	0.3	0.6	0.8	0.1	0.3	0.2	0.4	0.5
vanilla_combined.163071	0.6	0.4	0.7	0.4	0.4	0.4	0.2	0.3	0.3	0.5	0.2	0.2	0.2	0.4	0.3	0.3	0.7	0.6	0.5	0.2	0.2	0.2	0.4	0.2	0.3	0.3
vanilla_combined.163072	1.7	2	3.8	1.6	1.9	2.2	1.7	2.3	1.6	3	3.6	3.3	2.3	3.3	3.2	2.7	3.6	2.9	3.7	2.8	3.7	2.1	1.2	2.2	1.4	2
vanilla_combined.163073	0.4	0.6	0.8	0.6	0.5	0.3	0.3	0.3	0.3	0.4	0.4	0.4	0.4	0.3	0.4	0.4	0.4	0.6	0.3	0.2	0.4	0.4	0.4	0.3	0.3	0.3
vanilla_combined.163074	0.1	0	0	0.3	0	0	0.1	0	0	0	0.3	0.1	0	0	0.2	0	0	0	0.6	0	0	0.3	0.4	0.3	0.8	1.1
vanilla_combined.163075	0.3	0.5	0.5	0.2	0.5	0.6	0.2	0.3	0.4	0.2	0.2	0.4	0.1	0.3	0.2	0.4	0.2	0.4	0	0.5	0.2	0.1	0.2	0.2	0.2	0.2
vanilla_combined.163076	0.4	0.1	0.4	0.4	0.4	0.6	0.4	0.5	0.6	0.5	0.5	0.3	0.4	0.4	0.4	0.5	0.6	0.7	0.3	0.6	0.6	0.4	0.4	0.5	0.7	0.3
vanilla_combined.163077	2.3	6.5	6.5	3.5	7.1	4.7	3.3	5.9	7.5	1.4	1.2	3.7	3.1	1	0.9	2.2	2	1.1	1.5	3.1	2.8	2.7	2.3	0.4	0.3	1.1
vanilla_combined.163078	1.6	2	3.3	1.1	1.6	3	1.6	1.9	2.7	1.7	1.6	2.4	2.1	2.5	2.5	3.1	2.6	1.7	1.8	3	3	4.4	3.7	1.6	0.8	1.2
vanilla_combined.163079	0.1	0.1	0.1	0	0	0.2	0	0	0.6	0	0	0	0.5	0	0	0	0.4	0	0	0	0.2	0	0.1	0	0.1	0.1
vanilla_combined.16308	1.4	1.2	0.8	1.6	1.5	0.9	1.9	1.7	1.2	2.1	3.9	2.6	2.6	2.8	3.3	2	2.3	2.2	2.7	2.1	1.8	1.2	1.2	1.7	2	1.8
vanilla_combined.163080	2.7	3.1	2.1	0.7	3.1	1.9	1.1	2.1	4.2	5.1	0.4	0.9	3.5	0.2	0.2	2.3	0.8	1.4	0.8	0.6	0.1	0.6	0.6	1.1	2.1	1.2
vanilla_combined.163081	7.4	6.9	5.2	2.4	9	6.3	4.6	8	13	17.6	1.1	2.6	11.4	0.8	0.8	7.5	2.7	3.2	2.3	1.5	0.4	1.7	2.1	3	6.5	3.8
vanilla_combined.163082	2.2	1.8	1.1	0.7	2.4	1.4	1.1	1.4	3	3.5	0.3	0.8	2.6	0.2	0.1	2.2	0.6	0.8	0.5	0.3	0.1	0.2	0.4	0.8	1.5	0.8
vanilla_combined.163083	3	2.7	5.9	2.6	3	5.8	2.2	2.5	3.4	2.4	1.9	2.9	3.3	3.7	2.6	2.7	3.9	3.7	2.5	3.3	4.5	3.5	2.6	3.4	2.3	2.3
vanilla_combined.163084	0.7	0.2	0.1	0.8	0.1	0.1	0.3	0	0	0	0.4	0	0	0	0.3	0	0.1	0	0.2	0	0.1	0.6	0.6	0.3	0.4	0.2
vanilla_combined.163085	1.8	1.6	1.1	0.4	2.1	1.4	1.1	2.2	4	4.3	0.4	1	3	0.3	0.2	2.4	0.8	0.9	0.6	0.6	0.2	0.4	0.6	1	2.2	1.7
vanilla_combined.163086	29.9	35.3	41.1	23.7	28.2	48.1	30.3	32.9	41.5	37.9	25.5	30.9	33.8	45.4	26.7	31.7	46.8	47.6	23.3	32.4	49.7	19.3	23.4	34.3	19.9	26
vanilla_combined.163087	4.5	5.1	5.7	4.3	4.7	2.9	8.7	6.3	6.2	6.2	9.6	9.8	4.1	7.3	8.8	9.3	5.1	2.7	7.3	5.1	4.5	7.1	6	3.6	4.1	4.6
vanilla_combined.163088	2.7	3.5	1.1	0.8	4	2.2	1.9	3.3	4.9	5.5	0.6	1.5	3.9	0.4	0.5	2.6	0.9	1.1	0.8	0.7	0.5	0.5	1	1	2.8	2.2
vanilla_combined.163089	0.3	0.2	0.1	0.2	0.2	0.1	0.2	0.1	0.1	0.1	0.3	0.3	0.1	0.1	0.2	0.3	0.1	0.2	0.3	0.4	0.1	0.2	0.3	0.1	0.5	0.3
vanilla_combined.16309	0.2	0.4	0.5	0.5	0.4	0.6	0.5	0.4	0.5	0.7	0.9	0.8	0.7	0.7	0.7	0.5	0.6	0.6	0.5	0.5	0.5	0.2	0.4	0.2	0.3	0.2
vanilla_combined.163090	0.1	0	0.1	0	0.1	0.1	0	0.3	0.2	0.3	0.1	0.3	0.6	0.1	0	0.1	0.2	0	0	0.2	0.1	0.1	0.1	0.1	0.2	0.1
vanilla_combined.163091	0.5	0.8	1	0.7	1	1.4	0.6	1.4	1.6	1.4	0.6	1.6	2.3	1.3	0.6	1.4	1.4	1.2	0.4	1.4	1.2	0.2	0.4	0.6	0.2	0.5
vanilla_combined.163092	0.6	0.3	0.3	0.5	0.2	0.3	0.5	0.2	0.4	0.3	0.6	0.2	0.5	0.4	0.7	0.2	0.3	0.6	0.5	0.6	0.2	0.1	0.1	0.6	0.7	0.6
vanilla_combined.163093	4	5.3	4	4.3	5	5.1	6.2	6.4	6.6	6.6	6	9.3	6.8	8.1	7.5	9.7	10	7.1	9.1	9.1	10.4	3.6	4.4	6.5	4.9	5.9
vanilla_combined.163094	0.1	0.2	0.1	0.3	0.3	0.3	0.2	0.3	1.4	0.2	0.3	0.2	1.9	0.6	1.1	0.6	0.5	0.5	0.7	0.3	0.5	0.3	0.3	3.6	1.7	0.6
vanilla_combined.163095	0.3	0.1	0.1	0.2	0.3	0.2	0.1	0.1	0.1	0.2	0.1	0	0.1	0	0	0.2	0	0.1	0.1	0.1	0.1	1	0.6	0.3	1.6	1.1
vanilla_combined.163096	3.5	3.9	2.2	1.1	4.7	2.6	2.8	4.6	7.3	9.3	0.9	1.7	5.7	0.6	0.5	3.6	1	1.9	1.1	1	0.3	0.9	1.1	1.4	4.1	2.7
vanilla_combined.163097	7.7	5.4	3.7	2.4	7.3	3.8	3.8	6	9.3	10.9	1.1	1.9	7.6	0.6	0.5	4.5	1.9	1.9	1.7	1.2	0.2	2.3	1.9	2.3	6.7	3.1
vanilla_combined.163098	4.2	3.9	2.6	1.5	5.5	2.9	2.1	3.5	6.3	8.8	0.5	1.8	5.1	0.5	0.3	3.6	1.3	1.1	1.4	0.9	0.2	0.6	1.2	1.5	3.1	2
vanilla_combined.163099	1.3	1.4	0.9	0.5	2.1	1.1	0.8	1.4	3.2	4.5	0.4	0.9	2.7	0.2	0.2	1.7	0.5	0.6	0.5	0.4	0.1	0.4	0.6	0.9	1.5	1.1
vanilla_combined.1631	13.9	21.5	19.6	15.2	23	16	14.6	17.9	11.5	16.5	18	18	13.6	17.8	17.9	15.4	14.6	18.4	19.7	17.3	16.1	19.4	27.7	15.3	12.4	13.2
vanilla_combined.16310	2.5	2.1	3.4	3.5	2.1	2.3	2.2	2	1.2	1.4	2	1.3	1.1	1.4	1.7	1.5	1.2	1.4	3	1.7	1.3	7.7	4.4	3.1	13	5.1
vanilla_combined.163100	1.4	1.5	3	1.7	1.9	3	1.2	1.7	2	1.2	1	1.8	2.2	1	1.1	1.2	1.8	1.4	1.3	1.6	1.9	0.6	1.2	1	0.9	0.9
vanilla_combined.163101	1.9	1.8	1.6	1.8	1.9	3.8	2	1.5	2.8	2.1	2.3	2.2	2.5	2.8	3.2	2.7	3.6	2.2	2.2	1.9	3.8	2.1	2.5	3.8	1.9	2.9
vanilla_combined.163102	0.3	0.2	0.2	0.2	0.2	0.1	0.2	0.1	0.2	0.1	0.1	0.2	0.2	0.1	0.1	0.2	0.3	0	0	0.1	0.1	0.1	0.2	0.2	0.1	0.2
vanilla_combined.163103	0.1	0.2	0.3	0.3	0.3	0.4	0.3	0.3	0.4	0.3	0.5	0.4	0.4	0.4	0.4	0.3	0.4	0.4	0.3	0.4	0.3	0	0.2	0.2	0	0.2
vanilla_combined.163104	1.3	1.9	2.8	1.6	2.6	2.6	1.4	2.7	2.4	2.9	2.6	2.4	2.3	3.8	3	2.7	2.8	5.2	3.7	3.9	5	3.4	3.1	2.9	1.8	1.5
vanilla_combined.163105	0.3	0.2	0.2	0.3	0.2	0.2	0.3	0.7	0.3	0.6	0.2	0.9	0.4	0.4	0.3	0.4	0.3	0.3	0.1	0.3	0.2	0.1	0.1	0.4	0.3	0.1
vanilla_combined.163106	0.3	0.3	0.4	0.4	0.3	0.4	0.3	0.2	0.2	0.3	0.2	0.2	0.2	0.3	0.2	0.1	0.3	0.3	0.1	0.1	0.5	0.1	0.2	0.3	0.3	0.5
vanilla_combined.163107	0.4	0.8	0.7	0.5	0.9	1.1	0.5	0.7	0.8	0.5	0.5	0.7	0.8	0.9	0.6	0.6	0.7	1.3	0.7	0.8	1	0.3	0.6	0.3	0.1	0.2
vanilla_combined.163108	0.3	0	0.4	0.5	0	2.8	0.3	0	1	0	0.1	0	0.1	0	0.1	0	0	0	0.3	0	0	1.1	0.7	1.3	0.3	0.3
vanilla_combined.163109	1	1.2	0.8	0.1	1.4	0.8	0.4	1	1.6	2.3	0.2	0.5	1.1	0.1	0.1	1.1	0.4	0.7	0.2	0.3	0	0.4	0.3	0.4	1.3	1
vanilla_combined.16311	8.6	9.2	13.7	8	7.5	8.2	7.9	9.2	6.3	8.2	6.1	8.3	6.7	8.6	7.5	8.2	8.2	6.5	7.6	8.6	6.4	7.8	7.9	7.4	7.9	8.3
vanilla_combined.163110	0	0.1	0.2	0.2	0.1	0.2	0.1	0.1	0.3	0.3	0.1	0.4	0.4	0.1	0.1	0	0.2	0.2	0	0	0	0.3	0.1	0.2	0.1	0.2
vanilla_combined.163111	1.6	2.7	2.3	1.3	2.9	2.9	2.5	3.4	2.7	2.9	2.8	2.9	2.4	2.8	2.7	2.3	2.9	1.6	2.8	2	2.7	2.4	3.3	1.9	1.4	1.6
vanilla_combined.163112	0.6	1.6	1.4	0.9	2.1	1.8	1.7	2.8	1.4	1.9	2.2	2.7	2.8	2.5	1.4	2.3	2.5	2.3	1.4	2.4	2.3	1.5	2.4	1.5	0.6	0.7
vanilla_combined.163113	0.2	0.1	0.6	0.1	0.2	2.5	0.1	0.1	1.3	0	0.1	0.3	0.6	0	0.3	0.2	1.9	0	0.3	0.2	2.1	0.3	1	0.4	0	0.1
vanilla_combined.163114	3.5	3.8	3.9	2.5	2.6	1.7	4.6	3.4	3.3	4.1	4.1	4.7	2.8	4	2.4	3.3	2.7	2.1	1.2	1.5	2	2	3.6	2.8	4.3	4.1
vanilla_combined.163115	3.2	4.2	5	3.1	3.8	4	3.2	4.5	3.9	3.1	2	3.3	3	4.8	2.9	3.6	4.6	2.5	2.5	2.7	6.4	1.2	2.5	1.1	2.1	3.5
vanilla_combined.163116	0.9	0.5	0.5	1.3	0.3	0.2	0.8	0.2	0.2	0.2	0.7	0.3	0	0.4	0.8	0.1	0.2	0.2	0.8	0.3	0.2	0.9	0.6	0.6	1.3	1
vanilla_combined.163117	0.1	0.1	1.1	0.1	0.1	0.3	0.1	0.1	0.1	0.2	0.1	0.1	0.2	0.1	0.1	0.1	0.2	0.1	0	0.1	0.1	0.1	0.1	0.1	0.1	0.1
vanilla_combined.163118	0.2	0.2	0.2	0.4	0.3	0.2	0.2	0	0.1	0.1	0.1	0.2	0.1	0.1	0.3	0.3	0.1	0.1	0.1	0.1	0.1	0.1	0.4	0.1	0	0.2
vanilla_combined.163119	0	0.3	0.5	0.2	0.4	0.6	0.2	0.1	0.2	0.7	0.3	0.1	1.1	0.6	0	0.3	0.4	0.6	0.1	0.4	1	0	0.2	0	0	0.1
vanilla_combined.16312	13.2	12.3	12.4	13.9	12.6	5.4	11.1	11.3	4	11.7	13	13.2	10	14.7	13.4	14.8	15.4	13.6	16.4	15.1	17.1	8.9	9.4	13.6	11.4	14.3
vanilla_combined.163120	2.3	3.9	3.5	1.3	2.5	5.4	1.5	1.7	3.9	2.3	1.2	2.4	2.5	2.9	1.8	2.9	3.7	1.7	1.8	2.4	3	2.4	2.4	1.7	0.8	1.6
vanilla_combined.163121	0.1	0.2	0.4	0.3	0.3	0.2	0.3	0.3	0.3	0.4	0.5	0.4	0.3	0.4	0.4	0.5	0.3	0.4	0.1	0.6	0.1	0.3	0.4	0.2	0.3	0.2
vanilla_combined.163122	0.6	0.3	0.1	0.9	0.7	1	0.6	1.1	1.1	0.9	0.2	5.1	1.2	8.7	1.9	24.8	5.3	10.4	3.6	35.5	9.7	0.3	0.4	2.3	0.1	0.2
vanilla_combined.163123	0.7	0.3	0.7	0.3	0.5	0.4	0.3	0.3	0.2	0.2	0.5	0.2	0.3	0.1	0.5	0.1	0.1	0.4	0.4	0.2	0.2	0.2	0.2	0.2	0.1	0.1
vanilla_combined.163124	0.1	0.2	0.2	0.2	0.2	0.2	0.3	0.4	0.5	0.7	0.2	0.6	0.5	0.3	0.1	0.2	0.5	0.2	0.1	0.2	0.3	0	0.1	0.1	0.3	0.4
vanilla_combined.163125	0.3	0.3	0.3	0.1	0.5	0.1	0.4	0.2	0.3	0.3	0.5	0.6	0.5	0.5	0.3	0.2	0.2	0.3	0.3	0.6	0.4	0.1	0.2	0.2	0.3	0.3
vanilla_combined.163126	0.5	0.4	0.4	0.3	0.4	0.5	0.4	0.3	0.3	0.2	0.2	0.2	0.5	0.1	0.1	0.2	0.2	0.3	0.2	0.4	0.2	0	0.3	0.4	0.3	0.2
vanilla_combined.163127	0.2	0.3	0.3	0.3	0.3	0.1	0.2	0.2	0.1	0.5	0.1	0	0.3	0.5	0.7	0.2	0.9	1.3	0.3	0.5	0.3	0.1	0.2	0.3	0.2	0.4
vanilla_combined.163128	0.1	0.3	0	0.1	0.2	0.2	0.2	0.3	0.4	0.4	0.2	0.3	0.3	0.3	0.1	0.1	0.6	0.3	0.1	0	0.3	0	0.2	0.2	0.2	0.2
vanilla_combined.163129	1.4	1.4	1	2.5	1.2	1.2	2.3	1.4	1.2	1.6	3.2	2	1.5	1.7	1.9	1.2	1.3	1.7	2.2	1.2	1.2	2.8	2.2	1.9	3.2	2.8
vanilla_combined.16313	1.7	1.9	1.7	1.6	2	1.7	1.6	1.7	1.4	1.4	1.6	1.7	1.5	1.7	1.6	1.6	1.7	1.4	2	1.8	2.2	1.5	1.4	1.9	1.1	1.4
vanilla_combined.163130	12.3	13.9	21.9	10.3	13.6	6.7	10.3	13.9	8.8	12.5	8.1	11.1	12.8	15.2	9.7	12.2	20.3	12.4	7	11.4	14.2	5.1	7.2	14.5	6.5	13.1
vanilla_combined.163131	0.3	0.4	0.2	0.3	0.3	0.5	0.1	0.1	0.4	0.2	0	0.2	0.1	0.4	0.1	0.3	0.4	0.7	0.3	0.3	0.5	0.3	0.2	0.2	0.4	0.2
vanilla_combined.163132	0.1	0.2	0.3	0.2	0.1	0.2	0.4	0.3	0.2	0.3	0.3	0.5	0.3	0.3	0.3	0.2	0.4	0.3	0.2	0.4	0.1	0	0.1	0.1	0.1	0.2
vanilla_combined.163133	1.2	0.7	1.1	2.9	0.8	0.7	1.9	0.3	0.2	0.2	1.7	0.2	0.4	0.7	1.7	0.4	1.5	0.5	3.1	0.4	1.2	4.1	2.7	3.5	6.2	4.6
vanilla_combined.163134	0.2	0.1	0.2	0.2	0.2	0.1	0.3	0.2	0.1	0.3	0.2	0.3	0.1	0.2	0.1	0.1	0.2	0.2	0.1	0.2	0.1	0.1	0.1	0.1	0.1	0.2
vanilla_combined.163135	33	40.7	23.3	40.8	48.1	50.6	50.4	39.4	37.7	27.9	75.3	50.1	21.1	26.2	55.2	35.4	15.7	25.7	59.1	40.5	15.4	33.7	53.5	27.7	23.7	59.9
vanilla_combined.163136	6.5	10.5	13.5	3.9	6.6	5	7	13.2	6.1	9.3	4	8.9	5.3	10.5	4.8	8.4	7.4	9.8	2.5	7.5	5.3	4.6	5.5	5.8	5.5	5.6
vanilla_combined.163137	0.2	0.4	0.2	0.2	0.4	0.2	0.2	0.3	0.3	0.3	0.2	0.3	0.2	0.3	0.2	0.3	0.2	0.2	0.2	0.3	0.2	0.3	0.3	0.1	0	0.1
vanilla_combined.163138	1.4	1.5	3	1.9	1.5	1.2	1.1	1.3	0.8	1.6	1.4	1.6	1.5	2.1	2	1.5	1.9	2.5	2.4	2.2	2.4	1.8	1.3	1.7	1.4	1.2
vanilla_combined.163139	5.2	3.5	1.7	6.1	4.4	1.1	5.9	3.6	1	2.3	5.1	3.3	1.6	2.3	4.6	2.9	1.6	2.5	6	3.1	2	11.4	9.5	5.6	11.3	8.8
vanilla_combined.16314	4.1	5.3	3.1	4.5	5.2	7.6	4.2	4.6	6.8	3.8	3.8	4.5	4.4	4.5	4.1	4.4	4.7	4.7	4.1	4.3	5.6	3.2	4	5	1.1	2.6
vanilla_combined.163140	0	0.4	1.1	0	0.2	0.4	0	0.7	0.5	1	0.4	0.3	0.6	0.7	0.2	0.1	1	1.7	0.1	0.2	0.9	0.1	0.1	0.4	0.2	0.2
vanilla_combined.163141	17.3	21.4	25.4	17	22	6.6	16.7	23	8.1	19.9	26.1	24.2	11.9	19.3	22.4	22.8	14	14.1	22.9	19.8	13.7	24.4	30.7	17.2	12.2	15.8
vanilla_combined.163142	0.7	0.7	1	1	0.8	1.2	1.4	1	0.9	1.4	1.6	1.4	1	1	1.2	0.8	1	1.4	1.1	0.9	0.9	0.6	0.8	0.6	0.8	0.8
vanilla_combined.163143	5.9	5.2	4.7	5.5	4.8	8.5	7.1	6.7	10.8	8	9.5	8	8.1	7.8	9.1	7.1	6.9	4.7	7.6	6.2	7.8	9.6	8.2	7	6.8	6.8
vanilla_combined.163144	0.4	0.3	0.5	0.4	0.4	0.5	0.5	0.6	0.4	0.6	0.6	0.7	0.7	0.5	0.4	0.4	0.6	0.5	0.4	0.4	0.5	0.2	0.3	0.3	0.8	0.5
vanilla_combined.163145	1.1	1.2	2.2	1	1.1	0.8	0.8	0.9	0.4	1.2	1.3	1.2	1.4	1.4	1.1	1.2	1.2	1.6	1.5	1.4	1.8	0.6	0.6	0.9	1.2	1.4
vanilla_combined.163146	7.3	7.9	9	7.2	8	8	7.2	9.3	5.3	8.6	8.9	9.4	7.4	10.1	8.6	8.9	8.4	7.6	9	9	7.8	10.9	9.2	8	7.8	7.6
vanilla_combined.163147	0.3	0.3	0.4	0.1	0.1	0.2	0.2	0.2	0.4	0.1	0.1	0.1	0.4	0.1	0.2	0.1	0.2	0.1	0.1	0.1	0.2	0.5	0.8	0.1	0.1	0
vanilla_combined.163148	1.5	3.6	3.3	1.9	4.5	4.2	1.1	2.4	1.3	0.6	0.7	0.8	0.8	0.4	0.6	0.4	1.4	0.3	0.5	0.9	1.7	0.5	0.8	1.9	1.3	1.1
vanilla_combined.163149	0.4	0.5	0.5	0.4	0.6	0.3	0.2	0.2	0.1	0.3	0.1	0.2	0.1	0.3	0.2	0.3	0	0.3	0.1	0.4	0.3	0.2	0.2	0.1	0.1	0
vanilla_combined.16315	0.4	0.3	0.3	0.3	0.2	0.1	0.3	0.3	0.1	0.3	0.3	0.4	0.3	0.2	0.3	0.2	0.3	0.1	0.2	0.1	0.2	0.3	0.3	0.4	1.1	0.6
vanilla_combined.163150	0.4	0	0.6	0.1	0.3	0.1	0.2	0.3	0.1	0.2	0.4	0.4	0.2	0.1	0.3	0.2	0.1	0.2	0.1	0.2	0.4	0	0.2	0	0.2	0
vanilla_combined.163151	2.2	2.6	4.3	2.6	1.9	5.3	3.2	3.5	4.6	3.7	4	3.5	3.5	4.6	3.5	4	3.8	6.1	4.2	4.1	4.5	3.1	2.9	2.7	2.6	1.9
vanilla_combined.163152	0.6	0.4	0.7	0.6	0.3	1.1	0.4	0.5	0.3	0.3	0.2	0.7	0.7	0.3	0.2	0.1	0.7	1.1	0.6	0.7	0.6	0.3	0.2	0.7	0.2	0.2
vanilla_combined.163153	2.6	3.1	5.4	2.5	3.7	5.4	4.3	6	4.4	5.1	5.4	4.2	5.1	3.6	4.1	3.6	3.8	3.7	4.6	3.3	3.8	1.9	3.1	2.5	0.9	1.9
vanilla_combined.163154	0.1	0.5	0.6	0.4	0.5	0.4	0.6	0.4	0.4	0.4	0.3	0.4	0.6	0.5	0.7	0.5	0.6	0.8	0.4	0.4	0.6	0.2	0.4	0.6	0.3	0.4
vanilla_combined.163155	13.5	5.4	7.9	9.7	3.9	1.5	20.4	6.7	4.1	4.6	12.7	7.5	4.6	5.8	14.6	6.8	6.7	2.7	7.5	5.4	7.3	13.8	10.5	18.2	7.2	11
vanilla_combined.163156	0.3	0	0.2	0	0	0.2	0.1	0	0.6	0	0.1	0.1	0.2	0	0	0	0	0	0	0	0	1.8	1.6	0.2	0	0
vanilla_combined.163157	0	0	0	0	0	0	0	0	0	0	0	0	0	0	0	0	0	0	0	0	0	0	0	0	0.2	0
vanilla_combined.163158	0.2	0.3	0.3	0.1	0.2	0.2	0.1	0.2	0.4	0.3	0	0.3	0.5	0.2	0	0.2	0.2	0.1	0.1	0.3	0.2	0.1	0.2	0.1	0	0
vanilla_combined.163159	1	0.9	1.2	0.9	0.7	0.7	0.6	0.7	0.5	0.9	1.1	1.3	0.7	1.5	2.2	1.3	1.3	1.2	1.8	1.4	0.8	1.3	1.3	0.5	1.1	0.8
vanilla_combined.16316	4.6	7.2	6.9	5.1	7.6	10.6	5.6	7.6	9	6	7.5	7.7	9.4	8.1	7.5	8.1	10	10	8.8	9.8	10.4	6.5	7.4	6.2	6.3	6.1
vanilla_combined.163160	0	0	0.2	0	0.1	0.1	0	0.1	0	0.5	0.1	0.2	0.1	0.7	0.1	0.4	0.5	0.4	0.1	0.2	0	0.2	0.2	0	0	0.1
vanilla_combined.163161	28.9	9.1	0.5	25	10.7	2.6	17.2	3.7	0.7	1.6	19	3.4	0.7	2.6	33.3	3.6	1	0.5	10.1	1.5	0.5	43.3	26.5	39.8	91	35.7
vanilla_combined.163162	1.6	1.6	1	0.5	1.8	1.1	1	1.9	3	3.5	0.5	0.8	2.2	0.3	0.2	2.1	0.4	0.8	0.6	0.4	0.2	0.4	0.5	0.4	2.2	1.5
vanilla_combined.163163	0.5	0.6	1.1	0.3	1	1	0.3	0.7	1.3	1	0.2	0.3	1.1	0.2	0.1	0.6	0.9	0.3	0.4	0.3	0.3	0.7	0.5	0.3	0.8	0.3
vanilla_combined.163164	5.1	3.3	0.2	4.3	2.5	0.7	4.8	1.1	0.3	0.1	1.5	0.2	0	0.1	0.5	0	0	0.1	0.7	0.1	0	2.5	6.3	0.7	0.2	1.5
vanilla_combined.163165	0.4	0.3	0.1	0.5	0.2	0.1	0.8	0.2	0.1	0.1	0.3	0	0.1	0	0.3	0	0.1	0	0.4	0	0	0.1	0.1	0.5	0.8	0.5
vanilla_combined.163166	1.2	0.8	4.5	1	0.5	8.6	0.9	0.6	7.9	3.7	1.4	1.3	4.8	9.6	2.3	1.5	8	9.6	2	2.2	9.3	3.2	1.9	3	0.8	0.4
vanilla_combined.163167	0.4	0.4	0.4	0.2	0.3	0.4	0.3	0.4	0.3	0.1	0.2	0.3	0.3	0.4	0.1	0.5	0.4	0.6	0.2	0.9	0.3	0.3	0.4	0.5	0.1	0.2
vanilla_combined.163168	0.4	0.4	0.4	0.3	0.3	0.2	0.2	0.2	0.2	0.2	0.2	0.2	0.8	0.2	0.2	0.3	1.9	0.2	0.2	0.2	2	0.2	0.2	0.2	0.2	0.3
vanilla_combined.163169	0.4	0.3	0.5	0.5	0.3	0.3	0.3	0.5	0.1	0.5	0.1	0.4	0.2	0.6	0.5	0.5	0.5	0.7	0.3	0.5	0.2	0.4	0.4	0.3	0.3	0.3
vanilla_combined.16317	0.1	0.3	1.1	0.1	0.4	0.8	0.1	0.3	0.3	0.1	0.1	0.1	0.3	0.2	0.1	0.1	0.3	0.2	0.1	0.1	0.3	0.2	1.3	0.5	0.2	0.1
vanilla_combined.163170	0	0.1	0.4	0	0.1	0.2	0.1	0.1	0.1	0	0.1	0.2	0	0.2	0.1	0.1	0.2	0	0	0.1	0	0	0.3	0	0.5	0.7
vanilla_combined.163171	4.5	4.1	2.2	1.2	6.4	2.9	2.7	4.7	7.8	10.5	0.8	2.2	6.3	0.6	0.6	4.2	1.3	1.5	1.2	1.3	0.4	0.9	1.2	1.9	4.1	3.3
vanilla_combined.163172	0.1	0.2	0.4	0.2	0.2	0.1	0.1	0.1	0.1	0.2	0.1	0.2	0.1	0.2	0.2	0.2	0.3	0.2	0.1	0.1	0.2	0	0.1	0.1	0	0.1
vanilla_combined.163173	2.2	2.2	1.6	0.6	2.9	1.8	1.5	2.2	4	5.1	0.4	1.1	2.8	0.2	0.3	2.1	0.8	1	0.6	0.7	0.2	0.4	0.5	0.9	2.4	1.6
vanilla_combined.163174	0.3	0.3	0.3	0.5	0.6	0.3	0.3	0.4	0.3	0.3	0.2	0.3	0.2	0.2	0.1	0.4	0.3	0.1	0.1	0.4	0.2	0.1	0.3	0.3	0.5	0.4
vanilla_combined.163175	0.4	0.4	0.3	0.4	0.3	0.1	0.1	0.1	0.2	0.1	0.1	0.2	0.2	0.1	0.1	0.1	0.3	0.1	0.1	0.2	0.2	0.1	0.2	0.3	0.9	0.3
vanilla_combined.163176	0	0	0	0	0	0	0	0	0	0	0	0	0	0	0.1	0	0	0	0	0	0	3	1.5	0.1	0	0
vanilla_combined.163177	0.1	0.1	0.1	0.1	0.1	0.1	0.2	0.3	0.2	0.4	0.1	0.4	0.4	0.2	0.1	0.2	0.8	0.2	0.1	0.1	0.9	0.1	0.1	0.1	0.3	0.2
vanilla_combined.163178	4.8	4.5	3.1	1.3	5.9	3.1	2.3	4.4	8.1	10.8	0.9	1.8	7.4	0.3	0.6	4.2	1.7	1.9	1.6	1	0.3	0.8	1.3	1.9	3.6	1.9
vanilla_combined.163179	0.1	0.2	0.4	0.1	0.1	0.1	0.1	0.1	0.1	0.1	0	0.1	0.1	0.2	0.1	0.2	0.2	0.2	0.1	0.2	0.1	0.1	0.1	0.1	0.1	0.2
vanilla_combined.16318	10.4	11.9	16	11.2	12.4	12.6	6.1	7.1	6.4	5.6	3.9	6.2	5.2	8.9	4.8	6.3	7.8	14.4	6.3	11.1	11.7	4.1	5.2	6.3	5.9	7.5
vanilla_combined.163180	0	0.1	0	0	0.2	0.2	0	0.6	0.1	0.1	0.1	0.2	0	0.1	0	0	0	0.1	0	0.2	0	0.1	0.1	0	0	0
vanilla_combined.163181	0.3	0.4	0.6	0.3	0.3	0.4	0.2	0.3	0.2	0.3	0.1	0.2	0.2	0.4	0.3	0.3	0.2	0.3	0.2	0.3	0.2	0.4	0.5	0.3	0.2	0.1
vanilla_combined.163182	0	0.3	0.2	0	0.3	0.1	0	0.5	0.2	0.3	0	0	0.2	0	0	0	0.3	0	0	0	0.1	0.4	0.5	0.1	0.8	0.2
vanilla_combined.163183	0.1	0.1	0.1	0.1	0.1	0.3	0.1	0.3	0.3	0.7	0.1	0.1	0.3	0.1	0.1	0.1	0.2	0.1	0	0.2	0.2	0.2	0.2	0.1	0.2	0.2
vanilla_combined.163184	0.2	0	0.2	0.1	0	0.2	0.1	0.1	0.1	0.1	0.2	0.1	0.4	0.4	0.7	0.4	0.7	0.3	0.4	0.2	0.5	0.1	0	2.9	0.1	1.1
vanilla_combined.163185	0.6	0.7	0.8	0.5	0.8	1.2	0.9	1.1	0.8	0.9	1.2	1	0.9	1	1.2	0.9	1.2	1.7	1.1	1.2	1.2	1.1	0.8	0.7	0.7	0.5
vanilla_combined.163186	0.2	0.1	0.1	0.1	0.3	0.3	0.2	0.3	0.2	0.5	0.4	0.4	0.2	0.6	0.5	0.8	0.6	0.7	0.3	0.5	0.4	0.1	0.2	0.1	0.2	0.1
vanilla_combined.163187	0.2	0.2	0.5	0.2	0.2	0.2	0.3	0.5	0.2	0.3	0.2	0.3	0.3	0.3	0.3	0.2	0.3	0.1	0.1	0.2	0.1	0.2	0.3	0.3	0.4	0.3
vanilla_combined.163188	1.9	1.7	1	0.5	2.5	1.4	1.4	2.5	3.7	5.6	0.4	1.2	2.8	0.4	0.4	2.3	0.6	1	0.7	0.5	0.1	0.4	0.6	1	2.7	1.9
vanilla_combined.163189	0.3	0.3	0.1	0.2	0.2	0.1	0.8	0.6	0.1	0.3	0.8	0.5	0.2	0.4	0.3	0.2	0.3	0.1	0.3	0.1	0.2	2	2.1	0.8	1.2	0.8
vanilla_combined.16319	2.6	2.6	2.1	2.2	2.4	1.4	2.9	2.9	1.2	2.8	3	3	1.9	2.5	2.6	2.1	1.9	1.8	2.6	1.9	1.5	2	2.4	1.9	1.4	1.7
vanilla_combined.163190	0	0.3	0.2	0	0.4	0.1	0	0.5	0.3	0.9	0	0.1	0.2	0.5	0	0.1	0.2	0.4	0	0.4	0.1	0.1	0.3	0.1	0	0.1
vanilla_combined.163191	0.1	0.3	0.3	0.2	0.5	0.6	0.2	0.4	0.1	0.2	0.1	0.3	0.2	0.2	0.1	0.1	0.3	0.4	0.2	0.2	0.3	0.1	0.2	0.1	0.2	0.2
vanilla_combined.163192	0.7	0.2	0.7	0.6	0.4	0.8	0.4	0.2	0.3	0.2	0.1	0.2	0.7	0.6	0.4	0.3	0.5	0.9	0.5	0.1	0.6	0.5	0.3	0.6	0.2	0.3
vanilla_combined.163193	0.1	0.1	0.1	0.2	0.1	0.1	0.2	0.2	0.2	0.2	0.1	0.1	0.3	0.2	0.1	0.1	0.3	0.1	0	0.1	0.2	0.1	0.1	0.2	0.2	0.2
vanilla_combined.163194	0.1	0.1	0.2	0.1	0.1	0.1	0.3	0.3	0.2	0.7	0.3	0.6	0.6	0.3	0.2	0.2	0.4	0.4	0	0.1	0.3	0	0.2	0.1	0.5	0.2
vanilla_combined.163195	1.6	1.4	1	0.6	2	1.2	0.8	1.4	2.7	3.1	0.3	0.7	2.1	0.3	0.2	1.4	0.6	0.9	0.5	0.7	0.2	0.4	0.6	0.8	2.5	1.4
vanilla_combined.163196	0.3	0.4	0.6	0.2	0.5	0.3	0.1	0.1	0.2	0.2	0	0.7	0.5	0.2	0.2	0.5	0.2	0	0.2	0.4	0.1	0	0.2	0.1	0.2	0.4
vanilla_combined.163197	0.1	0	0.1	0.1	0.1	0.1	0	0	0	0	0.1	0	0	0	0.2	0	0	0	0.3	0	0.1	0.2	0.3	0.5	0.6	1.1
vanilla_combined.163198	3.5	1.8	1.2	1.2	2.1	1.3	1.8	1.6	3.1	4.2	0.4	0.7	2.4	0.5	0.3	1.5	0.6	1.1	1.1	0.6	0.1	1.8	1.1	1.7	6.3	2.1
vanilla_combined.163199	0.6	0.5	0.7	0.2	0.8	1	0.2	0.8	1.4	1	0.3	0.3	1.1	0.2	0.1	0.4	0.9	0.3	0.2	0.3	0.5	0.7	0.6	0.4	1	0.4
vanilla_combined.1632	6.3	7.5	11.9	6.3	6.4	7.1	3.9	5.3	5.3	6.6	5.5	10.4	13.5	5.3	3.6	4.7	10.7	6	3.5	5.5	8.7	13	11.4	12.5	12.6	9.7
vanilla_combined.16320	6.6	6.7	11.8	6	6.3	9.2	6.7	7.5	7.1	9.1	7.2	9	8	9.8	7.8	9.2	10.3	8.4	7.3	7.8	9.5	6.4	5.7	9.8	5.4	6.8
vanilla_combined.163200	0.3	0.3	0.6	0.3	0.3	0.3	0.2	0.3	0.3	0.3	0.3	0.3	0.3	0.4	0.2	0.3	0.2	0.3	0.1	0.2	0.1	0.3	0.2	0.3	0.2	0.4
vanilla_combined.163201	0.5	0.6	0.5	0.4	0.4	0.6	0.5	0.6	0.5	0.7	0.5	0.7	0.5	0.5	0.6	0.4	0.4	0.5	0.3	0.4	0.4	0.4	0.5	0.5	0.4	0.5
vanilla_combined.163202	1.8	3.5	3.3	1.1	5.8	3.9	0.5	9	5.6	4.6	0.2	0.3	3.3	0.7	0.4	0.3	3.8	0.5	0.3	0.2	3.8	3.5	3.1	0.1	0.4	0.2
vanilla_combined.163203	0.2	0.3	0.5	0.2	0.2	0.3	0.1	0.2	0.1	0.1	0	0.1	0.2	0.2	0.1	0.2	0.2	0.3	0.2	0.2	0.1	0.2	0.1	0.2	0.1	0.2
vanilla_combined.163204	3.5	3.6	3.3	2.9	4	4	1.9	2.5	3.4	1.6	1.8	1.5	2.1	1.8	1.5	1.6	2.3	1.6	1.4	2	2.1	5.9	3.5	3.3	1.7	1.3
vanilla_combined.163205	0.1	0.2	0.2	0.1	0.2	0.7	0.1	0.3	0.6	0.3	0.3	0.2	0.6	0.3	0.3	0.2	0.5	0.3	0.2	0.1	0.4	0.2	0.5	0.3	0.1	0.3
vanilla_combined.163206	0.4	0.2	0.5	0.5	0.3	0.4	0.4	0.2	0.3	0.3	0.1	0.2	0.2	0.2	0.1	0.4	0.5	0.1	0.1	0.4	0.8	0.3	0.2	0.2	0.6	0.3
vanilla_combined.163207	1.9	1.5	1.2	2.3	1.5	1.8	1.9	1.3	1.3	1.8	2.8	2.4	2.5	2.2	2.9	2.4	2.8	2.2	2.4	3.4	2.6	3.2	3.5	2.5	4.3	3.4
vanilla_combined.163208	0.4	0	0.2	0.1	0	0.2	0.1	0	0.1	0.1	0.1	0	0.1	0.1	0.1	0.1	1.5	0.2	0.1	0.1	0.4	0.6	0.3	0.6	0.1	0.2
vanilla_combined.163209	0.9	0.8	1.1	1.1	1.2	1.2	1.6	1.3	1.6	1	2.7	1.8	1.6	0.9	2	2	1.7	1.4	2	1.3	2	1.3	1.4	1.2	1.5	1.8
vanilla_combined.16321	6.7	11.7	10.8	5.9	11.5	13.4	8.6	13.8	10	11.5	12.7	13	10.5	12.3	10.4	11.6	12	11.1	12.2	11.4	11.8	10.2	14.6	9.7	6.3	7.2
vanilla_combined.163210	2.7	3	4.4	1.8	2.5	2.2	2.9	3.5	2.3	3.4	1.9	3.7	2.5	3.7	1.8	3.3	3.5	3.1	1.3	2.8	2.5	1.4	2.1	1.1	1.3	1.8
vanilla_combined.163211	0.6	0.2	0.4	0.5	0.2	0.2	0.2	0.1	0.1	0.2	0.2	0.1	0.1	0.2	0.2	0.1	0.3	0.2	0.3	0.2	0.2	0.3	0.3	0.4	0.5	0.3
vanilla_combined.163212	0.5	0.5	0.4	0.3	0.5	0.5	0.2	0.4	0.2	0.2	0	0.2	0.1	0.1	0.1	0.3	0.1	0.1	0.1	0.2	0	0.3	0.6	0.2	0	0
vanilla_combined.163213	1.8	1.8	3.4	1.6	1.8	1.1	2.4	2.4	1	2.4	1.9	2.3	1.7	2	1.6	1.8	1.9	2	2	1.9	1.3	1.9	2.2	1.7	0.9	1.2
vanilla_combined.163214	10.7	5.8	8.1	13.8	6	5.1	10.4	6.7	6.6	7.9	13.9	7.3	5.1	8.6	14.2	7.6	6	7.7	8.8	6.2	6.1	21.3	12.2	21.7	51.1	33.9
vanilla_combined.163215	0.2	0.4	0.5	0.5	0.4	0.2	0.5	0.4	0.3	0.6	0.2	0.3	0.8	0.5	0.2	0.5	0.5	0.3	0.2	0.6	0.1	0.2	0.1	0.1	0.5	0.3
vanilla_combined.163216	2.9	2.9	2.9	2.7	2.8	4.1	2.7	2.9	2.9	2.4	2.8	2.6	2.4	3.4	3.5	3.2	3.1	2.7	3.8	3.1	3.5	1.8	1.8	3.1	2.7	3
vanilla_combined.163217	1.6	0	0	7.8	0	0	4.8	0	0	0	2.1	0	0	0	0.4	0	0	0	4	0	0	0.2	0.1	0.3	0.1	0.2
vanilla_combined.163218	0.1	0.2	0.1	0.2	0.3	0.6	0.1	0.3	0.4	0.3	0.3	0.2	0.4	0.3	0.2	0.3	0.3	0.2	0.3	0.2	0.3	0.2	0.2	0.3	0.2	0.2
vanilla_combined.163219	2.4	2.7	3.2	2.4	2.3	1.2	2.5	3.2	1.1	3.7	3.4	3.6	3.6	3.5	3.1	3.1	3.3	2.3	2	2.4	2.3	1.9	2.2	2.1	2.6	2.4
vanilla_combined.16322	3.9	1.5	0.9	6.3	1.6	1.2	3.9	1.1	0.5	0.8	3.8	0.8	0.5	0.6	3.3	0.6	0.7	0.9	5.7	0.8	1	4.9	3.5	5.7	11.9	7.1
vanilla_combined.163220	0.1	0.1	0.1	0.1	0.1	0.1	0.4	0.4	0.3	0.8	0.5	0.8	0.6	0.4	0.2	0.4	0.3	0.4	0.1	0.3	0.2	0.1	0.2	0.1	0.4	0.1
vanilla_combined.163221	1.1	0.6	0.1	0.6	0.4	0.4	0.5	0.3	0.3	0.1	0.7	0.3	0.3	0.6	0.8	0.7	1.2	0.5	0.8	0.6	0.8	1.2	1.4	1.4	1.1	1
vanilla_combined.163222	2.5	1.3	5.3	3.1	1.7	2.8	3.2	2.4	2.9	6.5	3.9	3.3	3	5.8	6.2	4.8	4.9	5.2	6.2	4.8	5.1	1.9	1.3	3.2	3.6	2.5
vanilla_combined.163223	1.4	1.5	2.3	1.3	1.6	1.8	1.7	1.8	1.6	1.6	2.5	1.9	1.3	2.3	2.5	2	2.2	2.1	2.1	2	1.8	1.4	1.5	1.6	1.2	1.6
vanilla_combined.163224	0.5	0	0.1	0.3	0.1	0	0.1	0	0	0.1	0.1	0	0	0	0	0	0	0	0.1	0	0.1	0	0.1	0.1	0.6	0.4
vanilla_combined.163225	0.6	0.5	0.5	0.3	0.4	0.2	0.4	0.1	0.1	0.2	0	0.2	0	0.1	0.3	0.3	0.1	0	0.4	0.5	0.5	0	0.2	0.6	0.2	0.4
vanilla_combined.163226	0.5	0.4	2.5	0.3	0.4	1.8	0.3	0.1	0.9	0.1	0.2	0	0.6	0.1	0.2	0	0.6	0.1	0.2	0	0.7	0.3	0.5	0.4	0	0
vanilla_combined.163227	0	0.1	0.2	0	0.1	0.1	0.1	0.1	0.1	0.1	0	0.1	0.1	0.1	0	0.1	0.3	0.2	0	0.1	0.1	0.1	0.1	0	0.1	0.1
vanilla_combined.163228	0.6	0.6	1.2	0.6	0.8	1	0.4	0.9	0.5	0.7	0.7	0.7	0.9	1	0.7	0.8	1.1	1	0.6	1.1	1	0.4	0.7	0.7	0.5	0.4
vanilla_combined.163229	0.3	0.6	0.9	0.3	0.7	0.4	0.1	0.4	0.3	0	0	0.1	0.3	0	0	0	0.1	0	0	0.1	0.1	0	0.5	0.1	0	0
vanilla_combined.16323	2.5	2.6	2.8	1.3	1.7	1.9	0.8	1.2	0.5	0.9	0.8	1	0.7	1.5	1.3	1.3	0.7	2.2	1.6	2.1	1.2	1.3	1.2	1.1	0.5	0.5
vanilla_combined.163230	0.3	0.1	0.4	0.5	0.1	0.1	0.2	0.1	0.1	0.1	0.2	0.1	0.1	0	0.2	0.1	0.1	0	0.2	0.1	0.1	0.2	0.3	0.3	0.4	0.3
vanilla_combined.163231	0.6	0.3	2.1	0.2	0.1	0.3	0.2	0.2	0.1	0.2	0.1	0.2	0.1	0.1	0.2	0.2	0.1	0.2	0	0.1	0.1	0.3	0.2	0.3	0.7	0.2
vanilla_combined.163232	0	0.2	0.7	0.2	0.3	0.2	0.2	0.4	0.6	0.4	0.1	0.3	0.2	0.5	0.1	0.4	0.5	0.5	0	0.5	0.3	0.2	0.4	0.3	0.3	0.1
vanilla_combined.163233	0	0.5	0	0.1	0.5	0	0	0.3	0	0	0.1	0.5	0	0.2	0.5	0.8	0	0.3	0.7	1.1	0	0.2	0.1	0.3	0.2	0.2
vanilla_combined.163234	16.7	11.1	2.7	14.8	9.5	1.3	8.3	2.9	0.8	1.6	7	2.9	0.8	2.2	10.7	3.4	1.6	0.3	5.1	1.3	0.6	14.7	9.7	23.8	37	26.8
vanilla_combined.163235	0.4	0.3	0.2	0.2	0.2	0.1	0.2	0.1	0.2	0.3	0.3	0.3	0.3	0.3	0.4	0.3	0.2	0.2	0.4	0.1	0.3	0.2	0.2	0.3	0.3	0.2
vanilla_combined.163236	4.4	4	2.8	1.3	5.4	3.5	2.1	3.4	6.7	8.8	0.6	1.1	5.8	0.4	0.4	3.8	1.3	1.5	1.2	0.9	0.1	0.5	1.2	2.1	3.3	1.5
vanilla_combined.163237	0	0	0.1	0	0	0	0	0	0	0	0	0	0	0	0	0	0.1	0.1	0	0	0.1	0	0	0	0	0.1
vanilla_combined.163238	0.8	1.2	0.3	0.3	1.5	0.7	0.6	0.9	1.7	2.1	0.2	0.4	1.2	0.1	0.1	1.1	0.3	0.2	0.3	0.5	0	0.2	0.3	0.4	1.1	0.7
vanilla_combined.163239	0.1	0.2	0.2	0	0	0.3	0.1	0	0.1	0	0	0	0.2	0.1	0	0	0.3	0	0	0	0	0.3	0.8	0.6	0.1	0.2
vanilla_combined.16324	1.3	1.3	1.2	1.3	1.2	1.2	1.3	1.1	0.8	1.1	1.7	1.4	1	1.3	1.4	1.2	1.1	1.4	1.9	1.5	1.2	1.3	1.3	1.4	1.7	1.1
vanilla_combined.163240	0.2	0.2	0.2	0.2	0.4	0.2	0.3	0.8	0.4	0.4	0.2	0.4	0.4	0.4	0.1	0.5	0.4	0.7	0.1	0.1	0.3	0.2	0.1	0.1	0	0.3
vanilla_combined.163241	0.4	0.4	0.7	0.6	0.5	0.3	0.3	0.2	0.2	0.4	0.3	0.3	0.2	0.5	0.3	0.3	0.4	0.5	0.4	0.4	0.2	0.2	0.3	0.4	0.6	0.3
vanilla_combined.163242	0.6	0.3	0.7	0.8	0.5	0.2	0.5	0.3	0.1	0.2	0.3	0.3	0.1	0.2	0.5	0.2	0.3	0.2	0	0.2	0	0.4	0.5	0.4	0.9	1.9
vanilla_combined.163243	0	0.1	1.4	0	0.2	0.2	0.2	0	0	0.1	0.2	0.2	0	0.3	0.2	0.2	0.4	1.2	0.3	0.4	0.5	0	0	0.2	0	0.2
vanilla_combined.163244	2.5	0.7	0.4	0.7	0.8	0.3	0.9	0.6	0.8	1.3	0.2	0.3	0.6	0	0.1	0.5	0.1	0.1	0.5	0.1	0	1.6	0.7	0.7	4.8	1.5
vanilla_combined.163245	2.1	2.1	1.8	0.6	2.8	2.2	1.5	2.2	4.3	5.2	0.5	1	3.3	0.3	0.2	2.5	0.6	1.6	0.9	0.6	0.3	0.3	0.5	0.9	2.4	1.5
vanilla_combined.163246	0.2	0.4	0.5	0.2	0.3	0.4	0.2	0.3	0.3	0.3	0.2	0.4	0.4	0.2	0.2	0.3	0.4	0.2	0.2	0.1	0.2	0.2	0.3	0.2	0.3	0.2
vanilla_combined.163247	0.4	0.3	0.4	0.3	0.3	0.4	0.2	0.3	0.2	0.2	0.2	0.3	0.5	0.2	0.2	0.3	0.3	0.3	0.1	0.2	0.2	0.1	0.2	0.4	0.6	0.3
vanilla_combined.163248	0.2	0.2	0.2	0.1	0.1	0.1	0.2	0.3	0.1	0.4	0.3	0.5	0.5	0.2	0.3	0.3	0.3	0.6	0.3	0.6	0.1	0.2	0.1	0.2	0.2	0
vanilla_combined.163249	0.3	0.2	0.7	0.3	0.3	0.5	0.2	0.3	1.8	0.5	0.3	0.2	2	0.3	0.3	0.2	0.2	0.7	0.1	0.1	0.2	0.1	0.3	0.3	0.2	0.3
vanilla_combined.16325	0.9	1.4	2.5	1.1	1.8	2	1.2	2.2	1.6	3.4	2.3	2.7	2.6	2.6	1.6	2.1	2.5	3	1.7	2.2	2.7	1.1	1.6	1.2	1	0.8
vanilla_combined.163250	0.3	0.3	0.8	0.4	0.2	0.3	0.2	0.4	0.2	0.1	0.1	0.2	0.2	0.2	0.1	0.2	0.3	0.3	0.1	0.2	0.5	0.2	0.1	0.2	0.3	0.2
vanilla_combined.163251	9.9	9	7.6	2.6	12.9	6.9	5.4	9.1	14	21.8	1.4	3.5	14.2	0.9	0.8	9.4	2.9	3.8	2.8	2.1	0.5	1.9	2.8	4.1	7.9	4
vanilla_combined.163252	0.6	0.7	0.9	0.2	1.1	1.1	0.4	0.7	1.6	1.3	0.4	0.3	1.3	0.2	0.2	0.4	1	0.5	0.4	0.4	0.5	0.7	0.6	0.3	0.9	0.3
vanilla_combined.163253	0	0	0.2	0	0	0	0	0	0.1	0.1	0	0	0	0	0	0	0	0.1	0	0.1	0	0	0	0	0	0
vanilla_combined.163254	0	0	0.1	0	0	0	0	0	0	0	0	0	0	0.2	0	0.1	0	0.1	0.1	0	0	0.1	0	0	0	0
vanilla_combined.163255	0.4	1.2	0.6	0.1	0.8	0.2	0.2	0.1	0.1	0	0	0	0	0	0	0	0	0	0	0	0	1.7	4.3	0.3	0	0
vanilla_combined.163256	0.1	0	0	0	0	0	0	0	0	0	0	0	0	0	0	0	0	0	0	0	0	1.5	3.5	1.7	0.5	0.1
vanilla_combined.163257	1.8	2	2.2	1.8	2.2	1.6	1.7	2.5	1.7	2.2	2.1	2.5	1.5	1.8	2	2.1	1.5	1.7	2.7	1.5	1.5	1.9	2.1	1.9	1.8	1.1
vanilla_combined.163258	0.5	0.4	0.8	0.8	0.6	0.4	0.6	0.6	0.2	0.5	0.5	0.4	0.2	0.5	0.5	0.2	0.3	0.7	0.5	0.4	0.3	0.3	0.3	0.4	0.9	0.8
vanilla_combined.163259	0.1	0.1	0.1	0.1	0.2	0.2	0.3	0.2	0.3	0.6	0.2	0.5	0.6	0.1	0.1	0.3	0.4	0	0.1	0.2	0.2	0.1	0.1	0.2	0.1	0.2
vanilla_combined.16326	5.6	6.6	8.5	5.3	6.4	6	3.3	4.4	2.9	3.9	3.3	3.4	3	5.5	4	4.2	4.5	5.8	4.2	4.2	5.5	3.4	3.5	4	2	2.8
vanilla_combined.163260	31.6	95.8	20.3	28.5	113.6	27.4	15.7	46.2	8.2	2.2	0.7	3.1	1.4	0	0.1	0	0.2	0	0.1	0	0.2	7.1	22.5	0.5	0.1	0
vanilla_combined.163261	0	0.1	1.6	0.1	0.1	0	0	0.1	0	0.2	0	0.2	0	0.3	0.1	0.4	0	0.2	0	0.1	0	0	0	0.1	0	0.2
vanilla_combined.163262	0.3	0.2	0.6	0.1	0.3	0.1	0.2	0.4	0.4	0.3	0.1	0.3	0.5	0.1	0.2	0.1	0.1	0.1	0.1	0	0	0.2	0.1	0.2	0.2	0
vanilla_combined.163263	0.4	0.3	0.4	0.2	0.2	0.1	0.2	0.2	0.2	0.2	0.1	0.3	0.1	0.3	0.1	0.4	0.1	0.3	0.1	0.4	0.1	0.4	0.6	0.2	0.1	0.2
vanilla_combined.163264	0.1	0.1	0.2	0.1	0.1	0.1	0.1	0.2	0.1	0.1	0.1	0.2	0.2	0.1	0.1	0.1	0.1	0.2	0.1	0.1	0.2	0	0.1	0.1	0.1	0.1
vanilla_combined.163265	0.3	0.2	0.4	0.2	0.2	0.2	0.3	0.3	0.2	0.2	0.3	0.4	0.4	0.3	0.1	0.2	0.3	0.2	0.1	0.1	0.2	0.2	0.3	0.2	0.5	0.4
vanilla_combined.163266	0	0	0	0.1	0	0.1	0	0	0	0	0	0	0	0	0	0.1	0.1	0	0	0	0	0.3	0.4	0	0.1	0.1
vanilla_combined.163267	0.2	0.2	0.3	0.1	0.2	0.2	0.1	0.1	0.1	0.1	0.1	0.1	0.1	0.1	0.1	0.1	0.1	0.1	0.1	0.3	0.1	0.2	0.2	0.1	0.1	0.1
vanilla_combined.163268	0	0	0.1	0	0	0.1	0.1	0.1	0.1	0	0	0.1	0.1	0	0.1	0.1	0	0	0	0	0	0	0.1	0.1	1.6	0.1
vanilla_combined.163269	5.2	4.9	3.2	1.3	6.3	3.9	3.6	7.6	11.3	15.3	1	2.1	8.8	0.6	0.5	5.7	2.1	2.6	2.1	1.6	0.6	1.3	1.8	2.8	5.2	2.4
vanilla_combined.16327	0.3	0.4	1.5	0.3	0.5	0.8	0.3	0.5	0.3	0.4	0.4	0.5	0.4	0.6	0.4	0.5	0.6	0.8	0.6	0.7	0.7	0.2	0.2	0.4	0.2	0.2
vanilla_combined.163270	3.3	3.2	1.9	1.4	4.2	2.9	1.6	2.7	4.3	5.7	0.4	0.9	3.3	0.3	0.3	2.6	0.9	1.6	0.9	0.7	0.3	0.8	0.9	1.4	2.9	1.1
vanilla_combined.163271	0.2	0	0.2	0	0	0.2	0.1	0.3	0.7	0.1	0.1	0	0.1	0	0	0	0.1	0	0	0	0.1	0	0.1	5.1	0	0
vanilla_combined.163272	0.2	0.2	0.4	0.2	0.2	0.1	0.1	0.2	0.1	0.2	0.2	0.1	0.1	0.1	0.1	0.1	0.1	0.2	0.1	0.1	0.1	0.2	0.1	0.2	0.1	0.1
vanilla_combined.163273	6.2	6.3	9.3	6.5	7	9.2	7.3	8.6	7.9	9.9	8.7	9.7	9	10.7	9	8.9	10.8	8.9	7.8	7.9	9.1	4.4	5.2	8.9	4.5	7
vanilla_combined.163274	1.7	1.4	0.6	0.6	1.8	0.8	1	1.5	2.6	2.9	0.3	0.9	1.8	0.2	0.4	1.3	0.5	0.7	0.7	0.6	0.2	0.3	0.6	0.5	1.9	1
vanilla_combined.163275	0.7	0.5	0.8	0.7	0.6	0.4	0.5	0.6	0.3	0.4	0.3	0.6	0.6	0.4	0.4	0.3	0.8	0.5	0.3	0.4	0.5	0.1	0.3	0.2	0.7	0.6
vanilla_combined.163276	1.3	1.8	1.3	0.6	2	1.6	0.9	1.7	3.5	4.3	0.4	0.5	2.5	0.2	0.2	1.5	0.4	0.7	0.4	0.3	0.1	0.4	0.5	0.5	1.5	1.3
vanilla_combined.163277	1.8	1.7	1.3	0.5	1.8	1.3	1.3	2.1	3.6	5.3	0.5	1	2.9	0.5	0.3	2.4	0.6	1	0.6	0.7	0.2	0.6	0.6	1	1.9	1.2
vanilla_combined.163278	1.4	1.5	0.7	0.4	2.1	1	0.9	1.1	2.3	2.8	0.2	0.6	1.7	0.2	0.2	1.1	0.3	0.5	0.4	0.3	0.2	0.3	0.3	0.4	1.3	0.9
vanilla_combined.163279	0.1	0.2	0.2	0.2	0.1	0.1	0.1	0.2	0.2	0.1	0.1	0.2	0.2	0.1	0.1	0.1	0.2	0.1	0.1	0.1	0.1	0.1	0.1	0	0.2	0.1
vanilla_combined.16328	7.9	7.7	9.1	7.9	6.3	4.1	4.5	3.6	3.1	4.5	3.9	3.8	3.2	6	4.3	3.7	5.4	5.3	5.7	5.2	5.1	2.6	4	7.8	12.2	9.5
vanilla_combined.163280	2.2	2.4	1.4	0.6	3.7	1.7	1.3	2.3	4.4	5.5	0.5	1	3.9	0.3	0.2	2.1	0.8	1	0.9	0.4	0.2	0.4	0.8	0.8	2.1	1.5
vanilla_combined.163281	0.3	0.9	0.5	0.8	0.5	0.3	0.4	0.3	0.2	0	0.1	0.1	0.3	0.2	0.3	0.1	0.3	0.8	0.3	0.1	0.8	0.4	0.1	0.3	0.6	0.4
vanilla_combined.163282	0.1	0.2	0.1	0	0	0.1	0.1	0.3	0.1	0.2	0.1	0.2	0.3	0.2	0.1	0.1	0.3	0.2	0	0.3	0	0	0.1	0.1	0.1	0.1
vanilla_combined.163283	0.7	0	0	0.3	0	0	0.4	0	0	0	0.2	0	0	0	0.3	0	0.1	0.2	0.2	0	0.1	1.1	0.5	1.7	0.7	0
vanilla_combined.163284	0.1	0.2	0.2	0.3	0.3	0.3	0.2	0.4	0.2	0.3	0.2	0.3	0.3	0.3	0.1	0.2	0.2	0.2	0.2	0.1	0.1	0.1	0.1	0.1	0.1	0.1
vanilla_combined.163285	0	0	2.5	0	0	3.5	0	0.1	1.8	0.1	0	0	0	0.1	0	0	0.2	0	0	0	0.5	0	0	0	0.1	0
vanilla_combined.163286	0.2	0.3	0.1	0.3	0.3	0.2	0.1	0.1	0.1	0.2	0.1	0.4	0.2	0.8	0.1	0.8	0.3	1.7	0.2	1.6	0.7	0.1	0.3	0.1	0	0.2
vanilla_combined.163287	2.8	3.7	5.1	2.3	3.1	4.6	2	2.8	2.9	2.3	2.2	2.8	2.8	3.2	2.6	2.9	3	3	2.2	3.1	3	1.8	2.6	2.4	1.8	2
vanilla_combined.163288	0.1	0.2	0.2	0.1	0.1	0.5	0.2	0.3	0.5	0.4	0.2	0.3	0.4	0.3	0.1	0.3	0.2	0.4	0.2	0.2	0.2	0	0.2	0.1	0.1	0.1
vanilla_combined.163289	0.3	0.1	0.4	0.1	0.2	0.2	0.2	0.2	0.2	0.4	0.1	0.2	0.4	0.2	0.1	0.1	0.2	0.2	0.1	0.3	0.2	16.5	8.1	0.1	0.1	0.1
vanilla_combined.16329	0.3	0.3	0.3	0.6	0.8	0.5	2.1	2.1	1.6	3.7	3.4	4.5	2	3.9	2.7	2.5	2.6	5.8	4.3	5.2	5.4	0.1	0.1	0.4	0.5	0.6
vanilla_combined.163290	0.3	0.3	0.3	0.3	0.3	0.6	0.3	0.5	0.3	0.6	0.3	0.3	0.4	0.4	0.4	0.2	0.7	0.5	0.1	0.1	0.6	0.1	0.5	0.2	0.5	0.2
vanilla_combined.163291	5.9	5.7	6.3	4.9	6.2	5.2	5.4	5	4.8	6.1	6.5	6	5.4	7.4	7.3	7.1	6.8	4.7	8.1	7.7	9.6	7.5	7.2	6.2	4.9	4.8
vanilla_combined.163292	2.5	2.4	2.4	2.8	2.4	1.1	2.1	2.4	1.3	2.9	1.7	2.4	2.5	2.9	2	2.5	3.3	3.5	1.5	2.3	2.8	1.4	1.8	2.3	1.4	1.8
vanilla_combined.163293	0.2	0.2	0.3	0.5	0.4	0.2	0.1	0.3	0.3	0.4	0.2	0.2	0.3	0.3	0.2	0.3	0.3	0.1	0.1	0.2	0.3	0.4	0.5	0.5	0.4	0.3
vanilla_combined.163294	0.3	0.3	0.4	0.2	0.3	0	0.2	0.4	0.3	0	0.1	0.3	0.2	0.1	0	0.1	0.1	0	0	0.1	0.1	0.7	0.7	0.2	0	0.1
vanilla_combined.163295	1.7	1.2	1.8	1.7	1.6	1.2	1.2	1.4	0.9	1.2	1.1	1.2	1	1.3	1.5	1.8	0.9	1	1.4	1.6	1.1	1.9	1.9	1.2	1	1
vanilla_combined.163296	0.1	0.1	0.2	0.2	0.2	0.2	0.1	0.1	0.1	0.1	0.1	0.2	0.1	0.2	0.2	0.3	0.1	0.2	0.1	0.1	0.1	0.2	0.2	0.1	0.1	0.1
vanilla_combined.163297	0.2	0.3	0.3	0.2	0.2	0.1	0.3	0.3	0.2	0.4	0.3	0.5	0.5	0.4	0.3	0.4	0.4	0.4	0.1	0.3	0.2	0.1	0.3	0.4	0.2	0.3
vanilla_combined.163298	0.4	0.4	0.4	0.7	0.6	0.3	0.7	0.4	0.2	0.3	0.4	0.3	0.2	0.3	0.2	0.2	0.2	0.4	0.3	0.3	0.1	0.3	0.3	0.1	0.2	0.1
vanilla_combined.163299	0.1	0.2	0.1	0.1	0.2	0.5	0.1	0.2	0.2	0.3	0.2	1	0.3	1.2	0.2	2.2	0.2	1.5	0.2	1.7	0.4	0.2	0.6	0.3	0.1	0.1
vanilla_combined.1633	2	2.6	2.5	2.3	3.1	3.5	2.6	3	3	3.2	4.1	3.9	3.8	3.5	3.3	3.5	3.9	2.9	3.5	3.1	3.7	2.7	3	2.6	3.3	2.8
vanilla_combined.16330	4.7	5.7	7.5	4.4	6.4	5.5	2.9	4.2	3.4	3.3	3.6	2.5	3.9	3.6	3.2	2.4	3.9	4.1	3.5	2.5	4.5	4.3	4	4.6	5	4.1
vanilla_combined.163300	0.3	0.5	0.9	0.4	0.7	0.4	0.6	0.7	0.3	0.8	0.9	1	1.2	0.9	0.5	0.9	0.7	1.3	1.2	1.2	0.8	0.6	0.6	0.5	0.3	0.2
vanilla_combined.163301	1.9	2.1	1.9	3.3	2.4	1.2	1.3	1.6	0.7	1.5	2.2	2.5	1	2.2	4.4	1.8	2.1	3.1	2	2.1	1.3	0.4	0.6	1.5	0.9	1.1
vanilla_combined.163302	0.2	0.1	0.3	0.2	0.2	0.1	0.1	0.3	0.1	0.2	0.2	0.2	0.2	0.2	0.1	0.2	0.2	0.3	0.2	0.2	0.2	0.1	0.1	0.1	0.1	0.1
vanilla_combined.163303	0.3	0.8	1.7	0.2	0.7	0.4	0.3	1	0.5	0.8	0.2	0.7	0.6	0.8	0.4	1.5	0.9	0.5	0.1	1.1	0.5	0.3	0.4	0.3	0.2	0.1
vanilla_combined.163304	0.5	0.2	0.5	0.5	0.5	0.1	0.3	0.3	0	0.6	0.7	0.6	0.4	0.9	0.7	0.4	0.4	0.7	0.4	0.4	0.2	0.4	0.6	0.5	0.1	0.4
vanilla_combined.163305	0.1	0.2	0.2	0.1	0.1	0.1	0.1	0.1	0	0.1	0.1	0.1	0.1	0.2	0.1	0.1	0.1	0.2	0.1	0.1	0.1	0.1	0.2	0.1	0.1	0.1
vanilla_combined.163306	1	1.1	1.4	1.3	1.2	1.6	1.1	0.9	1	1.6	3.1	2.7	1	4.2	4.6	5.5	8	5.1	5.4	7.7	4.9	3.3	2.6	2.4	1.5	4.1
vanilla_combined.163307	0.2	0.2	0.2	0.2	0.2	0.2	0.1	0.1	0.1	0.1	0.1	0.1	0.1	0.2	0.1	0.2	0.1	0.2	0.1	0.2	0.2	0	0.1	0.1	0.2	0.2
vanilla_combined.163308	0.2	0	0.3	0.3	0.3	0.3	0.3	0.2	0.3	0.5	0.5	0.4	0.4	0.1	0.2	0.1	0.7	0.2	0.4	0.4	0.4	0.8	0.3	0.5	0.2	0.2
vanilla_combined.163309	0.4	0.4	4.4	0.3	0.4	0.4	0.4	0.4	0.3	0.2	0.4	0.2	0.5	0.1	0.3	0.1	0.4	0.1	0.1	0.1	0.2	0.4	0.6	0.5	0.4	0.5
vanilla_combined.16331	0.5	0.6	0.9	0.4	0.4	0.4	0.3	0.6	0.4	0.5	0.3	0.5	0.5	0.5	0.3	0.4	0.6	0.4	0.3	0.5	0.4	0.2	0.4	0.5	0.8	0.6
vanilla_combined.163310	0.3	0.4	0.4	0.2	0.4	0.4	0.3	0.4	0.3	0.5	0.5	0.6	0.5	0.3	0.5	0.4	0.5	0.3	0.6	0.4	0.6	0	0.3	0.4	0.2	0.3
vanilla_combined.163311	0.8	0.6	0.5	1.1	0.3	0.2	0.6	0.3	0.2	0.3	0.3	0.7	0.2	0.4	0.5	0.6	0.4	0.4	0.2	0.4	0.1	0.8	0.4	0.7	5	2.8
vanilla_combined.163312	0.4	0.7	1	0.3	0.7	0.8	0.5	0.9	1.2	1.8	0.5	0.9	3	1.5	0.4	0.6	2.5	0.9	0.6	0.7	2.1	0.4	0.4	0.4	0.1	0.2
vanilla_combined.163313	3.1	3	6.8	3.3	2.9	7.3	3.1	3.5	4.7	3.9	5	3.5	4.3	4.2	4.8	3	4.7	3.9	4.8	2.8	4.6	2.4	3.3	3.7	3.3	2.7
vanilla_combined.163314	0.2	0.3	0.6	0.2	0.4	0.4	0.2	0.3	0.5	0.2	0.3	0.3	0.5	0.2	0.2	0.2	0.4	0.3	0.2	0.3	0.3	0.2	0.3	0.4	0.3	0.2
vanilla_combined.163315	1.3	2	1.9	1.5	2	1.7	1.5	1.5	1.2	1.4	1.6	1.5	1.7	1.7	1.5	1.5	1.7	2.5	1.8	2	2	1.1	1.2	1.3	1	1.2
vanilla_combined.163316	8.8	5.5	7.8	9.4	6.2	4.5	6.8	5.2	2.8	6.2	6.8	6.5	4.7	8.7	9.4	7.1	7.2	10.8	10.2	8.7	9.2	3.2	3.4	8.8	7.5	9.2
vanilla_combined.163317	0.5	0.4	0.6	0.7	0.7	0.6	0.6	0.8	0.3	0.4	0.7	0.6	0.3	0.6	0.4	0.6	1	0.8	0.9	1	0.5	0.2	0.4	0.4	0.5	0.6
vanilla_combined.163318	5.1	5.3	6.4	6	4.8	3.2	4.9	4.1	3.2	3.6	5.2	4	3.6	5.1	5.9	5.2	6	5.5	6.3	5.4	5.9	2.5	2.9	5.5	4.2	6.4
vanilla_combined.163319	0.3	0.4	0.3	0.2	0.3	0.4	0.2	0.3	0.2	0.1	0.1	0.3	0.2	0.2	0.1	0.2	0.1	0.2	0.2	0.3	0.2	0.2	0.3	0.2	0.2	0.1
vanilla_combined.16332	3.9	3.8	3.9	3.7	3.5	3	5.4	5.2	3.6	7.1	5.7	7.9	5.9	6.2	5.2	5.3	5.5	5.3	4.4	5.2	4.3	1.7	2	3.6	3.7	4.2
vanilla_combined.163320	0.3	0.7	0.5	0.3	0.5	0.4	0.6	0.8	0.3	0.7	0.8	0.7	0.6	0.6	0.5	0.5	0.7	0.4	0.7	0.5	0.6	0.3	0.8	0.5	0.4	0.2
vanilla_combined.163321	1.5	1.8	1	2.6	2.9	0.4	1.1	1.9	0.2	1.2	0.8	0.5	0.1	0.8	0.5	0.6	0.3	0.7	0.5	0.5	0.1	1.6	1.4	0.9	0.5	0.4
vanilla_combined.163322	0.1	0.2	0	0	0.1	0.1	0	0.1	0	0	0	0.2	0.1	0.3	0.2	0.3	0.2	0.1	0.2	0.2	0.2	0.2	0	0.2	0.1	0
vanilla_combined.163323	0.3	0.4	0.4	0.4	0.2	0.7	0.2	0.1	0.4	0.3	0.4	0.2	0.5	0.4	0.4	0.3	0.2	0.9	0.2	0.4	0.5	0.3	0.1	0.1	0.1	0.1
vanilla_combined.163324	0.3	0.6	0.5	0.5	0.8	0.4	0.1	0.3	0.2	0.1	0.2	0.1	0.1	0.1	0.1	0.1	0.1	0	0.6	0	0.4	0.7	0.3	0.3	0.1	0.3
vanilla_combined.163325	2.5	3.2	5.4	2.9	2.8	2.5	2.8	3.7	2.5	4.4	3.7	4.2	3.5	4.1	3.5	3.3	2.9	3	4.3	3.3	3.1	3.9	4	3	2.5	2.8
vanilla_combined.163326	0.9	0.6	0.4	1.2	0.6	0.2	0.3	0.3	0.1	0.2	0.2	0.2	0.1	0.2	0.1	0.2	0.2	0.2	0.2	0.1	0.1	0.2	0.2	0.2	0.5	0.6
vanilla_combined.163327	13.1	9.8	7.6	18.4	10.9	6.6	15.3	9.5	4.5	9	15.3	10	6.6	8.8	14.6	8.5	7.3	10.4	20	9.7	8.7	14.2	10.8	16.4	24.5	18.8
vanilla_combined.163328	2.6	7.7	8.8	3.7	7.7	12.4	2.5	6.6	11.1	4.3	2.4	4	7.9	3.3	2.4	3.7	4.9	3.4	3.9	4.6	5	1.1	1.8	2.8	1.4	2.3
vanilla_combined.163329	1.8	0.7	0.2	1.8	0.5	0.8	1.2	0.5	0.3	0.8	2.2	1.1	0.2	1.1	2.2	1.1	0.5	0.9	1.8	0.6	0.5	0.2	0.2	1.8	1.5	0.7
vanilla_combined.16333	0.6	0.7	1.1	0.6	0.7	1.1	0.6	0.7	0.8	0.8	0.7	1	1	0.8	0.5	0.6	0.7	1	0.5	0.8	0.7	0.7	0.7	0.6	0.4	0.4
vanilla_combined.163330	0.4	0.4	0.7	0.4	0.4	0.4	0.2	0.3	0.2	0.4	0.2	0.3	0.3	0.2	0.2	0.2	0.3	0.4	0.3	0.3	0.2	0.2	0.3	0.3	0.2	0.2
vanilla_combined.163331	4.9	5.5	9.5	4.1	5	2.8	3.9	4.8	2.9	3.6	2.8	3.7	2	3.3	3.3	3.3	2.3	2.8	3.3	3	1.8	5.7	6	4.4	3.1	2.9
vanilla_combined.163332	2.8	4	4.8	2.4	3.2	2.7	3.2	3.9	2.4	4.5	4.2	3.8	4.5	6	4.2	4.3	5.1	5.5	2.9	3.4	6.5	2.1	1.8	3.3	3.2	4.6
vanilla_combined.163333	0.3	0.4	1.3	0.3	0.5	0.4	0.5	0.5	0.4	0.3	0.2	0.4	0.3	0.2	0.3	0.2	0.2	0.5	0.3	0.4	0.1	0.2	0.5	0.2	0.3	0.2
vanilla_combined.163334	1.3	1.5	1.3	0.8	1.6	0.4	1.5	1.6	0.5	1.3	2	2.1	2	1.4	1.5	1.8	1.5	1.3	1.8	1.9	2.3	0.7	1	1.5	1.3	1.1
vanilla_combined.163335	0.3	0.5	0.7	0.3	0.3	0.7	0.3	0.1	0.4	0.3	0.2	0.2	0.1	0.1	0.2	0.2	0.2	0.5	0.2	0.2	0.1	0.1	0.5	0.1	0	0.1
vanilla_combined.163336	1.8	0.4	0.3	0.4	0.6	0.2	1	0.6	0.9	1.1	0.2	0.2	0.7	0.1	0.2	0.4	0.1	0.2	0.3	0.2	0	1.3	0.6	0.7	3.7	0.9
vanilla_combined.163337	2.4	2.7	1.8	0.9	3.1	1.7	1.2	2.1	4.4	5.3	0.5	1	3.5	0.3	0.3	2.4	0.7	1.4	0.8	0.9	0.2	0.8	0.7	1.2	3.2	1.8
vanilla_combined.163338	1	1.3	0.8	0.9	1.1	0.7	0.7	0.7	0.7	0.4	0.5	0.6	0.4	0.5	0.8	0.4	0.5	0.2	0.8	0.3	0.4	1.4	1.5	0.5	0.7	0.6
vanilla_combined.163339	1	0.4	0.2	1.1	0.4	0.2	1.3	0.5	0.4	0.7	1.2	1	0.6	0.8	1.2	0.7	0.9	0.9	1.2	0.7	1.1	0.4	0.5	1.2	1.3	1.2
vanilla_combined.16334	0.6	0.7	1	0.5	0.6	0.6	0.4	0.5	0.5	0.7	0.3	0.6	0.5	0.4	0.2	0.3	0.6	0.3	0.3	0.5	0.5	0.2	0.5	0.5	0.5	0.5
vanilla_combined.163340	0.2	0.4	1.3	0.3	0.4	0.3	0.2	0.4	0.2	0.2	0.2	0.2	0.2	0.3	0.2	0.2	0.3	0.5	0.2	0.3	0.3	0.3	0.5	0.4	0.2	0.3
vanilla_combined.163341	0.3	0.1	0	0.6	0.1	0	0.1	0	0	0	0.2	0.1	2.2	0.1	1	0.1	1.8	0.4	0.2	0.2	0.3	0.2	0.1	0.4	0.5	0.7
vanilla_combined.163342	1.9	1.8	1.3	0.5	2.8	1.6	1.2	1.8	2.8	4.1	0.3	0.7	2.8	0.2	0.2	1.5	0.5	1.9	1.4	1.2	0.4	0.7	1	1.8	4.4	1.1
vanilla_combined.163343	0.3	0.6	0.2	0.3	0.5	0.2	0.2	0.2	0.3	0.1	0	0.2	0.2	0.3	0.2	0.1	0.9	0.1	0.2	0.4	0.3	0.3	0.6	0.8	0.5	0.6
vanilla_combined.163344	0	0	0	0	0.1	0.1	0	0.1	0	0.1	0	0	0.1	0.1	0	0.1	0	0	0.1	0	0.1	0	0	0	0.1	0
vanilla_combined.163345	0.6	0.6	0.2	0.5	0.5	0.1	0.3	0.3	0.2	0.3	0.2	0.3	0.2	0.2	0.2	0.3	0.1	0.1	0.2	0.2	0	0.4	0.7	0.6	1.1	0.7
vanilla_combined.163346	2.5	2.4	2.4	1.2	3.6	3.6	1.2	2.5	4.1	4.2	0.7	1.1	3.2	0.6	0.6	1.8	1.8	1.4	0.8	0.9	1.2	1.2	1.6	1.2	2.8	1.6
vanilla_combined.163347	0.9	0.6	1.4	0.8	0.6	0.7	0.7	0.4	0.3	0.2	0.4	0.3	0.3	0.3	0.6	0.1	0.2	0.2	0.4	0.3	0.4	0.8	0.4	1	0.9	1.1
vanilla_combined.163348	50.9	57	80.1	67.5	64.5	44.9	55.3	60.6	36.3	57.8	80.2	59.1	52.4	51.3	63.1	53.2	42.9	47.8	72.6	58.7	57.5	68.7	58.9	55.2	82.5	55.7
vanilla_combined.163349	9.5	14.2	8.3	11.3	20	31.5	11.3	23	28.2	17.9	7	28.6	12	31.3	12.9	41.5	18.6	36.4	14.4	41.7	28	24.8	17.3	7.8	2	4.5
vanilla_combined.16335	0.4	0.4	0.3	0.5	0.5	0.7	0.9	0.8	1	0.8	2.2	0.9	0.6	1	2.6	1.2	0.6	0.9	1.9	1.1	0.8	5	5.1	1.2	2.5	2.8
vanilla_combined.163350	0.5	0.2	0.3	0.4	0.3	0.3	0.3	0.1	0.2	0.2	0.2	0.1	0.1	0.2	0.1	0.1	0.1	0	0.2	0.2	0.2	0.2	0.4	0.3	0.8	0.3
vanilla_combined.163351	0.1	0.2	1.1	0.2	0.2	0.3	0.2	0.1	0.1	0.4	0.1	0.3	0.4	0.2	0.1	0.2	0.2	0.2	0.2	0.4	0	0	0	0.2	0.1	0.1
vanilla_combined.163352	0.4	0.3	0.2	0.3	0.5	0.3	0.4	0.7	0.2	0.6	0.6	0.4	0.7	0.6	0.3	0.6	0.5	0.8	0.4	0.5	0.7	0.3	0.3	0.3	0.3	0.2
vanilla_combined.163353	1.2	1.2	1.2	1.4	1.1	0.7	1.4	1.5	0.8	1.9	2.4	2	1.9	2	1.5	1.5	2.1	1.2	1.4	0.8	1.4	1.1	1	1.2	1.4	1.1
vanilla_combined.163354	1.7	0.6	1	1.5	1	1.1	1.3	0.8	1.2	1	0.8	0.6	1.5	0.6	0.7	0.6	1.2	0.6	0.4	0.6	0.9	0.8	0.6	0.5	0.6	0.3
vanilla_combined.163355	0	0.1	0.1	0.2	0.1	0.3	0.1	0.2	0.3	0.2	0.3	0.1	0.2	0.1	0.2	0	0.2	0.2	0.5	0.1	0.4	0.2	0.3	0.2	0.4	0.1
vanilla_combined.163356	0.2	0.1	0.4	0.6	0.2	0.1	0.3	0.3	0.1	0.4	0.3	0.6	0.4	0.2	0.2	0.4	0.2	0.4	0.2	0.2	0.1	0.1	0.1	0.2	0.2	0.3
vanilla_combined.163357	2.7	2.9	2.5	2.4	2.3	1.6	2.2	2.7	1.6	2.8	3.3	3.4	2.7	3.3	3.5	3.1	3.7	3.3	2.9	4.1	3.4	1.8	2	2.6	2.3	3.4
vanilla_combined.163358	0.1	0.2	0.1	0.2	0.2	0.5	0.2	0.3	0.4	0.2	0.2	0.2	0.3	0.2	0.2	0.1	0.2	0.2	0.3	0.2	0.1	0.3	0.4	0.2	0.3	0.2
vanilla_combined.163359	0.1	0.3	0.2	0	0.1	0.1	0.3	0.5	0.7	1	0.2	0.6	0.7	0.3	0.2	0.1	0.7	0.1	0	0.1	0.3	0.1	0.1	0.2	0.8	0.4
vanilla_combined.16336	1.5	1.2	2	1.6	1.3	0.7	1.1	0.8	0.6	0.6	0.9	0.6	0.6	0.7	0.8	0.5	0.7	1.2	1	0.7	0.9	1.3	1.6	1.1	0.8	1
vanilla_combined.163360	0	0	0.1	0.2	0	0	0.2	0	0	0.1	0.4	0	0	0	0.2	0	0	0	0.8	0	0.1	0.4	0.3	0.2	0.7	0.8
vanilla_combined.163361	4.9	4.8	4.4	2.9	2.9	4.2	2.1	2.7	5.9	4.1	1.9	4.4	6.4	7.2	2.2	4.8	12.3	5.8	1.8	3.9	10.7	3.1	3.4	1.6	0.7	1
vanilla_combined.163362	0	0	0.7	0.1	0.1	0	0	0.1	0	0.2	0	0.2	0	0.4	0.2	0.2	0.1	0.2	0	0	0	0.1	0.2	0.4	0	0.3
vanilla_combined.163363	0	0	0.1	0	0	0.1	0.4	0.2	0.3	0.2	0.6	0.6	0.6	0.5	0.7	1.2	0.6	0.7	0.3	0.8	0.6	0.5	0.4	0.4	0.6	0.7
vanilla_combined.163364	0.6	0.6	0.7	0.6	0.5	0.2	0.3	0.4	0.4	0.1	0.2	0.2	0.4	0.3	0.1	0.2	0.3	0.4	0.2	0.5	0.2	0.6	0.8	0.1	0.1	0.1
vanilla_combined.163365	0.5	0.6	0.5	0.7	0.3	0.5	0.8	0.7	0.5	1	0.6	0.8	0.8	1.2	0.6	0.7	0.6	0.4	0.2	0.9	0.2	0.1	0.5	0.4	1	0.6
vanilla_combined.163366	0	0	0.1	0	0	0	0	0	0	0	0	0.1	0	0.1	0	0	0	0	0	0	0	0	0.1	0	0	0.1
vanilla_combined.163367	0.8	0.8	0.9	0.6	0.6	0.9	0.5	0.5	0.9	0.5	0.4	0.3	0.8	0.7	0.4	0.5	0.8	0.4	0.3	0.4	1	0.9	1.1	1.2	0.9	0.9
vanilla_combined.163368	0.3	0.5	0.9	0.3	0.2	0.3	0.2	0.3	0.2	0.2	0.2	0.3	0.2	0.1	0	0.1	0.2	0.3	0.2	0.3	0.3	0.3	0.2	0.1	0.2	0.1
vanilla_combined.163369	0.5	0.4	0.5	0.5	0.3	0.3	0.8	0.4	0.2	0.2	0.7	0.2	0.2	0.2	0.3	0.2	0.2	0.3	0.4	0	0.1	0.4	0.5	0.2	0.2	0.2
vanilla_combined.16337	0.2	0.2	0.4	0.2	0.2	0.3	0.4	0.6	0.4	0.7	0.4	0.6	0.7	0.5	0.3	0.4	0.5	0.3	0.1	0.3	0.3	0.2	0.3	0.2	0.2	0.2
vanilla_combined.163370	4.3	6.1	6.7	3.7	5.6	7.1	4.4	6	4.1	5.5	4.6	6	5.9	6.9	5.2	5.8	9.6	7.7	4.9	6.6	8.3	4.3	4.6	5.5	2.6	4.1
vanilla_combined.163371	0.1	0.1	0.2	0.1	0.3	0.2	0.2	0.4	0.4	0.6	0.4	0.6	0.8	0.3	0.3	0.4	0.6	0.3	0.3	0.4	0.3	0	0.1	0.1	0.3	0.1
vanilla_combined.163372	0.5	1.3	0	0.3	0.8	0	0.2	0.3	0	0	0.2	0.3	0	0.2	0.4	0.2	0	0.2	0.1	0.1	0	0.5	0.4	0.2	0.1	0.1
vanilla_combined.163373	10.9	10.5	8.3	9.8	8.5	16.5	8	5.3	9.1	7.4	12	7.3	5.7	8.6	12.6	10.5	8.3	5.5	12.1	5.8	7.3	10.2	9.8	15.8	11.6	17.7
vanilla_combined.163374	0.1	0.1	0.2	0	0.2	0.4	0.2	0.3	0.4	0.9	0.4	0.3	1	0.3	0.2	0.1	0.5	0.4	0.2	0.2	0.4	0.2	0.2	0.1	0.3	0.2
vanilla_combined.163375	3.2	2.3	2.6	3	2.2	1.5	2.3	2	1.2	1.8	2.3	2.2	1.8	2.2	2.3	1.9	2.3	2.2	1.8	2.1	1.5	3	2.9	2.4	1.6	1.9
vanilla_combined.163376	0.5	0.6	0.7	0.6	0.4	0.4	0.3	0.3	0.2	0.3	0.3	0.3	0.3	0.3	0.2	0.4	0.5	0.5	0.4	0.5	0.5	0.2	0.2	0.4	1.1	0.5
vanilla_combined.163377	0.6	0.7	0.8	0.2	0.9	1.1	0.3	0.8	1.6	1	0.3	0.3	1.6	0.2	0.2	0.5	1	0.3	0.3	0.2	0.3	0.5	0.7	0.4	0.9	0.4
vanilla_combined.163378	0.2	0.2	0.3	0.1	0.3	0.2	0.2	0.2	0.2	0.3	0.2	0.1	0.2	0.1	0.1	0.2	0.1	0.1	0.1	0.2	0.1	2	0.7	0.3	3.3	0.8
vanilla_combined.163379	0.6	0.2	0.1	0.3	0.1	0.1	0.2	0.1	0.2	0.2	0.1	0	0.1	0	0	0.1	0	0	0.1	0	0	0.7	0.4	0.2	1.3	0.6
vanilla_combined.16338	0.3	0.4	0.5	0.6	0.6	0.4	0.5	0.6	0.5	0.7	0.4	0.8	0.5	0.7	0.4	0.6	0.6	0.9	0.5	0.8	0.8	0.3	0.3	0.2	0.3	0.4
vanilla_combined.163380	0.1	0.2	0.3	0.2	0.3	0.2	0.1	0.3	0.1	0.3	0.2	0.4	0.2	0.4	0.3	0.6	0.4	0.4	0.3	0.5	0.3	0.1	0.1	0.2	0.2	0.2
vanilla_combined.163381	0.1	0.1	0.1	0.2	0.1	0.2	0.2	0.1	0.1	0.2	0.2	0.2	0.1	0.2	0.1	0.1	0.1	0.2	0.2	0.1	0.2	0.1	0.2	0.2	0.4	0.2
vanilla_combined.163382	0	0.4	0.2	0	0.2	0.1	0.1	0.1	0	0.3	0.2	0.1	0.3	0.8	0.1	0.1	0.3	1.5	0	0.3	0.1	0.1	0.2	0.3	0.1	0.1
vanilla_combined.163383	0.2	0.6	0.7	0.4	0.4	0.3	0.3	0.4	0.4	0.3	0.2	0.4	0.5	0.2	0.1	0.2	0.3	0.1	0.2	0.3	0.2	0.1	0.3	0.2	0	0.2
vanilla_combined.163384	2.5	2.7	2.8	2.7	2.4	1.9	2.7	2.1	1.5	2.4	2.5	2.3	1.7	3.3	3	3.2	2.8	2.8	2.9	3.1	3.1	2.6	2.6	3.1	2	2.6
vanilla_combined.163385	0.1	0.2	0.7	0.1	0.2	0.3	0	0	0.1	0	0	0	0	0	0	0	0	0	0	0.1	0	0.1	0.1	0	0	0
vanilla_combined.163386	4.4	1	0.9	1.3	0.9	0.5	1.8	1.1	1.5	2.1	0.5	0.4	1.6	0.1	0.2	0.9	0.3	0.2	1.1	0.2	0.1	3.1	0.9	1.4	8.7	2.6
vanilla_combined.163387	1.4	1.7	0.9	0.5	2.1	1.2	0.8	1.7	2.9	3.5	0.3	0.8	2.3	0.2	0.2	1.9	0.5	1	0.6	0.4	0.1	0.3	0.4	0.5	2.1	1.2
vanilla_combined.163388	0.8	0.9	0.7	0.2	1.2	0.7	0.4	0.8	1.5	1.9	0.2	0.4	1.3	0.1	0.1	0.8	0.4	0.4	0.2	0.3	0.1	0.2	0.2	0.4	1.2	0.8
vanilla_combined.163389	1.2	1.5	0.7	0.2	1.4	0.8	0.9	1.4	2.7	3.7	0.2	0.7	1.9	0.3	0.1	1.5	0.5	0.3	0.5	0.4	0.1	0.2	0.3	0.6	1.5	1
vanilla_combined.16339	0.2	0.2	0.1	0.3	0.1	0.1	0.2	0.2	0.1	0.2	0.2	0.3	0.1	0.1	0.1	0.1	0.1	0.2	0.2	0.2	0.1	0.1	0.1	0.1	0.2	0.2
vanilla_combined.163390	7.4	7.2	4	1.8	8.9	5	3.5	6	10.4	14	1.1	2.2	9.7	0.7	0.8	6.4	2.9	2	2	1	0.3	1	1.8	2.6	5.3	3.4
vanilla_combined.163391	0.8	0.8	0.4	0.3	1.4	0.8	0.5	1	1.5	1.9	0.1	0.4	1	0.1	0.1	0.6	0.2	0.2	0.3	0.2	0.1	0.1	0.2	0.3	0.6	0.3
vanilla_combined.163392	10.8	9.4	5.6	2.8	12.6	7.2	5.5	9.7	14.6	19.7	1.2	3.1	12.8	0.8	0.9	8.4	3.1	3.8	2.9	2	0.7	1.8	2.8	4.1	7.8	4
vanilla_combined.163393	0.4	0.3	0.8	0.1	0.2	0.3	0.5	0.8	0.4	1.3	0.3	0.8	0.8	0.8	0.6	0.4	0.4	0.4	0.5	1.1	0.2	0.2	0.4	0.5	0.3	0.3
vanilla_combined.163394	0.1	0.3	0.2	0.1	0.1	0.2	0.3	0.1	0.1	0	0.5	0.3	0.2	0.2	0.6	0.3	0.3	0.4	0.5	0.1	0.4	0.3	0.3	0.6	0.1	0.3
vanilla_combined.163395	0.2	0	0.1	0.2	0.1	0.2	0.5	0.2	0.1	0.1	0.2	0.2	0	0	0.1	0	0	0	0	0	0	0.1	0.1	0.2	0	0.1
vanilla_combined.163396	1.8	2.3	3.4	1.5	1.8	3.7	1	1.4	1.6	1.1	1.6	1.2	1.4	1.4	1.3	1.2	1.8	1.8	1.5	1.1	1.3	2.1	2.3	1.4	1.3	1.3
vanilla_combined.163397	2.8	1.6	0.2	1.7	0.9	1	0.5	0.2	2.1	0.1	0.1	0.1	1	0.1	0.1	0.1	0.2	0	0.1	0	0.3	0.6	2.4	0.3	0.1	0.2
vanilla_combined.163398	0	0.4	1.4	0	0.9	1.1	0	1	0.4	1.3	0	0.2	0.8	1.4	0	0.2	1.5	1	0.1	0.2	2.5	37.3	40.6	20.5	26.4	30.5
vanilla_combined.163399	0.2	0.3	0.7	0.2	0.7	0.3	0.3	0.3	0.3	0.5	0.1	0.2	0.2	0.2	0.1	0.2	0.4	0.2	0.3	0.2	0	0.3	0.3	0.2	0.1	0.2
vanilla_combined.1634	0.5	0.8	1.1	0.5	0.4	0.5	0.6	0.8	0.6	1.5	0.8	1.2	1.3	1.3	0.7	0.9	1.1	0.9	0.4	0.9	0.6	0.4	0.6	0.9	0.9	0.8
vanilla_combined.16340	0.6	0.8	1.4	0.6	0.8	0.9	1	1.2	0.7	0.9	0.6	0.8	0.8	1.2	0.7	0.8	1	1.5	0.6	1	1	0.5	0.7	0.7	0.4	0.6
vanilla_combined.163400	0.2	0.4	0.7	0.3	0.3	0.4	0.5	0.5	0.3	0.4	0.5	0.5	0.4	0.5	0.3	0.4	0.4	0.4	0.4	0.4	0.3	0.2	0.4	0.3	0.1	0.3
vanilla_combined.163401	7	7.9	7.7	6.6	7.1	7.8	6.4	8.1	7.9	9	8.6	10.7	8.1	11.5	10.6	11.9	11	10.8	10.1	12.3	11.5	5.8	6.4	10.8	6.2	9.3
vanilla_combined.163402	0.3	0.3	0	0.1	0.4	0.4	0.2	0.2	0.5	0.2	0.3	0.2	0.3	0.2	0.2	0.3	0.1	0.3	0.1	0.4	0.4	0.1	0.4	0.2	0.1	0.1
vanilla_combined.163403	0.2	0.1	0.3	0.3	0.2	0.4	0.1	0.2	0.3	0.7	0.1	0.3	0.7	0.5	0.1	0.3	0.4	0.2	0.1	0.1	0.2	0.2	0.3	0.2	0.2	0.2
vanilla_combined.163404	0.2	0.3	0.4	0.2	0.2	0.2	0.1	0.2	0.2	0.2	0.1	0.3	0.1	0.3	0.2	0.3	0.2	0.4	0.2	0.4	0.1	0.1	0.2	0.1	0.2	0.2
vanilla_combined.163405	0	0.4	1.7	0	0.3	1.4	0.1	0.1	0.6	0	0.1	0.4	0.2	0.1	0.1	0.1	0.1	0.1	0.4	0.1	0.2	0.4	0.4	1.3	0.2	0.4
vanilla_combined.163406	0.2	0.2	0.6	0.2	0.1	0.4	0.1	0.1	0.1	0.2	0.1	0.3	0.1	0.2	0.1	0.2	0.2	0.1	0.1	0.4	0	0.1	0.1	0.3	0.3	0.2
vanilla_combined.163407	0	0.1	0.2	0	0	0	0.1	0.1	0.1	0.3	0	0.4	0.3	0.3	0	0.7	0.2	0.2	0.1	0.3	0.1	0	0.1	0.2	0	0.2
vanilla_combined.163408	0.3	0.6	0.6	0	0.3	0.6	0.2	0.4	0.6	0.5	0.1	0.3	0.5	0.6	0.3	0.4	0.7	0.2	0	0.5	0.4	0	0.1	0	0	0
vanilla_combined.163409	2	2.4	2.8	2.6	2.6	3.3	1.7	2.2	2.1	2.2	2.3	2.1	2	2.7	2.3	2.9	2.9	1.8	2	2.7	2.7	2.6	2.1	2.6	2.7	2.9
vanilla_combined.16341	3.1	3.1	3.1	3.4	3	2.6	2.7	2.3	1.7	2.2	3.2	2.5	2.1	2.5	2.8	2.1	2.9	3.4	3.2	2.7	3.2	1.8	2.6	3.9	3.2	3.4
vanilla_combined.163410	0.4	0.5	0.6	0.2	0.2	0.3	0.1	0.1	0.3	0	0	0.1	0.5	0	0	0	0.6	0	0	0.1	0.3	0.1	0.2	0	0.1	0
vanilla_combined.163411	0.2	0.3	0.3	0.1	0.2	0.1	0.2	0.2	0.1	0.2	0.2	0.1	0.1	0.2	0.2	0.1	0.2	0.2	0.1	0.2	0.2	0	0.1	0.1	0	0.1
vanilla_combined.163412	0.4	0.5	0.3	0.4	0.3	0.4	0.2	0.3	0.3	0.2	0.2	0.5	0.2	0.3	0.2	0.5	0.5	0.6	0.5	0.5	0.6	0.1	0.2	0.2	0.1	0.2
vanilla_combined.163413	0.1	0.1	0	0.2	0.1	0.2	0.2	0.5	0.2	0.4	0.1	0.1	0.6	0.5	0.4	0.4	0.4	0.5	0.3	0.4	1.1	0.2	0.3	0.7	0.3	0.3
vanilla_combined.163414	0.2	0.3	0.4	0.1	0.4	0.4	0.1	0.8	0.6	0.9	0.1	0.3	0.9	1	0.1	0.3	0.9	0.4	0.2	0.4	0.8	0.2	0.3	0.4	0.2	0.2
vanilla_combined.163415	0.3	0.3	0.5	0.2	0.4	0.5	0.4	0.5	0.4	0.4	0.3	0.4	0.2	0.3	0.3	0.5	0.5	0.6	0	0.6	0.6	0.3	0.3	0.2	0.3	0.2
vanilla_combined.163416	0.1	0.3	0.1	0.3	0.2	0.2	0.1	0.2	0.1	0.1	0.1	0.2	0.2	0.2	0.1	0.2	0.3	0.4	0.2	0.2	0.3	0.1	0.1	0.1	0.1	0.3
vanilla_combined.163417	2.5	3.5	5.6	3.2	3.1	1	2.7	4	1.1	4.6	4.1	4.2	3.5	4.4	3.3	3.1	3.9	3.5	3	3.5	3.1	2.6	2.9	3.6	1.9	3.2
vanilla_combined.163418	1.1	1.1	4.1	1.1	1	0.6	0.4	0.7	0.6	0.8	0.2	0.7	0.6	1.1	0.3	0.5	0.8	1.4	0.2	1.1	0.5	0.5	0.6	0.6	0.3	0.1
vanilla_combined.163419	2.6	3.3	5.4	2.8	3.5	0.9	2.8	3.4	1	4.5	4	4	3.4	4.3	3.6	3.2	3.7	2.7	2.8	3.2	3.1	2.7	2.8	3	1.7	2.9
vanilla_combined.16342	5.1	5.4	6.3	4.9	5.2	3.1	4.5	4.8	1.8	5	5.4	5.8	4.3	6.7	6.2	6.2	5.8	7.6	7.4	7.1	6.2	6	6.2	6.6	5.8	5.3
vanilla_combined.163420	0.2	0.2	0.1	0.2	0.2	0.1	0.1	0.1	0.1	0.1	0.1	0.1	0.1	0.1	0.1	0.1	0.1	0.2	0.1	0.1	0.1	0	0.1	0.1	0.1	0.1
vanilla_combined.163421	1.3	2	2.8	1.4	2.3	1.2	1.7	2	1.1	1.5	1.8	1.4	0.6	1.3	1.6	1.5	0.8	1.2	1.7	2.3	1.6	3.1	2.6	1.1	1.8	0.8
vanilla_combined.163422	2.7	3	5.7	3	3.4	5.4	2.9	3.4	3.3	2.7	3	2.8	2.9	2.8	3.1	2.9	2.8	2.8	2.8	2.8	3.2	2.8	3	2.5	1.6	1.6
vanilla_combined.163423	7.6	8.5	6.3	7.5	6.2	6.7	7.2	6.7	5.6	6.9	8.4	9.2	7.5	10.9	9.5	9.1	12.5	9.5	9.2	7.8	12.1	5.9	6.7	9.2	6.3	8.2
vanilla_combined.163424	0.2	0.4	0.6	0.4	0.3	0.5	0.2	0.3	0.1	0.2	0.1	0.2	0.1	0.2	0.1	0.1	0.2	0.2	0.1	0	0.1	0	0.2	0.1	0.6	0.3
vanilla_combined.163425	0.5	0.2	0.1	0.5	0.2	0.1	0.5	0.2	0	0.1	0.4	0.2	0	0.1	0.4	0.1	0	0.1	0.2	0.1	0	0.1	0.1	0.5	0.2	0.3
vanilla_combined.163426	1.4	1.7	0.9	1.1	1.3	0.8	1.1	1.4	0.9	1	0.6	1.1	1	1	0.8	1.2	0.9	0.7	0.5	1	0.7	0.6	1	0.7	0.8	0.5
vanilla_combined.163427	0.2	0.3	0.5	0.3	0.3	0.3	0.2	0.3	0.2	0.3	0.1	0.2	0.2	0.2	0	0.2	0.2	0.4	0.1	0.6	0.2	0.1	0.1	0.3	0.1	0.1
vanilla_combined.163428	0.1	0.2	0.2	0	0.1	0.5	0	0.1	0.7	0	0	0	0.3	0	0	0	0	0	0	0	0	0.4	1.2	0	0	0
vanilla_combined.163429	6.4	5.1	3.8	1.8	7.1	3.8	3.2	4.4	9.7	12.1	0.9	1.7	8	0.4	0.4	4.8	1.6	2	1.4	1	0.4	0.9	1.2	1.6	3.8	2.1
vanilla_combined.16343	20.1	23.1	36.9	19	23.2	40.3	15.9	17.2	19.7	19.6	16.8	15.4	13.1	28.8	24.9	22.1	16	28.7	23.6	24.8	19.7	15.3	14.7	17.9	16.2	18.9
vanilla_combined.163430	0.3	0.3	0.5	0.2	0.4	0.2	0.2	0.6	0.3	0.3	0.2	0.2	0.3	0.3	0.1	0.2	0.2	0.2	0.1	0.1	0.3	0.2	0.3	0.2	0.2	0.2
vanilla_combined.163431	0.2	0.3	0.9	0.3	0.3	0.4	0.2	0.2	0	0	0.1	0.4	0.1	0.4	0.1	0.2	0.5	0.6	0	0.3	0.3	0.2	0.2	0.3	0.6	0.2
vanilla_combined.163432	1.4	2.1	2.3	1.6	2.9	2.7	2.1	2.9	2	1.8	2.2	2.1	2.3	1.9	1.5	1.9	2.1	2.4	2	1.6	2.7	1.7	1.8	1.8	1.4	1.7
vanilla_combined.163433	0.4	0.1	0.2	0.3	0.1	0.2	0.3	0	0.2	0	0.3	0	0.1	0	0.4	0	0.1	0	0.4	0	0.1	0.5	0.6	0.3	0.1	0.3
vanilla_combined.163434	0.6	0.4	0.6	0.6	0.5	0.3	0.4	0.5	0.2	0.5	0.4	0.3	0.4	0.3	0.5	0.3	0.5	0.7	0.4	0.4	0.5	0.5	0.5	0.4	0.6	0.6
vanilla_combined.163435	0.3	0.4	0.6	0.7	0.6	0.3	0.2	0.2	0.1	0.3	0.5	0.2	0.5	0.4	0.2	0.3	0.3	0.5	0.4	0.1	0.4	0.4	0.4	0.3	1.5	0.7
vanilla_combined.163436	0.1	0.1	0.5	0.1	0.2	0.1	0.3	0.1	0.2	0.2	0.2	0.2	0.5	0.2	0.2	0	0.3	0	0	0.1	0.3	0.2	0.2	0.2	0.4	0.2
vanilla_combined.163437	5.1	5.8	12.9	4.1	4.5	7.2	3.7	5.3	3.8	6.1	5.6	5.4	7.3	8.6	6.1	5.5	9.7	8.9	7.6	5.7	9.1	2.5	3.6	7.2	2.6	4.8
vanilla_combined.163438	0.1	0.3	0.6	0.1	0.3	0.6	0.3	0.7	0.6	0.6	0.4	0.8	1	0.8	0.3	0.6	0.8	0.8	0.5	0.7	0.6	0.7	0.7	0.5	0.4	0.3
vanilla_combined.163439	7.3	1.3	0.1	17.4	2.4	0.6	51.5	7.2	1.7	7.8	58.3	9.8	1.1	1	39.2	0.6	0.6	1.5	178.6	1.4	0.9	4.5	3	7	15.5	18.6
vanilla_combined.16344	2	2.2	2.4	1.7	2.2	2	1.4	1.2	1.1	1	0.8	0.8	1	1.2	0.7	1	0.8	1.3	0.9	1.2	0.8	1.2	1	1	1.5	1.3
vanilla_combined.163440	1.1	1.1	0.5	0.3	1.4	0.8	0.7	1.3	2	2.2	0.2	0.6	1.4	0.2	0.2	1.4	0.4	0.5	0.2	0.3	0	0.3	0.3	0.6	1.5	0.7
vanilla_combined.163441	0.3	0.4	0.2	0.3	0.3	0.1	0.3	0.2	0.1	0.3	0.3	0.2	0.2	0.2	0.2	0.3	0.2	0.2	0.4	0.2	0.2	0.2	0.2	0.4	0.3	0.2
vanilla_combined.163442	0.4	0.1	0.2	0.2	0.2	0	0.2	0.2	0.1	0.2	0.2	0.1	0.2	0.1	0.1	0	0.4	0	0	0	0	0.1	0.2	0.1	0.6	0.1
vanilla_combined.163443	0.5	0.1	0.1	0.8	0.1	0.1	0.7	0.1	0.1	0.1	0.6	0.2	0	0.1	0.4	0.2	0.1	0	0.1	0.2	0.1	0	0.2	0.2	0.3	0.2
vanilla_combined.163444	2.6	2.4	1.8	0.8	3.5	1.9	0.9	2.3	4.2	5.4	0.5	0.8	3.4	0.3	0.3	1.8	0.7	1	0.6	0.6	0.2	0.4	0.5	0.9	2.3	1.7
vanilla_combined.163445	7.7	6.6	3.7	1.9	8.7	5.2	4	6.2	9.9	13.4	1.2	2	7.9	0.6	0.6	6.9	2.3	3.2	2.2	1.3	0.4	1.2	1.8	2.5	5.4	3.2
vanilla_combined.163446	0.9	1.1	0.9	1.4	1	1.8	1	0.7	1.2	0.8	1.1	0.9	1	1.1	1.2	0.7	1.1	1.2	1.2	1.3	1.4	1.1	1.1	1.1	1	0.8
vanilla_combined.163447	0.1	0.8	2.3	0.1	1.1	0.9	0.1	1.3	3.1	1.3	0.2	0.2	1.6	0.7	0.3	0.2	1.4	0.6	0.2	0.2	1	0.4	0.4	1.4	0.3	0.2
vanilla_combined.163448	0.3	0.1	0.4	0.2	0.2	0.1	0.3	0.2	0.1	0.3	0.3	0.3	0.2	0.3	0.2	0.1	0.1	0.4	0.5	0.3	0.3	0.3	0.2	0.3	0.7	0.5
vanilla_combined.163449	3.3	3.6	2.6	1.1	4.8	2.6	1.8	3.1	5	7	0.6	1.4	4.2	0.4	0.5	3.4	0.9	1.8	1.2	0.8	0.3	0.9	1	1.2	4.3	2.3
vanilla_combined.16345	10.1	9.6	9.5	12.8	11.1	18.9	18.4	14	15.2	15	20.1	17.8	11.9	15.7	18	13.9	13.9	15.7	18.4	15.7	16	9.1	8.2	12	10.9	11.9
vanilla_combined.163450	0.6	0.5	0.7	0.5	0.5	0.6	0.4	0.5	0.6	0.5	0.3	0.6	0.3	0.4	0.3	0.5	0.4	0.4	0.4	0.6	0.5	0.1	0.6	0.5	0.4	0.5
vanilla_combined.163451	0.4	0.9	3.3	0.2	0.8	2	0.6	1.8	2.1	2.6	2.7	2.3	3.4	1.9	2.6	2.2	3.1	1.1	3.1	1.9	2.3	0.2	0.6	1.6	0.8	1.3
vanilla_combined.163452	0.1	0.1	0.3	0.3	0.1	0.2	0.1	0	0	0.1	0.2	0.3	0.1	0.1	0.1	0.1	0	0	0.1	0	0	0.7	0.6	0.2	0.3	0.3
vanilla_combined.163453	0.1	0.1	0.2	0.2	0.1	0.2	0.2	0.1	0.1	0.1	0.1	0.1	0.1	0.1	0.1	0.1	0.1	0.1	0.1	0.1	0.1	0.2	0.1	0.1	0.3	0.2
vanilla_combined.163454	11.2	10.7	3.8	7	6.8	8.8	9.4	8	11.9	0.6	0.8	1.7	2.5	0.8	0.9	0.8	0.6	0.4	0.9	0.6	0.4	58.2	65.2	2.5	0.5	0.3
vanilla_combined.163455	1.9	2.2	1.7	2.1	2.3	2.6	3.3	2.5	2.9	2	2.2	2.3	1.8	2.7	3.8	3	2.4	2.1	3.3	2.7	2.9	2.5	2.8	2.7	2.8	1.9
vanilla_combined.163456	0.3	0.6	0.4	0.5	0.6	0.6	0.3	0.6	0.6	0.7	0.3	0.6	0.5	0.5	0.3	0.5	0.6	0.4	0.1	0.4	0.4	0.2	0.3	0.2	0.4	0.2
vanilla_combined.163457	0.1	0.1	0.1	0.1	0.1	0.1	0.1	0.2	0.1	0.1	0.1	0.1	0.2	0.1	0.1	0.1	0.1	0.2	0.1	0.3	0.2	0.1	0.1	0.1	0.1	0.1
vanilla_combined.163458	0.1	0.3	0.3	0.2	0.4	0.3	0.2	0.4	0.5	0.1	0	0.1	0.1	0.1	0.2	0.1	0.1	0.1	0.1	0.2	0.3	0	0.1	0.3	0.1	0
vanilla_combined.163459	0	0	0	0	0	0.7	0.1	0	58.5	0.1	0.1	0.1	109.8	0.2	0	0.1	71	0.1	0	0	53.7	0.1	0.1	0	0	0
vanilla_combined.16346	1.5	2	2.6	1.5	1.9	2.4	1.4	1.9	1.8	1.5	1.7	1.7	1.3	1.4	1.4	1.4	1.3	2.2	1.8	1.8	1.6	1.6	1.9	1.2	0.6	0.8
vanilla_combined.163460	1.5	1.6	1.5	0.7	2.6	0.9	1	1.7	2.4	3.2	0.3	0.5	2.5	0.1	0.4	1.1	0.2	0.8	0.6	0.6	0.2	0.9	0.8	0.8	2.1	0.6
vanilla_combined.163461	0.1	0.1	0.2	0.1	0.1	0.1	0.3	0.4	0.3	0.9	0.5	0.6	0.7	0.4	0.2	0.3	0.3	0.1	0	0.1	0.2	0.1	0	0.2	0.3	0.2
vanilla_combined.163462	0.4	0.1	0.7	0.5	0.2	1	0.2	0.1	0.2	0.1	0.1	0.2	0.1	0.1	0.1	0.1	0.2	0.1	0	0	0.7	0.2	0.2	0.2	0.5	0.2
vanilla_combined.163463	7.4	1.2	1.4	2.3	2	0.6	2.7	1.3	1.2	2.4	0.8	0.5	1.4	0.6	0.4	1	0.2	0.5	1.5	0.2	0.1	6.9	2	2.4	12.3	2.5
vanilla_combined.163464	0.1	0.2	1	0.1	0.1	0	0.1	0.1	0	0.3	0	0.2	0.1	0.3	0.2	0.1	0.1	0.1	0	0	0	0.4	0.6	0.6	0.2	0.3
vanilla_combined.163465	0.4	0.6	0.5	0.4	0.7	0.4	0.2	0.2	0.4	0.6	0.3	0.5	0.5	0.2	0.1	0.1	0.6	0.4	0.2	0.3	0.3	0.4	0.2	0.1	0.2	0.2
vanilla_combined.163466	3.8	3.5	3	0.8	4	2.7	2.5	4.6	7.8	11.1	0.8	1.9	5.9	1.1	0.7	3.2	1.4	2.1	1.3	1.5	0.4	1	1.3	2.1	4.5	2.3
vanilla_combined.163467	3.7	3.7	1	0.9	3.8	2.1	2.3	3.3	5.1	4.9	0.5	1.4	3.8	0.4	0.2	3.1	0.6	2	1.3	0.9	0.2	0.9	1.1	1	3.5	1.6
vanilla_combined.163468	0.1	0.1	0.2	0.1	0.1	0.1	0.1	0.2	0.1	0.2	0.2	0.2	0.2	0.2	0.1	0.2	0.2	0.2	0.1	0.2	0.2	0.1	0.1	0.1	0.1	0.1
vanilla_combined.163469	0.2	0.3	0.2	0.1	0.1	0.4	0.2	0.3	0.5	0.7	0.2	0.5	0.3	0.7	0.2	0.8	0.6	0.6	0.1	0.7	0.4	0.3	0.3	0.1	0.1	0.1
vanilla_combined.16347	9.3	10.9	19.8	9.2	9.5	6.9	10.3	12.5	6.5	14.4	10.4	14.2	12.8	16.2	9.3	10.8	12.9	16.8	7.4	11.4	9.3	5.3	7.3	10.3	9.3	9.1
vanilla_combined.163470	0.8	0.8	1	1	0.5	1.1	0.5	0.5	0.8	1.2	1.1	1.2	1.5	1.2	0.9	0.7	1.2	0.5	0.8	0.6	0.2	0.3	0.6	0.9	0.8	0.8
vanilla_combined.163471	0.4	0.6	0.5	0.4	0.4	0.7	0.6	0.7	0.6	0.4	0.3	0.5	0.4	0.6	0.6	0.7	0.7	0.2	0.6	0.3	0.4	0.1	0.6	0.4	0.5	0.6
vanilla_combined.163472	0	0	0	0.1	0	0	0	0	0	0.1	0.1	0.1	0.1	0	0	0	0.1	0.1	0	0	0	0	0	0.1	0.3	0.1
vanilla_combined.163473	11	13.8	13.5	9.6	11.5	19	8.4	11	12.9	12.7	14.8	12.4	15.4	15.8	14.6	14.5	15.8	13.6	17.2	18.1	17.4	17.2	19.3	10.4	10.6	7.6
vanilla_combined.163474	4.9	4.5	3.1	1.3	5.4	3.2	2.5	3.6	6.1	8.4	0.4	1.6	5.1	0.5	0.3	4.3	1.5	1.9	1.3	1	0.3	0.7	1.3	1.9	3.4	2.1
vanilla_combined.163475	1.4	0.6	0.1	0.8	0.1	0.2	0.5	0	0	0	0	0	0	0	0	0	0	0	0.1	0	0	0.4	0.8	0	0	0
vanilla_combined.163476	7.1	6.1	3.5	1.8	7.9	4.6	3.3	4.3	7.8	11	0.7	1.6	8	0.7	0.6	5.3	2.3	2	2.3	0.5	0.4	1.2	1.7	2.3	5.1	2.3
vanilla_combined.163477	0.1	0.3	0.8	0.1	0.5	0.7	0.5	0.3	0.3	0.6	1.1	1.2	0.3	0.6	0.9	0.9	0.4	0.5	0.5	0.2	0.9	0.2	0.6	0.3	0.1	0.1
vanilla_combined.163478	0.4	0.6	0.4	0.4	0.6	0.3	0.5	0.7	0	0.5	0.1	0.4	0.1	0.4	0.1	0.3	0.3	0.3	0.2	0.2	0.5	0.1	0.1	0.2	0.6	0.1
vanilla_combined.163479	0.1	0.2	0.1	0.1	0.3	0.2	0.1	0.3	0.2	0.2	0.2	0.3	0.2	0.2	0.1	0.1	0.1	0	0.1	0.1	0	0.1	0.1	0	0	0.1
vanilla_combined.16348	1.5	1.6	1.8	1.5	1.8	0.7	0.8	1.1	0.3	0.5	0.7	1.7	0.4	0.8	0.9	1.5	0.6	0.5	0.6	1.5	0.6	0.5	0.6	1.6	1.7	0.9
vanilla_combined.163480	0	0	0.3	0	0.1	0.2	0.4	0	0.3	0.3	0.4	0.2	0.4	0.4	0.1	0.4	0.1	0	0.1	0	0.5	0.1	0.3	0	0.1	0.2
vanilla_combined.163481	5	6.2	3.8	4.9	5.6	5.1	6.5	10.1	5.3	8	6	5.8	6.5	7	6	6.4	7.9	8.1	5.1	7.2	8.4	4.2	3.8	7.1	4.2	5.3
vanilla_combined.163482	0.6	1.2	1.4	0.3	0.9	0.8	0.4	0.9	1	0.6	0.3	0.4	1.2	0.6	0.4	0.3	1.5	0.5	0.2	0.2	1.3	0.4	1	0.6	0.3	0.4
vanilla_combined.163483	3.1	4.2	5.9	2.6	4.1	4.7	2.7	3.3	2.8	1.8	1.3	1.6	1.6	2.1	1.5	1.8	1.6	2.2	1.7	1.6	2.5	4.5	4.3	1.3	0.4	0.8
vanilla_combined.163484	0.2	0.1	0.5	0.2	0.2	0.1	0.2	0.1	0.1	0.1	0.1	0.2	0.1	0.2	0.3	0.2	0.3	0.4	0.1	0.1	0.1	0.4	0.3	0.6	0.2	0.7
vanilla_combined.163485	0.2	0.2	0.2	0.1	0.3	0.2	0.1	0.3	0.2	0.2	0.1	0.2	0.3	0.3	0.2	0.3	0.2	0.3	0.3	0.3	0.2	0.1	0.2	0.3	0.2	0.2
vanilla_combined.163486	0.5	0.7	0.4	0.3	0.7	0.4	0.2	0.3	0.1	0.3	0.3	0.5	0.2	0.3	0.1	0.2	0.4	0.5	0.2	0.4	0.6	0.1	0.3	0.2	0.2	0.4
vanilla_combined.163487	0.6	0.7	0.4	0.2	0.3	0.2	1.5	1	1	1.3	1.5	1	0.8	0.6	0.9	0.6	0.8	0.2	0.7	0.2	0.5	0.6	0.6	0.7	1.4	0.7
vanilla_combined.163488	3.8	3.7	2.4	1.2	4.1	2.8	1.8	3	5.1	8.5	0.5	1.2	5.2	0.3	0.5	3	1.3	1.6	1	0.8	0.4	0.8	1.2	1.5	3.4	1.3
vanilla_combined.163489	0	0.1	0.1	0.2	0.1	0.1	0.2	0.2	0.1	0.2	0.1	0.3	0.1	0.2	0.1	0.2	0.1	0.1	0.1	0.1	0.1	0	0.1	0.1	0.1	0.1
vanilla_combined.16349	3.1	3.6	5.7	3	4.1	6.6	3.4	4.4	6	4.9	3.8	4.2	5.1	5.5	3.7	4.3	5.8	5.2	3.5	3.8	5.9	2.3	2.9	3.5	2.1	2.4
vanilla_combined.163490	0.3	0.3	0.4	0.3	0.2	0.2	0.2	0.1	0.2	0.2	0.3	0.2	0.3	0.3	0.2	0.3	0.2	0.1	0.1	0.3	0.3	0.2	0.3	0.3	0.3	0.3
vanilla_combined.163491	0.1	0	0.1	0.2	0	0	0.1	0.1	0	0.7	2.1	1.1	0.1	1.7	6.7	1.5	1.3	0.7	1.8	1	0.2	4.1	1.8	0.2	0.3	1.7
vanilla_combined.163492	0.2	0.2	0.2	0.2	0.1	0.2	0.1	0.2	0.2	0.2	0.2	0.3	0.2	0.3	0.2	0.1	0.3	0.1	0.1	0.3	0.3	0.1	0.1	0.2	0.2	0.2
vanilla_combined.163493	0.1	0.1	0.1	0.1	0.1	0.1	0.1	0.1	0.1	0.2	0.2	0.2	0.2	0.1	0.1	0.1	0.2	0.1	0.1	0.1	0.1	0.1	0.1	0.1	0.1	0.2
vanilla_combined.163494	0	0.1	0	0	0	0.1	0.1	0.2	0	0.2	0.1	0.1	0.2	0.1	0.1	0.3	0	0	0.2	0.6	0.3	0.3	0.8	0.1	0	0
vanilla_combined.163495	0.1	0.2	0.1	0.1	0.1	0.2	0.1	0.1	0.1	0.1	0.1	0.1	0.1	0.2	0.1	0.1	0.2	0.2	0.1	0.1	0.1	0.1	0.2	0.1	0.1	0.1
vanilla_combined.163496	0.3	0.2	0.4	0.2	0.2	0.2	0.2	0.3	0.3	0.2	0.2	0.4	0.3	0.2	0.1	0.2	0.2	0.2	0.1	0.2	0.1	0.3	0.3	0.1	0.1	0.1
vanilla_combined.163497	0.1	0.1	0.2	0.1	0.1	0.1	0.1	0.2	0.2	0.2	0.1	0.2	0.2	0.3	0.2	0.3	0.2	0.3	0.2	0.4	0.2	0.1	0.1	0.1	0.1	0.1
vanilla_combined.163498	0.3	0.6	0.2	0.1	0.8	0.5	0.2	0.4	0.4	0.4	0.2	0.4	0.3	0.2	0.2	0.3	0.1	0.2	0.1	0.3	0.3	0.3	0.5	0.3	0.3	0.2
vanilla_combined.163499	0.3	0.5	0.4	0.4	0.3	0.2	0.2	0.1	0.2	0.1	0.2	0.4	0.3	0.3	0.5	0.6	0.4	0.8	0.2	0.2	0.3	0.2	0.3	0.3	0.6	0.4
vanilla_combined.1635	4.3	4.8	7.7	3.6	4.8	0.9	2.7	3.9	0.9	2.3	2.4	2.4	3.7	2.4	2.4	2.7	6.2	2.7	2.4	2.9	5.9	2.6	3.1	3.1	1	2.2
vanilla_combined.16350	1	0.8	1	1.2	0.8	1.1	1	0.9	0.7	1.1	1.2	1.3	0.8	1.2	1.4	1.2	1	1.2	1.4	1.1	1	0.8	0.7	1	1.8	1.5
vanilla_combined.163500	1.1	1.8	2.4	1	1.6	1.9	1.3	1.8	2	1.9	1.5	1.5	2.7	2.1	1.5	1.8	2.1	1.6	1.5	1.1	2.3	1	1.2	1.3	0.5	0.8
vanilla_combined.163501	1.3	0.7	0.4	1.3	0.8	1	3.9	0.5	2	0.4	9.6	0.6	3.2	0.9	21.1	0.6	0.3	0.7	13.2	0.6	0.4	0.3	0.6	33	0.6	6.7
vanilla_combined.163502	0.4	0	0.3	0.2	0	0.8	0.5	0	1	0.1	0.3	0.1	1	0.2	0.6	0	0.2	0	0.1	0	0	0.7	0.3	0.4	0.3	0.7
vanilla_combined.163503	0.2	0.2	0.2	0.2	0.2	0.4	0.3	0.1	0	0.2	0.1	0.1	0.1	0.2	0.1	0.2	0.1	0.1	0.3	0.2	0	0	0	0.1	0.3	0.4
vanilla_combined.163504	12.6	11.1	17.9	14.5	13.1	13.8	15	13.6	11.8	14.9	18.2	16	12.4	16.3	16.9	15.3	15.2	13.1	15.5	12.4	12.2	13.3	13.4	12.3	12.5	10.8
vanilla_combined.163505	6.7	2.1	5.3	5.8	2.9	0.9	4.6	1.4	1	0.4	1.6	0.3	0.7	0.1	0.8	0.3	0.1	0.2	0.1	0	0	4.4	2.5	0.6	0	0.1
vanilla_combined.163506	0	0	0	0	0	0	0	0	0	0	0	0	0	0	0	0	1.5	0	0	0	0.5	0	0	0	0	0
vanilla_combined.163507	0.4	0.8	2	0.5	0.9	1.1	0.2	0.8	0.7	1.1	0.1	0.9	1	1.3	0.2	1.2	2.3	1.5	0.1	1.1	1.2	0.4	0.5	0.4	0.6	0.7
vanilla_combined.163508	0.8	1	1.4	0.7	1	0.8	0.6	1.2	0.8	0.9	0.7	1	0.6	1.1	0.4	1	1	1.1	0.4	1.2	1.2	0.5	0.5	0.6	0.6	0.8
vanilla_combined.163509	0.1	0.1	0.1	0.1	0.1	0.6	0.1	0	0.2	0	0.1	0	0.5	0	0	0.1	0.9	0	0	0	0.4	0	0.1	0.1	0.1	0.2
vanilla_combined.16351	6.4	8.4	6.1	6.5	8.5	7.2	6.1	6.3	4.7	4.1	7.2	6	3.7	4.5	5.7	5.1	3.8	5	7.1	5.6	4.4	11.7	13.7	5.3	5.4	4.4
vanilla_combined.163510	0.6	0.8	0.8	0.8	0.8	0.9	0.9	1	0.7	1.1	1.1	1.4	0.8	1	0.9	1	0.8	0.8	1.1	0.9	0.6	0.3	0.4	0.7	0.5	0.7
vanilla_combined.163511	0.2	0.3	0.5	0.2	0.4	0.4	0.2	0.2	0.5	0.3	0.3	0.4	1.2	0.6	0.3	0.4	0.9	0.6	0.3	0.5	0.8	0.3	0.3	0.2	0.1	0.1
vanilla_combined.163512	0.3	0.4	0.7	0.4	0.4	0.4	0.3	0.5	0.3	0.6	0.3	0.6	0.6	0.5	0.5	0.4	0.4	0.6	0.3	0.6	0.4	0.2	0.3	0.3	0.3	0.2
vanilla_combined.163513	0.2	0.3	0.5	0.3	0.3	0.1	0.8	0.4	0.3	0.9	1.2	1	0.6	0.8	0.5	1	0.7	1.1	0.5	0.9	0.5	0.4	0.3	0.3	0.2	0.3
vanilla_combined.163514	0.3	0.5	1.6	0.2	0.5	0.7	0.1	0.3	0.2	0.1	0	0.1	0.3	0.2	0.1	0.4	0.4	0.4	0.2	0.6	0.5	0.1	0.2	0	0.2	0.1
vanilla_combined.163515	0.7	0.6	0.3	0.2	0.2	0.5	0.1	0	0	0	0.1	0	0	0	0.1	0.1	0.1	0	0.1	0	0.1	0.3	0	0.1	0.1	0.4
vanilla_combined.163516	0.1	0.7	0.2	0.1	0.3	0.2	0.2	0.3	0.2	0.2	0	0.1	0.1	0.1	0	0.1	0.1	0	0	0	0	0	0.6	0.1	0.1	0
vanilla_combined.163517	0.5	0.9	0.6	0.5	0.8	0.4	0.5	0.7	0.4	0.5	0.4	0.7	0.6	0.6	0.5	0.7	0.4	0.7	0.4	0.9	0.6	0.2	0.5	0.4	0.3	0.4
vanilla_combined.163518	0.4	0.3	0.4	0.5	0.5	0.3	0.3	0.3	0.2	0.5	0.3	0.4	0.3	0.4	0.3	0.4	0.4	0.7	0.4	0.5	0.4	0.1	0.2	0.3	0.3	0.3
vanilla_combined.163519	0.9	1.4	2	0.9	1.4	0.8	1.6	2.3	0.8	2	1.3	2.7	1.1	2.6	1.4	2.7	1.6	2.6	1	2.7	1.6	0.5	0.5	0.6	0.5	0.9
vanilla_combined.16352	4.9	8.7	9.1	4.2	8.2	8.8	6.7	9.8	4.6	8.3	5.4	8.2	6.4	11.9	6.5	9.4	11.1	10.5	4.1	9.3	8.4	4.6	9.6	9.1	11.3	8.9
vanilla_combined.163520	0.2	0.1	0.3	0.1	0.4	0.2	0.2	0.2	0.2	0.2	0.2	0.3	0.2	0.4	0.3	0.2	0.4	0.2	0.2	0.3	0.2	0.2	0.2	0.3	0.3	0.1
vanilla_combined.163521	0.6	0.7	0.6	0.6	0.8	0.6	0.5	0.6	0.4	0.6	0.5	0.5	0.7	0.6	0.5	0.5	0.8	0.6	0.3	0.6	0.9	0.3	0.5	0.6	0.6	0.5
vanilla_combined.163522	0.4	0.5	0.6	0.5	0.5	0.4	0.5	0.8	0.6	0.6	0.3	0.8	0.5	0.7	0.5	0.6	0.5	0.5	0.1	0.4	0.4	0.3	0.4	0.3	0.4	0.4
vanilla_combined.163523	0.1	0.5	1	0.1	0.3	6.1	0.1	0.2	0.2	0.1	0.1	0.1	0.4	0.1	0.1	0.1	0.3	0.1	0.1	0.1	0.2	0.4	0.9	0.1	0	0.1
vanilla_combined.163524	0.2	0.2	0.3	0.2	0.3	0.1	0.1	0.1	0.1	0.1	0.1	0.2	0.1	0.3	0.2	0.2	0.1	0.2	0.2	0.3	0.1	0.1	0.3	0.1	0.1	0.2
vanilla_combined.163525	0.3	0.3	0.6	0.2	0.6	0.3	0.2	0.3	0.1	0.2	0.1	0.5	0.1	0.3	0.4	0.2	0.4	0.3	0.6	0.4	0.1	0.3	0.5	0.3	0.2	0.4
vanilla_combined.163526	0.3	0.3	0.2	0.2	0.3	0.1	0.2	0.1	0.1	0.2	0.2	0.2	0.1	0.4	0.4	0.2	0.2	0.3	0.4	0.3	0.3	0.2	0	0.2	0.1	0.3
vanilla_combined.163527	0.4	0.5	0.6	0.5	0.4	1	0.3	0.2	0.1	0.1	0.4	0.3	0.7	0.5	0.6	0.5	0.4	0.8	1	0.7	0.9	0.6	0.5	0.6	0.5	0.2
vanilla_combined.163528	0.2	0.2	0.2	0.2	0.2	0.1	0.2	0.2	0.2	0.1	0.2	0.2	0.2	0.1	0.1	0.1	0.2	0.2	0.1	0.1	0.3	0.2	0.1	0.2	0.4	0.3
vanilla_combined.163529	0.2	0.3	0.4	0.3	0.3	0.2	0.3	0.2	0.2	0.5	0.2	0.2	0.3	0.3	0.4	0.4	0.6	0.5	0.2	0.5	0.4	0.2	0.3	0.3	0.7	0.2
vanilla_combined.16353	1.3	1.7	2.6	1.3	1.5	1.4	0.9	1.2	1	0.8	0.7	0.7	0.9	0.9	0.9	0.9	1.2	0.9	0.7	0.9	1	0.7	1.2	1	0.6	1
vanilla_combined.163530	0.2	0.2	0.4	0.4	0.2	0.1	0.2	0.3	0.2	0.2	0.1	0.3	0.2	0.2	0.1	0.1	0.4	0.1	0.1	0.2	0.4	0.2	0.2	0.2	0.6	0.6
vanilla_combined.163531	0.2	0.7	0.2	0.5	0.7	0.3	0.2	0.3	0.1	0.3	0.4	0.4	0.2	0.4	0.4	0.3	0.1	0.3	0.4	0.3	0.1	0.1	0.4	0.7	0.1	0.5
vanilla_combined.163532	0.6	1	2.1	0.5	1.1	0.5	0.4	0.6	0.5	0.6	0.4	0.5	0.6	0.8	0.4	0.7	0.6	0.6	0.4	0.5	0.8	0.4	0.5	0.6	0.4	0.4
vanilla_combined.163533	0.1	0.2	0.3	0.2	0.2	0.3	0.2	0.2	0.4	0.4	0.4	0.5	0.3	0.3	0.1	0.1	0.1	0.2	0.2	0.3	0.2	0.1	0.3	0.1	0.1	0.1
vanilla_combined.163534	0.9	0.9	0.5	0.3	1.3	0.8	0.6	0.7	1.6	1.8	0.1	0.3	1	0.1	0.1	0.9	0.2	0.3	0.2	0.3	0.1	0.2	0.3	0.2	0.8	0.8
vanilla_combined.163535	0.3	0.4	0.6	0.3	0.3	0.6	0.3	0.4	0.4	0.3	0.3	0.4	0.3	0.4	0.3	0.4	0.4	0.5	0.4	0.4	0.5	0.4	0.4	0.3	0.3	0.3
vanilla_combined.163536	0.1	0.1	0.3	0.1	0.1	0.1	0.2	0.1	0.1	0.5	0.3	0.5	0.2	0.3	0.3	0.4	0.3	0.2	0.2	0.3	0.2	0.1	0.1	0.1	0.2	0.1
vanilla_combined.163537	0	0	0.1	0	0.1	0.1	0.2	0.3	0.3	0.4	0.3	0.3	0.6	0.1	0.1	0.1	0.2	0	0	0.1	0	0	0.2	0.1	0.2	0.1
vanilla_combined.163538	1.1	1.2	1.6	1.1	1.1	0.8	0.8	0.7	0.4	0.7	0.5	0.7	0.5	0.8	0.7	0.7	0.5	0.9	0.6	0.8	0.7	0.8	1	0.5	0.7	0.6
vanilla_combined.163539	0.2	0.6	4.4	0.2	0.3	0.6	0.2	0.3	0.5	0.2	0.1	0.2	0.3	0.3	0.2	0.2	0.4	0.4	0.1	0.4	0.4	0.2	0.2	0.2	0.2	0.2
vanilla_combined.16354	8.7	2.2	1.1	17.1	3	1.8	16.7	2.5	1.5	1.5	9.9	1.9	1.4	1.9	6.6	1.7	1.8	1.6	10.4	1.4	1.4	17.9	10.6	7.6	15.3	12.1
vanilla_combined.163540	1.6	2	2.3	1.8	2	0.7	1.8	2.1	0.6	1.9	1.8	1.6	1.3	2.3	2	1.8	2.1	1.7	1.5	1.6	1.2	1.3	2.1	2	1.1	1.6
vanilla_combined.163541	0.2	0.4	0.9	0.2	0.3	0.3	0.2	0.3	0.1	0.4	0.2	0.3	0.3	0.3	0.2	0.2	0.2	0.3	0.2	0.1	0.1	0.3	0.3	0.1	0.4	0.2
vanilla_combined.163542	0.2	0.2	0.3	0.2	0.2	0.1	0.2	0.3	0.1	0.2	0.2	0.3	0.2	0.4	0.3	0.3	0.3	0.4	0.2	0.3	0.2	0.3	0.1	0.3	0.3	0.4
vanilla_combined.163543	2.8	2.7	1.3	0.8	3.8	2.3	1.7	3	5.6	6	0.5	1.5	4.1	0.7	0.3	3.1	0.8	0.9	0.9	0.7	0.4	0.7	0.9	1.2	2.8	1.7
vanilla_combined.163544	3.8	4.1	1.8	1.4	5.1	2.8	2.3	4	6.7	8.3	0.8	1.6	4.9	0.5	0.5	4.1	1.3	1.8	1.2	1.3	0.3	0.7	1.1	1.5	3.8	2.6
vanilla_combined.163545	10.5	8.8	5.8	2.4	11.8	6.5	4.6	7.5	13.3	17.5	1.3	2.5	11.5	0.7	0.7	7	2.7	3.2	2.1	1.4	0.4	1.6	2.1	3	5.8	3.3
vanilla_combined.163546	2.7	2.4	1.5	0.9	3.2	1.9	1	2.2	3.8	4.5	0.2	0.9	2.9	0.4	0.3	1.9	0.6	1.1	0.7	0.5	0.2	0.6	0.5	0.8	1.6	0.9
vanilla_combined.163547	0.1	0.1	0.4	0.1	0.3	0.1	0	0.2	0.1	0.2	0.1	0.1	0.2	0.1	0.1	0.4	0.2	0.3	0	0.2	0	0.3	0.3	0	0.1	0.7
vanilla_combined.163548	5	5.3	4.9	6.2	7.4	8.2	6.5	6.8	7.8	5.7	8.4	7.9	5.9	5.6	7	6.8	4.7	5.5	9.6	7.6	5.6	5.6	6.1	5.2	6.8	6.1
vanilla_combined.163549	0.5	0.5	0.3	0.4	0.3	0.3	0.4	0.2	0.1	0.3	0.2	0.3	0.2	0.3	0.2	0.4	0.2	0.3	0.2	0.3	0.1	0.2	0.4	0.3	0.1	0.2
vanilla_combined.16355	2.3	2.5	3.1	2.6	2.7	1.8	2.5	2.6	1.4	3.2	3.2	2.7	2.6	3.4	2.9	2.6	3.4	3.6	2.7	2.8	3.5	1.8	2	3.3	2.7	2.8
vanilla_combined.163550	0.1	0.1	0.3	0.2	0.1	0.1	0.2	0.3	0.2	0.3	0.4	0.6	0.2	0.4	0.3	0.2	0.2	0.4	0.1	0	0.2	0.2	0.2	0.1	0.3	0.1
vanilla_combined.163551	0.7	0.3	0.3	0.9	0.6	0.4	0.3	0.2	0.1	0.1	0.1	0.1	0	0.1	0.2	0.3	0.1	0.1	0.3	0.5	0.4	0.3	0.5	0.4	0.1	0.3
vanilla_combined.163552	0.5	0.5	0.9	0.2	1	1	0.4	0.6	1.3	1.1	0.3	0.3	1.3	0.2	0.1	0.4	1.1	0.3	0.1	0.3	0.4	0.7	0.5	0.3	0.9	0.3
vanilla_combined.163553	0.1	0	0	1	0.2	1	0.6	0	2.1	0	0.1	0.2	0.2	0	0	0	0	0	0.2	0	0	0.1	1.9	0.1	0	0.1
vanilla_combined.163554	0.6	0.4	1.4	0.4	0.3	0.4	0.3	0.2	0.3	0.1	0.1	0.1	0.1	0.2	0.2	0.1	0.1	0.2	0.1	0.3	0.1	0.1	0.1	0	0	0.1
vanilla_combined.163555	0.5	2.5	2.6	0.5	3.6	0.9	0.6	3.4	0.9	1.7	0.7	1.1	1.2	1.6	0.5	0.9	1.3	1.5	0.3	1	0.8	0.5	0.5	0.5	0.4	0.5
vanilla_combined.163556	0.1	0.2	0.4	0.2	0.2	0.2	0.1	0.2	0.1	0.2	0.1	0.1	0.1	0.2	0.2	0.2	0.1	0.3	0.1	0.1	0.1	0.1	0.1	0	0.1	0
vanilla_combined.163557	11.1	2.7	2	3.2	3.4	1.4	5.4	2.6	4.2	5.2	1.2	1	5	0.3	0.8	2.2	0.7	1	1.8	0.7	0.1	7.5	3.2	3.8	22.4	7.1
vanilla_combined.163558	0.8	0.1	0	1	0	0.3	0.6	0	0.4	0.1	0.2	0.1	0.3	0	0.5	0	0.2	0.2	0	0	0.1	2.5	1.7	0.2	0	0.2
vanilla_combined.163559	0.3	0.3	0.5	0.2	0.2	0.4	0.1	0.4	0.1	0.5	0	0.4	0.3	0.4	0.4	0.1	0.3	0.1	0	0	0.1	0.4	0.3	0.1	0.2	0.1
vanilla_combined.16356	14.7	18.4	26.7	14.2	19.5	17.4	14.8	17.8	14.8	17.6	17.9	16.6	20.2	17.9	16.2	15.9	16.4	20.1	23.3	18.9	21.4	10	12.2	14.3	7.8	10.6
vanilla_combined.163560	0.4	0.5	0.3	0.2	0.6	0.2	0.3	0.5	0.3	0.6	0.4	0.6	0.4	0.6	0.1	0.4	0.4	0.7	0.5	0.6	0.3	0.2	0.2	0.4	0.5	0.3
vanilla_combined.163561	0.1	0.1	0.1	0.1	0.2	0.4	0.1	0.1	0.1	0.3	0.3	0.6	0.1	0.3	0.5	0.6	0.2	0.4	0.9	1.9	0.5	1.3	1.6	0.8	0.1	0
vanilla_combined.163562	0.1	0.2	0.2	0.1	0.1	0.1	0.2	0.4	0.2	0.6	0.2	0.5	0.4	0.2	0.1	0.1	0.1	0	0.1	0	0	0	0.1	0.1	0.1	0.2
vanilla_combined.163563	0.5	0.7	0.9	0.6	0.8	0.6	0.4	0.8	0.4	0.4	0.3	0.7	0.4	0.6	0.4	0.4	1.1	0.5	0.3	0.5	0.9	0.3	0.3	0.3	0.5	0.4
vanilla_combined.163564	0.2	0.1	0.3	0.2	0.3	0.3	0.1	0.4	0.3	0.6	0.4	0.5	0.6	0.3	0.3	0.2	0.4	0.2	0.2	0.1	0.1	0.1	0.1	0.3	0.3	0.3
vanilla_combined.163565	0.2	0.1	0.4	0.2	0.2	0.3	0.2	0.4	0.2	0.3	0.2	0.4	0.3	0.5	0.6	0.3	0.4	0.6	0.4	0.2	0.4	0	0	0.1	0.5	0.4
vanilla_combined.163566	0.1	0.2	0.6	0.4	0.3	0.3	0.4	0.3	0.1	0.5	0.4	0.5	0.4	0.4	0.1	0.2	0.3	0.5	0.2	0.4	0.7	0.2	0.1	0.1	0.2	0.3
vanilla_combined.163567	0	0	0.2	0.1	0.1	0.2	0.1	0.1	0.2	0	0	0.1	0.2	0	0	0.1	0.7	0.3	0.1	0.1	0.2	0.1	0.1	0.1	0	0
vanilla_combined.163568	0.2	0.1	0	0.2	0.1	0.1	0.1	0.1	0.3	0	0.1	0	0.5	0	0.1	0.1	0.5	0.1	0.1	0.1	0.7	0.2	0.3	0.1	0.1	0.1
vanilla_combined.163569	0	0	0	0	0	0.6	0	0	0	0	0	0	0	0	0	0	0	0	0	0	0	0.2	4.4	0.1	0	0
vanilla_combined.16357	0.6	0.6	1.1	0.7	0.6	0.3	0.7	0.9	0.4	0.9	0.6	0.9	0.6	0.8	0.5	0.6	0.6	0.9	0.4	0.6	0.4	0.3	0.4	0.4	0.2	0.3
vanilla_combined.163570	28.6	38.5	9.4	17.1	24.2	10.9	14.5	24	15.6	23.9	11.1	32.8	39.7	33.2	11.7	39.7	76.3	55.6	16.6	53.8	105.2	6.5	8.7	26.4	3.4	12.1
vanilla_combined.163571	0.4	0.7	0.9	0.6	0.6	0.4	0.3	0.3	0.2	0.6	0.3	0.5	0.1	0.4	0.5	1.1	0.2	1.3	0.5	1.2	0.3	0.1	0.3	0.4	0.4	0.3
vanilla_combined.163572	0.5	0.8	1.5	0.4	0.9	1.7	0.6	0.7	1.9	0.8	0.8	1.1	1.1	1	1	1.1	1.4	1.1	1.1	1	2.2	0.4	0.6	0.8	0.6	0.6
vanilla_combined.163573	0.2	0.3	0.5	0.2	0.4	0.2	0.2	0.4	0.2	0.4	0	0.4	0.3	0.3	0.2	0.4	0.1	0.4	0.1	0.3	0.2	0.2	0.4	0.1	0.2	0.2
vanilla_combined.163574	1.9	1.6	1.4	0.3	2.5	1.2	0.7	1.3	1.9	3.6	0.3	0.6	1.7	0.3	0.1	1.8	0.7	2.9	1.9	1.2	0.1	1.3	1.5	2.2	4.1	0.8
vanilla_combined.163575	2.4	3.5	6.3	3.3	3.7	3.4	3.4	4.6	2.2	6	5.6	6.4	6	7.3	5.4	6.9	6.9	9	6.8	8.2	9.6	3.3	3.8	4.1	2.7	3.4
vanilla_combined.163576	0.5	1	1	0.4	1	0.1	0.2	0.3	0.2	0.2	0.2	0.2	0.3	0.3	0.3	0.4	0.1	0.3	0.1	0.5	0.3	0.5	0.8	0.3	0	0
vanilla_combined.163577	0.1	0.1	0.2	0	0.1	0.2	0.2	0.1	0.2	0.1	0.1	0.1	0.3	0.1	0	0.1	0.5	0.1	0	0	0	0.5	0.4	0.2	0.4	0.3
vanilla_combined.163578	0.4	0.6	0.7	0.3	0.3	0.4	0.4	0.3	0.2	0.3	0.3	0.4	0.2	0.5	0.4	0.6	0.4	0.6	0.2	0.3	0.2	0.1	0.2	0.2	0.3	0.3
vanilla_combined.163579	0.4	0.5	0.5	0.7	0.3	0.2	0.7	0.5	0.2	0.5	0.5	0.7	0.4	0.5	0.4	0.5	0.4	0.4	0.2	0.3	0.1	0.2	0.3	0.3	0.4	0.2
vanilla_combined.16358	0.5	0.6	1.4	0.4	0.6	0.5	0.3	0.5	0.4	0.2	0.2	0.2	0.5	0.2	0.3	0.2	0.3	0.3	0.3	0.2	0.1	0.1	0.2	0.2	0.1	0.2
vanilla_combined.163580	4.2	3.5	2.7	1	4.9	2.5	2.1	3.9	6	8.6	0.8	1.7	4.8	0.5	0.4	3.4	0.8	1.5	1.1	1	0.4	0.7	1	1	3.5	2.4
vanilla_combined.163581	0.3	2.2	1.2	0.1	3.9	0.6	0.1	2.5	0.5	0.1	0	0	0.2	0	0	0	0	0	0	0	0.1	1.8	1.7	0.2	0	0
vanilla_combined.163582	0.4	0.2	0.5	0.4	0.3	0.4	0.2	0.2	0.2	0.3	0.4	0.3	0.2	0.2	0.5	0.2	0.3	0.2	0.1	0.3	0.3	0.3	0.2	0.5	0.6	0.4
vanilla_combined.163583	0	0.1	0.1	0	0.1	0.1	0	0.1	0	1	0	0.1	0.2	0.6	0	0.1	0.1	0.5	0	0.1	0.1	0	0	0	0.1	0
vanilla_combined.163584	0.6	0.8	0.7	0.3	0.8	1	0.3	0.9	1.6	1.3	0.3	0.3	1.1	0.2	0.2	0.4	1.1	0.3	0.3	0.3	0.4	0.7	0.6	0.5	1	0.3
vanilla_combined.163585	11.9	11	5.4	3	13.5	7.8	6.5	10.9	18.2	24.1	0.9	3.8	15.3	0.9	0.8	11.3	3.8	4.9	3.5	2.4	1	1.4	3.1	4.9	9.8	4
vanilla_combined.163586	0	0	0.1	0	0.1	0.2	0.1	0.2	0.2	0.7	0.1	0	0.2	0.1	0.1	0.1	0.4	0	0	0	0.1	0.1	0.1	0.1	0.2	0.3
vanilla_combined.163587	0.5	0.5	0.6	0	0.9	0.6	0.2	0.5	0.1	0.1	0.3	0.3	0.3	0.5	0	1.2	0.5	1	0.9	0.7	0.2	0.4	0.9	0.5	0.5	0.5
vanilla_combined.163588	1	1	0.1	0.5	0.6	0.3	0.8	0.9	0.5	0.6	0.6	0.8	0.3	0.6	0.5	0.5	0.6	0.4	0.3	0.4	0.7	0.8	0.3	0.7	0.2	1
vanilla_combined.163589	2.1	1.4	0.8	2.3	1.1	0.5	1.9	1.2	0.3	0.8	2.3	1	0.5	0.8	2.2	0.8	0.7	0.5	3.1	0.6	0.5	3.2	2.7	3	4.8	3.3
vanilla_combined.16359	0.4	0.6	0.6	0.4	0.6	0.9	0.9	0.4	0.7	0.4	1.7	0.6	0.6	0.8	2.3	0.9	0.9	0.9	3.3	1	1	0.4	0.3	0.7	0.3	1.8
vanilla_combined.163590	6.2	5.8	3.7	1.7	7.8	3.9	3.5	6.1	8.9	12	0.9	2.2	7.3	0.7	0.7	5.1	1.6	3.7	2.6	1.8	0.4	1.4	1.6	2.4	7.7	3.9
vanilla_combined.163591	2.1	2.3	1.2	0.8	2.6	1.7	1.3	2.2	3.8	4.2	0.4	1.3	2.8	0.6	0.4	2.3	0.9	1.2	1.2	0.9	0.1	0.8	0.8	1.1	2.8	2.2
vanilla_combined.163592	0.1	0.1	0.1	0.1	0.1	0.1	0.1	0.2	0.1	0.1	0.1	0.2	0.2	0.2	0.1	0.2	0.1	0.3	0	0.1	0.1	0.1	0.1	0	0.1	0.1
vanilla_combined.163593	1.4	2.1	2	1.8	1.4	3.1	2.4	3.4	3.3	3	2.7	3.4	3.2	3.7	3.2	2.5	3.4	2.7	3.6	1.9	3.6	2.4	2.1	2.5	1.1	1.6
vanilla_combined.163594	5	6.4	9.1	5.6	6.5	5.1	5.1	6.6	3.8	5.9	5.6	6.2	5.9	5.4	5	5.5	5.4	4.5	5.3	5	4.9	6.1	6.6	5	4.1	5.1
vanilla_combined.163595	0	0	0	0	0	0	0	0	0	0	0	0	0	0	0	0	0	0	0	0	0	0	0	0	0	0
vanilla_combined.163596	0.3	0.3	0.4	0.4	0.2	0.3	0.4	0.7	0.2	1	0.2	0.4	0.3	0.7	0.2	0.3	0.4	0.5	0.2	0.2	0.3	0.2	0.3	0.2	0.6	0.4
vanilla_combined.163597	0	0.1	0	0	0.1	0.1	0.1	1.2	0	0.7	0	0	0	0.1	0	0	0	0	0	0.1	0	0	0.2	0	0.1	0
vanilla_combined.163598	6.9	4.1	1	7.3	5	2.5	6.2	3.8	2	1.3	5.3	2.7	0.4	1.3	5.6	1.1	0.5	1	5.3	1	0.4	6.8	4.3	3.2	2.9	4.7
vanilla_combined.163599	0.9	2.4	1.7	0.9	1.7	2.2	0.7	1.4	1.4	1.5	1.4	1.9	1.2	1.3	1.1	1.2	1.6	1.1	0.8	0.7	2.2	0.9	1.5	1.2	2.9	1.2
vanilla_combined.1636	5.6	8.1	9.3	5.3	6.6	6.4	7.6	9.3	5.5	9.8	7.2	12	8.1	10.1	6.5	9.1	9	8.9	5.1	8	8.2	3.8	5.7	5.3	3.4	5
vanilla_combined.16360	1	1.6	2.7	0.7	1.4	0.7	0.9	1.2	0.4	0.6	0.4	0.8	0.4	0.6	0.4	0.6	0.5	0.8	0.4	0.8	0.6	0.9	1.2	0.2	0	0.1
vanilla_combined.163600	0.5	0.1	0.5	0.6	0.3	0.4	0.2	0.2	0.1	0.2	0.2	0.2	0	0.2	0.3	0.3	0.3	0.3	0	0.2	0.1	0.5	0.4	0	0.1	0.2
vanilla_combined.163601	11.2	9.9	6.5	2.8	14.1	8.2	5	9.2	17.7	19.9	1.3	2.6	13.3	1	0.8	8.7	3.4	4.7	3.3	1.6	0.4	1.4	2.3	3.5	7.1	3.8
vanilla_combined.163602	0.3	0.5	0.1	0.2	0.1	1.5	0.1	0.4	0.3	0	0.1	0.4	0	0	0.1	0	0	0	0	0.1	0.1	1.5	3.2	0	0	0.1
vanilla_combined.163603	1.1	1.5	2	1.5	2	3.9	1.3	1.9	2.3	1.5	1.7	1.9	1.8	2	1.8	1.8	2.1	3.2	2.1	2.6	2.2	2.3	2.8	1.4	1.3	1
vanilla_combined.163604	0.7	0.4	1	0.4	0.4	0.9	0.2	0.4	0.5	0.3	0.5	0.4	0.5	0.3	0.5	0.4	0.5	0.8	0.8	0.5	0.6	0.5	0.5	0.3	0.6	0.5
vanilla_combined.163605	5.1	8.7	4.1	5.3	8.2	1.3	4.3	6	1.7	3.8	1.2	4.9	2.1	3.6	1.7	4.6	2.6	3.1	1.4	4.9	2.5	6.3	7.1	5.9	2	7
vanilla_combined.163606	3.8	3.5	3.6	3.3	3.6	3.3	0.6	1.5	0.9	0.8	0.9	1.2	0.9	1.3	0.7	1.7	1	2	1.3	2	0.8	1.1	0.7	1	0.3	0.8
vanilla_combined.163607	0.4	0.4	0.6	0.5	0.4	0.3	0.2	0.2	0.2	0.1	0.1	0.2	0.1	0.3	0.2	0.4	0.2	0.1	0.2	0.2	0.2	0.1	0.2	0.2	0.3	0.4
vanilla_combined.163608	0	1	1.1	0	0.2	7.3	0	0.1	4.4	0	0	0	0.1	0	0	0	0	0	0	0	0	0	0.5	0	0	0
vanilla_combined.163609	0.2	0.3	0.6	0.2	0.6	0.2	0.2	0.4	0.3	0.4	0.3	0.4	0.2	0.2	0	0.4	0.3	0.4	0.1	0.2	0.1	0	0.3	0.1	0	0.2
vanilla_combined.16361	5.8	6.9	6.4	6.1	6.3	6.4	5.8	5.9	4.2	6.1	6.3	5.9	6.5	7.1	6	5.9	8.4	6.7	6.4	6.4	9.4	4.4	5.5	7.6	4.8	7.7
vanilla_combined.163610	1.2	0.8	1.1	1.2	0.8	0.1	0.6	1.1	0	0	0.1	0	0	0	0	0	0	0	0	0	0	0.3	0.7	0.7	0.2	0
vanilla_combined.163611	0.1	0.2	0.1	0	0.1	0.1	0.2	0.6	0.3	0.4	0.3	0.8	0.5	0.5	0.2	0.4	0.6	0.3	0.3	0.4	0	0.2	0.2	0.1	0.2	0.2
vanilla_combined.163612	1.2	1	0.7	1	1.1	1	1.5	1.1	0.4	1.3	2.4	2.1	0.5	2.6	2.2	2.1	1.1	1.4	1.8	1.4	2	0.7	1	1	0.7	1.3
vanilla_combined.163613	0.4	0.6	0.8	0.4	0.8	0.3	0.6	0.4	0.5	0.4	0.2	0.6	0.3	0.6	0.1	0.5	0.4	0.5	0.2	0.8	0.2	0.3	0.5	0.2	0.2	0.2
vanilla_combined.163614	1	0.8	1	1.3	0.8	1.1	1	0.8	0.7	0.6	1.5	0.6	0.5	0.6	1	0.7	0.4	0.4	1.3	0.5	0.5	2	1.9	1.1	1.1	0.9
vanilla_combined.163615	0.6	0.4	5.9	0.6	1.3	0.6	0.4	0.3	0.1	0.4	0.6	0.4	0.5	0.5	0.6	0.4	0.8	0.7	0.3	1.4	0.5	0	0.3	0.4	0.2	0.3
vanilla_combined.163616	2.6	2.5	2.5	2	2.1	4	2.7	2.7	3.8	2.8	2.8	3.8	2.8	3.7	3.7	4	4.6	3	2.7	3.2	5.1	1.4	1.7	3.3	2.2	4.5
vanilla_combined.163617	0.2	0.6	0.4	0.5	0.3	0.5	0.4	0.5	0.5	0.7	0.3	0.6	0.4	0.7	0.5	0.5	0.5	0.8	0.6	0.8	0.6	0.4	0.3	0.3	0.2	0.2
vanilla_combined.163618	1.1	1.1	1.6	1.4	1	0.3	0.8	1	0.4	0.9	0.6	0.8	0.9	0.9	0.9	1	1.2	0.7	1.1	0.9	0.8	1	1.2	1.1	0.5	0.8
vanilla_combined.163619	0.2	0.3	0.3	0.3	0.2	0.3	0.2	0.3	0.2	0.2	0.1	0.4	0.3	0.3	0.1	0.2	0.1	0.2	0	0.2	0.2	0	0.2	0.1	0.1	0.1
vanilla_combined.16362	260.9	80.4	69.2	114.2	46.5	6.5	101.1	27.1	4.8	1	7.3	0.5	0.2	0.1	0.6	0	0	0.1	0.7	0.1	0.2	116	69.7	3.5	1.9	1.4
vanilla_combined.163620	0.2	0.3	0.1	0.2	0	0.1	0.2	0.2	0.1	0.3	0	0.1	0.1	0.1	0.2	0.1	0	0.1	0	0	0.4	0.3	0.2	0	0.1	0.2
vanilla_combined.163621	2.4	1.5	1.1	2.4	1.4	2.3	1.6	1.2	1.5	0.7	1.3	1.1	0.8	0.9	1.6	1	0.8	1.3	2.2	1.4	1.2	3.9	2.7	1.5	1.9	1.3
vanilla_combined.163622	0.4	0.5	0.6	0.3	0.4	0.4	0.5	0.4	0.7	0.4	0.3	0.4	0.7	0.3	0.5	0.3	0.5	0.3	0.4	0.1	0.4	0.5	0.5	0.7	0.7	0.5
vanilla_combined.163623	1.5	0.6	0.6	1.5	0.8	0.1	1.3	0.4	0.2	0	0.3	0.1	0	0	0.3	0	0	0	0.1	0.2	0	0.8	0.6	0.1	0	0
vanilla_combined.163624	4.1	3.8	0.7	5.7	5.9	1.8	6.9	4.8	1.7	3.9	9.3	6.9	1.1	4.3	9.9	6.5	1.5	8	14.1	12.7	2.2	1.5	3.9	1.8	1.7	7.4
vanilla_combined.163625	0.1	0.1	0.4	0.2	0.2	0	0.1	0.2	0.1	0.1	0.1	0.1	0.1	0.3	0.2	0.3	0.2	0.4	0.1	0.3	0.2	0.1	0.1	0.2	0.1	0.1
vanilla_combined.163626	0.3	0.3	0.4	0.2	0.3	0.2	0.2	0.3	0.1	0.5	0.2	0.2	0.2	0.4	0.5	0.7	0.2	0.1	0.2	0.5	0.1	0.3	0.4	0.1	0.2	0.1
vanilla_combined.163627	0.3	0.5	0.5	0.2	0.4	0.4	0.3	0.4	0.2	0.3	0.3	0.8	0.4	0.4	0.1	0.8	0.5	0.3	0.4	0.5	0.3	0	0.1	0.2	0.1	0.4
vanilla_combined.163628	3.5	3	3	0.9	3.8	2.4	1.4	2.4	4.6	7.2	0.4	0.8	5	0.3	0.3	2.5	0.8	1.5	1.1	0.5	0.4	0.6	0.8	1.4	2.4	1
vanilla_combined.163629	0.1	0.2	0.3	0.1	0.1	0.2	0.1	0.1	0.1	0.1	0.1	0.1	0.1	0.1	0.1	0.1	0.1	0.1	0.1	0	0.1	0	0.1	0.1	0.1	0
vanilla_combined.16363	29.5	42.5	50.3	33.4	47	61.1	33.6	44.7	50.8	48.1	45.1	43.9	41.2	50.3	45.8	44.2	46.9	56.5	48.4	57.8	58.9	32	32.6	40	19.6	24
vanilla_combined.163630	1.1	2	0.4	0.8	1.2	0.4	0.8	0.5	0.6	0.5	0.6	0.5	0.3	1.1	0.6	0.4	0.5	0.8	0.6	0.2	0.5	1.4	2.6	1.6	0.3	0.6
vanilla_combined.163631	1.3	2	3	1.4	1.5	1.9	1.9	2.5	1.9	2	1.6	2.1	2.5	2.2	1.5	1.8	1.8	2.4	0.6	1.6	1.4	1.3	1.7	1.4	1.8	1.2
vanilla_combined.163632	1	1.4	0.9	0.5	1.5	1.1	0.8	1	0.9	0.9	0.7	0.6	0.5	0.7	0.6	0.6	1	1.2	1.3	1.5	2	1	0.6	0.5	0.4	0.7
vanilla_combined.163633	0.2	0.4	0.6	0.2	0.3	0.3	0.1	0.2	0.2	0.2	0.1	0.2	0.1	0.2	0.2	0.2	0.2	0.3	0.1	0.2	0.2	0.1	0.2	0.3	0.2	0.3
vanilla_combined.163634	8.5	9.7	13.3	9.4	8.6	9	9.4	10.2	7.9	13	11.9	13.1	11.5	15.3	11.4	11.3	15.6	14.6	10.9	11	15.4	6	5.4	11.2	7.4	9
vanilla_combined.163635	0.4	0.4	0.7	0.5	0.4	0.4	0.6	0.7	0.6	0.6	0.8	0.6	0.9	0.9	1	0.9	1	1	0.8	0.7	0.7	0.5	0.7	0.7	0.5	0.5
vanilla_combined.163636	0.3	0.1	0.8	0.2	0.3	0.2	0.4	0.2	0.2	0.1	0.2	0.1	0.3	0	0.1	0	0.2	0.1	0.2	0	0.2	0.5	0.6	0.1	0.2	0
vanilla_combined.163637	0.1	0.1	0.2	0	0.1	0.1	0.1	0.1	0	0.3	0.1	0.2	0.1	0.2	0.1	0.2	0.1	0.1	0.1	0.1	0.1	0	0	0.1	0.1	0.1
vanilla_combined.163638	0.2	0.3	0.7	0.3	0.3	0.3	0.2	0.3	0.2	0.2	0.2	0.2	0.2	0.2	0.1	0.1	0.2	0.3	0.1	0.2	0.2	0.2	0.2	0.2	0.2	0.2
vanilla_combined.163639	0.9	1.2	1.5	1	1	0.9	0.7	1.2	1	0.8	0.7	1	1	1.1	0.9	1.2	1	1.1	0.8	1.1	0.9	0.9	1.4	0.9	0.5	0.7
vanilla_combined.16364	47.4	55.6	74.5	49.6	51.3	17.2	41.4	46.4	16.1	57.2	57.6	72.2	47.5	71.3	59	77.3	56	62.4	58.5	72.8	56.3	28.3	33.2	51.7	23.4	33.3
vanilla_combined.163640	0.5	0.5	0.8	0.5	0.4	0.4	0.4	0.5	0.6	0.5	0.2	0.7	0.6	0.5	0.4	0.4	0.5	0.2	0.2	0.4	0.3	0.2	0.3	0.4	0.7	0.6
vanilla_combined.163641	0.3	0.3	0.3	0.7	0.3	0.6	0.6	1.2	0.7	0.5	0.7	0.5	1.2	0.7	0.5	0.5	0.9	0.2	0.6	0.3	0.6	0.5	0.5	1.1	0.7	0.4
vanilla_combined.163642	0.3	0.1	0.2	0.4	0.3	0.1	0.1	0.2	0.1	0.2	0.1	0.1	0	0.2	0.1	0.3	0.3	0	0	0.4	0.6	0.2	0.2	0.2	0.3	0.3
vanilla_combined.163643	0	0.1	0.1	0	0	0.1	0	0	0.4	0	0	0	0.9	0	0	0.1	0.1	0	0	0	0	0	0	0	0.1	0
vanilla_combined.163644	1.7	1.8	1.7	0.5	2.4	1.5	1.1	1.7	4	5.9	0.4	0.8	3.1	0.3	0.4	2.4	0.7	0.7	0.5	0.6	0.1	0.4	0.7	0.7	2.2	1.6
vanilla_combined.163645	0	0.1	0.1	0	0.1	0	0.1	0	0	0.1	0	0	0.1	0.1	0.1	0.1	0	0.1	0.1	0.1	0	0	0.1	0	0	0.1
vanilla_combined.163646	2.9	2.9	1.3	0.8	3.3	2	1.8	2.7	4.1	5.6	0.4	1	3.2	0.4	0.3	2	0.9	1	0.6	0.9	0.2	0.5	0.7	1.1	2.5	1.5
vanilla_combined.163647	0.6	0.8	0.2	0.3	0.6	0.4	0.3	0.3	0.3	0.2	0.2	0.2	0.1	0.2	0.2	0.2	0.1	0.2	0.2	0.2	0.1	0.6	0.8	0.5	0.1	0.4
vanilla_combined.163648	0.5	0.8	0.3	0.2	0.7	0.6	0.1	0.4	1	1.1	0.1	0.3	0.6	0.1	0.1	0.7	0.1	0.3	0.1	0.1	0.1	0.2	0.2	0.3	0.6	0.3
vanilla_combined.163649	0.3	0.2	0.6	0.3	0.3	0.3	0.2	0.2	0.2	0.1	0.2	0.2	0.2	0.3	0.2	0.2	0.4	0.3	0.1	0.2	0.2	0.2	0.3	0.3	0.3	0.2
vanilla_combined.16365	0.1	0.1	0	0.5	0.1	0.1	2.7	0.9	0.2	2.7	12.9	7	0.4	4.4	29.7	7	1.2	2.1	17.6	5.1	0.6	6.5	3.5	1.2	2.3	13.4
vanilla_combined.163650	0.2	0.3	0.1	0.3	0.1	0	0.1	0.3	0.1	0.2	0.1	0.1	0.1	0.2	0.1	0.1	0.3	0.3	0.2	0.1	0.2	0.1	0.2	0.4	0.4	0.3
vanilla_combined.163651	12.7	12.5	25.5	11.3	11.2	7.1	12.5	12.5	6.5	17.2	13.4	13.3	13	17	14.2	14.8	15.9	17.1	20	16	15	13.6	12.2	14.7	10.5	11.7
vanilla_combined.163652	1.4	1.3	0.9	0.6	1.5	1.4	1.1	2	3.8	4.5	0.4	1	2.8	0.3	0.3	2	0.7	1.2	0.9	0.3	0.1	0.4	0.6	1	3	1.3
vanilla_combined.163653	0.3	0.2	0.3	0.2	0.2	0.1	0.2	0.2	0.2	0.5	0.1	0.2	0.4	0.3	0.2	0.2	0.3	0.4	0.2	0.6	0.2	0.2	0.2	0.1	0.2	0.1
vanilla_combined.163654	0.3	0.2	0.2	0.2	0.3	0.2	0.1	0.3	0.2	0.2	0.1	0.4	0.5	0.1	0.2	0.2	0.2	0.2	0.2	0.1	0.1	0.3	0.1	0.2	0.2	0.4
vanilla_combined.163655	1.4	0.9	1	0.9	0.9	0.9	1.7	1.2	1.2	0.7	1.1	0.6	1.1	0.4	0.4	0.6	0.4	0.6	1	0.6	0.5	0.6	0.6	0.3	0.2	0.4
vanilla_combined.163656	0.6	0.5	1.4	0.2	0.6	0.5	0.2	0.2	0.1	0.3	0.2	0.4	0.2	0.5	0.2	0.3	0.5	0.8	0.2	0.4	0.6	0.1	0.2	0.3	0.3	0.2
vanilla_combined.163657	0.1	0.2	0.3	0.1	0.2	0.2	0.1	0.2	0.1	0.1	0.1	0.1	0.2	0.1	0.1	0.1	0.2	0.1	0.1	0.1	0.2	0.1	0.1	0.1	0.1	0.1
vanilla_combined.163658	0.4	0.5	0.6	0.4	0.7	0.4	0.3	0.4	0.1	0.4	0.3	0.3	0.3	0.5	0.5	0.5	0.5	0.5	0.4	0.7	0.5	0.5	0.5	0.5	0.4	0.2
vanilla_combined.163659	0.6	0.5	0.2	0.4	0.6	0.4	0.3	0.2	0.4	0.1	0.2	0.1	0	0.2	0.2	0.1	0.1	0	0.6	0.2	0.1	1.1	2.6	0.8	0.1	0.4
vanilla_combined.16366	2.2	1.4	1.1	3	1.8	5.3	3	1.7	2.8	1.6	2.4	2.8	3.3	3.9	3.1	4.8	3.4	5.3	4.1	6	4.4	1.8	2.8	3.2	0.7	1.4
vanilla_combined.163660	0.7	1.2	0.4	0.3	0.8	0.8	0.2	1	0.6	0.6	0.1	2	1	0.6	0.1	1.5	3.6	0.8	0	1.9	7.4	0.5	0.3	0.3	0	0.1
vanilla_combined.163661	0.2	0.2	0.2	0.2	0.1	0.1	0.4	0.3	0.1	0.2	0.3	0.4	0.4	0.2	0.2	0.3	0.3	0	0.2	0	0.1	0.3	0.1	0.2	0.5	0.1
vanilla_combined.163662	0.1	0.2	0.5	0.1	0.2	0.4	0.1	0.3	0.5	0.2	0.1	0.1	0.4	0.1	0.1	0.1	0.3	0.4	0.1	0.2	0.4	0.3	0.2	0.2	0.4	0.2
vanilla_combined.163663	0.5	0.3	0.5	0.1	0.3	0.2	0.2	0.4	0.3	0.5	0.2	0.7	0.6	0.3	0.1	0.4	0.2	0	0	0.3	0	0.1	0.3	0.4	0.6	0.4
vanilla_combined.163664	2.7	3	3.4	1.3	4.4	6.4	1.5	3	7.6	3.7	1.1	1.5	5.5	1	0.8	2	3.4	2.1	1.5	1.4	2.7	3.1	3	1.6	4.4	1.8
vanilla_combined.163665	0.1	0.1	0.1	0.1	0.1	0	0.2	0.3	0	0.2	0.4	0.4	0.1	0.4	0.3	0.4	0.2	0.5	0.2	0.2	0.1	0.1	0.2	0.1	0.1	0.1
vanilla_combined.163666	0.5	0.4	0.2	0.3	0.4	0.1	0.3	0.2	0.1	0.2	0.3	0.2	0.1	0.3	0.3	0.2	0.2	0.3	0.3	0.3	0.1	0.3	0.4	0.2	0.1	0.2
vanilla_combined.163667	3.2	3.3	1.5	1.2	4.6	2.1	2.3	3.6	5.3	5.6	0.4	1.5	4	0.5	0.5	2.7	0.9	1.6	1.4	1.1	0.1	1	1	1.2	3.8	2.3
vanilla_combined.163668	0.1	0.2	0.3	0.1	0.1	0.3	0.1	0.2	0.2	0.2	0.2	0.1	0.1	0.1	0.1	0.2	0.2	0.1	0.2	0.2	0.2	0.1	0.3	0.2	0.2	0.1
vanilla_combined.163669	0.4	0.3	0.3	0.5	0.2	0.3	0.6	0.3	0.2	0.4	0.6	0.6	0.4	0.3	0.4	0.5	0.4	0.2	0.3	0.2	0.3	0.2	0.2	0.4	0.5	0.4
vanilla_combined.16367	0.6	0.5	1.5	0.6	0.6	0.4	0.5	0.5	0.4	0.4	0.4	0.5	0.5	0.5	0.4	0.3	0.7	0.6	0.4	0.6	0.8	0.4	0.5	0.7	1	0.7
vanilla_combined.163670	10.1	13.6	13.9	8.2	11.1	3.2	11.2	13	4.7	13	9.5	12.8	9	15.8	12.9	14.6	13.9	16.8	9.5	13.8	12.2	5.7	6.7	9.9	8	10.1
vanilla_combined.163671	18.4	22.1	26.5	22.1	25.8	34	21.1	20.1	23.1	29.2	24.6	30.6	31.1	45.2	33.1	38.4	45.9	73.4	42.2	60.6	81	9.1	12	19.2	3.9	15.1
vanilla_combined.163672	2.6	2.5	1.7	2.9	2.4	1.7	4.1	3.5	1.8	3.6	5	3.6	2.7	3	4.1	3.1	3	2.2	5.2	3	2.9	4	3.5	2.8	5.1	3.9
vanilla_combined.163673	0.2	0.3	0.5	0.3	0.3	0.3	0.2	0.2	0.2	0.2	0.2	0.3	0.1	0.3	0.1	0.2	0.3	0.4	0.3	0.2	0.4	0.1	0.1	0.2	0.3	0.2
vanilla_combined.163674	0.3	0.4	0.4	0.3	0.4	0.5	0.5	0.4	0.4	0.4	0.6	0.5	0.7	0.4	0.5	0.4	0.6	0.4	0.6	0.4	0.7	0.4	0.4	0.4	0.3	0.5
vanilla_combined.163675	0.5	1.2	1.6	1.8	2.2	1.3	4.1	5	2.6	7.7	7.2	8.7	5.3	8	5.7	5.6	7	12.7	7.8	11.6	14.6	0.5	0.3	0.7	0.6	1.6
vanilla_combined.163676	4.2	5.4	3.2	2.9	3.7	1.7	2.6	2.5	1.3	1.9	1.6	2.7	1	2.4	2.9	3.5	2.3	2.1	1.7	2	2.1	3.1	3	2.3	1.4	2.6
vanilla_combined.163677	0.1	0	0.2	0.2	0.1	0.2	0.1	0.2	0.1	0.2	0.1	0.1	0.1	0.2	0.1	0.1	0.1	0.2	0.1	0.1	0.1	0.1	0.1	0.2	0.3	0.3
vanilla_combined.163678	0.3	0.3	0.6	0.2	0.5	0.8	0.1	0.1	0.4	0.1	0	0.1	0.6	0	0.1	0.3	0.1	0.3	0.3	0.6	0.5	0.1	0.1	0.1	0.1	0.1
vanilla_combined.163679	0.6	2.2	20.4	0.2	3	7.3	0.2	1.9	0.9	3.8	0.4	0.2	0.7	0.9	0.6	0.3	0.3	0.6	0.1	0.2	0.3	1	1	0.1	0.2	0.1
vanilla_combined.16368	1.5	2.5	3.9	2.2	3.3	3.5	3.6	4	8.3	2.2	2.1	2.8	3.6	3.9	3	4.1	6.5	2.6	1.8	4	6.5	3.9	3.1	4.9	2.3	4.1
vanilla_combined.163680	0	0.5	0.4	0.2	0.5	0.4	0	0.4	0.5	0.3	0.1	1.1	0.1	0.3	0.3	1.8	0.6	0.1	0	0.9	0.1	0	0.2	1.2	0	1.6
vanilla_combined.163681	3.7	4.1	5.3	5.5	5.2	3.4	6.2	5.7	2.7	5.9	8.9	6	5.5	5	5.9	4.8	6.4	4.2	7.1	5	6.2	4.8	6.5	4.4	2.4	2.9
vanilla_combined.163682	10.7	11.2	11.6	12	13.1	21.9	15.2	14.1	17.2	11.6	17	14.6	10.9	12.2	16.7	13	12.5	8.9	16.7	10.7	12.2	13.7	13.3	9.3	10	11.9
vanilla_combined.163683	0.2	0.2	0.2	0.4	0.3	0.1	0.3	0.4	0.2	0.2	0.3	0.4	0.2	0.3	0.2	0.3	0.2	0.3	0.2	0.2	0.4	0.1	0.3	0.4	0.7	0.5
vanilla_combined.163684	0.1	0.2	0.7	0.2	0.3	0.4	0.1	0.4	0.3	0.8	0.1	0.4	0.7	0.4	0.1	0.4	0.7	0.3	0	0.4	0.3	0.3	0.3	0.2	0.3	0.3
vanilla_combined.163685	0.1	0.2	0.4	0.2	0.3	0.3	0.2	0.4	0.2	0.4	0.3	0.2	0.6	0.3	0.2	0.2	0.3	0.3	0.3	0.2	0.2	0.1	0.2	0.2	0.4	0.2
vanilla_combined.163686	7.9	13	12	8.8	11.7	10.6	8.1	10.9	7.5	10.1	12.3	11.3	10.6	12.3	12.5	12	12.7	10.5	12.3	11.7	12.2	11.9	18.4	9.3	7.1	7.9
vanilla_combined.163687	0.3	0.4	0.7	0.2	0.4	0.6	0.2	0.4	0.2	0.4	0.2	0.4	0.3	0.5	0.2	0.4	0.2	0.7	0.3	0.6	0.5	0.1	0.3	0.2	0.1	0.2
vanilla_combined.163688	0.4	0.3	0.3	0.4	0.5	0.2	0.2	0.5	0.2	0.2	0.2	0.4	0.2	0.3	0.2	0.3	0.2	0.1	0.1	0.2	0.1	0.2	0.4	0.2	0.4	0.3
vanilla_combined.163689	0.2	0.3	1.7	0.1	0.6	1.8	0.1	1.8	1.1	1.4	0.1	0.1	0.9	0.4	0.1	0.1	0.6	0.3	0.1	0.1	0.6	0.4	0.5	0.1	0.1	0.1
vanilla_combined.16369	0.5	0.6	0.3	0.7	0.8	0.6	0.4	0.4	0.1	0.3	0.4	0.4	0.1	0.8	0.4	0.6	0.2	0.8	0.4	0.9	0.2	0.4	0.5	0.3	0.3	0.3
vanilla_combined.163690	0.3	0.3	0.7	0.2	0.4	0.4	0.1	0.1	0.1	0.2	0.1	0.2	0.1	0.3	0.1	0.2	0.1	0.2	0.1	0.3	0.2	0.1	0.2	0.1	0.1	0.2
vanilla_combined.163691	0.6	0.9	0.8	0.6	0.7	0.8	0.6	0.8	0.5	1.2	1.2	1.2	0.6	1.3	0.9	0.8	0.7	1.1	0.8	1	1.1	0.6	0.7	0.4	0.4	0.4
vanilla_combined.163692	0.3	0.2	0.2	0.3	0.3	0.4	0.3	0.2	0.2	0.1	0.3	0.2	0.2	0.2	0.2	0.3	0.3	0.4	0.2	0.3	0.2	0.3	0.3	0.1	0.2	0.2
vanilla_combined.163693	0.2	0.1	0	0.2	0.1	0.2	0.3	0.2	0.1	0.3	0.3	0.3	0.2	0.3	0.2	0.2	0.2	0.2	0.1	0.2	0.3	0	0.1	0.3	0.3	0.2
vanilla_combined.163694	1.6	0.2	2.6	0.4	0.2	0.1	0.8	0.2	0.1	0	0.1	0.1	0.1	0	0	0.1	0	0.1	0.1	0.1	0	0.7	0.5	0.1	0	0
vanilla_combined.163695	2	2.2	2.3	1.9	1.5	1.9	1.9	2.5	1.4	1.7	1.9	1.9	2	1.6	1.6	2	2.1	1	1.8	1	2.2	1.6	1.7	1.8	1.1	1.3
vanilla_combined.163696	5.5	8.1	5.4	3.6	7.1	3.6	2.3	6.2	2.6	5.7	2.1	4.6	2	6.1	2.3	4	2.5	5.3	2.2	3.9	3	0.9	1.5	2.1	1.6	1.9
vanilla_combined.163697	2.4	3.6	5.2	2.9	3.6	5.9	2.5	4.4	4.6	3	2.6	3.1	4.2	3.1	2.4	2.8	3.7	2.8	2	2.3	4.8	3.2	3.7	3	2	2.6
vanilla_combined.163698	0.5	1.4	0.9	0.4	1.8	1.8	0.4	1	1.4	0.6	0.7	0.6	0.8	0.6	0.3	0.6	0.8	0.6	0.4	0.7	0.6	0.9	1.2	0.6	0.4	0.3
vanilla_combined.163699	0.2	0.4	0.3	0.3	0.6	0.4	0.3	0.4	0.1	0.5	0.3	0.4	0.4	0.3	0.3	0.2	0.3	0.4	0.2	0.3	0.2	0.1	0.2	0.3	0.2	0.1
vanilla_combined.1637	2.9	4.7	6.2	3.1	3.6	4.9	3	3.1	3.1	3.7	2.6	2.6	2.5	3.1	2.5	2.2	3.1	2.3	1.9	1.7	2.8	2	3.2	2.2	1.9	2.5
vanilla_combined.16370	2.5	2.8	4	2.7	2.9	2.3	2.9	3.1	2.1	3.2	3.2	3.6	2.8	3.5	3.2	2.9	3.3	3.7	3.2	3.4	3.8	2.7	2.7	2.8	2.4	2.2
vanilla_combined.163700	0	0.1	0.3	0	0	0	0	0.2	0.1	0.9	0.1	0.5	0.7	0.2	0.2	0.5	0.4	0.2	0	0.1	0.2	0.2	0.2	0.1	0.4	0.6
vanilla_combined.163701	3.2	3.5	6.1	2.8	2.9	0.7	3.3	2.8	0.8	3	3	3	2.2	3.7	3.2	3.2	3.1	4.4	3.2	3.6	3.2	2.3	2.8	3	1.7	2.5
vanilla_combined.163702	0.1	0.2	0.1	0	0.1	0.1	0.1	0.1	0	0.1	0	0.1	0.1	0.1	0.1	0	0.2	0.1	0	0.1	0.1	0.1	0.1	0.1	0.1	0.1
vanilla_combined.163703	0.2	0.5	0.4	0.2	0.4	0.6	0.5	0.7	0.9	0.3	0.5	0.5	0.8	0.6	0.5	0.5	0.6	0.2	0.3	0.7	0.4	0.8	2.2	0.5	0.3	0.3
vanilla_combined.163704	0.1	0.1	0.5	0.2	0.3	0.3	0.1	0	0.1	0.4	0.1	0.2	0.3	0.5	0.2	0.3	0.2	0.9	0	0	0.2	0.1	0.1	0.3	0.1	0.1
vanilla_combined.163705	0.2	0.2	0.2	0.2	0.2	0.2	0.2	0.2	0.2	0.3	0.3	0.3	0.3	0.3	0.2	0.2	0.3	0.3	0.1	0.2	0.2	0.1	0.2	0.4	0.3	0.3
vanilla_combined.163706	2.4	3.5	4.5	1.8	3.1	2.9	2	3.1	2.3	3.9	2.2	3.6	4.2	5.7	3	4.7	6.2	5.1	2.6	3.9	6.5	1.8	2.3	2.7	2.5	3.7
vanilla_combined.163707	4.1	0.9	0.9	1.2	1.2	0.6	2.3	1.4	1.4	2.5	0.7	0.5	1.5	0.5	0.4	1	1.1	0.4	0.7	0.3	0.3	3.4	1.6	1.9	7.7	3.8
vanilla_combined.163708	0.3	0.6	0.8	0.3	0.6	0.7	0.6	0.9	0.4	0.6	0.9	0.9	0.8	0.8	0.5	0.4	0.6	1.2	0.9	0.7	1	0.1	0.3	0.3	0.2	0.2
vanilla_combined.163709	0.1	0.1	0.2	0.1	0.1	0.2	0.1	0.1	0.1	0.2	0.1	0	0.2	0.1	0.1	0.1	0.1	0.1	0.1	0	0.1	0.1	0.1	0.2	0.3	0.2
vanilla_combined.16371	2.7	8.3	6.6	2	13.6	9.2	2.4	28.5	14.1	6.2	1.7	1.6	2.8	1.6	1.7	1.3	1.3	1.4	1.1	2.2	1.8	2.9	3.1	1	0.7	0.7
vanilla_combined.163710	0	0.2	0.2	0.1	0.1	0	0.1	0.2	0	0.2	0.1	0.1	0.1	0.2	0.1	0.2	0.2	0.2	0.1	0.1	0.1	0.1	0.1	0.1	0	0.1
vanilla_combined.163711	0.3	0.4	0.7	0.4	0.4	0.4	0.2	0.8	0.4	0.4	0.3	0.8	0.4	0.4	0.4	0.6	0.4	0.6	0.3	0.8	0.5	0.5	0.5	0.3	0.3	0.4
vanilla_combined.163712	0.2	0.1	0.1	0.2	0.6	0.5	0.5	0.6	0.9	0.4	1.2	1.3	0.6	0.9	0.7	0.4	0.5	0.7	0.3	0.6	0.5	0.4	0.5	0.5	0.8	0.6
vanilla_combined.163713	5	12.1	7.2	5.3	12.3	39.6	4.7	7.4	27.4	3.6	5.7	5.3	8.3	4.2	4.2	4.8	7.1	3.8	4.4	2.7	4.6	10.3	23.6	6.7	7	6.8
vanilla_combined.163714	0.1	0.1	0.1	0.1	0.1	0.1	0.1	0	0	0.1	0.2	0.1	0.1	0.1	0.1	0.1	0.1	0.1	0.1	0.1	0.1	0.1	0.1	0.1	0.2	0.2
vanilla_combined.163715	1.3	1.6	1.8	0.8	1	0.5	1	1	0.3	0.8	0.9	1.1	0.8	1.3	1	1	1.1	1.4	1.2	1.5	1.4	0.5	0.6	0.9	0.4	0.8
vanilla_combined.163716	0.6	1.1	0.2	0.4	0.8	0.3	0.4	0.6	0.2	0.3	0.2	0.3	0.3	0.2	0.2	0.4	0.1	0.2	0.1	0.1	0	0.6	0.4	1.1	0.7	0.3
vanilla_combined.163717	0.6	0.3	0.4	0.4	0.4	0.4	0.4	0.3	0.2	0.3	0.3	0.3	0.3	0.2	0.3	0.2	0.2	0.4	0.1	0.1	0.2	0.1	0.1	0.3	0.2	0.2
vanilla_combined.163718	12.2	15.5	11.9	16.1	19.2	7.8	20.3	28	13.2	21.9	28.1	22.5	24.7	19.5	24.5	24.6	23.3	19.9	36	33.6	28.2	22.1	16.7	19.1	61.4	35.9
vanilla_combined.163719	0.4	0.3	0.3	0.5	0.3	0.2	0.4	0.3	0.1	0.3	0.3	0.3	0.2	0.5	0.4	0.3	0.4	0.4	0.3	0.4	0.3	0.2	0.3	0.6	0.7	0.5
vanilla_combined.16372	1	1.3	1.7	0.8	1.4	0.6	0.6	2	0.4	2	0.5	1.1	0.5	1	0.5	1	0.5	0.9	0.7	1.2	0.6	0.6	0.6	0.5	0.3	0.4
vanilla_combined.163720	0.1	0.2	0.2	0.1	0.1	0.1	0.1	0.2	0.1	0.1	0.1	0.2	0.1	0.1	0.1	0.1	0.1	0.3	0.1	0.2	0	0.1	0.1	0.1	0.1	0.1
vanilla_combined.163721	1.2	0.9	1.2	1.5	0.6	1.6	1	0.5	0.8	0.8	1.3	0.4	0.4	1.1	2.6	0.4	0.5	0.9	2.1	0.4	0.4	2.3	2.8	3	5.8	2
vanilla_combined.163722	0.7	1.2	1.2	0.5	1.2	1.2	0.4	0.9	0.5	0.5	0.5	0.6	0.7	0.8	0.6	0.5	1.2	0.9	1.1	0.8	1.1	0.4	1	0.8	0.5	0.6
vanilla_combined.163723	0.3	0.5	0.5	0.4	0.3	0.4	0.3	0.5	0.2	0.4	0.5	0.7	0.3	0.4	0.4	0.3	0.4	0.6	0.4	0.5	0.3	0.2	0.4	0.3	0.3	0.3
vanilla_combined.163724	1.2	1.3	3.3	1.2	1.4	1.5	1.2	1.7	1.3	1.4	1.2	1.3	1.4	1.3	1.1	1	1.5	1.3	1	1	1.7	2	2	1.6	0.9	1
vanilla_combined.163725	0	0	0	0	0	0	0	0	0.3	4.2	0	0	0	1.5	0	0	0.1	0.9	0	0	0.1	0.2	0.1	0	1.7	0.1
vanilla_combined.163726	0.7	0.6	0.4	0.5	0.3	0.8	0.4	0.2	0.9	0.2	0.2	0.1	1.2	0.3	0.5	0.2	0.5	0.4	0.4	0.3	0.5	0.5	0.4	0.7	0.3	0.3
vanilla_combined.163727	0.2	0.4	0.4	0.3	0.2	0.2	0.5	0.1	0.1	0.1	0.2	0	0.2	0.4	0.2	0.1	0.3	0.5	0.4	0	0.5	0.5	0.5	0.6	0.4	0.6
vanilla_combined.163728	0.4	0.4	0.5	0.5	0.4	0.6	0.3	0.2	0.3	0.3	0.3	0.3	0.4	0.4	0.2	0.3	0.3	0.3	0.2	0.3	0.2	0.3	0.3	0.3	0.1	0.2
vanilla_combined.163729	0.2	0.1	0.3	0.2	0.2	0.2	0.1	0.1	0.1	0.3	0.2	0.4	0.3	0.2	0.2	0.2	0.3	0.6	0.3	0.5	0.3	0.2	0.2	0.2	0.3	0.3
vanilla_combined.16373	7.2	8.1	10.4	8	9.4	5.3	6.5	7.4	4.2	5.3	7	5.8	4.2	6.2	7	6.7	5	5.6	7.9	6.7	5.9	10.1	9.8	10.1	6.8	7.8
vanilla_combined.163730	0.1	0.1	0.1	0	0.1	0.1	0	0	0.1	0	0	0.1	0	0.1	0.1	0	0.1	0	0.1	0.1	0.1	0.1	0.2	0.1	0	0
vanilla_combined.163731	0.1	0.3	2.4	0.1	0.4	0.6	0.2	0.5	0.5	0.2	0.1	0.1	0.2	0.1	0.1	0.3	0.3	0.1	0	0.1	0.1	0	0.1	0.2	0.1	0.1
vanilla_combined.163732	0	0.1	0.1	0	0.1	0.1	0	0.1	0.1	0	0	0.1	0.2	0.1	0.1	0.1	0.8	0.1	0.1	0	0.3	0	0.1	0.1	0.2	0.1
vanilla_combined.163733	0.4	0.2	0.1	0.2	0.3	0.1	0.3	0.2	0.1	0.1	0.3	0.2	0.2	0.2	0.3	0.3	0.4	0.2	0.1	0.2	0.3	0.3	0.4	0.2	0.5	0.4
vanilla_combined.163734	0.1	0.3	0.4	0.4	0.2	0.9	0.1	0.4	0.3	0.3	0.3	0.4	0.8	0.4	0.1	0.2	0.6	0.4	0.1	0.5	0.1	0	0.2	0.1	0.2	0.1
vanilla_combined.163735	0	0	0	0	0	0	0	0	0	0.1	0	0.1	0.2	0.1	0	0.1	0.8	0.1	0	0.1	0.9	0	0	0	0	0
vanilla_combined.163736	0.9	1.3	4.6	0.9	1.5	1.3	0.7	2.2	0.8	2	1	0.7	0.8	1.3	1	0.9	1.3	1.5	1.5	1.1	2	0.8	0.8	1	1.5	1.4
vanilla_combined.163737	0	0	0	0	0	0	0	0	0.1	0.1	0.1	0	0.1	0.1	0.2	0	0.2	0	0.4	0	0.1	0.5	0.1	0.3	1.1	0.5
vanilla_combined.163738	0.2	0.3	0.1	0.2	0.1	0.2	0.1	0.2	0.1	0.1	0.2	0.2	0.3	0.1	0.1	0.1	0.1	0.2	0.1	0.1	0.1	0.1	0.1	0.2	0.5	0.2
vanilla_combined.163739	0	0.1	0.1	0	0.1	0	0	0.1	0	0.1	0.1	0.1	0	0.1	0	0	0.1	0	0	0	0	0.1	0	0.1	0.1	0.1
vanilla_combined.16374	1.2	1.3	2.2	1.2	1.5	2.3	1.3	1.7	1.7	1.4	1.5	1.5	1.6	1.7	1.7	1.7	1.7	1.9	1.8	1.8	1.7	1.2	1.4	1.7	1.3	1.3
vanilla_combined.163740	2.9	2.8	1.9	0.7	3.3	2.1	1.3	2.7	4.3	6.1	0.5	1.1	3.6	0.3	0.3	2.4	0.9	1.8	0.8	0.9	0.3	0.5	0.9	1.3	3.2	1.7
vanilla_combined.163741	0.1	0.5	0.7	0.1	0.2	0.5	0	0.3	0.3	0.1	0	0	0.2	0	0	0	0	0	0	0	0	0.6	1.2	0.1	0	0
vanilla_combined.163742	0.2	0.2	0.1	0.2	0.2	0.1	0.3	0.5	0.2	0.4	0.3	0.6	0.4	0.4	0.3	0.4	0.2	0.1	0.1	0.3	0.1	0.1	0.2	0.2	0.2	0.1
vanilla_combined.163743	0.5	0.8	1	0.5	0.8	0.5	0.2	0.3	0.3	0.3	0.2	0.3	0.3	0.5	0.2	0.5	0.4	0.4	0.2	0.5	0.7	0	0.2	0.3	0.4	0.3
vanilla_combined.163744	0.1	0.2	0.1	0.1	0.2	0.2	0.3	0.3	0.3	0.3	0.1	0.5	0.4	0.4	0.2	0.2	0.4	0.6	0.1	0.5	0.2	0.2	0.2	0.1	0.3	0.2
vanilla_combined.163745	3	3.5	4.9	3.5	4.4	6.4	6.9	7.6	7.5	6.2	7.8	7	6.3	7.5	9	7.7	6.9	5	10.4	8.5	7.3	2.3	2.7	5.3	2.3	4.5
vanilla_combined.163746	0.1	0.2	0.4	0.2	0.1	0.3	0.3	0.3	0.2	0.5	0.2	0.6	0.5	0.3	0.1	0.4	0.4	0.3	0.1	0.2	0.2	0.1	0.2	0.3	0.1	0.2
vanilla_combined.163747	0.9	0.7	2.3	0.8	0.8	7.7	1.3	0.9	2.3	1.7	1.3	1.3	1.2	1.7	1.9	1.4	1.5	2.2	3	3.4	3.3	0.4	0.5	0.7	0.6	0.8
vanilla_combined.163748	0.7	0.7	0.7	0.4	0.5	0.6	0.4	0.7	0.3	0.3	0.3	0.3	0.4	0.4	0.3	0.4	0.4	0.2	0.2	0.3	0.7	0.1	0.4	0.1	0.1	0.1
vanilla_combined.163749	0.4	0.2	0.4	0.3	0.2	0.2	0.2	0.1	0.1	0.1	0.1	0.3	0.2	0.4	0.2	0.3	0.2	0.2	0.2	0.4	0.3	0.1	0.1	0.2	0.3	0.4
vanilla_combined.16375	0.4	0.4	0.5	0.5	0.7	0.7	0.5	0.8	0.9	0.6	0.6	0.5	0.5	0.6	0.6	0.6	0.5	0.6	0.5	0.5	0.3	0.8	1.1	0.6	0.5	0.5
vanilla_combined.163750	0.3	0.4	0.7	0.3	0.2	0.1	0.3	0.3	0.1	0.2	0.4	0.4	0.3	0.3	0.1	0.3	0.1	0.2	0.1	0.3	0.1	0.2	0.5	0.3	0.3	0.2
vanilla_combined.163751	0.1	0.3	1.4	0.3	0.3	0.4	0.4	0.4	0.5	0.4	0.3	0.6	0.8	0.3	0.1	0.4	0.6	0.2	0.1	0.5	0.5	0.3	0.4	0.2	0.6	0.2
vanilla_combined.163752	0.2	0.1	0.9	0.5	0.1	0.3	0.3	0.1	0.2	0.2	0.2	0.1	0.3	0.2	0.2	0.1	0.4	0.3	0.1	0	0.2	0.2	0.2	0.2	0.2	0.2
vanilla_combined.163753	0.3	0.2	0.5	0.3	0.7	0.3	0.2	0.2	0.3	0.5	0.1	0.7	0.4	0.4	0.1	0.4	0.5	0.5	0.3	0.4	0.2	0.1	0.3	0.2	0.5	0.2
vanilla_combined.163754	0.7	0.9	1.2	0.3	1.8	2.2	0.6	1.3	3	2.1	0.4	0.4	2.6	0.3	0.2	0.8	1.8	0.8	0.5	0.6	0.5	0.9	1.1	0.5	1.7	0.7
vanilla_combined.163755	0.3	0.4	0.5	0.4	0.4	0.4	0.2	0.6	0.2	0.6	0.4	0.5	0.5	0.5	0.3	0.2	0.6	1	0.3	0.3	0.9	0.1	0.3	0.5	0.1	0.2
vanilla_combined.163756	1	0.5	0.7	0.8	0.3	0.1	0.4	0.2	0.1	0	0.2	0.1	0.1	0.1	0.3	0.1	0.2	0.1	0.2	0.1	0.1	0.2	0.1	0.4	1	1
vanilla_combined.163757	0.1	0.2	0.5	0.2	0.3	0.4	0.2	0.6	0.5	0.8	0.5	0.6	0.6	0.6	0.3	0.4	0.4	1	0.2	1	0.3	0	0.1	0	0	0
vanilla_combined.163758	0.2	0.2	0.8	0.1	0.2	0.6	0.1	0.2	0.2	0.1	0.1	0.1	0.2	0.1	0.1	0.1	0.1	0.1	0.1	0	0	0.2	0.7	0.1	0	0
vanilla_combined.163759	0.3	0.9	0.4	0.1	0.5	0.4	0.2	0.4	0.4	0.2	0.1	0.4	0.3	0.2	0.1	0.3	0.1	0.4	0.2	0.4	0.3	0.1	0.3	0.1	0.2	0.3
vanilla_combined.16376	0.7	0.7	0.9	0.8	0.8	0.8	1	1.1	0.9	1.6	1.1	1.7	1.2	1.1	0.9	1	1.2	0.6	0.6	0.9	1	0.7	0.7	0.9	1.1	0.9
vanilla_combined.163760	34.1	6.3	5.6	9	9.3	4	14.2	7.6	13.6	14.3	3.4	2.7	13	0.6	2.2	6.6	1.5	1.6	5	1.4	0.2	20.8	9.2	10.3	62.5	18.4
vanilla_combined.163761	1.5	1.7	2.4	1.4	1.4	1.4	0.9	1.2	1	1.4	0.7	1.1	1.2	2.4	1.1	1.4	2.1	3.2	1.3	2.1	2.5	0.8	0.8	1.8	1.4	1.9
vanilla_combined.163762	0.2	0.5	0.3	0.3	0.5	0.4	0.7	0.6	0.6	0.9	0.4	1	0.5	0.3	0.3	0.5	0.4	0.3	0.1	0.3	0.3	0.7	0.6	0.4	0.6	0.5
vanilla_combined.163763	0.3	0.2	0.5	0.1	0.4	0.4	0.3	0.5	0.5	0.2	0.2	0.5	0.5	0.3	0.3	0.2	0.5	0.4	0.3	0.3	0.7	0.3	0.2	0.2	0.6	0.3
vanilla_combined.163764	0.4	0.2	0.5	0.3	0.2	0.7	0.5	1.1	0.5	0.6	0.5	0.7	0.5	0.4	0.2	0.4	0.6	0.6	0.6	0.8	0.5	0.1	0.2	0.5	0.4	0.4
vanilla_combined.163765	3.2	3.7	5.5	3.3	3.3	3.4	2.2	3.1	2.1	3.4	3.9	4	3.1	5.5	3.6	4.5	4.8	4.5	5.7	6.2	7.5	1.8	2.2	3.2	2.4	2.6
vanilla_combined.163766	7.6	1.8	1.3	2	2	1.1	2.9	1.2	2.7	3.4	0.7	0.6	2.7	0.2	0.7	1.3	0.3	0.4	1.2	0.5	0.2	4.8	2	2.2	13.3	3.8
vanilla_combined.163767	4.7	8.4	7.4	5	5.7	15.1	6.2	10	16.5	7.3	6.4	10.2	9.1	9.7	7	8.6	7.2	9.6	7.9	9.1	10.9	8.5	11.6	7.6	5.6	5.3
vanilla_combined.163768	14	5.1	8	30	9.5	517.1	29.7	15.9	38.2	55.3	55.5	27.4	8.6	33	64.6	60.6	9.3	121.3	105.4	186.4	35	3.4	8.5	4.2	1.3	9.2
vanilla_combined.163769	0	0.1	0.9	0	0	0	0	0.1	0	0.1	0	0.2	0	0.2	0.1	0.6	0.1	0.3	0.1	0.5	0	0	0	0	0.3	0.1
vanilla_combined.16377	2.4	2.5	3.5	2.9	2.4	2.6	3	2.5	1.7	2.8	3.5	3	2.6	3.6	3.6	3.3	3.5	3.7	4.7	3.7	4.2	3	2.3	3.2	3.1	2.9
vanilla_combined.163770	0.1	0.3	0.2	0.2	0.2	0.3	0.1	0.4	0.3	0.3	0.3	0.2	0.2	0.3	0.2	0.2	0.3	0.4	0.4	0.2	0.5	0.1	0.1	0.3	0.1	0.2
vanilla_combined.163771	0.2	0.3	0.9	0.4	0.3	0.3	0.4	0.4	0.1	0.2	0.2	0.3	0.1	0.3	0.2	0.3	0.2	0.4	0.4	0.4	0.3	0.6	0.6	0.2	0.1	0.3
vanilla_combined.163772	1	1.1	0.8	0.3	1.1	0.8	0.4	0.9	1.3	2.1	0.1	0.5	1.3	0.2	0.1	1.1	0.4	0.6	0.3	0.4	0.1	0.2	0.3	0.3	1.2	0.7
vanilla_combined.163773	1.6	1.7	0.8	0.5	2.3	1.4	0.9	1.9	3.2	4.2	0.5	0.9	2.6	0.3	0.3	1.9	0.7	0.9	0.5	0.6	0.1	0.3	0.5	0.7	1.7	1.6
vanilla_combined.163774	0.4	0.4	0.8	0.4	0.4	0.5	0.3	0.4	0.3	0.3	0.3	0.4	0.4	0.3	0.4	0.3	0.3	0.5	0.3	0.3	0.3	0.1	0.2	0.3	0.2	0.2
vanilla_combined.163775	0.1	0.1	0	0.2	0.2	0.2	0.3	0.4	0.3	0.8	0.3	0.5	0.3	0.5	0.3	0.5	0.3	0.3	0.1	0.3	0.7	0.4	0.4	0.5	0.4	0.5
vanilla_combined.163776	0.1	0.1	0.2	0.1	0.1	0	0.1	0.2	0.1	0.1	0.1	0.1	0.2	0.1	0.1	0.2	0.2	0	0.1	0.1	0.2	0	0	0.1	0.1	0.1
vanilla_combined.163777	1.7	1.5	1.1	0.4	2.2	1	0.9	1.8	2.8	4.4	0.4	0.8	2.4	0.2	0.3	1.8	0.5	0.8	0.3	0.5	0.2	0.5	0.4	0.6	2	1.1
vanilla_combined.163778	1.7	1.6	1	0.5	2.3	1.5	1.1	2	3.8	4.8	0.3	0.9	2.6	0.4	0.3	2.5	0.8	0.7	0.6	0.7	0.1	0.4	0.7	0.8	2.1	1.4
vanilla_combined.163779	0.3	0.4	0.5	0.2	0.4	0.1	0.6	1.4	0.9	1.2	0.9	1.2	3.3	0.7	0.6	0.7	1.2	0.4	0.1	0.4	0.6	0.1	0.4	0.3	0.2	0.4
vanilla_combined.16378	2.2	2.2	3.1	2.4	2.3	3.1	3	3.2	2.9	3.7	5.1	4.1	3.4	3.7	4	2.8	3.3	3	3.9	3.2	3.4	2.1	1.9	2.8	2	2.2
vanilla_combined.163780	0.2	0.3	0.1	0.2	0.2	0.2	0.2	0.2	0.1	0.1	0.2	0.1	0.1	0.1	0.3	0.3	0.1	0.1	0.2	0.2	0.1	0.2	0.3	0	0.1	0.1
vanilla_combined.163781	0.2	0.2	0.2	0.2	0.2	0.3	0.3	0.3	0.2	0.4	0.2	0.3	0.4	0.4	0.3	0.1	0.3	0.4	0.2	0.3	0.3	0.1	0.2	0.2	0.2	0.2
vanilla_combined.163782	0.3	0.3	0.5	0.2	0.2	0.2	0.2	0.3	0.1	0.3	0.2	0.2	0.2	0.3	0.2	0.3	0.3	0.4	0.2	0.3	0.4	0.1	0.2	0.3	0.4	0.3
vanilla_combined.163783	0.1	0.1	0.3	0.3	0.2	0.1	0.1	0.2	0.1	0.4	0.2	0.2	0.2	0.2	0.1	0.2	0.1	0.1	0	0.1	0.2	0	0.1	0.1	0.1	0.1
vanilla_combined.163784	0.3	0.6	3.9	0.4	0.7	0.7	0.2	0.5	0.5	0.5	0.1	0.3	0.4	0.1	0.2	0.2	0.2	0.1	0.1	0.1	0.1	0.2	0.3	0.2	0.2	0.1
vanilla_combined.163785	1.1	1.5	1.3	0.6	1.5	1.4	1.3	1.5	0.9	0.8	0.7	0.9	0.9	1.3	0.5	1	1.1	1.2	0.7	0.8	1.5	0.5	1.2	0.6	0.5	0.8
vanilla_combined.163786	0.7	0.8	0.5	0.9	0.4	0.2	0.7	0.7	0.5	0.7	0.3	0.4	0.3	0.4	0.2	0.4	0.4	0.5	0.6	0.4	0.2	0.4	0.4	0.5	1.2	0.8
vanilla_combined.163787	0.9	1.4	0.9	1.3	1.2	2.4	1.4	1.4	2.8	1.5	1.5	2	2.2	1.7	1.7	1.9	1.6	1.4	1.7	1.9	2	1.3	1.4	2	1.2	1.2
vanilla_combined.163788	0.3	0.3	0.1	0.1	0.1	0.2	0	0.4	0.3	0.4	0	0.5	0.3	0.3	0.2	0.3	0.2	0.1	0.1	0.4	0.2	0	0.2	0.1	0.1	0.3
vanilla_combined.163789	0.7	0.6	0.9	0.8	0.5	0.6	0.5	0.6	0.4	0.7	0.3	0.4	0.5	1.2	1.2	1.1	1.2	2	1.6	1.2	1	0.5	0.5	0.5	0.4	0.2
vanilla_combined.16379	4.4	4.7	6.9	4.6	4.7	4	6	5.9	3.3	5.6	6.5	6.5	4.3	6.2	6.8	6.2	4.8	5.9	7.7	6.5	5	6.6	7.1	4.9	2.6	2.9
vanilla_combined.163790	0.2	0.2	0.2	0.3	0.4	0.2	0.3	0.3	0.2	0.3	0.3	0.4	0.2	0.2	0.3	0.2	0.2	0.1	0.3	0.2	0.2	0.1	0.3	0.2	0.2	0.1
vanilla_combined.163791	0.3	0.5	1.5	0.4	0.5	0.8	0.3	0.6	0.6	0.9	0.1	0.6	0.9	1	0.1	0.8	1.8	0.7	0.1	0.7	0.6	0.3	0.6	0.4	0.6	0.6
vanilla_combined.163792	1	0.3	0.3	2.2	0.2	0.2	1.1	0.3	0.1	0.3	0.9	0.3	0.2	0.2	0.5	0.2	0.1	0.2	0.4	0.3	0.1	0.1	0.3	0.1	0.1	0.1
vanilla_combined.163793	0.2	0.1	0.2	0.3	0.1	0.2	0.2	0.1	0.2	0.1	0.2	0	0.3	0	0.1	0	0.2	0	0.2	0	0.2	0.5	0.5	0.2	0.5	0.1
vanilla_combined.163794	4.2	4.8	3.7	3.9	5.1	4.7	3.4	4.2	4.2	4	5.3	7	5.3	6.3	5.2	7.7	6.6	4.5	6.3	7.7	7.4	3.9	4.2	7.2	6.6	7.3
vanilla_combined.163795	0.2	0	0.9	0.3	0	0.1	0.1	0	0	0.1	0	0	0	0.1	0.1	0	0.1	0	0	0	0	0.6	0.5	0.6	0.3	0.5
vanilla_combined.163796	0	0.1	0	0	0.2	0.2	0.1	0.4	0.2	0.3	0.1	0.3	0.4	0.3	0.1	0.1	0.2	0.1	0	0.1	0.1	0	0.1	0	0	0.1
vanilla_combined.163797	0.1	0.1	0.6	0	0.1	0.2	0.1	0.2	0.1	0.3	0.2	0.8	0.3	0.2	0.1	0.3	0.3	0.3	0.1	0.1	0.1	0.1	0	0.1	0.2	0.1
vanilla_combined.163798	1	0.7	0.6	0.8	0.3	0.5	0.5	0.4	0.2	0.9	0.5	0.6	0.6	1.9	1.3	1.2	1.7	1.5	0.5	1	0.8	1	0.9	0.4	0.7	1
vanilla_combined.163799	0	0	0.4	0	0	0.2	0	0	0.7	0	0	0	1.7	0	0	0	5.9	0	0	0	7.5	0	0.2	0	0	0
vanilla_combined.1638	0.5	0.9	1.1	0.6	0.9	1.3	0.6	0.9	0.9	1	0.8	1	1	1.1	0.7	0.8	1.4	1.4	0.9	1.1	1.6	0.6	0.9	0.8	0.6	0.5
vanilla_combined.16380	0.3	0.4	0.4	0.3	0.4	0.4	0.5	0.5	0.4	0.5	0.5	0.6	0.5	0.5	0.4	0.4	0.5	0.7	0.4	0.5	0.6	0.4	0.3	0.3	0.4	0.4
vanilla_combined.163800	0.3	0.4	0.4	0.5	0.6	0.3	0.2	0.6	0.3	0.6	0.4	0.6	0.5	0.4	0.2	0.4	0.6	0.4	0.4	0.6	0.9	0.1	0.2	0.2	0.5	0.4
vanilla_combined.163801	3.8	2.4	2.2	6	4.2	2.5	5.4	3.1	1.7	3.4	4.7	4.9	2.7	3.1	3.8	2.9	2.5	4.9	9.9	5.5	4.7	0.6	1.1	1.9	0.9	2.4
vanilla_combined.163802	8.3	13.9	7	8.7	9.5	6.8	8.5	9.1	7	5.8	7	6.6	4.4	6.1	5.9	6.4	4.4	4.3	6.2	5.1	4.4	13.4	14.3	7.3	3.8	5
vanilla_combined.163803	0.2	0.2	0.3	0.1	0.3	0.1	0.5	0.5	0.1	0.2	0.2	0.3	0.1	0.3	0.4	0.7	0.4	0.3	0.2	0.5	0.3	0.2	0.4	0.1	0.3	0.2
vanilla_combined.163804	0.6	0.8	1.2	0.6	0.6	0.5	0.5	0.8	0.5	0.7	0.5	0.6	0.8	0.6	0.6	0.6	0.7	0.7	0.6	0.7	0.9	1.1	1.7	0.7	0.4	0.4
vanilla_combined.163805	0.6	1.3	1.5	0.9	1.3	0.9	0.9	1.6	0.6	3	3.3	3	1.9	1.2	1.2	1.1	1.5	1.5	0.8	1.7	1.3	2.8	2.9	3.5	1	1.3
vanilla_combined.163806	1.3	1.5	2.5	1	1.6	1.5	1.2	1.3	1	0.9	1	1.2	1	1.1	0.6	1.2	0.9	0.8	1	0.9	0.9	0.7	1.1	0.8	0.2	0.6
vanilla_combined.163807	5.8	6.7	3.3	4.7	5.5	5.4	3.9	3.7	3.7	2	2.9	2.6	1.7	2.1	3.6	2.9	1.9	2.1	3.1	2.7	2.4	3.4	3.6	3.4	1.1	2
vanilla_combined.163808	1	1.1	1.8	1.1	1.1	1.3	0.7	1	0.8	1	0.8	1.1	0.8	1.2	0.9	1.1	1.1	1.5	0.7	1.1	1.1	0.8	1	0.8	0.5	0.4
vanilla_combined.163809	0.6	0.6	0.9	0.3	0.8	0.5	0.3	0.5	0.3	0.5	0.3	0.6	0.3	0.4	0.4	0.4	0.3	0.7	0.5	0.7	0.8	0.5	0.4	0.4	0.1	0.4
vanilla_combined.16381	0.4	0.5	0.6	0.4	0.4	0.3	0.5	0.5	0.4	0.5	0.4	0.6	0.5	0.4	0.4	0.4	0.7	0.4	0.3	0.4	0.6	0.4	0.6	0.3	0.4	0.4
vanilla_combined.163810	0.2	0.2	0.3	0.2	0.2	0.2	0.2	0.2	0.2	0.2	0.2	0.2	0.1	0.2	0.1	0.1	0.1	0.1	0.1	0.1	0.1	0.2	0.2	0.1	0.1	0.1
vanilla_combined.163811	1.6	2.1	1.4	1.7	2.4	4.2	1.9	2.4	3.9	2	2.6	3	2.5	2.6	3.1	2.9	2.6	1.7	2.5	2.3	3.2	1.1	1.8	2.2	1.5	1.8
vanilla_combined.163812	7.3	7.7	6.3	4.8	5.4	3.9	3	5.5	2.4	4.9	3	4.8	2.3	5.5	3.8	4.3	3.4	6.2	3.8	4.7	4	1.3	1.7	2.4	2.5	3.6
vanilla_combined.163813	13.4	8.7	2.2	9.7	7.2	9.8	13	4.9	5.4	3.1	9.7	3.2	3.1	2.2	11.4	2.2	6.9	0.7	10.5	0.8	6.2	10.5	8.7	15.1	16.7	35.2
vanilla_combined.163814	0.3	0.3	0.4	0.2	0.2	0.2	0.4	0.4	0.3	0.3	0.3	0.4	0.3	0.3	0.2	0.3	0.3	0.2	0.1	0.2	0.2	0.2	0.2	0.3	0.2	0.3
vanilla_combined.163815	6.2	6.8	8.7	6.5	7	4.8	5.6	6.7	2.7	3.6	5.2	4.8	4	4.7	5.8	5.2	5.1	4.7	7.3	4.6	4.7	5.2	5.8	4.5	3.2	4.2
vanilla_combined.163816	0.2	0.3	0.3	0.3	0.3	0.1	0.1	0.2	0.1	0.1	0.1	0.5	0.2	0.2	0.1	0.2	0.2	0.3	0.1	0.3	0.1	0.1	0.3	0.1	0.3	0.3
vanilla_combined.163817	0.3	0.2	0.4	0.1	0.5	0.3	0.4	0.3	0.4	0.3	0.6	0.3	0.3	0.3	0.4	0.2	0.4	0.2	0.3	0.3	0.3	0	0.1	0.2	0.5	0.9
vanilla_combined.163818	0.7	0.7	0.8	1.3	0.8	0.7	0.9	0.8	0.8	1.3	0.6	0.6	0.9	0.8	0.5	0.5	0.9	1	0.5	0.4	0.7	0.3	0.4	0.6	0.6	0.4
vanilla_combined.163819	5.1	1.1	0.9	1	1.3	0.4	2	0.9	1.6	2.4	0.5	0.4	1.8	0.1	0.3	1.2	0.2	0.5	0.8	0.2	0	3.2	1.5	2	10.8	2.9
vanilla_combined.16382	6.4	7.2	10.2	7	8.6	10.7	5.6	8.5	7.1	7.7	7.3	8	6.3	8.1	6.9	7.9	7.6	8.4	8.6	9.2	8.4	8.1	8	6.5	5.4	4.8
vanilla_combined.163820	1.9	1.8	1.2	0.5	2.7	1.2	1.1	1.9	3.4	4.2	0.3	0.9	3	0.3	0.2	2	0.7	1.1	0.5	0.5	0.2	0.4	0.5	0.7	2.2	1.5
vanilla_combined.163821	0.4	0.4	0.1	0.1	0.4	0.3	0.2	0.2	0.5	0.5	0	0.1	0.2	0	0	0.3	0.1	0.2	0.1	0.1	0	0	0.1	0.1	0.3	0.2
vanilla_combined.163822	15.8	13.4	8.5	4.5	18.2	11.3	8.1	14.4	23.3	26.2	2	4.6	18.5	1.3	1.3	14.6	5.1	6.5	4.5	3.2	1.1	1.9	3.7	5.5	11.3	6.4
vanilla_combined.163823	14.1	12.1	8.9	3.7	16.8	9	6.7	11.8	19.8	27.2	1.9	4.3	17.2	1	1.1	12.6	3.8	5.2	3.8	2.7	1	2.6	3.3	5.1	10.5	5.1
vanilla_combined.163824	3.7	0.8	0.7	0.9	0.9	0.4	1.5	0.8	1.2	1.6	0.4	0.2	1.1	0.1	0.1	0.8	0.2	0.3	0.5	0.2	0	2.5	0.9	1.2	6.5	2
vanilla_combined.163825	0.1	0.4	0.4	0	0.2	0.8	0	0.3	1.1	0.2	0	0.2	0.6	0.1	0	0.1	0.2	0	0	0	0.1	0.1	0.3	0.1	0	0
vanilla_combined.163826	0.2	0.5	0.8	0.1	0.4	0.6	0.1	0.1	0.2	0.1	0	0	0.2	0	0	0.1	0.3	0	0	0.1	0.3	0.2	0.8	0.3	0.1	0
vanilla_combined.163827	10.4	9.1	5.2	2.6	12.2	7.8	5.5	8.2	15.4	18.2	1.3	2.9	12.7	0.9	0.7	8.8	3.5	3.9	2.1	1.7	0.9	1.4	2.3	4	8.2	3.8
vanilla_combined.163828	0	0.1	0.4	0	0	0.4	0	0.1	0.6	0.1	0	0.1	0.3	0.1	0	0	0.1	0.1	0.1	0	0.1	0.1	0.1	0.1	0.1	0
vanilla_combined.163829	0.5	0.4	1.2	0.5	0.8	0.4	0.3	0.7	0.2	0.3	0.3	0.2	0.3	0.2	0.2	0.2	0.4	1.3	0.4	0.6	0.1	0.2	0.1	0.5	0.3	0.5
vanilla_combined.16383	22.9	22.4	25.9	19.2	16.5	9	24.4	22.3	9.6	22.5	20.7	20.7	16	23	20.5	18.8	21.3	23.7	18.5	19.8	18.8	16.3	14.8	24.2	25.3	23.6
vanilla_combined.163830	0.2	0.3	0.4	0.2	0.5	0.4	0.2	0.6	0.4	0.4	0.2	0.8	0.5	0.5	0.2	0.2	0.3	0.1	0	0.1	0.1	0.3	0.1	0.1	0.1	0.2
vanilla_combined.163831	25	0.1	0	27.7	0.1	0	10.3	0.1	0	0	9.9	0	0	0	4.1	0	0	0	6.8	0	0	1.7	2.1	0.7	0.6	6.3
vanilla_combined.163832	0.4	0.1	0.4	0.5	0.1	0.2	0.3	0.1	0.2	0.4	0.3	0.3	0.2	0.5	0.2	0.2	0.8	0.3	0.1	0.3	0.4	0.2	0	0.3	0.2	0.3
vanilla_combined.163833	31.4	41.3	42.9	31.8	43.7	38.1	29.9	41.4	33.2	42.7	39.9	48.8	42.9	46.1	39.2	54.7	35	36.1	43.4	48.5	35.1	28.2	33.3	37.5	26.5	27.6
vanilla_combined.163834	0.1	0.1	0.2	0.1	0.1	0.2	0.2	0.2	0.2	0.4	0.2	0.3	0.5	0.2	0.2	0.2	0.2	0.2	0.1	0.1	0.2	0.1	0.2	0.1	0.5	0.2
vanilla_combined.163835	0.4	0.2	0.5	0.5	0.2	0.2	0.1	0.3	0.5	0.4	0.5	0.7	0.4	0.2	0.2	0.2	0.3	0.3	0.3	0	0.1	0.3	0.4	0.3	1.1	0.6
vanilla_combined.163836	0.2	0.3	0.3	0.2	0.2	0.1	0.1	0.2	0.1	0.2	0.2	0.2	0.1	0.3	0.2	0.6	0.1	0.3	0.3	0.3	0.3	0.3	0.3	0.2	0.3	0.3
vanilla_combined.163837	0.4	0.4	0.1	0.6	0.3	0.2	0.4	0.1	0.1	0.1	0.3	0.3	0.1	0.2	0.3	0.3	0.3	0	0.1	0.1	0.3	0.3	0.7	0.2	0.8	0.7
vanilla_combined.163838	0.5	0.2	0.7	0.4	0.3	0.4	0.4	0.4	0.3	0.7	0.4	0.4	0.7	0.7	0.1	0.5	0.8	0.6	0.1	0.4	0.3	0.1	0.3	0.3	0.7	0.4
vanilla_combined.163839	0.1	0.1	0.3	0.1	0.2	0	0.2	0.3	0.2	0.4	0.2	0.5	0.3	0.2	0.1	0.3	0.3	0.1	0.4	0.2	0.5	0.1	0.1	0.2	0.2	0.1
vanilla_combined.16384	1.8	2.6	8.9	1.8	2.9	3.6	1.4	4.3	3.7	6.5	0.6	4.7	5	7.8	0.9	5.2	8.3	6.3	0.6	5.3	3.9	1.4	1.5	1.3	3.3	2.1
vanilla_combined.163840	0.5	0.6	0.9	0.6	0.5	0.4	0.2	0.3	0.2	0.1	0	0.2	0.1	0.2	0.1	0.1	0.2	0.3	0.2	0.2	0.4	0.3	0.3	0.2	0.2	0.2
vanilla_combined.163841	0.3	0.5	0.5	0.3	0.6	0.4	0.4	0.4	0.4	0.7	0.3	0.5	0.9	0.7	0.3	0.5	0.6	0.4	0.4	0.4	0.3	0.3	0.1	0.6	0.3	0.2
vanilla_combined.163842	0	0.1	0.2	0.1	0.1	0.2	0.3	0.5	0.4	0.6	0.3	0.6	0.9	0.4	0.2	0.5	0.6	0.4	0.1	0.4	0.6	0.2	0.1	0.1	0.3	0.1
vanilla_combined.163843	0.3	0.7	1.2	0.4	0.9	0.5	0.3	0.6	0.3	0.6	0.1	1.7	0.5	1.6	0.4	3.8	1.2	1.3	0.7	4.6	0.7	0.1	0.2	0.3	0	0.1
vanilla_combined.163844	2.5	2.7	1.6	0.9	3.8	2.2	1.6	2.2	4.4	5.7	0.5	1.1	3.7	0.3	0.3	2.5	0.7	1.1	0.6	0.6	0.2	0.4	0.6	0.9	2.6	1.8
vanilla_combined.163845	0.7	1	2.2	1	1	0.5	0.8	1	0.5	1	0.8	0.7	0.8	0.9	0.7	0.7	1.2	1.5	1.3	1.3	1.8	0.8	1	1.3	0.4	0.8
vanilla_combined.163846	0.6	0.4	0.4	0.5	0.2	0.2	0.3	0.3	0.1	0.2	0	0.2	0.3	0.2	0.1	0.2	0.1	0.2	0.2	0.1	0.3	0	0.3	0.4	0.8	0.6
vanilla_combined.163847	1.5	1.5	0.9	0.4	1.9	1	0.7	1.5	2.7	3	0.2	0.6	2	0.2	0.2	1.4	0.5	0.6	0.4	0.4	0.1	0.2	0.4	0.6	1.6	1.3
vanilla_combined.163848	3.2	3.2	1.9	1	4.2	2.7	2.2	3.2	5.5	6.9	0.5	1.8	4.1	0.6	0.7	4.3	1.3	1.7	1.1	1.3	0.3	0.5	0.8	1.6	4.4	2.5
vanilla_combined.163849	1.8	1.7	1.1	0.6	2.2	1.3	1.1	1.5	2.4	3.3	0.5	0.5	1.8	0.1	0.1	1.7	0.3	0.8	0.5	0.6	0.1	0.4	0.3	0.7	2	1.2
vanilla_combined.16385	14.2	2.6	0.7	18.2	2.5	1.2	13.2	1.2	1.7	0.3	5.7	0.7	0.9	0.4	6.6	0.5	0.2	0.1	5.1	0.3	0.3	25.1	19.1	17.5	27.6	15.6
vanilla_combined.163850	0.6	0.5	0.7	0.5	0.6	0.4	0.7	0.4	0.5	0.7	0.3	0.9	0.8	0.9	0.3	0.6	0.9	0.9	0.7	0.7	0.6	0.4	0.4	0.7	0.6	0.3
vanilla_combined.163851	3	2.9	1.3	0.9	3.9	2	1.5	2.9	4.8	6	0.4	1	3.7	0.4	0.2	2.5	0.7	1	0.8	0.8	0.2	0.4	0.7	0.9	2.5	1.7
vanilla_combined.163852	3.6	3.9	1.5	1	4.2	2.4	2.1	3.2	5.6	7.2	0.5	1.3	4.3	0.5	0.5	2.9	0.8	0.9	0.8	0.8	0.3	0.4	0.9	0.9	3	1.7
vanilla_combined.163853	10.3	8.7	5	2.6	12	7.6	5.6	9	15	17.5	1.2	3	11.2	0.9	0.7	8.4	3.3	3.6	3.1	1.9	0.7	1.3	2.3	3.9	7.3	3.8
vanilla_combined.163854	0.4	0.6	0.5	0.4	0.5	0.4	0.3	0.3	0.5	0.5	0.4	0.5	0.4	0.5	0.6	0.5	0.6	0.5	0.8	0.4	0.6	0.7	0.7	0.8	0.2	0.4
vanilla_combined.163855	1.8	2.8	2.6	1.8	2.9	3	1.3	1.9	1.3	1.5	1.1	1.1	0.8	1.3	1.3	0.9	1.2	1.4	1.2	0.7	1.6	1.2	1.9	1	0.6	0.9
vanilla_combined.163856	0.8	0.8	1.4	0.4	0.5	0.7	0.4	0.8	0.6	0.4	0.9	1.1	0.7	0.9	1.3	0.7	0.8	0.8	0.5	1.1	1.8	1.1	0.2	0.7	1.1	0.7
vanilla_combined.163857	0.2	0.3	0.4	0.1	0.2	0.4	0.2	0.3	0.3	0.3	0.3	0.2	0.4	0.4	0.2	0.3	0.4	0.5	0.2	0.2	0.4	0.1	0.1	0.2	0.2	0.2
vanilla_combined.163858	0.2	0.1	0.1	0.1	0.2	0.1	0.2	0.2	0	0.3	0.2	0.4	0.1	0.4	0.2	0.4	0.3	0.7	0.4	0.5	0.4	0.1	0.1	0.2	0.2	0.3
vanilla_combined.163859	2.4	2.9	2.4	2.6	3.1	3.8	3.1	3.1	3.3	3	3.5	3.9	2.9	3.5	3.8	3.8	4.1	2.5	3.9	2.9	4.4	3.6	2.7	4.2	3.8	3.6
vanilla_combined.16386	0.8	0.9	1.7	0.9	1.1	1.7	0.6	0.8	0.9	1	0.9	1	0.9	1.4	0.9	1.1	1.3	2.2	1.4	1.6	1.6	0.8	1.1	0.9	0.6	0.7
vanilla_combined.163860	0.1	0.3	0.4	0.1	0.2	0.3	0.3	0.8	0.4	0.8	0.3	3.6	0.8	0.8	0.2	2.5	0.6	0.5	0.2	2.6	0.3	0.1	0.2	0.1	0.1	0.1
vanilla_combined.163861	3.3	4.6	3.5	2.6	3.5	4.2	3.1	3	4.6	2.7	2.7	2.5	2.6	3.4	3.5	2.7	3.1	2.5	4.1	2.4	3.8	2.6	2.7	9.2	1.4	4.6
vanilla_combined.163862	0	0.1	0.5	0.1	0.3	0.3	0.2	0.4	0.3	0.1	0.1	0	0.3	0	0.2	0.1	0	0	0	0	0	0.1	0	0.1	0.1	0.7
vanilla_combined.163863	0.1	0.1	0.1	0	0.1	0.1	0.1	0.1	0.1	0.1	0.1	0.1	0.1	0.1	0.1	0.1	0.1	0.1	0.1	0.1	0.2	0.1	0.1	0.2	0.1	0.1
vanilla_combined.163864	0.9	1.5	2	0.9	1.7	1.7	1	1.5	1.3	1.2	0.8	1	1.1	1	0.7	0.8	1.3	1.4	0.8	0.9	1.7	1.3	1.5	0.8	0.3	0.5
vanilla_combined.163865	0.2	0.6	0.6	0.2	0.5	0.3	0.1	0.6	0.4	0.1	0.1	0.2	0.2	0.1	0.1	0.1	0.1	0	0	0.1	0	0.3	0.4	0	0	0.1
vanilla_combined.163866	0.4	0.2	0.4	0.3	0.2	0.2	0.5	0.3	0.2	0.4	0.3	0.2	0.3	0.4	0.4	0.2	0.4	0.3	0.4	0.4	0.1	0.2	0.2	0.3	0.5	0.2
vanilla_combined.163867	0.4	0.4	0.3	0.4	0.5	0.4	0.5	0.6	0.5	0.2	0.2	0.5	0.3	0.3	0.2	0.2	0.3	0.2	0.1	0.2	0.3	0.2	0.5	0.2	0.3	0.3
vanilla_combined.163868	0	0	0.1	0	0.1	3.8	0	0	1.1	0	0	0	1	0	0	0	0.3	0	0	0.1	0.6	0	0	1.2	0	0.1
vanilla_combined.163869	0.4	0.2	0.2	0.2	0.1	0.1	0.2	0.2	0.5	0.4	0.3	0.3	0.4	0.3	0.2	0.3	0.3	0.7	0.3	0.3	0.4	0.2	0.3	0.3	0.1	0.2
vanilla_combined.16387	6.6	8.8	39	8.8	10.8	13.7	11.9	19.4	11.3	26.9	19	15.5	15.9	23.5	19.3	17	23.5	21.5	17.5	16.5	21.6	7	10.2	19.4	28.4	23
vanilla_combined.163870	8.4	8.9	1.5	11.8	8.2	2.4	5.3	6.5	9	4.9	2.4	8.2	38.4	5.5	1.7	9.8	12.3	4.1	2.9	10.4	14.9	4.9	3.5	11.6	0.5	0.7
vanilla_combined.163871	0.8	0.7	0.8	1	0.7	0.8	0.8	0.8	0.6	0.6	1.1	0.6	0.5	0.4	0.7	0.4	0.4	0.4	1.1	0.3	0.5	1.7	1.6	0.8	1.1	0.9
vanilla_combined.163872	0.2	0.4	0.5	0.4	0.6	1.2	0.4	0.4	1.2	0.2	0.4	0.3	0.6	0.2	0.3	0.2	0.2	0.1	0.3	0.1	0.2	0.9	1.3	0.9	1.1	0.3
vanilla_combined.163873	0.1	0.2	0.2	0.1	0.1	0	0.1	0.1	0.1	0.2	0.2	0.2	0.2	0.2	0.2	0.1	0.1	0.2	0.1	0.2	0.1	0.2	0.1	0.1	0.1	0.1
vanilla_combined.163874	0.4	0.5	0.6	0.3	0.4	0.5	0.3	0.5	0.2	0.4	0.3	0.4	0.4	0.5	0.4	0.5	0.2	0.1	0.3	0.2	0.2	0.6	0.4	0.2	0.6	0
vanilla_combined.163875	0.4	0.5	0.6	0.2	0.6	0.5	0.3	0.3	0.2	0.5	0.3	0.4	0.7	0.4	0.3	0.4	0.3	0.4	0.2	0.5	0.2	0.1	0.1	0.3	0.2	0.7
vanilla_combined.163876	1.4	1.9	1.9	1.1	1.8	1.3	1	1.4	1.6	1.4	0.6	1.7	1.5	1.8	1	1.4	2.1	1.1	0.8	1.3	1.4	1.5	1.5	1.8	1.4	1.3
vanilla_combined.163877	0.2	0.3	0.2	0	0.1	0.2	0.1	0.3	0.1	0.2	0.5	0.3	0.3	0.4	0.1	0.1	0.7	0.1	0	0.2	0.6	0	0	0.1	0.1	0.5
vanilla_combined.163878	6.3	6.4	4.3	6.6	5.7	4.8	7.2	4.6	2.9	5.1	7	4.9	5.4	10.2	15.8	8.6	18.8	8.2	16.5	6.9	27.6	4.2	2.8	39	8.2	24
vanilla_combined.163879	0.3	0.3	0.4	0.3	0.4	0.3	0.3	0.3	0.4	0.6	0.2	0.3	0.4	0.2	0.2	0.3	0.2	0.3	0.2	0.2	0.1	0.2	0.2	0.3	0.3	0.3
vanilla_combined.16388	3.3	3.9	2.7	3	3.5	2	1.9	1.5	2.6	1.4	2.1	1.7	9.1	2.4	2.3	1.9	12.8	2.9	2.4	2.3	9.3	4.5	3.6	2.8	3.9	3.6
vanilla_combined.163880	0.4	0.6	0.8	0.4	0.5	0.6	0.2	0.5	0.2	0.4	0.1	0.3	0.2	0.2	0.1	0.2	0.3	0.6	0.2	0.3	0.3	0.1	0.2	0.1	0.2	0.2
vanilla_combined.163881	0.1	0.2	0.3	0.2	0.1	0	0.3	0.4	0.1	0.2	0.2	0.9	0.4	0.5	0.5	1	0.4	0.2	0.2	0.6	0.3	0.2	0.2	0.4	0.5	0.8
vanilla_combined.163882	0.3	0.3	0.4	0.3	0.2	0.3	0.2	0.3	0.3	0.5	0.3	0.5	0.5	0.5	0.3	0.3	0.3	0.4	0.1	0.3	0.2	0.1	0.1	0.1	0.1	0.2
vanilla_combined.163883	0.1	0.1	0	0.4	0.2	0	0.3	0.2	0.1	0.2	0.2	0.7	0.1	0.5	0.6	0.5	0.5	0.7	0.6	0.6	0	0.3	0.1	0.1	0.2	0.1
vanilla_combined.163884	0	0.1	0.5	0.1	0.2	0.8	0.1	0.3	0.6	0.2	0	0	0.6	0.3	0	0.2	1	0.2	0	0	1.1	0.2	0.2	0.1	0	0
vanilla_combined.163885	0.1	0.1	0.6	0.1	0.1	0.4	0.1	0.2	0.2	0.1	0.1	0.2	0.4	0.2	0.1	0.2	0.2	0.3	0	0.3	0	0	0.3	0.2	0.3	0.1
vanilla_combined.163886	0.2	0.2	0.4	0.3	0.2	0.3	0.2	0.2	0.2	0.3	0.2	0.4	0.4	0.5	0.2	0.3	0.3	0.4	0.2	0.2	0.2	0.1	0.3	0.2	0.2	0.2
vanilla_combined.163887	0.2	0.2	0.4	0.1	0.2	0.2	0	0.1	0.1	0.2	0	0.1	0.2	0.3	0.1	0.2	0.2	0.5	0.1	0.3	0.2	0.1	0.1	0.1	0.1	0.1
vanilla_combined.163888	2.6	3.1	4.3	3.1	2.9	2.6	2.2	2.9	1.5	2.7	2.6	2.8	2	2.5	2.9	2.8	2.1	2.3	3	2.9	2	3.2	3.2	2.3	2.2	1.9
vanilla_combined.163889	0.5	0.6	0.8	0.5	0.7	1.1	0.4	0.7	0.7	0.5	0.5	0.5	0.8	0.3	0.6	0.5	0.8	1	0.7	0.9	1	0.6	0.5	0.4	0.7	0.5
vanilla_combined.16389	0.1	0.1	0.3	0.1	0	0.1	0.7	0.3	0.2	5.4	2.4	3.3	3.7	15.9	6.7	6.2	10.9	13.9	5.1	6	6.2	0.1	0.1	7.5	0.5	4.5
vanilla_combined.163890	6.1	1.5	0.3	11	1.7	0.6	7.1	1.1	0.4	0.8	5.4	0.9	0.7	0.7	4.8	0.7	0.7	0.5	5.3	0.2	0.7	9.6	5.3	10.1	23.2	14.9
vanilla_combined.163891	0.2	0.3	0.3	0.2	0.1	0.2	0.2	0.2	0.2	0.2	0.2	0.3	0.2	0.3	0.2	0.4	0.3	0.1	0.2	0.4	0.1	0.1	0.2	0.1	0.3	0.3
vanilla_combined.163892	0.3	1.3	2.8	0.1	1.4	3.5	0.3	1	1.2	0.7	0.2	0.6	1.5	0.5	0.1	0.7	1	0.4	0.1	0.4	0.6	0.6	1.9	0.2	0	0.1
vanilla_combined.163893	4.7	4.8	5.7	5.9	5.8	6.3	5.5	5.6	4.3	6.3	5.8	6	4.1	4.9	5.7	6	4.5	4.6	5.1	5.6	4.6	4.7	5	4.2	4.1	5.4
vanilla_combined.163894	0.2	0.4	0.4	0.2	0.2	0.2	0.2	0.3	0.2	0.2	0.1	0.3	0.1	0.2	0.1	0.2	0.2	0.2	0.1	0.2	0.1	0.2	0.2	0.2	0.1	0.2
vanilla_combined.163895	0.6	0.8	0.9	0.3	0.4	0.2	0.6	0.5	0.5	0.4	0.3	0.5	0.4	0.4	0.2	0.4	0.3	0.4	0.2	0.3	0.2	0.7	0.7	0.6	0.5	0.5
vanilla_combined.163896	0.2	0	0	0.7	0	0	0.6	0	0	0	0.4	0	0	0	1.1	0	0	0	0.6	0	0	0.1	0.1	0.2	0.5	0.2
vanilla_combined.163897	3.6	3.4	8.4	2.4	3	2	2.6	3	1.6	2.4	2.5	2.5	2.3	2.3	2.5	2.4	2.3	2.3	2.4	2.9	2.6	3.2	3	3	1.2	1.6
vanilla_combined.163898	16.2	0.2	0	27.6	0.4	0	18.8	0.3	0	0.3	20.2	0.3	0	0.3	14.4	0	0	0.1	15.1	0	0	0.3	0.5	0.1	0.2	1.5
vanilla_combined.163899	0.6	0.7	0.5	0.7	0.7	0.5	0.6	0.6	0.6	0.6	0.7	0.6	0.6	0.7	0.7	0.6	0.8	0.7	0.9	0.8	0.9	0.7	0.8	0.7	0.6	0.6
vanilla_combined.1639	1.8	1.7	2.5	1.7	1.6	1.8	1.3	1.5	1.2	1.5	1.2	1.5	1.6	1.7	1.2	1.3	1.6	1.6	1.2	1.4	1.5	0.9	1.1	1.3	1.8	1.6
vanilla_combined.16390	5.4	7.3	5.7	5.3	6.7	5	4.6	5.3	3.5	4.8	7.1	5.7	4.7	5.5	6.4	4.5	5.9	5.6	6.8	5.6	6.1	5.6	6.6	6.1	4.9	5.2
vanilla_combined.163900	0.1	0.2	0.6	0.5	0.3	0.4	0.2	0.2	0.1	0.5	0.3	0.5	0.2	0.5	0.5	0.7	0.3	0.4	0.3	0.7	1	0	0.2	0.2	0.2	0.1
vanilla_combined.163901	0	0	0	0	0	0	0	0	0	0	0	0.1	0.2	1	0	0.2	1.2	1.3	0	0.2	2	0	0	0	0	0
vanilla_combined.163902	0.2	0.4	17.6	0.2	0.1	172.2	0.3	0	33.3	0	0.4	0.3	24	0	0.3	0	0.2	0	0.5	0	0.2	0	0	1	0	0
vanilla_combined.163903	4.5	3.9	2.9	6	3.9	3.1	4.8	2.7	2.1	1	3.8	1.1	1.4	0.9	4	1.2	1.4	0.9	4.6	0.9	1.3	7.5	4.4	7.2	14.5	9.1
vanilla_combined.163904	0.3	0.1	0	0.4	0.1	0.1	0.2	0.2	0	0.1	0.1	0.1	0.1	0.1	0.1	0	0.1	0	0.2	0.1	0.1	0.1	0.2	0.2	0.5	0.2
vanilla_combined.163905	0.4	0.6	0.7	0.3	0.7	0.7	0.8	1.1	0.8	1.7	1	1.2	2	1.9	1	1.1	2.1	1.1	0.7	0.9	1.6	0.7	0.7	0.8	0.9	0.8
vanilla_combined.163906	0.2	0.4	0.3	0	0.2	0.1	0.1	0.2	0.1	0.1	0	0.3	0.2	0.2	0.1	0.3	0.1	0.2	0	0.3	0	0	0.1	0.1	0.1	0.1
vanilla_combined.163907	0.4	0.2	0.2	0.6	0.3	0.2	0.3	0.2	0.1	0.1	0.2	0.1	0.1	0.1	0.2	0.1	0.1	0.1	0.2	0.1	0.2	0.3	0.3	0.3	0.5	0.5
vanilla_combined.163908	0.8	0.5	0.5	0.7	0.3	0.1	0.3	0.1	0.1	0.1	0.2	0.1	0.1	0.1	0.2	0.1	0.2	0.1	0.2	0.1	0.2	0.1	0.2	0.5	0.9	0.8
vanilla_combined.163909	2.6	4.5	3.6	2.5	5	1.9	2.7	5.1	1.3	3	3.6	3.4	2	3.4	3.6	3.5	3.4	3.2	3.4	3	3.7	2.7	2.1	3.4	3.5	4.3
vanilla_combined.16391	0.2	0.5	1.1	0.1	0.3	0.2	0.4	0.7	0.7	0.9	0.9	1.4	1.2	1	0.6	2.4	1.1	0.8	0.2	1.5	0.6	1.4	1.4	1.2	1.2	1
vanilla_combined.163910	0.3	0.3	0.7	0.4	0.3	1.1	0	0.2	0.1	0.2	0.3	0.2	0.2	0.4	0.2	0.2	0.2	0.4	0.6	0.6	0.6	0.1	0.2	0.1	0.1	0.1
vanilla_combined.163911	1.4	1.3	1.5	1.2	1.1	1	1	1	0.6	1.3	1.4	1	1.1	1.2	1.4	0.8	1	0.9	1.4	0.8	1.1	0.6	0.7	1.7	0.8	1.1
vanilla_combined.163912	0.6	0.8	2.7	0.5	0.4	0.7	0.3	0.5	1	0.5	0.3	0.4	4.1	0.4	0.4	0.5	1.6	1.1	0.5	0.8	1.7	0.4	0.7	0.6	0.3	0.1
vanilla_combined.163913	5.8	7.7	6.9	6	7.6	11.9	5.9	7.6	6.4	6.2	7.5	10.4	6.6	8.9	9.9	9.7	7.7	10.1	10.5	10.3	9.7	5.8	7.8	7.3	5.7	5.8
vanilla_combined.163914	0.2	0	0.2	0.3	0.7	0.2	0.2	0.2	0.1	0.2	0.5	0.3	0.3	0.2	0.1	0.2	0.1	0.1	0.1	0.2	0	0.8	0.9	0.2	0.3	0.1
vanilla_combined.163915	0.5	1.2	0.7	0.3	1.1	2.4	0.5	1.1	1.4	1.2	0.7	1.3	0.7	1.6	1	2	1.1	1.2	0.9	1.4	1.1	0.6	0.7	0.2	0.1	0.2
vanilla_combined.163916	0.7	0.1	0	1.4	0.1	0.1	0.3	0	0	0	0.2	0	0	0	0.2	0	0	0	0.1	0	0	0.3	0.5	0.5	1.8	0.6
vanilla_combined.163917	0.1	0.1	0.1	0.1	0.2	0.3	0	0.2	0.2	0.5	0.1	0	0.2	0.1	0	0.1	0.3	0.1	0	0.1	0	0.1	0.2	0.1	0.6	0.1
vanilla_combined.163918	4	4.7	4.7	3.8	5.2	5.6	3.3	4.3	3.3	4.3	4.4	4.7	4.3	5.4	4.4	5.2	4.7	6.2	5.6	6.3	5.7	3.6	4.5	4.5	3.2	4.2
vanilla_combined.163919	0.3	0.6	0.7	0.1	0.5	0.3	0.3	0.5	0.4	0.6	0.4	0.5	0.5	0.4	0.3	0.5	0.6	0.6	0.3	0.6	0.4	0.5	0.4	0.5	0.6	0.6
vanilla_combined.16392	0.4	0.5	0.6	0.4	0.4	0.2	0.3	0.5	0.2	0.5	0.3	0.6	0.5	0.5	0.3	0.4	0.6	0.5	0.4	0.4	0.5	0.2	0.3	0.4	0.1	0.4
vanilla_combined.163920	0.5	0.5	1	0.4	0.7	1.2	0.7	0.7	1	0.1	0.2	0.1	0.3	0.2	0.2	0.1	0.1	0.1	0.2	0	0	2.2	3.6	0.5	0.2	0
vanilla_combined.163921	2.4	2.9	4.8	2.4	2.8	6.8	2.1	1.8	2.9	1.6	2.6	1.9	2.9	1.7	2.2	2	3	1.9	2.5	2.2	3.7	3.3	2.8	4	2.2	2.3
vanilla_combined.163922	0.9	1.5	11.1	1	2	0.4	0.5	1.8	0.2	0.9	0.5	0.2	0.2	0.6	0.7	0.2	0.3	0.8	0.7	0.2	0.2	0.4	0.3	0.3	0.4	0.4
vanilla_combined.163923	1.2	1.6	2.1	1.2	1.9	2.5	0.9	1.7	1	2.4	1.3	2.2	1.8	2.4	1.6	2.8	1.9	7.2	2.3	4.3	2.9	0.6	1	1.7	1.3	1.4
vanilla_combined.163924	3.4	4.8	5.4	3.3	5	4.5	3.2	4	2.8	3.9	3	4.6	4.1	5.5	3.4	5.5	5.7	9.3	4.4	6.3	6.8	2.7	2.7	2.9	1.6	2.2
vanilla_combined.163925	0.2	0.4	0.8	0.1	0.2	0.2	0.1	0.3	0.2	0.2	0.2	0.4	0.2	0.1	0.2	0.2	0.2	0.1	0.2	0.1	0	0.2	0.3	0.2	0.3	0.1
vanilla_combined.163926	0.9	0.1	0	2	0.1	0	2.5	0	0	0.1	2.3	0.1	0	0.1	1.3	0.2	0.1	0	1.2	0.2	0	4.1	2	1.4	3.1	1.8
vanilla_combined.163927	0.3	0.3	0.1	0.3	0.2	0.2	0.5	0.6	0.3	0.7	0.6	1.1	0.6	0.3	0.3	0.2	0.1	0.4	0.2	0.6	0.3	0.4	0.6	0.3	0.4	0.1
vanilla_combined.163928	0.5	0.4	0.8	0.3	0.5	0.4	0.2	0.3	0.2	0.4	0.1	0.6	0.3	0.2	0.2	0.5	0.4	0.6	0.2	0.4	0.3	0.1	0.2	0.1	0.1	0.1
vanilla_combined.163929	1.9	1.8	1.3	0.5	2.7	1.4	1	1.9	2.9	3.8	0.4	0.8	2.8	0.4	0.2	1.9	0.6	0.5	0.6	0.5	0.1	0.4	0.5	0.6	2	1.2
vanilla_combined.16393	0.7	1.2	1.6	0.8	1.2	1.9	1.1	2.3	2	2.1	1.5	2.7	1.4	1.7	1.2	1.6	1.7	2.3	2.4	2.4	2.6	0.9	0.9	0.8	0.5	0.5
vanilla_combined.163930	0.1	0	0.1	0.1	0	0	0	0	0.1	0	0	0.1	0.1	0	0	0	0.1	0	0	0	0.3	0.1	0	0.3	0	0
vanilla_combined.163931	0.7	0.7	1.3	0.6	1.1	0.8	0.5	1	0.5	0.8	0.9	1	0.9	1	0.8	1	1.2	0.8	0.8	1.2	1.6	0.7	0.7	0.8	0.8	0.6
vanilla_combined.163932	0.4	0.6	0.5	0.4	0.8	0.3	0.2	0.5	0.2	0.3	0.2	0.4	0.4	0.3	0.2	0.3	0.2	0.2	0.1	0.2	0.3	0.2	0.1	0.2	0.7	0.5
vanilla_combined.163933	0.4	0.4	0.3	0.4	0.3	0.2	0.1	0.1	0.1	0	0	0.1	0.1	0.1	0.1	0.2	0.2	0.3	0.2	0.4	0.3	0.1	0.2	0.1	0.6	0.8
vanilla_combined.163934	0.7	0.8	0.1	0.8	0.8	0.5	1.4	0.5	0.1	0.5	1.6	1.5	0.1	1	3.6	1.2	0.2	0.2	0.7	0.2	0.2	0.3	0.3	13.3	3.9	3.4
vanilla_combined.163935	9.1	7.5	5.2	2.1	9.8	6.3	4.7	7.5	12.4	16.2	1.3	2.5	10.6	0.8	0.7	7.6	2.6	3.6	2.1	1.4	0.6	1.5	2.2	3.2	6.2	3.1
vanilla_combined.163936	0.7	0.2	0.8	0.7	0.2	0.3	0.4	0.1	0.3	0.1	0.4	0	0.1	0.4	0.4	0.1	0.2	0.4	0.5	0.1	0.1	3.3	2.8	3.3	2.9	0.5
vanilla_combined.163937	5.4	5.1	4.4	1.7	6.9	4.1	7.8	12	22	32.2	2.6	5.1	19.1	1.5	1	7.9	3.1	6.2	4	2.6	1.1	2.1	3.7	5	11.1	5.1
vanilla_combined.163938	1.4	0.5	0.1	0.7	0.2	0.1	0.4	0.3	0	0.2	0.3	0.3	0	0.3	0.1	0	0	0	0.1	0	0	0.4	1.3	0.3	0.1	0.1
vanilla_combined.163939	0.2	0.3	0.3	0.4	0.2	0.1	0.1	0.2	0.2	0.1	0.1	0.2	0.1	0.4	0.1	0.2	0.2	0.1	0.1	0.2	0.3	0.1	0.2	0.2	0.4	0.3
vanilla_combined.16394	1.1	0.1	0.1	0.2	0.2	0	0.3	0.1	0	0.1	0.2	0.1	0.1	0.1	0.1	0.1	0.1	0	0.3	0	0	0.7	0.4	0.5	4.1	1.1
vanilla_combined.163940	0.1	0.2	0.1	0.2	0.1	0.1	0.2	0.1	0.2	0.1	0.1	0.1	0.4	0.2	0.2	0.2	0.3	0.2	0.1	0.1	0.2	0.1	0.2	0.2	0.7	0.3
vanilla_combined.163941	0.2	0.2	0.3	0.2	0.2	0.3	0.1	0.2	0.2	0.2	0	0.4	0.4	0.2	0.1	0.2	0.3	0.1	0.1	0.2	0.2	0.1	0.2	0.1	0.3	0.3
vanilla_combined.163942	0.2	0.3	0.4	0.2	0.3	0.3	0.2	0.6	0.3	0.4	0.3	0.3	0.3	0.6	0.2	0.6	0.3	0.6	0.4	0.7	0.7	0	0.2	0.4	0.3	0.2
vanilla_combined.163943	0.5	0.6	0.7	0.4	0.5	0.2	0.3	0.2	0.2	0.4	0.1	0.3	0.3	0.2	0.2	0.2	0.2	0.5	0.1	0.2	0.2	0.2	0.3	0.2	0.2	0.2
vanilla_combined.163944	2.8	1.2	0.4	1.7	0.7	0.7	2	0.9	0.7	0.7	1.7	0.6	0.3	0.5	1.2	0.6	0.4	0.3	0.7	0.3	0.3	0.8	2.5	1.3	0.4	0.1
vanilla_combined.163945	0	0	0.1	0	0	0	0	0	0	0	0	0.1	0	0.1	0	0	0	0	0	0	0	0	0	0	0	0.1
vanilla_combined.163946	0.2	0.2	0.5	0.3	0.2	0.4	0.2	0.3	0.3	0.2	0.3	0.4	0.5	0.2	0.2	0.3	0.2	0.3	0.2	0.2	0.3	0.1	0.3	0.2	0.3	0.3
vanilla_combined.163947	0.1	0.2	0.8	0.3	0.3	0.2	0	0.1	0.1	0.2	0.1	0.1	0.2	0.1	0.1	0.1	0.2	0.2	0.2	0.2	0.2	0.1	0.2	0.1	0.2	0.1
vanilla_combined.163948	0.1	0.1	0	0.2	0.1	0	0.2	0.1	0.1	0.2	0.1	0.2	0.1	0.1	0.2	0.1	0.1	0.2	0.2	0.1	0.1	0.1	0.1	0.2	0.2	0.1
vanilla_combined.163949	0.2	0	0.2	0.2	0.1	0.2	0.2	0.3	0.1	0.1	0.2	0.3	0.1	0.1	0.3	0.1	0.1	0	0.1	0.2	0.2	0.1	0.3	0.1	0.2	0.1
vanilla_combined.16395	2.8	3.8	4.3	2.3	3.4	3.8	2.3	2.7	2	1.5	1.8	1.7	2.3	1.9	1.3	1.7	3.1	2.3	1.8	2.4	3	2.2	3	2.5	1.8	2.3
vanilla_combined.163950	0.3	0.3	0.5	0.2	0.2	0.4	0.3	0.3	0.3	0.3	0.3	0.4	0.6	0.3	0.2	0.3	0.4	0.2	0.1	0.2	0.4	0.2	0.3	0.4	0.4	0.2
vanilla_combined.163951	0.1	0.2	0.3	0.1	0.2	0.1	0.2	0.2	0.2	0.3	0.1	0.3	0.2	0.2	0.1	0.1	0.2	0.2	0.1	0.2	0.3	0.1	0.1	0.1	0.1	0.1
vanilla_combined.163952	7.6	1.5	1.7	1.9	1.9	0.4	3.2	1.4	1.1	2.9	0.7	0.5	1.5	0.5	0.4	0.9	0.3	0.3	1	0.2	0.2	5.9	2.4	3	13	3
vanilla_combined.163953	0.4	0.2	0	0.2	0.3	0.3	0.4	1	0.1	0.4	0.1	0.1	0.3	0.2	0.3	0.1	0.3	0.7	0.1	0.1	0.7	0.3	0.2	0.6	0.2	0.1
vanilla_combined.163954	0.2	0.3	0.3	0.3	0.1	0.1	0.2	0.3	0.2	0.3	0.2	0.4	0.3	0.2	0.2	0.4	0.2	0.2	0.1	0.3	0.2	0.3	0.3	0.1	0.2	0.2
vanilla_combined.163955	4.2	4	2.5	1.1	5.6	3	2.1	3.1	5.9	8.9	0.6	1.1	5	0.5	0.4	3.8	1.4	1.5	1	0.5	0.1	0.7	1	1.4	2.7	1.7
vanilla_combined.163956	7	8.4	8.6	4.1	7.5	22.9	4.5	7	34.8	25	6	27.9	27.5	52.3	21.6	69.5	53	61	35	80.3	76.1	14.6	9.8	8.7	3.9	3.3
vanilla_combined.163957	0.4	0.5	0.6	0.4	0.2	0.3	0.6	0.3	0.1	0.4	0.1	0.5	0.3	0.4	0.4	0.7	0.5	1.2	0.1	0	0.2	0.2	0.2	0.2	0.3	0
vanilla_combined.163958	0.2	0.2	0.2	0.3	0.1	0.2	0.4	0.3	0.3	0.3	0.4	0.4	0.2	0.2	0.3	0.3	0.3	0.1	0	0.2	0.4	0.3	0.3	0.3	0.7	0.6
vanilla_combined.163959	0.3	0.5	0.2	0.4	0.4	0.6	0.6	0.6	0.4	0.4	0.3	0.7	0.7	0.9	0.4	1	0.6	1	0.5	0.7	0.7	0.3	0.1	0.6	0.4	0.6
vanilla_combined.16396	0.4	0.6	0.9	0.6	0.5	0.3	1.1	1.4	0.7	1.6	1.3	1.9	1.3	1	0.8	1.1	1.1	0.8	0.5	0.9	0.4	0.3	0.5	0.4	0.4	0.3
vanilla_combined.163960	0.8	0.7	0.6	0.2	1	0.5	0.3	0.5	1	1.3	0.2	0.2	0.8	0.1	0.1	0.7	0.3	0.4	0.1	0.2	0	0.1	0.2	0.2	0.7	0.4
vanilla_combined.163961	0.4	0.4	0.8	0.2	0.8	0.7	0.2	0.7	0.8	1	0.3	0.3	0.8	0.1	0.1	0.3	0.8	0.3	0.2	0.1	0.3	0.5	0.5	0.2	0.6	0.3
vanilla_combined.163962	10.6	9.5	5.3	2.6	12.8	6.5	5	8.3	13.9	17.6	1	2.9	12.3	0.8	0.9	9.2	3.1	4	3	1.8	0.7	1.7	2.3	4	8.3	4.2
vanilla_combined.163963	2.2	2.3	1.2	0.5	2.8	1.5	1.1	1.8	3.5	4	0.3	0.8	2.5	0.3	0.2	1.6	0.5	0.6	0.6	0.4	0.1	0.4	0.7	0.7	2.1	1.2
vanilla_combined.163964	0.3	2.3	2.4	0.2	4.4	3.4	0.3	5.2	2.2	1	0.2	0.7	0.4	0.4	0.1	0.6	0.2	0.2	0.1	0.5	0.2	1	1.1	0.2	0.1	0.2
vanilla_combined.163965	0.1	0.1	0.1	0.1	0.1	0.4	0.2	0.3	0.4	0.1	0.2	0.1	0.3	0.2	0.2	0.2	0.3	0.1	0.2	0.1	0.2	0.1	0.2	0.2	0.2	0.1
vanilla_combined.163966	0.2	0.3	0.5	0.1	0.4	0.2	0.2	0.4	0.3	0.3	0.6	0.4	0.5	0.3	0.3	0.2	0.4	0.3	0.2	0.1	0.5	0.2	0.3	0.5	0.2	0.3
vanilla_combined.163967	0.1	0.1	0.3	0.1	0.2	0.3	0.2	0.1	0.3	0.3	0.2	0.4	0.4	0.2	0.1	0.2	0.2	0.2	0	0.1	0.1	0.1	0.1	0.1	0.2	0.2
vanilla_combined.163968	0.2	0.1	1.4	0.1	0.1	0.4	0.3	0.1	0.1	0.2	0.4	0.4	0.2	0.1	0.1	0.3	0.2	0	0.1	0.1	0.1	0.1	0.1	0.4	0.2	0.2
vanilla_combined.163969	0.4	0.3	0.4	0.3	0.3	0.6	0.3	0.5	0.4	0.5	0.4	0.8	0.5	0.7	0.5	0.6	0.7	0.4	0.4	0.5	0.6	0.4	0.3	0.7	0.6	0.6
vanilla_combined.16397	0.3	0.4	0.7	0.3	0.4	1.1	0.3	0.5	0.8	0.6	0.6	0.7	0.9	0.6	0.6	0.6	0.9	1	0.6	0.6	1.2	0.3	0.3	0.6	0.3	0.3
vanilla_combined.163970	0.1	0.2	0.2	0.1	0.1	0	0.1	0	0.1	0.1	0.1	0.1	0	0	0	0	0.1	0.3	0	0.1	0.1	0.1	0.1	0.1	0.2	0.1
vanilla_combined.163971	8.3	14.5	21.8	7.8	13.6	13.2	8.2	16.6	8.9	13.1	10	15.3	11.9	14.2	10.7	15.7	12.5	11.7	10.4	17.3	10.6	16.5	19.2	9.5	4.9	7.1
vanilla_combined.163972	2.2	2.1	2.7	2.4	2	2	2	2.2	1.7	2.1	2.2	1.5	2.4	4.2	3	2.3	3.5	3.9	2.5	2.7	3	1.7	1.8	2.2	1.2	1.5
vanilla_combined.163973	4.9	5.5	3.9	1.4	6.1	4	2.7	4.8	9.2	11.1	1	1.7	7	0.5	0.5	4.6	1.8	2.5	1.7	0.9	0.3	1.2	1.3	2.4	3.6	2.4
vanilla_combined.163974	0.1	0.1	0.1	0.1	0.1	1.5	0.2	0.2	24.5	0.1	0.4	0.2	18.8	0.1	0.4	0.1	20.6	0.2	0.6	0.1	40	1.7	1.3	0.1	0.1	0.1
vanilla_combined.163975	1.2	1.1	1	0.4	1.8	1	0.6	1.3	2.3	2.9	0.2	0.5	1.7	0.2	0.2	1.2	0.4	0.5	0.5	0.4	0.2	0.2	0.4	0.6	1.4	0.8
vanilla_combined.163976	1.7	1.7	1.6	0.5	2.2	1.2	1	1.6	3.8	5.9	0.5	0.8	4.1	0.2	0.3	1.7	0.6	0.6	0.6	0.5	0.2	0.5	0.7	0.8	2.2	1.2
vanilla_combined.163977	6.5	5.6	3.9	1.8	7.9	4.8	3.6	5.1	9.1	13.6	0.8	1.8	7.6	0.6	0.6	5.8	2	2.3	2.1	1.3	0.3	1.3	1.8	2.4	4.9	3.1
vanilla_combined.163978	2.1	1.9	1.4	0.6	3.2	1.6	1.2	2	3.5	4.6	0.4	0.9	2.4	0.3	0.2	2.2	0.7	0.9	0.6	0.7	0.2	0.4	0.6	0.7	2.1	1.5
vanilla_combined.163979	7.3	6.2	8	8.6	5.7	4.1	9	6.1	3.5	5.3	12.5	6.4	4.8	8.2	12.2	8.5	6.4	6.5	13	10	7.5	12.4	9.4	8.1	8	9.1
vanilla_combined.16398	3.3	5	3.9	3.7	5	7.6	4.6	5.8	7	6.5	6.4	6.7	6.4	7.4	5.2	5.6	5.8	9.3	4.9	7.5	6.3	3.3	5	3.5	3.9	3.4
vanilla_combined.163980	0.1	0.1	0.1	0	0.1	0	0.3	0.3	0.1	0.2	0.3	0.3	0.2	0.2	0.2	0.1	0.2	0.1	0.1	0.1	0.1	0	0.1	0.2	0.1	0.1
vanilla_combined.163981	0.2	0.6	0.3	0.1	1.4	0.5	0.2	1.6	0.5	0.7	0	0	0.1	0.1	0.1	0.1	0	0	0.1	0.1	0	0.2	0.2	0.1	0	0.1
vanilla_combined.163982	0.1	0.2	0.2	0.2	0.1	0.2	0.3	0.3	0.2	0.5	0.4	0.5	0.2	0.4	0.3	0.4	0.2	0.3	0.2	0.3	0.3	0.2	0.2	0.2	0.1	0.1
vanilla_combined.163983	0.1	0.1	0.1	0.2	0.1	0.1	0.1	0.1	0.1	0.1	0.1	0.1	0	0.1	0.1	0.1	0	0	0	0.1	0	0.1	0.2	0.1	0.1	0.1
vanilla_combined.163984	0.4	0.3	0.6	0.4	0.2	0.4	0.4	0.4	0.4	0.3	0.4	0.4	0.4	0.4	0.4	0.4	0.3	0.4	0.5	0.4	0.5	0.3	0.5	0.6	0.3	0.2
vanilla_combined.163985	0	0	0.2	0	0	0.1	0	0	0.4	0	0	0	0.5	0.1	0	0	0.1	0	0	0	0.2	0	0.1	0	0	0
vanilla_combined.163986	1.1	0.9	0.8	0.9	1.1	1.4	1.6	1.7	2	1.7	2.1	2.4	1.9	1.8	2.1	1.7	1.5	1.4	2.1	1.2	1.2	1.3	1.2	2.1	3.3	2.6
vanilla_combined.163987	0.4	0.7	0.5	0.1	0.4	0.4	0.5	0.6	0.4	0.1	0.3	0.2	0	0.2	1.3	0.2	0	0.2	1.3	0.1	0	2	0.9	7	0.1	0.2
vanilla_combined.163988	2.1	2.2	1.2	0.7	2.8	1.9	3.3	4.7	9.7	11.3	1.1	2.3	7.5	0.4	0.5	4.1	1.5	2.7	1.5	1.5	0.5	0.6	1.2	1.9	5	3
vanilla_combined.163989	0.1	0.3	0	0.2	0.1	0.4	0.6	0.5	0.2	0.3	0.8	0.3	0.2	0.3	0.3	0	0.1	0.2	0.4	0	0	0.4	0.7	0.2	0.5	0.1
vanilla_combined.16399	0.7	1	1.2	0.9	1.2	1.6	1	1.5	1.1	1.7	1.8	1.7	1.8	1.8	1.3	1.5	1.7	2.1	1.4	1.4	1.9	1.1	1.3	0.9	0.6	0.5
vanilla_combined.163990	0.4	0.7	0.8	0.6	0.8	0.3	0.3	0.4	0.4	0.5	0	0.2	0.5	0.4	0.1	0.2	0.5	0	0.2	0.2	0.3	0.3	0.3	0.4	0.2	0.7
vanilla_combined.163991	0.1	0.1	0.1	0.2	0	0.1	0.2	0.2	0.1	0.1	0.4	0.2	0.1	0.1	0.2	0.2	0.2	0.1	0.1	0	0.2	0.1	0.2	0.5	0.4	0.4
vanilla_combined.163992	0.1	0	0.1	0.2	0.3	0	0.5	0.4	0	0.5	0.5	0.5	0	0.7	1.3	0.6	0.1	0.8	0.2	0.6	0.4	0	0.1	0	0	0
vanilla_combined.163993	0.1	0.2	0.2	0.1	0.2	0.3	0.1	0.4	0.2	0.3	0.4	0.3	0.5	0.2	0.2	0.2	0.3	0.2	0.3	0.1	0.2	0.1	0.1	0.1	0.3	0.1
vanilla_combined.163994	1.2	1.1	1.5	1.3	1.2	2.2	0.7	0.8	1.2	0.5	1.1	0.6	0.9	0.3	0.9	0.3	0.8	0.2	0.9	0.1	0.5	1.1	1.2	0.8	0.7	0.7
vanilla_combined.163995	0.3	0.5	0.8	0.5	0.5	0.5	0.5	0.4	0.3	0.4	0.3	0.4	0.4	0.4	0.4	0.4	0.4	0.6	0.3	0.4	0.6	0.3	0.3	0.3	0.2	0.3
vanilla_combined.163996	0.3	0.2	0.3	0.4	0.3	0.3	0.2	0.3	0.2	0.3	0.3	0.3	0.4	0.1	0.2	0.1	0.3	0.1	0.1	0.1	0.2	0.2	0.2	0.3	1.4	0.6
vanilla_combined.163997	0.2	0.2	0.5	0.1	0.3	0.3	0.2	0.1	0.2	0.3	0	0.2	0.4	0.1	0.1	0.2	0.2	0.2	0.1	0.2	0.1	0.1	0.1	0.1	0.3	0.2
vanilla_combined.163998	1	1.2	1.5	0.9	1.5	1.4	0.3	0.5	0.4	0.3	0.3	0.7	0.7	0.4	0.4	0.5	0.4	0.3	0.5	0.5	0.8	0.6	0.9	0.6	1.3	0.4
vanilla_combined.163999	21.4	15.7	119	13.2	10	5.4	19.8	16.9	8.7	1.7	5.1	3	1	0.6	3.6	0.7	0.4	0.4	3.6	0.5	0.2	55.2	34.7	6.3	0.7	0.6
vanilla_combined.164	3	4.1	4	3.3	4	2.9	3.6	3.7	2	3.3	3.7	3.8	3.1	3.4	2.8	2.9	3.9	4	3.7	2.6	3.4	2.2	3	3.4	2.8	2.5
vanilla_combined.1640	2	2.6	3.5	2	3.1	2.7	2.3	3.2	1.6	2.6	2.4	2.5	2.1	1.5	1.9	1.5	1.4	1.6	1.8	1.5	0.9	2.1	3.3	1.7	1.2	1.1
vanilla_combined.16400	0.7	0.6	0.9	0.6	0.6	0.7	0.5	0.5	0.7	0.6	0.4	0.4	0.5	0.6	0.5	0.4	0.4	0.6	0.3	0.4	0.5	0.6	0.5	0.9	1.2	1
vanilla_combined.164000	0.2	0.3	0.2	0.3	0.4	0.3	0.2	0.6	0.4	0.8	0.6	0.9	1.3	1	0.5	1.1	1.8	0.7	0.4	1.1	1	0.2	0.5	1.4	0.3	0.9
vanilla_combined.164001	1.7	2	2.2	1.4	1.7	1.3	1.1	1.6	1	1.4	1.3	1.6	1.5	1.9	1.6	2.1	1.8	2.1	2	2.3	1.6	1.1	1.3	1.5	1.1	1.4
vanilla_combined.164002	1.6	0.8	0.7	1.3	0.7	0.8	0.8	0.4	0.3	0.3	0.7	0.7	0.2	0.6	1	0.6	0.5	0.4	0.7	0.7	0.5	0.6	0.4	2.3	4	4.1
vanilla_combined.164003	5	8.7	4.7	4.2	8.5	7.5	4.2	4.9	5.2	6	7.5	6.8	3.6	7.2	7.1	7.2	5.2	4.7	9.9	8.4	8.8	5.7	7.6	5.5	4.5	5.1
vanilla_combined.164004	1.6	1.7	1.6	1.5	1.5	1	1.7	1.2	0.7	1.2	1.1	1.5	0.7	1.4	1	1.6	0.9	1.8	0.6	2.2	1.2	0.9	1.2	0.9	0.2	0.3
vanilla_combined.164005	5.5	4.4	3.9	8.6	4.5	3.1	5	3.3	2.3	3.3	7.5	4	2.9	4.2	6.4	3.3	3.5	5.3	7.8	4.2	5.2	6.8	6.3	5.8	5.5	6.5
vanilla_combined.164006	0.1	0.2	0.2	0.1	0.1	0.1	0.1	0.3	0.2	0.5	0.1	0.5	0.4	0.4	0.1	0.4	0.3	0.2	0.1	0.2	0.1	0.1	0.2	0.1	0	0.1
vanilla_combined.164007	0.2	0.1	0	0.1	0.1	0.1	0.1	0	0.2	0	0.1	0.1	0.1	0	0.2	0.1	0.1	0	0.3	0.1	0.1	0.2	0.5	1.3	0.2	0.7
vanilla_combined.164008	1.8	2.1	2.4	2.1	1.7	1.4	1.7	1.6	1	1.3	1.2	2	1	1.8	1.4	1.9	1.3	2.5	1.2	2.3	1.7	1.7	1.5	1.1	0.6	0.7
vanilla_combined.164009	11.4	14.6	17.7	9.5	11.7	11.2	9.7	11.9	8.5	10.4	6.8	9.9	9.2	12.7	8.6	11.1	12.7	13.7	6.9	9.5	11.8	6.9	9.1	9.8	8.3	10.9
vanilla_combined.16401	150.6	265.5	36.9	119.2	132	25.3	125.6	117.3	25.4	68.5	156	64.7	8.5	36.9	95.8	34	10.5	37.1	191.4	37.4	19.1	11.2	6.7	9.3	12.9	133.6
vanilla_combined.164010	0.5	0.3	0.5	0.3	0.2	0.4	0.5	0.5	0.4	0.6	0.4	0.8	0.4	0.4	0.3	0.4	0.5	0.1	0.1	0.5	0.3	0.3	0.2	0.3	0.1	0.2
vanilla_combined.164011	0.3	0.7	0.1	0.3	0.8	0.1	0.3	0.3	0.1	0.3	0.2	0.4	0.1	0.2	0.4	0.2	0.2	0.2	0.4	0.1	0.1	0.1	0.2	0.3	0.1	0.5
vanilla_combined.164012	0.3	0.4	0.7	0.4	0.4	0.3	0.3	0.2	0.2	0.3	0.2	0.3	0.1	0.3	0.2	0.1	0.3	0.4	0.3	0.2	0.2	0.1	0.2	0.1	0	0.1
vanilla_combined.164013	2.8	3.4	2.3	3.1	2.9	2.1	2.6	2.7	2.1	2.8	2.7	3.2	3.5	3.4	2.8	3.7	3.7	3.3	3.5	4	3.4	1.9	2	2.8	3.4	3.1
vanilla_combined.164014	1.6	2.1	3.6	1.6	1.7	1.6	1.7	1.4	1.4	1.8	1	1.5	1.1	1.4	1	1.7	1.4	1.4	1.4	1.3	1.2	0.8	0.8	0.8	0.8	0.8
vanilla_combined.164015	0.1	0	0.3	0.1	0.1	0.8	0.1	0.2	0.3	0.3	0.1	0.2	0.3	0.4	0	0.2	0.2	0.2	0.1	0.1	0.3	0	0.1	0.2	0.1	0.2
vanilla_combined.164016	0.1	0.3	1.3	0.1	0.2	0	0.1	0.3	0.1	0.2	0	0.1	0	0.5	0.1	0.2	0.1	0.2	0	0	0	0.1	0.4	0.3	0.2	0.5
vanilla_combined.164017	0.1	0.3	0.1	0.3	0.5	0.2	0.5	0.5	0.3	0.3	0.2	0.4	0.3	0.2	0.3	0.3	0.2	0.1	0.1	0.3	0	0.4	0.4	0.7	0.5	0.6
vanilla_combined.164018	0.1	0.2	0.7	0.2	0.2	0.3	0.2	0.3	0.2	0.4	0.2	0.3	0.6	0.2	0.1	0.2	0.4	0.1	0	0.1	0.2	0.1	0.1	0.1	0.2	0.1
vanilla_combined.164019	0.5	0.7	1	0.7	0.5	0.4	0.4	0.4	0.4	0.7	0.6	0.7	0.5	0.6	0.5	0.6	0.7	0.9	0.7	0.6	0.6	0.5	0.5	0.5	0.6	0.5
vanilla_combined.16402	23.5	35.3	43.7	15.6	23.6	20.5	18.2	27.1	15.9	19.8	13.6	23.3	14.6	28.1	15.8	25.9	26.5	28	11.6	26.6	26.8	11.3	14.2	20.4	12.8	19.4
vanilla_combined.164020	0.2	0.1	0.1	0.1	0	0	0.2	0.3	0.2	0.2	0.4	0.5	0.3	0.3	0.3	0.2	0.1	0.2	0.1	0	0.1	0.1	0.1	0.2	0.2	0.1
vanilla_combined.164021	0.2	0.1	0.1	0.2	0.1	0.1	0.1	0.1	0	0.2	0.2	0.2	0.1	0.1	0.2	0.1	0.1	0.1	0.2	0.1	0.1	0	0.1	0.1	0.2	0.1
vanilla_combined.164022	2.1	2	1.1	0.6	2.8	1.1	0.9	1.4	2.9	3.6	0.2	0.7	2.7	0.2	0.2	1.6	0.6	0.9	0.7	0.5	0.2	0.2	0.5	0.6	1.5	0.9
vanilla_combined.164023	2.6	2.8	2	0.8	3.9	2	1.2	2.4	5.1	6.1	0.3	1.2	3.7	0.4	0.4	2.6	0.8	0.8	0.6	0.5	0.1	0.6	1	1	2.8	1.7
vanilla_combined.164024	0.4	0.4	0.8	0.2	0.2	0.5	0.2	0.2	0.2	0.2	0.2	0.3	0.2	0.4	0.3	0.3	0.4	0.3	0.4	0.1	0.7	0.2	0.1	0.1	0.1	0.2
vanilla_combined.164025	0.5	0.9	0.4	0.5	0.4	0.3	0.4	0.2	0.3	0	0.1	0	0.5	0	0	0	1.4	0	0	0	2.4	0.7	1	1.6	2	1.7
vanilla_combined.164026	0.2	0.1	0.1	0.1	0.3	0.4	0.2	0.2	0.3	0.5	0.4	0.7	0.4	0.4	0.3	0.2	0.2	0.3	0.3	0.1	0.5	0.3	0.4	0.2	0.4	0.2
vanilla_combined.164027	3.6	0.9	4	1.8	0.4	1.7	1.3	0.5	0.6	0.3	1.8	0.6	0.4	0.3	2	0.4	0.3	0.1	1.3	0.2	0.2	0.9	0.7	1.5	0.4	1.8
vanilla_combined.164028	0.2	0.1	0.2	0	0.2	0.2	0.1	0.2	0.2	0.5	0.2	0.5	0.3	0.4	0.1	0.3	0.5	0.3	0.1	0.1	0.2	0	0.3	0.2	0	0
vanilla_combined.164029	0.3	0.2	0.4	1	0.4	0.6	0.9	0.5	0.2	0.4	1.2	0.8	0.5	0.5	0.7	0.2	0.3	0.3	0.6	0.7	0.4	0.7	1.2	0.8	1.2	1.1
vanilla_combined.16403	0.1	0.3	1.7	0.1	0.5	0.3	0.1	0.5	0.2	0.3	0.1	0.2	0.4	0.2	0.1	0.2	0.2	0.2	0.1	0.1	0.3	0.1	0.5	0.4	0	0.1
vanilla_combined.164030	1.9	1.6	1	0.5	2.7	1.7	1.2	1.8	3	3.7	0.3	0.9	2.5	0.4	0.3	1.9	0.8	0.8	0.5	0.8	0.2	0.4	0.6	0.7	1.8	1.4
vanilla_combined.164031	2.4	3.5	3.2	2.6	3.9	2.1	2.2	2.6	1.5	1.8	1.5	1.7	2.4	1.5	1.6	1.4	1.8	1.1	1.9	1.4	1.6	2.4	2.5	1.7	1	1.3
vanilla_combined.164032	0.5	0.6	0.6	0.5	0.4	0.7	0.1	0.3	0.4	0.4	0.2	0.3	0.3	0.3	0.2	0.2	0.3	0.4	0.3	0.4	0.1	0.2	0.3	0.3	0.3	0.2
vanilla_combined.164033	0	0	0.1	0	0.1	0.1	0.1	0.1	0.1	0.1	0	0	0.2	0.1	0.1	0.1	0	0.1	0	0.1	0.1	0	0.1	0	0.2	0.2
vanilla_combined.164034	0.1	0.1	0.2	0	0.2	0	0.2	0.3	0.2	0.3	0.3	0.3	0.6	0.4	0.3	0.4	0.2	0.1	0.2	0.2	0.2	0.1	0.2	0.2	0.1	0.2
vanilla_combined.164035	2.4	2.5	1.9	0.9	3.1	1.8	1.6	2.9	4.7	6.6	0.5	1.1	3.7	0.5	0.4	2.4	0.8	1.1	0.5	0.7	0.3	0.6	0.9	0.9	2.2	1.5
vanilla_combined.164036	0.1	0.2	0.4	0.2	0.2	0.2	0.1	0.2	0.1	0.3	0.1	0.3	0.3	0.5	0.1	0.2	0.3	0.7	0.2	0.2	0.1	0	0.1	0.2	0.2	0.2
vanilla_combined.164037	8.2	9.4	9.4	7.4	9.3	14.6	8.2	10.2	12.8	8.5	10.5	10.9	15	10.8	11.9	10.7	13.3	11	13.6	11.5	13.5	5.8	4.9	12.8	4.7	6.5
vanilla_combined.164038	12.7	21.4	16.9	11.3	17.4	10.3	13.2	18.2	8.2	12.5	17	14	14.8	18.9	15.1	14	15.8	24.5	16.6	16.8	20.3	32.4	37.5	22	19.3	12.2
vanilla_combined.164039	0.3	0.2	0.4	0.4	0.2	0.1	0.3	0.1	0.1	0.4	0.3	0.2	0.4	0.2	0.5	0.3	0.3	0.2	0.1	0.3	0.2	0.1	0.3	0.3	0.3	0.1
vanilla_combined.16404	0.5	0.7	0.8	0.7	0.7	0.5	0.7	0.8	0.4	0.8	0.8	0.8	0.6	0.9	0.8	0.8	0.7	0.8	0.6	0.8	0.6	0.2	0.5	0.7	0.6	0.6
vanilla_combined.164040	0.3	0.4	0.9	0.1	0.7	0.2	0.3	0.4	0.3	0.7	0.2	0.6	0.6	0.5	0.3	0.3	0.4	0.6	0.1	0.4	0.1	0.3	0.6	0.3	0.3	0.4
vanilla_combined.164041	0.3	0.4	0.4	0.4	0.5	0.4	0.2	0.3	0.3	0.3	0.2	0.2	0.2	0.3	0.2	0.3	0.2	0.3	0.3	0.3	0.1	0.2	0.5	0.1	0.2	0.1
vanilla_combined.164042	0.3	0.3	0.4	0.2	0.2	0.3	0.1	0.2	0.1	0.2	0.1	0.2	0.1	0.3	0.1	0	0.2	0.5	0.2	0.3	0.3	0.2	0.1	0.3	0.5	0.2
vanilla_combined.164043	0.6	1	1.3	0.6	1	0.9	0.6	1.2	0.5	1.3	0.6	1	0.9	1.3	0.5	1	1.1	1.8	0.6	1.1	1	0.4	0.4	0.5	0.6	0.6
vanilla_combined.164044	0.1	0.1	0.3	0.1	0.2	0.3	0.2	0.2	0.1	0.2	0.1	0.3	0.3	0.3	0.1	0.2	0.2	0.3	0.3	0.3	0.2	0.1	0.1	0.3	0.2	0.2
vanilla_combined.164045	0.5	0.2	0.3	0.3	0.2	0.2	0.2	0.4	0.1	0.3	0.1	0.3	0.1	0.2	0.1	0.2	0.5	0.3	0.1	0.3	0.5	0	0.3	0.2	0.4	0.4
vanilla_combined.164046	0.1	0.1	0	0.2	0.2	0.1	0.2	0.1	0.2	0.4	0.2	0.1	0.3	0	0	0	0.3	0	0	0	0.2	0.1	0.5	0.1	0.8	0.3
vanilla_combined.164047	0.2	0.2	0.3	0.2	0.1	0.2	0	0.1	0.1	0	0	0.1	0.4	0.1	0.1	0.1	0.1	0	0	0.1	0.1	0	0.1	0	0.2	0.1
vanilla_combined.164048	0	0.2	0	0	0.2	0.1	0.1	0	0.1	0.1	0.1	0.1	0.1	0.1	0.2	0.1	0	0.5	0	0.1	0.2	0.1	0.1	0.2	0	0.1
vanilla_combined.164049	1.2	1.2	1.6	1.3	1.4	1.8	1.2	1	1.3	1.4	1.5	1.3	1.3	1.7	1.3	1.4	1.4	1.6	1.2	1.6	1.7	1.3	1.1	1.2	0.8	1
vanilla_combined.16405	2.8	3.7	5.1	3.3	3.7	5.7	2.4	2.4	2.4	2.8	2.8	2.7	3.2	3.5	2.7	2.7	3.4	5.2	3.7	4	4.5	2.7	2.4	2.3	2.8	2.4
vanilla_combined.164050	0.5	0.4	0.6	0.3	0.3	0.1	0.1	0.4	0.2	0.6	0.3	0.2	0.1	0.2	0.3	0.3	0.1	1	0.3	0.5	0.7	0	0.2	0.1	0.5	0.4
vanilla_combined.164051	0.1	0.1	0.6	0	0.2	0.4	0	0.1	0.3	0.2	0	0.1	0.4	0.3	0	0.2	0.6	0.3	0	0.1	0.2	0.1	0.3	0.1	0.1	0.2
vanilla_combined.164052	0.9	0.5	0.2	3.2	1.7	229.6	4.1	3.7	83.4	0.3	0.8	0.2	69.2	0	0.7	0.1	49.1	1	0.9	0.4	45.2	0.6	0.8	21.2	0	0.1
vanilla_combined.164053	0.3	0.2	0.2	0.2	0.1	0	0.4	0.1	0	0	0.1	0	0	0	0.1	0	0	0	0	0	0	0.6	0.6	0.2	0.3	0.4
vanilla_combined.164054	0.3	0.4	0.4	0.2	0.4	0.2	0.2	0.4	0.2	0.2	0.1	0.2	0.2	0.2	0.2	0.2	0.3	0.6	0.1	0.3	0.3	0.3	0.2	0.2	0.1	0.1
vanilla_combined.164055	0.2	0.4	0.7	0.1	0.6	0.8	0.1	0.4	0.3	0.7	0.1	0.5	0.4	0.2	0.1	0.3	0.3	0.5	0.2	0.6	0.3	0.1	0.2	0.1	0	0
vanilla_combined.164056	0.3	0.5	0.5	0.4	0.4	0.4	0.3	0.3	0.2	0.2	0.2	0.5	0.4	0.5	0.2	0.5	0.3	1.1	0.2	0.7	0.6	0.1	0.2	0.1	0.2	0.2
vanilla_combined.164057	1.3	0.9	0.8	0.3	1.2	0.9	0.6	1.2	2.2	2.8	0.3	0.4	2	0.2	0.3	1.3	0.4	1.1	0.5	0.6	0.1	0.1	0.4	0.7	1.6	0.9
vanilla_combined.164058	0	0	0	0	0	0	0.1	0.1	0	0.1	0	0	0.1	0.1	0	0	0	0.1	0	0	0.1	0	0.1	0	0	0.1
vanilla_combined.164059	0	0.1	0.2	0.1	0.1	0.3	0.1	0.2	0.3	0.2	0.2	0.2	0.8	0.2	0.1	0.1	0.3	0.4	0.2	0.4	0.2	0.2	0.1	0.4	0.1	0.2
vanilla_combined.16406	0.7	1	2.1	0.8	0.9	1.6	1	1.3	1.2	1.8	1.4	1.5	1.5	1.5	1	1.1	1.4	2	1.5	1.5	2.1	0.5	0.6	0.9	0.3	0.5
vanilla_combined.164060	0.2	0.2	0.1	0.2	0.1	0.1	0.2	0.1	0.1	0.2	0.2	0.1	0.1	0.1	0.1	0.1	0.1	0.1	0.1	0.1	0.1	0.1	0.1	0.2	0.5	0.3
vanilla_combined.164061	0.2	0.4	0.2	0.2	0.2	0.1	0.2	0.4	0.1	0.3	0.2	0.6	0.2	0.3	0.1	0.2	0.5	0.6	0.2	0.4	0.8	0.1	0.2	0.2	0.2	0.5
vanilla_combined.164062	1.8	2	2.7	2.1	2.3	2.3	1.9	2.3	1.5	2.4	2.2	2.3	2	2.4	2.1	2.5	1.8	2.8	1.8	2.2	2.4	1.8	2.1	1.8	1.1	1.5
vanilla_combined.164063	0.1	0.2	0.4	0.2	0.1	0.3	0.3	0.3	0.2	0.3	0.1	0.3	0.2	0.3	0.1	0.2	0.5	0.2	0.1	0.4	0.2	0.4	0.2	0.4	0.3	0.2
vanilla_combined.164064	1.1	1.6	1.8	1.1	1.4	0.9	1.1	1.1	0.6	0.8	0.8	1	0.9	1.7	1.1	1.2	1.3	1.9	1	1.4	1.6	0.9	0.9	1.4	1	0.8
vanilla_combined.164065	0.2	0.2	0.3	0.1	0.4	0.4	0.3	0.2	0.3	0.5	0.2	0.4	0.3	0.4	0.2	0.2	0.3	0.4	0.3	0.4	0.3	0.1	0.2	0.4	0.4	0.3
vanilla_combined.164066	0.3	0.6	0.5	0.2	0.3	0.4	0.1	0.1	0.3	0.1	0.1	0.1	0.2	0.2	0	0	0.2	0.1	0.1	0	0.1	0.1	0.1	0.1	0.1	0
vanilla_combined.164067	1	0.9	0.5	0.3	1.2	0.8	0.6	0.9	1.5	1.7	0.1	0.3	0.9	0.1	0	1.3	0.3	0.6	0.2	0.2	0.1	0.1	0.2	0.6	0.6	0.4
vanilla_combined.164068	0.1	0.1	0.1	0	0.1	0	0	0.1	0	0.1	0	0	0.1	0.1	0	0.1	0.2	0	0	0.1	0.1	0.1	0	0.1	0	0.1
vanilla_combined.164069	3.6	3.4	2.4	1	5.8	2.7	2.5	4.1	6.8	8.3	0.7	1.6	4.3	0.5	0.5	3.2	1	1.6	1.1	0.8	0.3	0.7	0.8	1.1	3.7	2.6
vanilla_combined.16407	0.3	0.5	0.5	0.3	0.6	0.5	0.3	0.5	0.5	0.3	0.2	0.6	0.4	0.3	0.2	0.4	0.3	0.3	0.2	0.3	0.3	0.2	0.5	0.1	0.1	0.1
vanilla_combined.164070	9.7	11.5	5.7	10.7	10	9.5	7.9	8.4	5.7	8.3	10.4	11.7	17.3	11.9	11	12.2	11.8	13.7	13.5	14.4	12.9	11.5	14.3	8.2	9.2	8.9
vanilla_combined.164071	2.1	2.7	3.1	2.5	2.8	4.6	3.6	3.2	4.4	4.8	9.6	7.3	4	5.4	9.4	5.8	4.1	5.3	6.3	5.7	5.8	1.1	0.8	5.7	5.4	6.8
vanilla_combined.164072	0.4	0.3	0.4	0.5	0.4	0.4	0.4	0.3	0.4	0.3	0.2	0.3	0.2	0.3	0.3	0.3	0.5	0.5	0.3	0.3	0.4	0.3	0.5	0.3	0.4	0.2
vanilla_combined.164073	0.2	0.8	0.7	0.2	0.6	0.9	0.2	0.5	0.8	0.1	0.2	0.7	0.6	0.3	0.3	0.7	1.1	0.2	0.5	1.5	1.7	0.3	0.2	0.1	0	0.1
vanilla_combined.164074	0.4	0.4	0.4	0.3	0.3	0.1	0.6	0.4	0.2	0.6	0.6	0.6	0.3	0.6	0.5	0.4	0.3	0.8	0.3	0.5	0.4	0.2	0.3	0.4	0.5	0.7
vanilla_combined.164075	0.2	0.2	0.2	0.2	0.1	0.1	0.2	0.2	0.1	0.2	0.2	0.3	0.2	0.1	0.1	0.1	0.3	0.1	0.2	0.2	0.2	0.1	0.1	0.2	0.7	0.3
vanilla_combined.164076	0.3	0.3	0.3	0.2	0.4	0.2	0.5	0.6	0.2	0.1	0.1	0.4	0.3	0.4	0.1	0.4	0.2	0.4	0.4	0.4	0	0.1	0.1	0.4	0.2	0.3
vanilla_combined.164077	0.4	0.4	1.4	0.4	0.4	0.7	0.3	0.3	0.2	0.3	0.2	0.3	0.3	0.2	0.1	0.2	0.3	0.4	0.2	0.3	0.3	0	0.1	0.3	0.3	0.3
vanilla_combined.164078	1.4	2.3	2.3	1.6	1.7	1.1	2.3	2.1	0.8	1.8	3.1	2.1	1.7	2.1	2.2	1.8	1.8	1.6	2.7	2	1.2	2.2	2.2	1.9	1.1	2.3
vanilla_combined.164079	0.2	0.4	0.3	0.3	0.6	0.3	0.4	0.7	0.3	0.2	0.4	0.3	0.2	0.1	0.2	0.1	0	0.1	0.1	0.1	0	0.2	0.2	0.1	0.3	0.1
vanilla_combined.16408	12.1	10.4	11.2	10.5	7.9	5.4	14.7	8.1	4.4	9.2	13.4	8.7	4.8	11.3	14.2	8.9	6.2	8.6	11.5	8.7	7.4	11.6	9.4	8.7	9.7	11.8
vanilla_combined.164080	1.7	1.2	1.8	1.4	1.4	1.9	1.6	1.8	1.6	1.4	1.4	1.9	1.1	1.7	2	1.9	1.2	1.5	1.6	1.7	1.2	1.9	1.6	1.1	0.8	1.1
vanilla_combined.164081	4.9	7.3	8.4	2.7	5	4	5.6	7.7	5.2	7	3.3	6.4	5.5	8.3	4.5	6.7	7.8	8.9	1.5	5.9	6.5	3.3	4.2	5.1	3.6	4.1
vanilla_combined.164082	0	0.2	0.5	0	0	0.5	0	0.2	0.3	0	0	0.1	0.4	0.2	0.1	0.1	0.1	0.2	0	0	0.2	0	0.5	0.1	0	0
vanilla_combined.164083	0	0.1	0.5	0.1	0.1	0.8	0	0.2	2.2	0.3	0.1	0.2	9.8	0.1	0.1	0.2	0.5	0.1	0.3	0.1	0.4	0.2	0.2	0	0.1	0
vanilla_combined.164084	0.4	0.4	0.1	0.5	0.5	0.3	0.6	0.4	0.3	0.3	0.7	0.4	0.2	0.3	0.5	0.4	0.3	0.2	0.4	0.3	0.3	0.7	0.8	0.5	0.6	0.6
vanilla_combined.164085	0	0	0	0	0	0	0	0	0.4	0	0	0	3.9	0	0	0	0	0	0.1	0	0	0	0	0	0	0
vanilla_combined.164086	0.1	0.1	0.2	0.2	0.1	0.2	0.1	0.1	0.1	0.1	0.1	0.1	0.1	0.1	0.1	0.1	0.2	0.2	0	0.1	0.1	0	0.1	0.1	0.1	0.2
vanilla_combined.164087	0.2	0.3	0.3	0.3	0.3	0.3	0.2	0.2	0.1	0.2	0.2	0.2	0.1	0.1	0.1	0.1	0.2	0.1	0.2	0.1	0.2	0.1	0.1	0.1	0.1	0.1
vanilla_combined.164088	3.9	2.2	0.2	5	2.5	0.5	4.9	3.8	1.6	3.1	5.7	5.6	1.4	3.7	4	5.7	1.7	1.2	4.7	5.8	0.6	0.1	0.6	0.9	0.1	3.6
vanilla_combined.164089	0.4	0.3	0.5	0.4	0.3	0.5	0.2	0.3	0.3	0.2	0.1	0.2	0.1	0.2	0.2	0.3	0.3	0.2	0.3	0.2	0.3	0.1	0.2	0.3	0.2	0.3
vanilla_combined.16409	4.8	7.8	6.4	5	8	8.9	4.6	6.6	6.9	5.4	6.5	6.3	5.7	6	5.5	5.8	5.6	7.1	6.2	6	7	8	9.7	5.4	4.9	3.8
vanilla_combined.164090	0.1	0	0.1	0.1	0.2	0	0.1	0.5	0.2	0.3	0.1	0.4	0.5	0.3	0.4	0.2	0.3	0	0.1	0	0.3	0	0.1	0.2	0.1	0.3
vanilla_combined.164091	1.2	1.9	4.3	1.1	1.3	6	1.2	1	4.9	1.2	2	1.9	2.5	2.2	2.1	2.6	3.1	2	1.4	1.5	4.7	1.1	0.7	1.1	0.4	1.8
vanilla_combined.164092	0.2	0.3	0	0.6	0.3	0.1	0.5	0.2	0	0.2	0.6	0.3	0.1	0.3	0.9	0.3	0.1	0.3	0.2	0.3	0	1.3	0.9	0.2	0.3	0.4
vanilla_combined.164093	0.7	0.6	0.3	0.8	0.5	0.3	0.6	0.5	0.2	0.5	0.6	0.5	0.2	0.3	0.5	0.2	0.4	0.8	0.4	0.3	0.1	0.1	0.2	0.2	0.2	0.4
vanilla_combined.164094	0.2	0.2	0.3	0.4	0.2	0.4	0.3	0.4	0.2	0.4	0.6	0.3	0.3	0.3	0.3	0.1	0.4	0.1	0.6	0.3	0.4	0.4	0.5	0.2	0.1	0
vanilla_combined.164095	1.9	1.1	1.3	2.3	1.4	0.5	1.7	1.4	0.4	1.4	1.3	1.5	0.9	1.5	1.6	1.1	1	1.4	0.7	0.8	0.7	1	1	1.7	2.2	2.3
vanilla_combined.164096	3	2.9	1.7	5	2.7	1.2	1.9	1.3	0.8	0.8	1.3	1.4	1.6	1	1.3	1.5	1.8	1	2	1.1	1.6	3	3.8	4.9	3.7	3.5
vanilla_combined.164097	0	0.1	0.6	0.1	0.2	0.1	0.2	0.4	0.2	0.4	0.1	0.6	0.2	0.6	0.2	0.3	0.2	0.5	0.2	0.1	0.1	0	0.1	0.2	0.2	0.2
vanilla_combined.164098	0.8	1.7	1.6	0.2	1.2	0.4	0.4	1.1	0.2	0.5	0.4	0.5	0.5	0.6	0.3	0.8	0.4	0.4	0.4	0.3	0.3	0.3	0.9	0.6	0.1	0.3
vanilla_combined.164099	2.7	2.6	1.6	1.9	2.7	3.4	1.9	2.2	2.5	2.2	2	3	3.2	3.2	2	2.3	3.4	2.8	2.6	2.8	4.1	4	5.9	2.9	2.4	2.5
vanilla_combined.1641	8.1	6.9	7	4.7	4.5	5.3	3.8	3.1	5.7	5.4	3.8	5.2	9.7	9.3	6.8	8	23.4	9.5	7.3	7.9	24.2	2.4	2	4.2	3.5	4.1
vanilla_combined.16410	0.9	3.3	15.4	0.2	2.4	35.9	0.3	1.3	8.9	0.2	0.2	0.2	0.8	0.1	0.4	0.1	0.6	0.2	0.7	0.5	1.8	3.2	8.6	22.1	0.5	0.4
vanilla_combined.164100	0.1	0.2	0.2	0.1	0.1	0.1	0.1	0.1	0.1	0.2	0.1	0.1	0.1	0.3	0.1	0.2	0.2	0.4	0.1	0.2	0.3	0.1	0.1	0.1	0.1	0.1
vanilla_combined.164101	0.2	0.3	0.2	0.1	0.1	0.1	0.2	0.4	0.2	0.6	0.5	1.2	0.5	1.1	0.5	0.8	0.9	1	0.4	1	0.6	0.1	0.3	0.3	0.4	0.3
vanilla_combined.164102	0.2	0.3	0.5	0.2	0.3	0.2	0.2	0.3	0.2	0.3	0.3	0.3	0.4	0.4	0.2	0.3	0.4	0.3	0.1	0.2	0.2	0.3	0.4	0.2	0.3	0.2
vanilla_combined.164103	3.8	8.9	7.8	3.6	10.2	11.3	3.7	10	7.4	6.9	2.8	11.1	5.7	6.9	2.3	10.6	6.7	5.7	2.2	17.4	7.5	7.6	10.8	7.6	5.1	4.5
vanilla_combined.164104	5.4	5.5	5.5	3.8	3.8	2.5	3.1	3.7	2.4	7.8	2.4	14	6.6	13.1	5.4	21.6	9.1	7.4	3.3	13.8	5.3	1	2.1	6.6	1.9	7.1
vanilla_combined.164105	1.2	1.4	2.5	1.3	1.9	3.1	1.6	2.3	3.5	2.9	2.6	2.5	3.4	2	2	1.6	2.8	1.4	1.5	1.1	2.2	1.5	1.8	1.7	1.3	1.2
vanilla_combined.164106	1.3	2.1	1	0.8	2	1.2	0.4	1.2	1	0.2	0.2	0.9	0.3	0.4	0.3	0.6	0.5	0.2	0.3	0.3	0.5	0.4	1.2	0.2	0	0.2
vanilla_combined.164107	0.4	0.4	0.5	0.3	0.3	0.2	0.4	0.5	0.3	0.5	0.4	0.4	0.4	0.5	0.4	0.4	0.6	0.4	0.3	0.7	0.5	0.2	0.2	0.3	0.3	0.3
vanilla_combined.164108	0.3	0.1	0.2	0.2	0.2	0.2	0.3	0.2	0.1	0.1	0.2	0.3	0.2	0.2	0.2	0.1	0.2	0.3	0.2	0.2	0.1	0.1	0.1	0.1	0.1	0.2
vanilla_combined.164109	0.7	0.2	0.1	0.3	0.4	0.3	0.7	0.2	0.4	0.3	0.2	1	0.6	0.4	0.4	1.2	0.4	0.5	0.2	1.3	1.1	0.3	0.3	0.5	0	0.2
vanilla_combined.16411	2.2	2.2	2.9	1.9	1.9	2.8	2.7	2.7	2.2	2.9	3.3	3.6	3	2.8	2.8	2.6	2.8	3.3	2	2.7	2.7	1.9	2.2	2.7	3.2	2.6
vanilla_combined.164110	2.8	3.7	4.7	3	3.9	3.4	4.5	5.5	3	6.2	6.8	5.4	5.6	3.8	6	3.4	3.6	4	4.5	2.5	3	4.2	4.6	9.1	4.6	5.3
vanilla_combined.164111	0.6	0.6	1.1	0.5	0.6	0.6	0.2	0.2	0.3	0.1	0.1	0.1	0.1	0.2	0.1	0.1	0.2	0.7	0.1	0.2	0.5	0.3	0.2	0.3	0.2	0.3
vanilla_combined.164112	0.4	0.4	0.8	0.4	0.5	0.8	0.4	0.4	0.5	0.6	0.8	0.6	0.7	0.3	0.4	0.2	0.4	0.7	0.5	0.5	0.5	0.5	0.5	0.5	0.6	0.4
vanilla_combined.164113	0.4	0.4	0.6	0.5	0.3	0.2	0.5	0.2	0.1	0.4	0.3	0.3	0.4	0.2	0.5	0.3	0.3	0.5	0	0.2	0.1	0.2	0.1	0.4	0.7	0.5
vanilla_combined.164114	30.2	24.9	1.7	29.6	22.4	2.9	20.1	13.7	3.1	5.7	18.3	13.8	0.7	5.8	30.4	9.9	0.7	1.8	16.2	5.1	0.4	7.5	9.6	4	1.7	23.2
vanilla_combined.164115	2	2.4	2.5	2	2	1.9	2	2.1	1.5	2.1	2	2.1	1.7	3	2.9	2.5	2.6	2.4	2.2	2.3	2.6	1.5	1.5	2.9	1.6	1.9
vanilla_combined.164116	9.1	4	1.5	12.8	4.5	1.9	10.5	3.2	1.6	1.7	8.8	2.5	1.5	2.1	6.6	2.4	1.8	1.4	6.6	1.8	1.6	20.7	14.7	11.3	14.5	10.1
vanilla_combined.164117	0.1	0.2	0.2	0.2	0.3	0.2	0.3	0.5	0.4	0.7	0.1	0.7	0.8	0.5	0.2	0.6	0.3	0.2	0.1	0.4	0.1	0.1	0.4	0.1	0	0.1
vanilla_combined.164118	0.4	8.8	1.5	0.1	15.3	1.1	0.1	5.3	0.4	0.3	0.1	0	0.1	0.1	0	0	0.1	0.2	0	0.1	0.4	0	0.1	0.2	0	0
vanilla_combined.164119	0.3	0.3	0.6	0.5	0.7	0.7	0.1	0.2	0.2	0.2	0.2	0.4	0.3	0.2	0	0.4	0.5	0.1	0.3	0.7	0.6	0.1	0.4	0.1	0.4	0.2
vanilla_combined.16412	0.6	1.1	0.4	0.8	0.9	1.5	0.8	0.9	1.1	0.7	0.9	0.8	0.7	0.7	0.8	0.5	0.7	0.5	1	0.5	0.8	0.6	1.5	0.4	0.2	0.4
vanilla_combined.164120	0.6	0.5	0.5	0.7	0.5	0.7	0.9	0.6	0.5	0.3	0.5	0.4	0.2	0.6	0.8	0.5	0.5	0.6	0.8	0.6	0.4	0.4	0.3	0.6	0.5	0.5
vanilla_combined.164121	0.4	0.2	0.5	0.4	0.4	0.3	0.5	0.5	0.4	0.8	0.6	0.6	0.6	0.8	0.6	0.5	0.8	0.6	0.8	0.5	1.1	0.3	0.4	0.6	0.9	0.8
vanilla_combined.164122	0.6	0.5	0.6	0.4	0.3	0.2	0.2	0.3	0.2	0.1	0.1	0.1	0.2	0.2	0.1	0.2	0.4	0.4	0.2	0.2	0.3	0.6	0.7	1	0.6	0.4
vanilla_combined.164123	0.5	0.2	0.5	0.6	0.4	0.7	0.4	0.2	0.4	0.5	0.3	0.2	0.2	0.3	0.2	0.5	0.5	0.5	0.3	0.5	0.4	0.4	0.4	0.3	0.3	0.3
vanilla_combined.164124	0.1	0.1	0.3	0.1	0.1	0.2	0.1	0.2	0.1	0.2	0.2	0.2	0.2	0.2	0.1	0.1	0.1	0.2	0.1	0.2	0.2	0.1	0.1	0.1	0.2	0.2
vanilla_combined.164125	0	0	0.7	0.2	0.1	1.3	0.1	0.1	0.5	0	0	0.1	0.4	0.1	0	0.1	0.3	0	0.1	0.1	0	0.2	0.2	0	0.1	0.1
vanilla_combined.164126	0	0.2	1.9	0	0.2	0.4	0	0.1	0.1	0	0	0	0	0	0	0	0	0	0	0	0	0	0	0	0.1	0
vanilla_combined.164127	0.1	0.8	4.1	0.2	0.7	12.3	0.4	0.8	0.5	0.7	0.4	0.2	0.1	0.8	0.4	0.1	0.1	0.7	0.2	0	0.1	0.4	0.5	0.1	0.1	0.3
vanilla_combined.164128	0	0.1	0	0	0.1	0.1	0.1	0.4	0.2	0.3	0.2	0.3	0.6	0.2	0.1	0.2	0.4	0.1	0.1	0.1	0.2	0	0	0.1	0.4	0.2
vanilla_combined.164129	1.1	1.3	5.5	1.1	1.2	1.1	0.8	1	0.9	1.8	1.1	1.1	1.8	1.9	1.2	1.2	2.1	1.9	1.3	1.5	2.2	1.5	1.4	1.4	1	0.8
vanilla_combined.16413	0.1	0.3	0.8	0.2	0.3	1.3	0.4	0.7	2.1	2.1	1.3	3.9	3	5	2.8	4.9	3.7	5.1	1.9	5.4	4.8	0.6	0.4	0.3	0.2	0.4
vanilla_combined.164130	2.3	0.4	0.4	0.6	0.7	0.3	0.9	0.5	0.9	1.3	0.2	0.2	0.8	0.1	0.1	0.3	0.1	0.2	0.3	0.1	0	1.8	0.6	0.7	5.1	1.3
vanilla_combined.164131	0.2	0.1	0.3	0.1	0.3	0.1	0.2	0.4	0.1	0.4	0.2	0.2	0.2	0.2	0.2	0.2	0.2	0.3	0.1	0.2	0.1	0.2	0.2	0.1	0.2	0.1
vanilla_combined.164132	0.8	0.6	1.2	1.1	0.7	0.5	0.6	0.4	0.2	0.5	0.6	0.5	0.4	0.6	0.6	0.4	0.5	0.7	0.6	0.6	0.7	0.5	0.5	0.7	1.3	1
vanilla_combined.164133	2.5	2.8	3.6	2.2	2.4	3.2	2.3	3.3	2	3.1	2.6	2.7	2.7	3.6	2.8	3.2	3.3	3.6	3.5	2.8	3.7	2.5	2.5	3	2.2	2.5
vanilla_combined.164134	0.2	0.3	0.4	0.4	0.3	0.4	0.4	0.3	0.3	0.4	0.4	0.3	0.4	0.3	0.2	0.2	0.5	0.8	0.4	0.4	0.6	0.9	0.4	0.4	0.5	0.2
vanilla_combined.164135	4.6	1.8	2.5	9.8	2.3	2.3	12.8	2.3	2.4	3.1	15.7	3.9	2.5	3.3	15.2	3.4	2.2	3.4	23.6	3.5	2.9	8.5	5.1	7.4	12.8	13.1
vanilla_combined.164136	2.7	0.5	0.5	0.7	0.8	0.4	1	0.7	0.9	1.4	0.4	0.4	1	0	0.1	0.6	0.1	0.2	0.3	0.2	0	1.7	0.7	1	5.4	1.4
vanilla_combined.164137	0.3	0.2	0.3	0.2	0.2	0.3	0.2	0.3	0.2	0.3	0.3	0.4	0.5	0.4	0.1	0.3	0.2	0.1	0.3	0.3	0.2	0.1	0.3	0.4	0.4	0.5
vanilla_combined.164138	0	0	0	0.1	0.1	0.1	0.2	0.1	0	0.2	0.1	0.1	0	0.2	0	0.1	0.1	0.3	0.1	0.1	0	0.4	0.1	0.1	0	0
vanilla_combined.164139	0.5	0.6	0.4	0.3	0.4	0.3	0.2	0.5	0.4	0.5	0.2	0.5	0.5	0.2	0.2	0.4	0.2	0.4	0.2	0.3	0.5	0.3	0.6	0.2	0.3	0.2
vanilla_combined.16414	5.8	5.2	5.5	7.5	5.2	4.4	6.7	5.4	3.1	4.7	6.6	5.3	4.4	6.2	7.4	5.2	5.3	5.1	8	5.6	6.2	7.5	6.8	8.4	7.7	7.7
vanilla_combined.164140	0.2	0.2	0.3	0.1	0.1	0.1	0.1	0.1	0.1	0.1	0.1	0.1	0.2	0.1	0.1	0.1	0.2	0.1	0.1	0.1	0.1	0.2	0.2	0.3	0.3	0.2
vanilla_combined.164141	4.8	4.4	3.1	1.4	5.6	3.6	2.6	4.5	7.3	9.8	0.7	1.7	6.7	0.4	0.4	5	1.8	2.2	1.5	1	0.4	1	1.4	2.1	4.2	2
vanilla_combined.164142	0.3	0.1	1.1	0.5	0.1	0.1	0.6	0.1	0	0.1	0.3	0.1	0	0.1	0.1	0.1	0.1	0.1	0.1	0	0.2	0.3	0.2	0.3	4.3	0.6
vanilla_combined.164143	0.2	0.1	0.2	0.3	0.2	0.1	0.3	0.3	0.2	0.2	0.2	0.6	0.2	0.1	0.2	0.4	0.2	0.3	0.1	0.2	0.1	0.1	0.2	0.1	0.2	0.2
vanilla_combined.164144	1.8	2.2	1.7	3	2.9	2.5	4.8	3.4	2.9	6.4	11.1	3.5	2.9	5.6	8.1	3.5	2.9	6.8	10.2	4.5	3.8	1.4	1.4	3.1	5.3	2.5
vanilla_combined.164145	1.3	1.4	1.8	1.1	1.2	1.3	1.2	1.6	1.1	1.3	1.2	1.3	1.2	2.1	1.2	1.5	1.8	2.2	1.2	1.4	1.6	1.6	1.5	1.2	0.8	1.1
vanilla_combined.164146	0.3	0.3	0.3	0.1	0.2	0.4	0.2	0.2	0.2	0.2	0.2	0.1	0.7	0.4	0.2	0.1	1	0.5	0.2	0.1	0.9	0.5	0.5	0.2	0.3	0.2
vanilla_combined.164147	1.5	1.5	1	0.4	1.9	1.1	0.7	1.2	2.1	3.2	0.3	0.7	1.9	0.2	0.3	1.6	0.3	0.7	0.4	0.4	0.2	0.3	0.5	0.7	2	1.1
vanilla_combined.164148	0.1	0	0.2	0	0.1	0.1	0.2	0.2	0.1	0.4	0.4	0.3	0.1	0.2	0.3	0.2	0.2	0.7	0.4	0.2	0.2	0.1	0	0.1	0	0.1
vanilla_combined.164149	2.1	2.2	1.8	2.1	2.2	1.4	1.4	2.2	1.1	1.3	1.5	1.1	0.8	1.5	1.2	1	0.8	1.4	1.3	1.4	0.9	2.5	2.1	1.5	0.8	0.8
vanilla_combined.16415	2.8	3.5	6	3.1	3.9	2.6	3.5	4.7	2.4	5.4	3.9	4.9	4.8	5.3	3.2	3.8	4.7	4.8	2.9	3.9	4.6	2.7	3.3	3.8	2.2	2.8
vanilla_combined.164150	2.1	2.4	1.4	0.7	3.7	1.7	1.4	2.1	4.4	5.9	0.5	1.2	3.7	0.5	0.6	2.5	1	1	1.1	0.4	0.2	0.5	0.7	1.2	2.9	2.2
vanilla_combined.164151	1.4	0.3	0.2	0.4	0.5	0.1	0.6	0.2	0.3	0.4	0.1	0.1	0.3	0	0.1	0.1	0.1	0.1	0.3	0.1	0	0.7	0.4	0.4	4.2	0.8
vanilla_combined.164152	0.7	0.8	1.6	0.7	0.7	0.6	0.7	0.8	0.5	1.1	0.5	1	0.9	1.2	0.6	0.7	1.1	1.2	0.7	0.7	1.2	0.3	0.3	0.6	0.6	0.8
vanilla_combined.164153	0.1	0.1	0.1	0.2	0.2	0.1	0.2	0.5	0.2	0.2	0.4	0.5	0.6	0.1	0.2	0.2	0.4	0.1	0	0	0.2	0.1	0.1	0.3	0.5	0.3
vanilla_combined.164154	0.3	0.3	0.6	0.3	0.4	0.4	0.3	0.3	0.4	0.5	0.5	0.4	0.5	0.5	0.3	0.6	0.3	0.8	0.7	0.7	0.5	0.1	0.4	0.2	0.2	0.3
vanilla_combined.164155	16.9	19.4	20.8	19	18.3	12.5	16.7	19.4	11.7	16.6	15.7	18.9	13.5	17	19	18.9	13.9	13.2	19.5	18.2	12.9	19.6	21.2	14.8	10.5	13.5
vanilla_combined.164156	10.2	9.7	5.9	2.7	13.3	7.4	5.2	8.9	15.2	19.5	1.7	3.3	13.4	0.6	0.8	6.9	2.9	4.6	3.5	2.4	1.1	2.2	3.1	4.5	8.9	3.3
vanilla_combined.164157	2.7	2.7	2.2	1.1	4.3	2.5	1.3	2.7	4.7	6.7	0.3	1.4	3.7	0.5	0.3	2.7	0.9	1.2	0.9	0.7	0.3	0.5	0.8	1.1	2.7	1.5
vanilla_combined.164158	1.3	1.1	0.8	0.6	1.7	1.1	0.7	0.9	1.9	2.2	0.1	0.3	1.2	0.2	0.2	1.1	0.5	0.5	0.2	0.3	0	0.4	0.4	0.5	1.2	0.9
vanilla_combined.164159	0.2	0.2	0.4	0.2	0.2	0.2	0.3	0.6	0.4	1	0.3	1	0.7	0.6	0.3	0.5	0.7	0.2	0	0.2	0.2	0.1	0.2	0.2	0.4	0.3
vanilla_combined.16416	3.3	4.2	5.7	2.6	3.7	3.7	3.2	4.1	2.4	3.4	3.4	4	3	4.3	3.1	3.3	3.1	4.7	2.9	4.2	3.3	2.1	3	3.4	1.6	2.5
vanilla_combined.164160	0.3	0.1	0.2	0.1	0.1	0.1	0.3	0.2	0.1	0.1	0.2	0.1	0.1	0.1	0.2	0.1	0.1	0.1	0.2	0.2	0.1	0.2	0.2	0.3	0.5	0.4
vanilla_combined.164161	0.1	0	0.5	0.1	0.1	0.1	0	0.1	0.2	0.1	0.1	0.1	0.1	0.1	0.1	0.2	0.1	0.2	0.1	0	0.1	0.2	0.1	0.1	0	0.1
vanilla_combined.164162	0.1	0.1	0.1	0.1	0.1	0.1	0.1	0.2	0.1	0.1	0.1	0.1	0.1	0.1	0.1	0.1	0.1	0.1	0.1	0.1	0.1	0.1	0.1	0.2	0.3	0.3
vanilla_combined.164163	2.5	2.3	1.8	0.9	3	1.7	1.3	2	3.9	5.7	0.3	1	2.7	0.5	0.3	2.3	0.8	1.4	1	0.6	0.2	0.7	0.8	1	2.1	1.2
vanilla_combined.164164	0.3	0.7	0.6	0.2	0.8	0.8	0.2	0.5	1.1	0.9	0.2	0.2	0.9	0.2	0.1	0.3	0.7	0.2	0.1	0.2	0.4	0.6	0.5	0.2	0.8	0.3
vanilla_combined.164165	5.1	4.2	3.3	1.3	6.2	3.7	2.5	4.2	7.5	10.8	0.8	1.6	6.9	0.4	0.4	4.8	1.6	2.1	1.3	1	0.4	1.1	1.3	1.9	4	2
vanilla_combined.164166	2.3	2.2	1.2	0.6	3.2	1.6	1.2	2.1	3.6	4.7	0.3	1.1	2.6	0.3	0.3	2.4	0.7	1.1	0.6	0.6	0.2	0.2	0.5	0.7	2.2	1.9
vanilla_combined.164167	6.2	12.5	16.9	4.1	6.9	6	8.3	11.7	6	14.6	5.7	9.6	8.8	12.5	6.2	10.3	9.7	9.6	4	11.6	7	4.5	6.5	6.9	8.1	6.2
vanilla_combined.164168	0.5	0.4	0.9	0.5	0.2	0.4	0.3	0.3	0.2	0.3	0.1	0.3	0.2	0.4	0.2	0.3	0.3	0.4	0.2	0.3	0.3	0.5	0.5	0.2	0.2	0.2
vanilla_combined.164169	0.4	0.6	0.8	0.4	0.4	0.4	0.5	0.4	0.3	0.3	0.3	0.5	0.3	0.4	0.4	0.4	0.2	0.4	0.4	0.6	0.2	0.4	0.4	0.2	0.3	0.4
vanilla_combined.16417	2	3	4.1	2.1	3.2	2.5	2	3.1	2.2	3.1	2.5	2.3	3.1	2.6	2.1	2.1	2.5	2.1	2.1	1.6	2.7	1.8	2.2	2.3	1.4	2
vanilla_combined.164170	0.6	0.2	0.1	1.1	0.3	0	0.7	0.2	0.1	0.3	0.4	0.1	0.1	0	0.3	0	0	0	0.3	0	0	0.3	0.3	0.3	1.4	0.5
vanilla_combined.164171	4.8	0.3	0.1	2.2	0.3	0.2	0.9	0	0.1	0	0.2	0	0	0	0	0	0	0	0	0	0	0	0.1	2.4	0	0
vanilla_combined.164172	1.1	1.6	2.5	1	1.3	1.6	1.1	1.5	1.5	1.4	1.4	1.9	1.8	1.5	1.5	1.2	1.4	2.2	2.2	2	1.6	1	1.6	1.1	1.3	0.9
vanilla_combined.164173	0.1	0.2	0.1	0.1	0.1	0.1	0.1	0.2	0.4	0.1	0.2	0.1	0.2	0.1	0.1	0.1	0.2	0.2	0	0.2	0.1	0.1	0	0.1	0.3	0.1
vanilla_combined.164174	0.4	0.4	0.3	0.2	0.4	0.4	0.1	0.3	0.4	0.3	0.2	0.3	0.3	0.4	0.1	0.3	0.2	0.2	0.2	0.2	0.2	0.3	0.3	0.1	0.2	0.2
vanilla_combined.164175	0.2	0.1	0.3	0.3	0.3	0.3	0.2	0.1	0.3	0.1	0.3	0	0.2	0.2	0	0	0.1	0	0.4	0	0.2	0	0.4	0.3	0.1	0.1
vanilla_combined.164176	0.3	0.4	1.9	0.3	0.6	4.6	0.1	0.1	3.1	0	0.1	0	0.2	0	0.1	0	0.1	0.1	0	0	0.1	1.6	2.8	0.3	0.1	0.1
vanilla_combined.164177	2.8	3.8	2.8	5.1	4.1	5.7	3.1	3.1	3	1.5	2.3	2.1	1.6	3.1	3.5	3	2.4	4.9	10.3	6.1	4.5	5.1	2.9	2.6	4	2
vanilla_combined.164178	0.1	0.2	0.2	0.3	0.3	0.3	0.5	0.4	0.3	0.2	0.4	0.2	0.1	0.2	0.1	0.2	0.1	0.2	0.3	0	0	0.5	0.4	0.2	0.2	0.2
vanilla_combined.164179	0.8	0.9	0.7	0.9	0.6	0.4	0.7	0.7	0.6	0.5	0.3	0.6	0.4	0.5	0.5	0.5	0.6	0.5	0.3	0.4	0.4	0.3	0.4	0.5	0.4	0.5
vanilla_combined.16418	0.4	0.3	3	0	0	2	0.1	0	2.2	0.6	0.9	1.5	0.5	0.5	1.9	0.9	0.3	0.5	5.3	1.6	0.1	0	0.1	0.4	0.2	0.8
vanilla_combined.164180	23.3	19.8	15.1	15.8	10.9	11.6	22.4	18.7	14.6	18.6	10.9	19.8	11.5	26.3	16	25.6	19.4	18.5	10.3	19.9	17.8	8.4	8.8	10.8	7.1	11.2
vanilla_combined.164181	0.1	0.1	0.1	0.1	0.1	0.1	0.1	0.2	0.3	0.1	0.2	0.2	0.2	0.2	0.2	0.2	0.4	0.1	0.1	0.1	0.2	0.2	0.1	0.1	0.1	0.1
vanilla_combined.164182	0.7	0.6	0.8	0.8	0.5	0.7	0.5	0.4	0.6	0.5	0.6	0.9	0.7	0.4	0.6	0.6	0.5	0.4	0.6	0.7	0.3	0.3	0.3	0.2	0.2	0.2
vanilla_combined.164183	0.2	0.2	0.2	0.3	0.2	0.1	0.2	0	0.2	0.1	0.3	0.1	0.3	0.3	0.3	0.2	0.3	0.5	0.4	0.1	0.1	0.1	0.2	0.4	0.1	0.4
vanilla_combined.164184	0	0	0	0	0	0	0.3	0.6	0.2	0.3	0.5	0.5	0.1	0.1	0.3	0.1	0.1	0	0.1	0	0	0	0	0	0	0
vanilla_combined.164185	0.1	0.3	0.6	0.3	0.3	0.1	0.2	0.4	0.2	0.3	0.4	0.5	0.6	0.3	0.2	0.1	0.2	0.2	0	0	0.1	0.4	0.2	0.6	0.9	0.5
vanilla_combined.164186	0.2	0.3	0.4	0.2	0.2	0.2	0.1	0.2	0.2	0.2	0.1	0.2	0.3	0.1	0.1	0.2	0.1	0.2	0.1	0.2	0.1	0.2	0.1	0.2	0	0.1
vanilla_combined.164187	0.2	0.2	0.2	0.4	0.3	0.2	0.2	0.3	0.1	0.3	0.3	0.2	0.7	0.3	0.3	0.4	0.2	0.3	0.5	0.2	0.3	0.4	0.3	0.3	0.1	0.3
vanilla_combined.164188	0.3	0.3	0.7	0.1	0.4	0.1	0.2	0.2	0.1	0.4	0.2	0.3	0.5	0.2	0.1	0.3	0.3	0.8	0	0.8	0.4	0.2	0.2	0.1	0.1	0.1
vanilla_combined.164189	0.1	0.1	0.1	0	0	0	0.2	0.2	0.3	0.2	0.1	0.3	0.6	0.6	0.1	0.3	0.4	0	0.1	0.2	0.3	0	0.2	0.1	0	0.1
vanilla_combined.16419	0.3	0.3	0.4	0.4	0.4	0.2	0.4	0.4	0.3	0.3	0.3	0.4	0.4	0.3	0.3	0.3	0.3	0.3	0.3	0.2	0.3	0.3	0.4	0.2	0.2	0.3
vanilla_combined.164190	0.3	0.1	0.4	0.2	0.3	0.3	0.3	0.1	0.2	0.1	0.2	0.2	0.2	0.3	0.4	0.1	0.3	0.2	0.3	0.1	0.1	0.3	0.3	0.5	0.5	0.2
vanilla_combined.164191	0.1	0.1	0.1	0	0.2	0	0.2	0.1	0.2	0.3	0.2	0.4	0.4	0.1	0.1	0.3	0.5	0.2	0.2	0.1	0.1	0	0	0.1	0.1	0.1
vanilla_combined.164192	0.2	0.2	0.2	0.2	0.2	0.3	0.2	0.1	0.1	0.2	0.1	0.3	0.2	0.2	0.2	0.2	0.2	0.2	0.3	0.3	0.2	0.1	0.1	0.2	0.1	0.1
vanilla_combined.164193	8.5	6.5	4.5	17.2	8.2	9	15.8	11.3	8.1	23.3	24.2	13	23.5	33	17	10	32.3	36.8	22.4	10.2	32	18.8	11.5	19.3	33.2	18.3
vanilla_combined.164194	1.7	1.9	1.6	1.4	2.1	1.2	1.8	2.1	1.3	2.6	1.4	2.1	2.3	2.6	2.2	2.3	2.2	3	1.9	2.2	3.1	0.5	0.9	0.8	0.5	0.6
vanilla_combined.164195	1.4	1.6	2	1.4	1.2	1	1.2	1.8	0.8	2.5	2.1	3.1	2.1	3.2	2.1	3.3	2.9	2.9	2.2	2.5	2.5	1	1.2	1.9	1.2	1.9
vanilla_combined.164196	0.3	0.4	0.2	0.2	0.3	0.3	0.3	0.3	0.2	0.6	0.5	0.6	0.6	0.7	0.3	0.5	0.7	0.9	0.5	0.3	0.6	0.1	0.2	0.2	0.2	0.3
vanilla_combined.164197	0.3	0.3	0.4	0.2	0.3	0.1	0.3	0.1	0.1	0.2	0.1	0.2	0.1	0.4	0.3	0.2	0.3	0.3	0.2	0.1	0.2	0.4	0.4	0.8	1.3	0.5
vanilla_combined.164198	1.2	1.1	1.2	0.7	1	0.6	0.4	0.3	0.3	0.1	0.3	0.2	0.3	0.2	0.1	0.2	0.7	0.1	0.3	0.1	1	0.4	0.5	0.3	0.2	0.2
vanilla_combined.164199	0.2	0.2	0.2	0.2	0.3	0.1	0.1	0.2	0.1	0.2	0.1	0.6	0.2	0.3	0.1	0.7	0.3	0.4	0.1	0.7	0.2	0	0.3	0.1	0	0.1
vanilla_combined.1642	14.8	19.3	14.2	8.3	10.8	8.7	12.1	15.4	10.6	13.3	10	13	11.5	13.1	8.6	10.3	12.7	12.6	6.3	8.9	11.3	8.3	9.8	10.3	8.5	9.6
vanilla_combined.16420	4.6	3.9	6.6	4.5	3.5	4.1	4.4	3.7	3	3.1	4.2	4.1	3.2	3.8	4.2	4.3	4	3.2	4.4	4.1	3.9	5.7	5.9	3.4	2.5	3
vanilla_combined.164200	2.4	2.8	2.9	2	2.3	2.1	2.4	2.9	2	3.2	1.9	3.9	2	2.8	1.8	3	2.8	1.7	1.6	2.7	1.6	1	1.9	1.6	0.8	1.6
vanilla_combined.164201	4.2	5.2	9.5	3.9	5.2	11.7	5.1	5	6.6	3.7	3.8	5.2	3.5	5.1	3.9	4.3	3.7	3.9	3.8	3.9	3.6	6.1	6.2	3.3	1.9	2
vanilla_combined.164202	1.9	2.6	8.1	2.6	2.9	1.3	2.2	2.4	1.3	2.3	2.9	2.5	3	2.3	3.3	2.3	5.3	1.9	2.9	1.8	2.8	4.4	3.2	4.1	4.5	3.1
vanilla_combined.164203	0.2	0.4	0.4	0.3	0.5	0.4	0.1	0.4	0.2	0.3	0.4	0.3	0.2	0.4	0.3	0.5	0.4	0.7	0.2	0.5	0.3	0.1	0.2	0.2	0.1	0.3
vanilla_combined.164204	16.7	17	29.6	11.3	12.6	17.2	13.8	14.9	13.7	14.9	11.6	14.9	14.4	18	11	12	19.7	16.3	7.2	11.1	15.3	7.3	8.3	14.5	14.2	17.2
vanilla_combined.164205	0.7	1	1.1	0.5	0.7	0.9	0.4	0.5	0.5	0.1	0.3	0.2	0.2	0.1	0.1	0.1	0.1	0.1	0.2	0	0.1	2.1	2.7	0.3	0.1	0.1
vanilla_combined.164206	0.5	0.2	0.6	0.2	0.5	0.2	0.1	0.1	0.1	0	0	0.1	0	0.1	0.1	0.4	0	0.2	0.3	0.4	0.2	0.1	0.1	0.2	0.2	0.2
vanilla_combined.164207	0.6	0.7	0.7	0.3	0.2	0.3	0.4	0.1	0.1	0.1	0.1	0.1	0.2	0.2	0.2	0.1	0.4	0.1	0.3	0.1	0.3	0.4	0.5	0.4	1.5	0.8
vanilla_combined.164208	0.6	0.5	0.4	0.5	0.4	0.5	0.3	0.4	0.2	0.4	0.2	0.4	0.2	0.5	0.2	0.5	0.4	0.5	0.2	0.4	0.7	0.4	0.3	0.3	0.3	0.4
vanilla_combined.164209	1	2.8	2.3	1.4	3	2.3	1.3	2.5	1.9	1.5	1.8	2.7	1.9	2.5	1.5	2.5	1.8	2.7	2	3.1	2.6	0.8	2	1.3	0.5	0.7
vanilla_combined.16421	0.7	0.6	0.4	0.5	0.8	1.3	0.7	0.8	1.3	1.4	1.1	1.8	1.2	1.5	1.3	1.8	1.7	1.6	1.6	2.5	2.2	0.4	0.5	0.9	0.6	0.6
vanilla_combined.164210	0.8	0.7	0.3	0.9	0.8	0.8	0.8	0.7	1	0.5	0.8	1.1	2.1	0.6	0.6	0.9	1.5	0.7	0.5	0.7	1.4	0.2	0.9	0.5	0.3	1.1
vanilla_combined.164211	0.9	0.7	0.4	0.9	0.9	0.8	1.1	1.1	0.8	1.2	2.1	1.5	0.3	1	2	1.3	1.3	1.3	2.1	1.3	1.4	0.8	0.7	1	0.8	1.2
vanilla_combined.164212	1.5	2	1.9	2.1	1.9	1.3	1.5	1.8	1.2	1.2	1.5	0.9	1.9	1.5	1.2	1	1.2	1.1	1.4	1	1.2	1.2	2.3	1.6	0.5	1
vanilla_combined.164213	0.1	0.1	0.2	0.2	0.2	0.2	0.2	0.4	0.3	0.2	0.2	0.2	0.1	0	0.2	0.1	0.2	0.1	0.2	0.2	0	0.1	0.2	0.2	0.2	0.2
vanilla_combined.164214	0.2	0.2	0.2	0.2	0.2	0.2	0.1	0.2	0.1	0.1	0.1	0.1	0.1	0.1	0.1	0.2	0.1	0.2	0.1	0.1	0.1	0	0.1	0.1	0.2	0.1
vanilla_combined.164215	0.4	0.4	0.9	0.4	0.5	0.6	0.2	0.3	0.3	0.1	0.1	0.2	0.2	0.6	0.7	0.3	0.4	1.6	0.4	0.2	0.5	1.2	0.7	0.7	0.8	0.7
vanilla_combined.164216	0.3	0.3	0.3	0.4	0.3	0.3	0.2	0.3	0.1	0.2	0.1	0.3	0.2	0.3	0.2	0.2	0.4	0.3	0.1	0.1	0.4	0.3	0.2	0.1	0.2	0.3
vanilla_combined.164217	0.9	0.7	0.4	1.1	0.6	0.4	0.9	0.4	0.5	0.4	1.1	0.6	0.4	0.5	1.3	0.5	0.5	0.4	1.1	0.4	0.6	0.7	0.6	1.1	1.5	1.4
vanilla_combined.164218	0.2	0.2	0.5	0.1	0.3	0.4	0.2	0.4	0.4	0.7	0.2	0.1	0.3	0.1	0.2	0.3	0.2	0.2	0.3	0.1	0.4	0.1	0.1	0.3	0.4	0.2
vanilla_combined.164219	0.1	0.1	0.2	0.2	0	0.2	0.3	0.4	0.6	4.2	1.1	1.7	3.1	2.2	1.3	0.8	5.6	1	0.9	0.6	4	0.6	1.5	1.7	7.2	0.1
vanilla_combined.16422	3.2	3.8	9.3	3.1	4	5.5	3	4.5	3.9	5.9	3.5	4	3.1	4	3.6	3.4	3.2	3.3	4.3	2.9	3.5	1.6	1.9	2.8	1	2.3
vanilla_combined.164220	0.2	0	0.1	0.1	0.1	0.1	0.2	0.1	0.1	0.3	0.2	0.4	0.4	0.1	0.1	0.2	0.1	0.1	0	0.1	0.1	0	0	0.1	0.6	0.3
vanilla_combined.164221	0.2	0.3	0.1	0.2	0.1	0.2	0.2	0.2	0.1	0.3	0.3	0.4	0.2	0.2	0.4	0.2	0.6	0.4	0.1	0.1	0.3	0.2	0.2	0.2	0.7	0.3
vanilla_combined.164222	0.5	0.4	1.2	0.3	0.4	0.2	0.2	0.4	0.2	0.3	0.2	0.4	0.2	0.4	0.2	0.3	0.3	0.7	0.5	0.5	0.3	0.3	0.2	0.4	0.4	0.4
vanilla_combined.164223	1.4	1.6	0.9	0.4	2.6	1.2	1.3	1.9	3.6	3.8	0.4	0.9	2.6	0.2	0.2	2	0.6	0.6	0.5	0.5	0.3	0.4	0.4	0.8	2.4	1.2
vanilla_combined.164224	0.8	0.6	0.6	0.3	1.2	0.5	0.5	0.6	1.4	1.9	0.2	0.4	1.3	0.1	0.1	0.9	0.3	0.2	0.4	0.2	0.1	0.2	0.3	0.2	1.1	0.6
vanilla_combined.164225	3.5	8.3	8.1	3.3	7.2	18.7	3.8	7.6	20.7	11.6	6	12.8	12.6	14.5	8.8	13.3	15.6	14.7	8.7	12.7	17.9	3.3	5.1	11.2	3.2	3.8
vanilla_combined.164226	0.9	0.9	0.2	1.1	1.7	0.5	0.8	1.4	0.5	0.8	0.5	1.5	0.4	0.7	1.2	1.2	0.4	0.1	1	0.4	0.1	0.1	0.1	0.3	0.3	0.4
vanilla_combined.164227	0.4	0.3	0.4	0.5	0.2	0.2	0.6	0.1	0	0.1	0.3	0.2	0.2	0	0.2	0.1	0	0.1	0.3	0.1	0.1	0.8	0.4	0.7	1.2	0.8
vanilla_combined.164228	1.8	1.5	1.1	4	2.6	1.2	5.6	2.5	1.6	2.5	7.2	3.5	2.3	2.5	3.7	2.8	2.2	2.5	5.5	2.8	2.2	11.1	6.2	2.4	7.7	3.4
vanilla_combined.164229	0.4	0.5	0.5	0.4	0.6	0.4	0.6	0.7	0.4	0.9	0.7	1	0.8	1	0.5	0.7	0.9	0.8	0.6	0.7	0.6	0.2	0.4	0.6	0.7	0.6
vanilla_combined.16423	1	0.6	0.6	0.9	0.5	0.4	0.9	0.7	0.3	0.9	1.3	1.1	0.6	1	1.5	0.8	0.6	1	1.6	1.1	0.7	0.8	0.7	1	1.1	0.8
vanilla_combined.164230	0.1	0.1	0.1	0.2	0.1	0.1	0.3	0.2	0.2	0.4	0.4	0.3	0.6	0.2	0.1	0.1	0.2	0.1	0.2	0.1	0	0.1	0.1	0.1	0.5	0.1
vanilla_combined.164231	0.1	0.1	1.3	0	0.2	0.3	0	0.2	0.1	0	0	0	0.1	0	0	0	0	0.1	0	0	0.1	0.1	0.3	0.2	0	0
vanilla_combined.164232	0.7	0.8	1.2	0.6	0.8	0.5	0.7	0.9	0.5	1	0.9	1.1	1	1.2	0.8	0.9	1.3	1.6	0.9	1.1	1.1	0.5	0.4	0.8	0.6	0.7
vanilla_combined.164233	0.3	0.1	0.3	0.5	0.3	0.3	0.3	0.6	0.2	0.4	0.2	0.3	0.2	0.3	0.4	0.3	0.3	0.3	0.3	0.3	0	0.1	0.4	0.1	0.3	0.2
vanilla_combined.164234	0.4	0.5	0.3	0.4	0.5	0.4	0.1	0.2	0.1	0.2	0.1	0.2	0.2	0.2	0.1	0.2	0.6	0.3	0.3	0.4	1	0.2	0.2	0.2	0.8	0.5
vanilla_combined.164235	0	0	0	0	0	0	0	0	0	0	0	0	0	0	0	0	0	0	0	0	0	0	0	0	0	0
vanilla_combined.164236	2.5	1.2	0.3	2.6	1.3	0.1	1.4	0.7	0.1	0.6	0.9	0.7	0.1	0.3	0.8	0.5	0.1	0.3	1.1	0.5	0.1	0.3	0.3	1	0.7	0.2
vanilla_combined.164237	0.1	0.4	1.1	0.4	0.6	0.9	0.5	0.9	0.7	1.3	0.4	0.9	0.8	1.1	0.2	0.7	0.7	0.9	0.1	0.2	0.2	0.1	0.5	0.1	0.2	0.3
vanilla_combined.164238	2.5	0.6	0.4	0.6	0.7	0.3	1.1	0.6	1	1.3	0.2	0.3	1.1	0	0.2	0.5	0.2	0.2	0.4	0.1	0.1	1.7	0.7	0.9	5.7	1.5
vanilla_combined.164239	0.3	0.5	0.3	0.3	0.3	0.3	0.3	0.3	0.1	0.1	0.2	0.2	0.1	0.2	0.3	0.5	0.3	0.2	0.3	0.5	0.2	0.1	0.1	0.6	0.3	0.8
vanilla_combined.16424	3.2	4.3	4.7	2.9	4	1.7	3.6	5.3	1.5	5	4.8	6.5	4	6.6	5.4	6.5	5.8	6	5.4	6.3	5.2	3.2	3.7	5	4.2	4.6
vanilla_combined.164240	0.5	0.6	1	0.5	0.8	0.6	0.4	0.6	0.4	0.5	0.5	0.5	0.5	0.8	0.5	0.7	0.8	0.9	0.5	0.7	0.9	0.3	0.4	0.4	0.4	0.5
vanilla_combined.164241	0.1	0.2	0.3	0.2	0.1	0.2	0.3	0.2	0.1	0.3	0.3	0.3	0.2	0.2	0.2	0.3	0.3	0.2	0.2	0.3	0.1	0	0.2	0.2	0.3	0.1
vanilla_combined.164242	0.1	0.2	0.2	0.2	0.2	0.2	0.4	0.4	0.3	0.6	0.3	0.7	0.4	0.3	0.2	0.5	0.3	0.1	0.1	0.3	0.1	0.1	0.2	0.4	0.3	0.3
vanilla_combined.164243	0.2	0.2	0.4	0.3	0.3	0.2	0.3	0.3	0.3	0.7	0.2	0.6	0.5	0.4	0.3	0.1	0.5	0.4	0.1	0.1	0.4	0	0.1	0.1	0.4	0.3
vanilla_combined.164244	0.2	0.1	0.2	0.1	0.1	0.1	0.1	0.3	0.3	0.4	0.3	0.4	0.5	0.3	0.2	0.2	0.4	0.2	0.2	0.2	0.3	0.2	0.1	0.2	0.2	0.3
vanilla_combined.164245	6.6	8.7	15.3	6.1	8.1	10.6	4.7	7.1	5.1	4.9	4.6	5.5	5.6	6.3	5.8	6.5	6	6.2	7.3	8.1	7	5.6	5.3	6.6	3.1	4.8
vanilla_combined.164246	0.1	0.3	0.6	0.2	0.2	0.3	0.1	0.2	0.5	0.3	0.1	0.3	0.3	0.1	0.1	0.1	0.1	0.4	0	0.2	0.1	0.2	0.2	0.2	0.1	0.2
vanilla_combined.164247	10.4	9.5	5.6	3	11.7	6.9	4.1	7.8	13	20.2	1.2	3	12.1	0.8	0.6	7.9	2.9	3.1	3.1	1.7	0.5	1.5	2.5	3.6	7.7	4.3
vanilla_combined.164248	0.3	0.3	0.3	0.6	0.5	0.5	0.2	0.2	0.1	0.1	0.2	0.2	0.3	0.2	0.2	0.2	0.3	0.3	0.3	0.3	0.4	0.5	0.6	0.2	0.3	0.1
vanilla_combined.164249	0.4	0.2	0.1	0.4	0.5	0.2	0.3	0.6	0.3	0.3	0.4	0.7	0.3	0.3	0.3	0.2	0.4	0.3	0.4	0.6	0.2	0.2	0.2	0.1	0.2	0.3
vanilla_combined.16425	4.8	5.9	6.5	5.4	7.6	6.6	5.3	7.3	6.2	6.1	6.3	6.1	6.5	5.3	4.3	4.7	5.5	5.9	7.1	5.6	7.6	4.8	5	4.2	4.6	4.4
vanilla_combined.164250	2.3	2.1	1.5	0.7	3.2	1.7	1.6	2.3	3.9	5.2	0.4	1.2	3.2	0.4	0.3	2.6	0.8	1.2	0.9	0.8	0.2	0.6	0.6	1.3	2.8	1.8
vanilla_combined.164251	0.1	0.1	0.3	0.2	0.1	0.1	0.2	0.2	0.4	0.2	0.1	0.2	0.3	0.1	0.2	0.1	0.2	0.1	0	0.1	0.6	0	0.1	0.2	0.7	0.5
vanilla_combined.164252	6.9	5.6	3.6	1.8	8	4.2	3.1	5.8	8.9	13	0.8	1.7	7.1	0.5	0.5	6.3	2.6	2.9	1.5	1.2	0.4	1.2	1.5	2.7	4.9	3
vanilla_combined.164253	12.9	15	8.5	3.3	15.9	9.5	6.7	10.8	20.8	29.7	1.9	4.1	19.6	1.2	0.9	10.3	3.4	5.8	3.6	2.7	0.9	1.8	3	4.9	8.3	3.9
vanilla_combined.164254	2	2.7	3.3	1.8	2.2	1.7	2	2.2	1.6	2.6	1.9	2.4	2.6	3.3	2.4	2.8	3.1	3.4	2.7	2.8	2.9	1.4	1.8	2.7	1.5	2.2
vanilla_combined.164255	0.4	0.5	0.4	0.4	0.3	0.1	0.3	0.5	0.3	0.5	0.1	0.5	0.4	0.3	0.1	0.3	0.5	0.1	0.2	0.1	0.1	0.1	0.1	0.2	0.1	0.1
vanilla_combined.164256	0.2	0.2	0.1	0.2	0.3	0.2	0.1	0.1	0.1	0.2	0.2	0.2	0.1	0.1	0.1	0.1	0.1	0.3	0.1	0.2	0.2	0.1	0.1	0.1	0.1	0.1
vanilla_combined.164257	0.3	0.7	0.6	0.4	0.3	0.3	0.2	0.4	0.2	0.4	0.1	0.4	0.3	0.4	0.4	0.5	0.4	0.4	0.1	0.4	0.2	0.1	0.2	0.2	0.3	0.3
vanilla_combined.164258	0.2	0.4	0.5	0.2	0.4	0.2	0.2	0.4	0.2	0.1	0	0.4	0.3	0.3	0.1	0.3	0.5	0.4	0.1	0.5	0.4	0	0.3	0.3	0.3	0.3
vanilla_combined.164259	17.7	10.7	9	28.8	9.4	8.4	17.8	8	6.3	6.4	11.9	8.4	4.4	9.5	13.8	12	6	13.6	17.7	18.3	9.4	36.1	20.3	22.5	55	30
vanilla_combined.16426	27.9	43.5	28.6	27.8	39.4	51.5	35.8	40.8	45.4	39.3	50.1	43.2	34.5	41	42.2	34.6	38.3	37.9	43.7	30.8	38.2	45	63.1	37.4	32.1	32.7
vanilla_combined.164260	0.3	0.2	0.1	0.2	0.2	0.1	0.1	0.1	0.1	0.1	0.2	0.1	0.3	0.2	0.2	0.1	0.4	0.3	0.3	0	0.2	0.2	0.1	0.3	0.1	0.1
vanilla_combined.164261	2.5	2.7	1.8	0.8	3.3	2.2	3.7	6.3	11.1	16.7	1.3	2.5	9.7	1.2	0.7	4.5	1.9	2.3	2.3	1.6	0.7	1.4	1.6	2.2	5.8	2.7
vanilla_combined.164262	4.3	4.5	2.6	1.2	5.7	3.3	2.6	4.1	7.1	10.1	0.7	1.5	6.2	0.4	0.4	4.2	1.5	1.8	1.4	0.8	0.3	0.8	1.1	1.7	3.8	1.9
vanilla_combined.164263	5.5	1.1	1.2	1.2	1.3	0.3	2	0.6	0.9	2.1	0.5	0.4	1	0.3	0.3	0.8	0.3	0.4	0.6	0.3	0.1	4.9	1.8	1.8	8.6	2.4
vanilla_combined.164264	1.9	1.8	0.9	0.5	3.2	1.7	1.3	2.1	3.3	4.7	0.5	0.9	2.4	0.4	0.3	1.9	0.6	1.2	0.4	0.4	0.2	0.5	0.5	1	2.1	1.3
vanilla_combined.164265	1	0.8	0.6	0.3	1.2	0.8	0.5	0.7	1.1	1.4	0.2	0.3	0.8	0.2	0.1	0.9	0.3	0.4	0.3	0.2	0	0.1	0.2	0.4	1	0.8
vanilla_combined.164266	2.3	2.2	1	0.8	3.2	1.5	1.3	1.9	3.1	3.9	0.3	0.8	2.3	0.2	0.2	2	0.5	0.8	0.7	0.7	0.1	0.4	0.5	0.7	1.9	1.3
vanilla_combined.164267	2.1	2.1	1.3	0.9	2.8	1.6	1.4	2.4	3.5	4.7	0.4	1	3.2	0.4	0.2	2.2	0.6	0.8	0.6	0.5	0.2	0.4	0.5	0.9	2.2	1.6
vanilla_combined.164268	3.2	2.9	1.5	0.8	3.8	2.1	1.4	2.6	4.9	5.7	0.4	1	3.7	0.3	0.2	2.8	0.9	1.1	1.2	0.6	0.3	0.4	0.7	1	2	1.6
vanilla_combined.164269	0.8	0.8	1.4	0.7	0.6	0.7	0.7	0.8	0.9	0.9	0.5	0.8	1	0.5	0.5	0.5	0.8	0.4	0.3	0.3	0.3	0.3	0.4	0.4	0.6	0.7
vanilla_combined.16427	0.4	0.4	0.5	0.5	0.4	0.4	0.3	0.4	0.3	0.4	0.3	0.4	0.4	0.4	0.4	0.4	0.5	0.3	0.3	0.3	0.3	0.2	0.3	0.4	0.5	0.5
vanilla_combined.164270	0.4	0.8	0.7	0.3	0.6	0.6	0.4	0.5	0.4	0.4	0.2	0.5	0.8	0.4	0.2	0.3	0.8	0.2	0.1	0.2	0.4	0.2	0.5	0.2	0.4	0.3
vanilla_combined.164271	0.2	0.3	0.3	0.2	0.3	0.1	0.2	0.2	0.1	0.1	0.1	0.1	0.1	0.1	0.1	0.1	0.1	0.2	0.3	0.2	0.2	0.1	0.2	0.1	0.2	0.2
vanilla_combined.164272	0.2	0.3	0.3	0.3	0.2	0.3	0.2	0.4	0.3	0.1	0.2	0.2	0.3	0.3	0.3	0.2	0.3	0.1	0.2	0	0.1	0.2	0.4	0.1	0.3	0
vanilla_combined.164273	0.6	0.7	0	1.1	0.9	0	0.4	0.5	0	0.2	0.4	0.4	0.1	0.1	0.5	0.2	0	0	0.2	0.2	0	0	0	0.7	0.1	0.2
vanilla_combined.164274	0.2	0.1	0.1	0.3	0	0.2	0.4	0	0.2	0.2	0.1	0.3	0.2	0.4	0.1	0.1	0.1	0.1	0	0.1	0.3	0.1	0.2	0.1	0.4	0.4
vanilla_combined.164275	0.5	0.3	0.1	0.6	0.3	0.1	0.5	0.5	0.1	0.3	1.2	0.4	0.1	0.7	1	0.5	0.2	0.2	0.6	0	0.2	0.1	0	0.4	0.4	0.3
vanilla_combined.164276	0.3	0.2	0.5	0.3	0.3	0.3	0.4	0.4	0.2	0.6	0.5	0.5	0.7	0.6	0.4	0.4	0.5	0.6	0.3	0.5	0.4	0.2	0.2	0.3	0.4	0.3
vanilla_combined.164277	1.5	1.6	0.9	1.4	1.6	0.8	1.8	2	0.8	1.5	1.4	1.5	1	1	1.3	0.8	1	0.8	1.3	1	0.7	1.2	1.7	1.6	0.9	1
vanilla_combined.164278	0.3	0.3	0.4	0.3	0.3	0.2	0.2	0.2	0.2	0.2	0.1	0.2	0.1	0.2	0.1	0.1	0.2	0.2	0.1	0.1	0.2	0	0.2	0.2	0.1	0.2
vanilla_combined.164279	0.6	0.6	0.4	0.6	0.5	0.5	0.6	0.6	0.5	0.5	0.5	0.7	0.5	0.5	0.6	0.5	0.6	0.3	0.5	0.4	0.5	0.9	0.7	0.6	0.2	0.6
vanilla_combined.16428	0.8	1.8	0.9	0.4	1.1	0.6	0.6	1.4	0.5	0.9	0.5	1.7	0.6	1	0.6	1.8	0.6	1	0.3	1.3	0.3	0.2	0.6	0.3	0.2	0.5
vanilla_combined.164280	2.8	3.3	4.2	2.7	3.5	3.4	2.8	3.5	2.1	3.3	2.9	2.9	2.6	3.3	3.2	3.1	2.9	3	3.4	3.2	2.8	3.5	4.1	2.4	1.9	2.1
vanilla_combined.164281	0.1	0.1	0.6	0.1	0	0.4	0	0.1	0.4	0.1	0.1	0.1	0.1	0	0	0.1	0	0	0	0	0.2	0.2	0.3	0.3	0.3	0.1
vanilla_combined.164282	0.1	0.2	0.6	0.4	0.1	0.2	0.2	0.2	0.4	0.3	0.2	0.3	0.5	0.5	0.2	0.4	0.3	0.7	0.1	0.4	0.3	0	0.1	0.1	0.2	0.2
vanilla_combined.164283	0.4	0.3	0.8	0.2	0.3	0.4	0.5	0.3	0.5	0.3	0.2	0.4	0.7	0.1	0.1	0.2	0.4	0.7	0.9	0.8	0.5	0.3	0.4	0.4	0.4	0.5
vanilla_combined.164284	0.2	0.3	0.4	0.1	0.3	0.2	0.2	0.2	0.2	0.2	0.1	0.3	0.1	0.3	0.1	0.1	0.2	0.4	0.1	0.4	0.1	0.1	0.2	0.1	0	0.1
vanilla_combined.164285	0.4	0.5	0.6	0.4	0.6	1.1	0.2	0.4	0.5	0.3	0.5	0.4	0.2	0.3	0.3	0.3	0.5	0.7	0.5	0.2	0.3	0.2	0.8	0.3	0.4	0.2
vanilla_combined.164286	2.7	1.8	1.2	2.5	1.7	1.7	2.9	1.9	1.6	1.2	1.4	1.3	0.7	0.8	1.6	1.4	1	1.3	2.6	0.8	1.3	3.9	3.2	3.3	2.9	2.8
vanilla_combined.164287	3.2	2.1	1.4	5.4	2.9	2.3	4.2	3.4	2.6	2.3	4.1	2.9	2.6	2.3	3.3	1.8	2.2	1.8	5	1.7	2	6.5	4.7	3.9	6.5	4.6
vanilla_combined.164288	0.9	1.1	2.1	0.9	1.1	0.8	1.2	1.5	0.8	1.8	1.4	1.8	1.4	1.9	1.5	1.4	1.7	1.8	1.1	1.6	1.4	0.4	1	1.3	0.8	1
vanilla_combined.164289	0.3	0.8	0.4	0.3	0.4	0.5	0.2	0.2	0.2	0	0.1	0.3	0.4	0	0	0.1	0	0	0.1	0.7	0	0.1	0.4	0.1	0	0.3
vanilla_combined.16429	0.8	0.9	1.5	1.1	0.8	0.8	1.6	1.2	0.9	1.8	1.4	1.5	1.6	1.4	1.2	1	1.6	1.2	1	1.1	1	0.8	0.8	0.9	2.2	1.2
vanilla_combined.164290	8	15.7	10.7	9.6	16.5	17.1	11.8	15.1	20.4	14.9	17.9	15	16	11.9	13.5	11.6	12.7	17.4	18.1	16	14.6	13.9	20	10.8	6.8	7.8
vanilla_combined.164291	0	0	0	0	0	0	0	0	0	0	0	0	0	0	0	0	0	0	0	0	0	2.8	2.4	0.3	0	0
vanilla_combined.164292	0.3	0.1	0.6	0.1	0.4	0.3	0.1	0.4	0.1	0.1	0.1	0.1	0	0.3	0.2	0.1	0.2	0.3	0.2	0.2	0.3	0.1	0.6	0.2	0.1	0.5
vanilla_combined.164293	0.1	0.1	0.6	0.3	0.2	0.3	0.1	0.1	0.2	0.2	0.2	0.7	0.2	0.1	0.1	0.1	0.3	0	0.1	0	0.6	0.4	0.2	0.2	0	0.2
vanilla_combined.164294	2.7	2.6	1.5	3	2.2	2.6	1.9	1.4	1.9	1.5	2.1	2.3	1.6	1.5	2.6	1.9	1.4	2.3	3	3.1	1.8	2.4	2.1	2.4	2.6	2.6
vanilla_combined.164295	0.2	0.5	0.4	0.2	0.5	0.6	0.4	0.5	0.8	0.4	0.7	0.5	0.7	0.4	0.3	0.4	0.5	0.3	0.4	0.4	0.3	0.4	0.4	0.3	0.4	0.3
vanilla_combined.164296	1.1	1.3	1.8	1.1	1.6	5.1	1.4	2.1	3.7	2.4	1.8	2	2.3	2.1	1.5	2	1.4	1.6	1.9	1.6	2.1	2.1	2.3	1.6	1.5	1.2
vanilla_combined.164297	0.1	0.2	0.6	0.1	0.2	0.6	0.1	0.3	0.5	0.9	0.1	0.2	0.5	0.2	0	0.1	0.4	0.2	0	0.2	0.2	0.1	0.1	0.1	0.2	0.2
vanilla_combined.164298	3.1	2.5	4.6	2.1	2.3	2.5	2.2	2.2	1.8	1.8	1.6	2.2	1.7	3.2	1.6	2.6	2.8	4.4	1.1	2.1	1.7	2.7	3	2.1	1	1.2
vanilla_combined.164299	0.9	1	1.2	1.2	0.7	0.7	0.6	0.6	0.3	0.9	1.4	0.8	0.8	0.9	0.9	0.6	1	0.9	1	0.7	0.8	0.3	0.5	1.2	0.8	0.8
vanilla_combined.1643	3.9	3.3	5.9	3.7	2.8	4.5	4.7	4.2	3.3	6.3	5.9	5.6	5.8	5.7	4.8	4.1	6.4	6.5	5.6	4.7	6.9	3.7	3.7	3.8	2.8	3.4
vanilla_combined.16430	1.6	2.9	3	2.4	3.2	1.8	1.9	2	1.4	2.4	1.7	1.9	2.2	2.9	1.4	1.6	3.1	3.4	1.7	1.7	3.6	0.9	1.9	1.6	1.4	1.4
vanilla_combined.164300	0.2	0.1	0.2	0	0.2	0.2	0.1	0.3	0.1	0.5	0.4	0.5	0.1	0.7	0.4	0.8	0.3	0.5	0.2	0.2	0.2	0	0.1	0	0	0.2
vanilla_combined.164301	0.2	0.1	0.2	0	0.2	0	0.4	0.4	0.2	0.3	0.3	0.4	0.3	0.1	0.2	0.4	0	0.2	0	0	0.1	0.1	0.2	0.1	0.1	0.2
vanilla_combined.164302	0.2	0.1	0.5	0	0.2	0.1	0.1	0.2	0.1	0.1	0.1	0.2	0.2	0.1	0.1	0.2	0.1	0.1	0.1	0.2	0	0	0	0.2	0.1	0.1
vanilla_combined.164303	0.1	0.1	0.1	0.1	0.1	0.1	0	0.2	0.2	0.2	0.1	0.3	0.2	0.1	0.1	0.1	0.1	0.1	0.1	0.1	0	0.1	0	0.1	0.1	0
vanilla_combined.164304	0.3	0.3	0.6	0.5	0.3	0.3	0.3	0.3	0.1	0.3	0.2	0.2	0.2	0.3	0.3	0.2	0.2	0.5	0.2	0.3	0.2	0.3	0.2	0.2	0.6	0.4
vanilla_combined.164305	0.1	0.1	0.1	0.1	0.1	0.1	0.2	0.5	0.3	0.7	0.5	0.7	0.7	0.3	0.2	0.1	0.5	0.1	0	0.1	0.1	0.1	0.2	0.1	0.2	0.1
vanilla_combined.164306	0.1	0.3	0.6	0.1	0.4	0.6	0.4	0.4	0.2	0.4	0.3	0.5	0.5	0.5	0.3	0.2	0.4	0.4	0.2	0.6	0.1	0.1	0.2	0.1	0.2	0.2
vanilla_combined.164307	0.2	0.3	0.5	0.5	0.4	0.4	0.2	0.4	0.3	0.2	0.2	0.1	0.4	0.5	0.2	0.2	0.3	0.5	0.5	0.8	0.5	0	0.3	0.2	0	0.1
vanilla_combined.164308	0.2	0.1	0.2	0.2	0.2	0.2	0.1	0.2	0.1	0.2	0.1	0.3	0.2	0.2	0.1	0.1	0.2	0.1	0	0	0.1	0.1	0.2	0.2	0.2	0.3
vanilla_combined.164309	2.1	3	2.4	1.9	2.6	1.9	2	2.1	1.7	1.7	1.2	1.9	1.8	2.1	1.8	2.4	2.5	2.2	1.9	2.9	2.6	1.8	2	1.9	1.2	1.9
vanilla_combined.16431	0.8	1	10.7	1.1	0.7	10.2	1.2	0.8	2.6	2.9	1.4	2.1	3.8	5	1.6	2.8	6	4	1.7	4	7.4	0.8	0.7	0.8	0.3	0.4
vanilla_combined.164310	0.7	0.7	1.2	0.5	1.1	2.5	0.7	0.9	1.9	1	1.1	1.3	1.3	1.1	0.8	1.2	1.1	1.2	1.2	0.9	0.9	1.1	1.2	1.2	0.9	0.7
vanilla_combined.164311	1.4	1.8	2.6	1.2	1.5	2.8	0.9	1.3	1.8	1	1	0.9	2	1.5	1.2	1.1	1.9	1.3	0.9	0.9	1.5	1.1	1.4	1.6	1.6	1
vanilla_combined.164312	0.8	0.7	1.5	0.9	0.7	1.2	0.5	0.6	0.8	0.8	0.9	0.7	2.7	1.6	1	0.7	4.4	2.3	0.6	1.1	6.6	0.6	1.6	1.9	1.2	1.1
vanilla_combined.164313	0.4	0.4	0.5	0.5	0.3	0.4	0.2	0.3	0.2	0.3	0.1	0.4	0.5	0.3	0.3	0.5	0.8	0.5	0.3	0.3	0.7	0.3	0.2	0.4	0.3	0.5
vanilla_combined.164314	1.8	2.2	2	1.2	1.1	0.5	2.3	1.9	1.3	3.5	1.4	2.3	1.7	3.1	1.5	1.7	1.1	3.8	1.2	1.8	1.6	0.3	1	1.3	1.1	1.1
vanilla_combined.164315	1.3	1	2.6	1	0.8	0.9	1.5	1.6	0.9	2.8	1.5	2	2	1.6	1.2	1.3	1.7	1.7	0.8	1.6	1.4	0.5	0.6	1.3	1.3	1.1
vanilla_combined.164316	0.6	0.7	1.1	0.1	0.4	0.3	0.3	0.3	0.1	0.1	0.1	0.2	0.3	0.3	0.2	0.2	0.3	1	0.6	0.4	0.2	0.4	0.2	0.4	0.3	0.2
vanilla_combined.164317	0.6	0.6	0.4	0.4	0.4	1.1	0.3	0.2	0.5	0.3	0.2	0.1	0.6	0.6	0.2	0.1	0.4	0.2	0.5	0.4	0.6	0.1	0.3	0.4	0.6	0.7
vanilla_combined.164318	0.3	0.1	0.6	0.1	0.1	0.1	0.3	0.3	0.1	0.6	0.2	0.4	0.4	0.4	0.2	0.3	0.2	0.9	0.3	0.1	0.1	0.2	0.2	0.1	0.4	0.3
vanilla_combined.164319	0.1	0.4	0.7	0.4	0.5	0.5	0.4	0.3	0.4	0.3	0.5	0.5	0.3	0.3	0.3	0.3	0.2	0.4	0	0.8	0	0.2	0.3	0	0.1	0
vanilla_combined.16432	0.9	1	1.3	0.9	0.8	1.3	0.9	0.9	0.8	0.9	1	1	1.2	1.1	1.1	1.1	1.1	1.2	1.2	0.9	1	1.1	1	1.1	1.3	0.9
vanilla_combined.164320	0.2	0.2	0.7	0.2	0.2	0.7	0.1	0.3	0.5	0.7	0.1	0.5	0.6	1.2	0.2	0.6	1.3	1.5	0.2	0.6	1	0.3	0.3	0.2	0.4	0.4
vanilla_combined.164321	0.2	0.4	0.3	0.4	0.3	0.4	0.2	0.2	0.2	0.2	0.1	0.2	0.3	0.2	0.2	0.2	0.2	1.1	0.3	0.2	0.4	0	0.1	0.2	0.2	0.2
vanilla_combined.164322	0.1	0.1	0.1	0.2	0.1	0.3	0.1	0.2	0.1	0.1	0.1	0.2	0.1	0.1	0.1	0.2	0.2	0.2	0.2	0.2	0.1	0.1	0.2	0.2	0.2	0.2
vanilla_combined.164323	0.4	0.1	0.3	0.2	0	0.2	0.1	0.3	0	0	0.2	0.3	0.2	0.2	0.1	0.2	0.2	0.3	0.1	0.1	0.1	0.1	0.6	0.1	0.1	0.1
vanilla_combined.164324	0.2	0.3	0.5	0.1	0.2	0.2	0.2	0.5	0.3	0.9	0.2	0.4	0.6	1.1	0.3	0.4	0.6	1.3	0.2	0.6	0.3	0.1	0.2	0.2	0.1	0.2
vanilla_combined.164325	0.3	0.4	0.9	0.3	0.5	0.1	0.2	0.4	0.2	0.2	0.2	0.2	0.3	0.3	0.1	0.4	0.4	0.3	0.4	0.5	0.6	0.2	0.2	0.3	0.6	0.3
vanilla_combined.164326	0.1	0.2	0.3	0.2	0.2	0.2	0.1	0.2	0.2	0.3	0.1	0.3	0.3	0.2	0.1	0.2	0.2	0.2	0	0.2	0.1	0.1	0.2	0.1	0.1	0.2
vanilla_combined.164327	0.2	0.2	0.3	0.3	0.3	0.3	0.1	0.1	0.2	0.1	0.2	0.2	0.2	0.1	0.1	0.1	0.3	0.1	0.1	0.1	0.1	0.4	0.4	0.4	0.4	0.3
vanilla_combined.164328	0.1	0.1	0.1	0.1	0.1	0.1	0.1	0.2	0.1	0.3	0.2	0.2	0.2	0.2	0.1	0.1	0.2	0.3	0	0.2	0.1	0	0.1	0.1	0.1	0
vanilla_combined.164329	0.4	0.5	0.4	0.4	0.4	0.3	0.3	0.2	0.2	0.1	0.3	0.2	0.3	0.2	0.3	0.2	0.3	0.4	0.3	0.2	0.2	0.3	0.5	0.4	0.5	0.5
vanilla_combined.16433	1.5	2.1	1.6	3.2	3.2	2.5	3.3	2.6	1.4	3.9	1.7	2	1.7	2.1	1.1	1.7	1.7	3.2	1.9	2.3	1.6	3.5	2.2	1.2	1	0.9
vanilla_combined.164330	0.3	0.1	0.2	0.2	0.2	0.1	0.1	0.2	0.3	0.3	0.1	0.4	0.5	0.2	0.2	0.1	0.3	0.2	0.1	0	0.4	0	0.2	0.2	1	0.5
vanilla_combined.164331	0.2	0.4	0.1	0.1	0.3	0.1	0.3	0.3	0.1	0.3	0.2	0.5	0.2	0.2	0.2	0.3	0.3	0.2	0	0.2	0.2	0.1	0.1	0.2	0.2	0.1
vanilla_combined.164332	0.2	0.1	0.1	0.2	0.1	0.2	0.2	0.2	0.1	0.3	0.2	0.1	0.2	0.1	0.1	0.2	0.1	0.2	0.1	0.3	0.2	0.2	0.1	0.2	0.2	0.2
vanilla_combined.164333	0	0	0	0	0	0.6	0	0.1	0.3	0	0	0	0.2	0	0	0	0	0	0	0	0	0	0.3	0.1	0	0
vanilla_combined.164334	0.2	0.4	0.2	0.2	0.3	0.2	0.2	0.5	0.1	0.8	0.2	0.2	0.3	0.3	0.3	0.3	0.2	0.3	0.2	0.3	0.1	0.1	0.2	0.1	0.2	0.1
vanilla_combined.164335	47.9	3.8	2.1	53.5	5.8	2.8	46.9	3.3	1.7	4.5	68	3.9	1.7	3	43.4	2.7	1.9	2	44.7	2.3	1.8	6.1	6.4	12.8	3.1	5.6
vanilla_combined.164336	0.2	0.2	0.5	0.3	0.1	0.3	0.1	0.4	0.2	0.7	0.2	0.6	0.3	0.7	0.2	0.5	0.4	0.4	0.2	0.5	0.5	0.2	0.2	0.2	0.4	0.2
vanilla_combined.164337	0.1	0.2	0.3	0.2	0.2	0.2	0.1	0.2	0.3	0.2	0.1	0.2	0.5	0.1	0.1	0.1	0.2	0	0.2	0.2	0.2	0.1	0.3	0.1	0.2	0.2
vanilla_combined.164338	0.1	0.3	0.6	0.3	0.2	0.4	0.2	0.4	0.3	0.3	0.2	0.3	0.5	0.4	0.4	0.4	0.4	0.3	0.3	0.4	0.2	0	0.1	0.1	0.1	0.2
vanilla_combined.164339	0.2	0.2	0.4	0.3	0.1	0.2	0.2	0.2	0.1	0.1	0.1	0.1	0.1	0.2	0.2	0.1	0.1	0.2	0.2	0.2	0.2	0.1	0.1	0.1	0.4	0.3
vanilla_combined.16434	2.1	2.8	3.2	2.3	3	2.3	2.1	2.2	1.5	1.5	2.1	1.8	2	1.9	2.1	1.9	1.9	2.1	2.8	2.5	2.1	1.6	2.4	2.6	1.1	1.6
vanilla_combined.164340	0.1	0.1	0.2	0.1	0.1	0.1	0.1	0.2	0.1	0.1	0.1	0.1	0.4	0.2	0.1	0.3	1.2	0.1	0.1	0.2	0.5	0.3	0.3	0.2	0.2	0.2
vanilla_combined.164341	0.3	0.2	0.6	0.3	0.2	0.3	0.1	0.3	0.3	0.4	0	0.4	0.4	0.4	0.1	0.2	0.2	0.2	0.1	0.3	0.2	0.3	0.4	0.2	0.5	0.3
vanilla_combined.164342	0	0.2	0.6	0.1	0.1	0.1	0.3	0.2	0.1	0.3	0.3	0.5	0.1	0.5	0.4	1	0.1	0.3	0.6	1.4	0	0	0	0.1	0	0.1
vanilla_combined.164343	0.2	0.2	0.5	0.3	0.5	0.3	0.1	0.2	0.1	0.2	0.1	0.1	0.2	0.2	0	0.2	0.6	0.1	0	0.3	0.5	0.2	0.3	1.1	0.1	0.1
vanilla_combined.164344	7.1	7.7	6.1	2.4	11.1	6.1	4.8	8.6	16.3	21.8	1.7	3.5	11.9	1.8	1.1	7.5	2.2	4.2	2.8	2.6	1	2.2	2.6	3.6	8.7	4.3
vanilla_combined.164345	0	0	0.1	0	0	0	0	0	0	0	0	0	0	0	0	0	0	0	0	0	0	0	0	0	0	0
vanilla_combined.164346	0.1	0.2	0.4	0.1	0.2	0.3	0.2	0.2	0.2	0.2	0.2	0.2	0.2	0.2	0.1	0.2	0.2	0.3	0.1	0.3	0.1	0.1	0.1	0.1	0.1	0.1
vanilla_combined.164347	4.1	2.6	1.4	4.6	1.6	0.5	4.9	1.5	0.4	0.9	3.7	0.8	0.3	0.5	2.7	0.4	0.2	0.4	2.9	0.3	0.1	17.7	14.5	3.5	5.8	3.5
vanilla_combined.164348	0.3	0.2	0.4	0.2	0.2	0.2	0.1	0.3	0.5	0.4	0.2	0.4	0.2	0.1	0.1	0.2	0.3	0.2	0.2	0.1	0.1	0.1	0.1	0.1	0.3	0.2
vanilla_combined.164349	0.1	0.4	0.4	0.1	0.2	0.3	0.2	0.3	0.3	0.4	0.2	0.4	0.7	0.4	0.3	0.4	0.5	0.5	0.4	0.4	0.8	0.1	0.2	0.2	0.4	0.2
vanilla_combined.16435	11.9	14.7	9.9	12.3	10.4	8.7	14.2	9.5	10.3	4.6	9.9	8.3	6.4	4.8	7.1	6.7	5.2	2.7	6.4	4.3	4.2	33.8	40.5	9.7	7.4	6.8
vanilla_combined.164350	0.2	0.3	0.4	0.2	0.3	0.6	0.2	0.6	0.4	0.4	0.2	0.2	0.5	0.5	0.2	0.2	0.5	0.7	0.4	0.6	0.2	0.2	0.5	0.4	0.3	0.1
vanilla_combined.164351	0.2	0.1	0.7	0.3	0.3	0.3	0.2	0.5	0.5	0.3	0.2	0.5	0.3	0.3	0.4	0.2	0.2	0.2	0	0.4	0.2	0.2	0.1	0.3	0.4	0.4
vanilla_combined.164352	0.2	0.2	0.2	0.2	0.2	0.1	0.2	0.1	0.1	0.2	0.2	0.1	0.1	0.1	0.2	0.1	0.2	0.2	0.1	0.2	0.2	0.1	0.1	0.1	0.3	0.2
vanilla_combined.164353	0	0.3	0.3	0.2	0.2	0.2	0	0.2	0.4	0.1	0	0.1	0.4	0.6	0	0.3	0.4	0.1	0	0.2	0.6	0	0.1	0	0.1	0.1
vanilla_combined.164354	5.7	8.9	6.5	6.1	9.3	17.2	9	13	18.4	8.3	9.9	13.6	8.6	9.4	12.2	10.1	8	8.3	10.6	8.5	10.3	7.3	12.2	7.3	6.6	8.3
vanilla_combined.164355	2.5	2.6	1.7	0.9	3.8	2	1.8	2.8	5.4	6.8	0.5	1.4	3.5	0.6	0.4	2.9	0.8	1	0.6	0.6	0.1	0.5	0.9	1.6	3	1.9
vanilla_combined.164356	5.8	7.7	10.3	5.5	7	7.7	6.4	7.8	5.8	7.5	7.7	9.5	8.4	9.5	8.2	9.3	8.6	9	7.9	8.8	8	5.1	6.6	8.4	5.2	6.3
vanilla_combined.164357	1.8	0.9	0.6	1.9	1.1	1.1	2.4	1.1	1.3	1.4	2.5	1.7	1	1.3	2.4	2.2	1.3	1.5	3.4	2	1.4	2.6	1.9	1	0.8	0.8
vanilla_combined.164358	0.1	0.1	0.2	0.1	0.1	0.1	0.1	0.1	0.1	0.1	0.1	0.1	0.1	0.1	0.1	0.1	0.1	0.1	0	0.1	0.1	0	0.1	0.1	0	0
vanilla_combined.164359	0.1	0.6	0.5	0.2	0.6	1.2	0.3	0.5	0.8	0.5	0.4	0.4	0.3	0.4	0.5	0.6	0.4	0.4	0.3	0.4	0.4	0.5	0.5	0.3	0.1	0.3
vanilla_combined.16436	1.5	1.6	2	1.6	1.5	1.1	1.4	1.5	1.1	1.3	1.3	1.5	1.3	1.5	1.5	1.5	1.4	1.5	1.5	1.6	1.3	1.2	1.4	1.7	1.5	1.5
vanilla_combined.164360	0.7	0.7	0.7	0.5	0.6	0.6	0.5	0.8	0.6	0.6	0.6	0.4	0.6	0.8	0.7	0.8	0.6	0.5	0.6	0.7	0.7	0.5	0.8	0.6	0.5	0.6
vanilla_combined.164361	0.3	0.4	0.5	0.2	0.3	0.5	0.2	0.3	0.5	0.6	0.1	0.5	0.5	0.4	0.2	0.2	0.4	0.5	0.3	0.3	0.5	0.2	0.3	0.2	0.1	0.2
vanilla_combined.164362	0.1	0.1	0.2	0	0.1	0.1	0.1	0.1	0.3	0.1	0.5	0.2	0.4	0.1	0.1	0.1	0.1	0.3	0.3	0	0.3	0.3	0.2	0.1	0.1	0.1
vanilla_combined.164363	0.7	0.9	1.3	0.4	1.1	0.3	0.6	0.9	0.1	1	0.9	0.8	1.3	1	0.7	0.6	0.9	0.8	0.6	0.8	1.6	1.3	1.5	1.2	0.8	1.1
vanilla_combined.164364	1.1	1.4	1.5	1	1.1	1.3	1	1.2	1.1	1.1	1.2	1.2	1.6	1.4	1.2	1.3	1.6	1.5	1.4	1.1	1.8	0.9	0.9	1.2	1.1	0.9
vanilla_combined.164365	0.2	0.5	0	0.3	0.6	0	0.2	0.3	0	0.1	0.2	0.6	0	0.2	0.2	0.7	0	0.2	0.4	1.2	0	0.5	0.2	0.6	0.2	0.3
vanilla_combined.164366	2.3	3.7	1.7	1.6	3.4	4.9	1.5	2.9	4.9	1.6	2.5	1.7	1.6	2.3	4	2	1.8	3	2.5	1.4	2.3	2.9	2.6	4.1	0.6	2.6
vanilla_combined.164367	0.5	2.1	1.9	0.4	1.6	1.2	0.3	1.5	0.8	0.9	0.3	1.6	0.8	1	0.4	1.9	0.8	1.1	0.3	2	0.4	0.3	0.6	0.2	0.2	0.5
vanilla_combined.164368	0.3	0.3	0.5	0.3	0.3	0.3	0.4	0.3	0.2	0.7	0.5	0.6	0.4	0.5	0.4	0.4	0.8	0.5	0.5	0.4	0.7	0.2	0.4	0.3	0.4	0.3
vanilla_combined.164369	0.1	0.2	0.3	0.1	0.1	0.2	0.1	0.2	0.3	0.2	0.1	0.3	0.3	0.1	0.3	0.1	0.5	0.4	0.1	0.2	0.3	0.4	1	0.3	0.3	0.2
vanilla_combined.16437	0.2	0.1	0.2	0.2	0.2	0.1	0.2	0.2	0.1	0.1	0.1	0.2	0.1	0.2	0.1	0.2	0.1	0.1	0	0.2	0.1	0.1	0.2	0.1	0	0
vanilla_combined.164370	0.1	0.1	0.1	0.1	0.1	0.1	0.2	0.3	0.1	0.3	0.3	0.2	0.2	0.3	0.3	0.2	0.2	0.2	0.2	0.2	0.2	0.2	0.1	0.3	0.1	0.2
vanilla_combined.164371	0.5	0.7	1.3	0.5	0.8	0.6	0.4	0.6	0.7	0.8	0.2	0.2	0.6	0.4	0.2	0.5	0.4	0.4	0.3	0.2	0.4	1.4	0.9	0.4	0.4	0.3
vanilla_combined.164372	0.6	0.4	1	0.6	0.6	0.6	0.3	0.2	0.4	0.5	0.7	0.6	0.2	0.9	0.5	0.7	0.9	0.7	0.6	0.5	0.3	0.3	0.5	0.3	0.1	0.3
vanilla_combined.164373	0.3	0.4	0.5	0.2	0.2	0.4	0.3	0.3	0.3	0.8	0.3	0.6	0.7	0.4	0.3	0.4	0.5	0.5	0.1	0.3	0.4	0	0.1	0.2	0.2	0.3
vanilla_combined.164374	0.2	0.2	0.3	0.4	0.3	0.2	0.3	0.3	0.2	0.3	0.2	0.3	0.5	0.3	0.2	0.2	0.4	0.3	0.3	0.3	0.3	0.1	0.2	0.2	0.2	0.2
vanilla_combined.164375	0.3	0.5	0.8	0.3	0.3	0.6	0.3	0.5	0.3	0.5	0.5	0.9	0.6	0.6	0.3	0.6	0.5	0.8	0.3	1	0.5	0.4	0.4	0.4	0.4	0.4
vanilla_combined.164376	0.7	0.9	0.6	0.8	1	0.3	0.8	0.4	0.1	0.5	0.7	0.7	0.4	0.5	0.4	0.4	0.6	1	0.5	0.7	0.3	0.3	0.5	0.6	0.6	0.6
vanilla_combined.164377	0.1	0.2	1	0	0.2	1.2	0.1	0.4	0.5	0.4	0.4	0.4	1	0.3	0.1	0.2	0.3	0.4	0.2	0.1	0.3	0.2	0.5	0.3	0.1	0.1
vanilla_combined.164378	0.5	0.4	0.6	0.6	0.4	1	0.9	0.6	1	0.6	0.4	0.6	0.7	0.7	1	0.6	0.4	1	0.8	0.4	0.7	1.5	1.1	0.4	0.4	0.6
vanilla_combined.164379	0.4	0.6	0.4	0.2	0.3	0.2	0.3	0.2	0.4	0.6	0.4	0.4	0.9	0.5	0.1	0.2	0.8	0.1	0	0.2	0.5	0	0.2	0.1	0	0.2
vanilla_combined.16438	1.2	1.2	1.2	1.1	1	0.6	0.9	1.1	0.7	0.8	1.1	0.8	0.7	0.9	0.9	0.9	0.9	0.8	0.8	0.6	0.7	1.1	1.3	1.1	1.1	1.2
vanilla_combined.164380	6.8	9.8	15.6	6.9	10	4.7	5.9	9.1	4.3	10.5	7.7	9.2	9.1	12.4	7.6	10.1	13.1	13.2	7.8	10.8	12.8	3.9	5.8	8.3	3.5	6.7
vanilla_combined.164381	1.9	2.8	3	1.9	3	2.4	2	2.7	1.4	2.5	1.4	2	2.3	2.8	1.4	2.4	3.2	4.3	1.6	3.3	3.7	1.5	1.8	1.6	0.5	1.2
vanilla_combined.164382	0.1	0.1	0.2	0.1	0.1	0.1	0.1	0.2	0.2	0.1	0.2	0.2	0.3	0.2	0.2	0.2	1.2	0.2	0.1	0.1	1.9	0.2	0.1	0.1	0.2	0.1
vanilla_combined.164383	0.8	0.5	1.1	0.5	0.5	0.7	0.6	0.5	0.2	0.8	0.6	1.2	1	1.6	0.4	0.9	1.5	1.4	0.8	1.8	1.5	0.1	0.7	1	0.3	0.5
vanilla_combined.164384	6.2	4.1	4.9	6	3.5	3.5	4.7	3.4	2.6	3.1	3.9	3.9	2.8	4.1	4.8	4.1	4.2	3.4	2.4	2.9	4.3	3.5	3.8	7.5	15.3	11.1
vanilla_combined.164385	0.6	0.6	1	0.5	0.5	1.2	0.7	0.8	1	1.3	1.2	1.2	1.2	1.2	0.9	1.1	1.1	1.1	0.9	0.9	1.1	0.5	0.4	0.8	1.1	0.8
vanilla_combined.164386	0.4	9.4	7.9	0.5	31.5	6.3	0.4	25.2	7.7	12.2	0.7	2.4	4	7	1	3.4	1.1	4.7	0.6	2.8	0.8	0.3	0.5	0.2	0.1	0.1
vanilla_combined.164387	0.1	0.2	0.2	0.2	0.1	0.1	0.1	0.2	0.1	0.2	0.1	0.2	0.2	0.2	0.1	0.1	0.2	0.1	0	0.1	0	0	0.1	0.1	0.1	0.1
vanilla_combined.164388	0.6	0.5	0.7	0.4	0.4	0.2	0.3	0.2	0.2	0.1	0.1	0.1	0.1	0	0.1	0.1	0	0.1	0	0	0	0.6	1.3	0.1	0.1	0.1
vanilla_combined.164389	0.5	0.3	0.4	0.6	0.2	0.2	0	0.2	0	0.1	0.1	0.1	0	0	0.2	0.1	0.1	0.1	0.2	0.1	0.1	0.3	0.1	0.4	0.5	0.3
vanilla_combined.16439	0.5	0.6	2.6	0.5	0.3	0.3	0.4	0.4	0.4	0.2	0.2	0.3	0.3	0.1	0.2	0.2	0.3	0.1	0.2	0.2	0.3	0.3	0.6	0.2	0.1	0.2
vanilla_combined.164390	0.7	0.5	0.5	0.8	0.6	0.2	0.8	0.7	0.3	0.6	1.1	0.8	0.4	0.6	0.7	0.6	0.5	0.6	1.2	0.6	0.5	1.3	0.9	0.4	1.1	0.5
vanilla_combined.164391	0.5	0.3	0.3	0.1	0.1	0.2	0.1	0.1	0	0.1	0	0.1	0.1	0.1	0.1	0.2	0.1	0.5	0.1	0.1	0	0	0	0.1	0	0
vanilla_combined.164392	2	3.1	4.3	1.8	2.6	2.6	2.6	4	2.2	3.8	2.4	2.8	2.8	3.6	2.3	2.5	2.9	3	2.4	2.5	2.3	2.8	3.7	2.3	1.6	1.6
vanilla_combined.164393	0.6	0.9	0.8	0.7	0.9	0.9	0.2	0.4	0.5	0.3	0.4	0.5	0.5	0.5	0.2	0.4	0.7	0.7	0.4	1.1	0.6	0.5	1.1	0.5	0.4	0.6
vanilla_combined.164394	1.6	6	0.4	1.4	3.5	0.2	1.8	1	0.1	0.1	0.3	0.2	0	0.1	0	0	0	0	0	0	0	1.1	2.4	0.2	0	1.4
vanilla_combined.164395	0.2	0.4	0.3	0.2	0.3	0.3	0.2	0.4	0.2	0.4	0.1	0.3	0.4	0.7	0.1	0.2	0.4	0.7	0.2	0.2	0.4	0.1	0.2	0.2	0.1	0.2
vanilla_combined.164396	0.2	0.2	0.3	0.2	0.2	0.3	0.1	0.1	0.1	0.1	0.1	0.1	0.1	0.1	0.1	0.1	0.1	0.2	0.1	0.1	0.2	0.1	0.2	0	0.1	0.1
vanilla_combined.164397	0	0	0	0.3	0.1	0	0.3	0	0	0.1	0.5	0.1	0	0	0.4	0.1	0	0.1	0.7	0	0	0	0	0.8	1.1	0.8
vanilla_combined.164398	0.6	0.2	0.2	0.3	0.1	0.2	0.1	0.1	0.1	0.1	0.2	0	0	0.3	0.1	0.1	0.2	0	0	0	0.4	0.2	0.2	0.6	0.5	0.4
vanilla_combined.164399	12	18.7	12.2	13.1	17	22.5	14.9	16.7	17	14.4	21.1	16.5	14.1	15.5	18.6	14.3	14.8	16	20	15.1	15.5	21.7	29.8	17.3	16.1	14
vanilla_combined.1644	34.6	41.9	54.1	34.5	39.8	26.1	43.2	55.7	28.6	69	64.8	94.1	62.6	93.7	76.1	97.3	74.6	70	60.9	75.4	62.5	28.7	28.9	53.9	45.1	56.8
vanilla_combined.16440	0.9	0.4	0.2	0.7	0.4	0.1	0.5	0.2	0.1	0.5	0.4	0.7	0.6	0.7	0.7	0.8	0.7	0.8	1	0.5	0.6	0.2	0.3	0.4	0.2	0.4
vanilla_combined.164400	0.4	0.7	0.2	0.3	0.6	0.1	0.5	0.3	0.1	0.2	0.2	0.2	0.2	0.2	0.2	0.3	0.1	0.2	0.3	0.3	0.3	0.4	0.3	0.2	0.3	0.2
vanilla_combined.164401	0.4	1.8	1.3	0.4	0.9	1	0.3	0.9	0.4	0	0.3	0.7	0.5	0.2	0.2	0.4	0.5	0.3	0	0.4	0.7	0.7	0.9	1.2	0.1	0.2
vanilla_combined.164402	1.5	3.6	0.2	1.6	3.3	0.6	1.6	2.4	0.4	1.1	1.1	2.8	0	1.3	1.5	2.8	0	0.5	1.2	2.7	0	2.5	1.6	2.8	1.4	2.1
vanilla_combined.164403	0.3	1.4	1.6	0.2	1.3	0.4	0.3	0.6	0.5	0.6	0.1	0.2	0.2	0.4	0.4	0.8	0.5	0.6	0.1	0.6	0.1	0.4	0.6	0.3	0	0.1
vanilla_combined.164404	0.1	0.2	0.2	0.3	0.1	0.1	0.3	0.1	0.2	0.3	0.2	0.5	0.3	0.2	0.1	0.4	0.1	0.2	0.2	0.3	0.2	0.1	0.2	0.3	0.2	0.2
vanilla_combined.164405	0.2	0.4	0.4	0.3	0.3	0.4	0.4	0.3	0.4	0.4	0.4	0.4	0.4	0.3	0.3	0.3	0.7	0.1	0.3	0.2	1	0.8	0.9	0.4	1	0.4
vanilla_combined.164406	0.3	0.4	0.7	0.1	0.8	0.9	0.3	0.6	1	0.8	0.4	0.2	0.8	0.1	0.1	0.3	0.7	0.5	0.1	0.2	0.3	0.4	0.4	0.2	0.6	0.2
vanilla_combined.164407	2.3	6.6	4	3.6	9.6	6.6	6.3	10.2	3.8	2.9	3.2	0.9	1	0.5	1.6	0.4	5	0.4	3.4	0.2	3.2	2	2.1	3.4	0.5	0.9
vanilla_combined.164408	0.2	0.2	0.4	0.2	0.4	1	0.1	0.2	0.4	0.2	0.1	0	0.3	0.1	0	0.1	0.3	0.1	0.1	0.2	0.5	0.1	0.1	0.2	0.2	0.1
vanilla_combined.164409	0.1	0.2	1.3	0.2	0.7	0.2	0.2	0.3	0	0.2	0	0.2	0.4	0.2	0.1	0.3	0.3	0.5	0.1	0.2	0.6	0	0.1	0.3	0.1	0.1
vanilla_combined.16441	1.6	2.1	2.9	2	1.9	1.6	2.2	2.2	1.5	1.7	2.4	2	2	1.8	2.2	1.9	1.8	2.1	2.2	1.9	1.8	2.3	3.1	1.8	0.8	1.6
vanilla_combined.164410	0.1	0.4	0.5	0.1	0.3	0.3	0.1	0.3	0.2	0.5	0.1	0.3	0.4	0.6	0.1	0.3	0.6	0.6	0.2	0.2	0.8	0.1	0.2	0.1	0	0.1
vanilla_combined.164411	0	0.3	0.2	0.2	0.2	0.1	0.2	0.1	0.2	0.4	0.3	0.3	0.2	0.4	0.1	0.1	0.2	0.3	0.3	0.1	0.4	0.1	0	0.1	0.2	0.2
vanilla_combined.164412	0.1	0.2	0.7	0.1	0.5	0.5	0.3	0.4	0.5	0.5	0.2	0.5	0.3	0.2	0.1	0.3	0.4	0.1	0.1	0.2	0.3	0.1	0.2	0.1	0.2	0.2
vanilla_combined.164413	0.2	0.1	0.3	0.1	0.3	0.2	0.2	0.3	0.1	0.1	0.2	0.2	0.1	0.2	0.1	0.1	0.1	0.1	0	0.2	0	0.1	0.1	0.1	0.2	0.1
vanilla_combined.164414	3.1	3.1	1.7	0.8	4.3	2	1.7	2.5	4.5	5.9	0.4	1.2	3.5	0.5	0.3	2.5	0.6	1.1	0.7	0.7	0.2	0.5	0.7	1	2.1	1.6
vanilla_combined.164415	0.3	0.4	0.6	0.5	0.4	0.2	0.5	0.6	0.2	0.5	0.4	0.9	0.6	0.7	0.5	0.8	0.7	0.4	0.9	0.3	0.2	0.5	0.4	0.3	0.6	0.3
vanilla_combined.164416	0	0	0.6	0.1	0	0.3	0.3	0	0.2	0.1	1.5	0.1	0.1	0	0.9	0	0	0.1	0.8	0.1	0	0.4	0.3	0.5	4.5	2.4
vanilla_combined.164417	51.6	3.8	2.4	117.8	5.5	3.7	66.6	3.4	2.4	2.4	65	3.3	2.2	2.6	59.4	2.3	5	2.3	63.6	2.2	5.9	129.1	61.8	122.3	373.1	237.5
vanilla_combined.164418	4.3	3.6	3.6	3.3	6.3	18.2	3.7	9.6	9.6	9.5	3.3	4.3	8.2	5.4	3.8	5.9	6	8.6	4.4	7.5	7.1	3.7	4.2	3.3	1.4	2
vanilla_combined.164419	0.4	0.5	0.9	0.3	0.5	0.6	0.1	0.2	0.2	0.3	0.3	0.2	0.3	0.5	0.3	0.4	0.5	0.6	0.4	0.7	0.6	0.2	0.3	0.4	0.2	0.5
vanilla_combined.16442	3.3	1.6	2.2	2.5	0.8	2.5	1.9	0.6	1.7	0.5	2.8	0.7	1.3	0.8	2.8	0.9	1.1	1.2	2.9	0.8	1.4	1	1	3.5	6	7.3
vanilla_combined.164420	0.7	1	1.2	0.4	0.8	0.5	0.3	0.3	0.2	0.2	0.2	0.1	0.2	0.2	0.2	0.4	0.3	0.4	0	0.4	0.2	0	0.3	0.2	0	0.2
vanilla_combined.164421	0.2	0.2	0.2	0.2	0.2	0.1	0.3	0.3	0.5	0.3	0.3	0.3	0.5	0.3	0.1	0.1	0.3	0.1	0.1	0.2	0.2	0.2	0.2	0.2	0.3	0.3
vanilla_combined.164422	0.6	0.3	0.2	0.6	0.2	0.2	0.5	0.3	0.1	0.3	0.4	0.3	0.4	0.6	0.8	0.5	0.5	0.7	0.2	0.4	0.5	0.4	0.2	0.3	1.3	0.1
vanilla_combined.164423	0.4	0.3	0.1	0.6	0.3	0.1	0.5	0.2	0.3	0.4	0.2	0.3	0.8	0.5	0.1	0.3	0.4	0.4	0.3	0.8	0.7	0.3	0.7	0.5	0.6	0.5
vanilla_combined.164424	1.7	1.7	1	0.5	2.5	1.1	1.1	2	3	4.4	0.5	1	2.7	0.4	0.2	1.8	0.4	0.6	0.6	1.1	0.2	0.7	0.8	0.7	1.9	1.4
vanilla_combined.164425	0.8	0.7	1	0.7	0.7	0.4	1.1	1.3	0.5	1.3	0.9	1.4	1	1.7	0.7	1.2	1.3	1.6	0.5	1.3	1.3	0.4	0.7	0.7	0.7	0.9
vanilla_combined.164426	0.1	0.3	0.2	0.2	0.2	0.1	0.1	0.1	0.1	0.1	0.1	0.2	0.1	0.2	0.1	0.1	0.1	0.2	0	0.1	0.1	0.1	0.2	0.1	0	0.1
vanilla_combined.164427	3.2	2.6	2.5	1	3.5	2.2	1.5	2.8	4.2	6.1	0.4	1	3.9	0.3	0.3	3	0.9	1.4	0.9	0.7	0.4	0.9	0.8	1	2.9	1.3
vanilla_combined.164428	2.1	2.2	1.5	0.7	2.9	1.5	1.1	1.8	2.8	4.1	0.3	0.8	2.2	0.3	0.2	2.1	0.7	1	0.6	0.7	0.2	0.4	0.5	0.8	2.3	1.8
vanilla_combined.164429	0.1	0.1	0.1	0	0.1	0.1	0	0.1	0.1	0.1	0	0.1	0.1	0.2	0	0.1	0.1	0.1	0.1	0	0	0.1	0.1	0.1	0.1	0
vanilla_combined.16443	0.9	1.4	1.2	0.9	0.8	0.5	0.9	0.9	0.5	0.9	0.9	1.1	0.8	0.7	0.6	0.7	0.7	0.8	0.6	0.8	0.6	0.3	0.7	0.7	0.7	0.5
vanilla_combined.164430	2.1	2.3	1.5	0.6	2.6	1.6	1	1.8	3.1	4.7	0.3	1	3.6	0.2	0.3	1.9	0.8	0.7	0.8	0.4	0.1	0.3	0.5	0.8	1.3	0.9
vanilla_combined.164431	1.4	1.3	0.9	0.3	1.5	1	1	1.5	2.1	2.7	0.3	0.5	1.6	0.2	0.2	1.6	0.5	0.4	0.3	0.4	0.1	0.2	0.4	0.3	1.2	0.9
vanilla_combined.164432	0.2	0.3	0.3	0.2	0.3	0.2	0.2	0.3	0.1	0.2	0.2	0.3	0.2	0.2	0.2	0.3	0.3	0.3	0.1	0.3	0.1	0.2	0.2	0.3	0.3	0.3
vanilla_combined.164433	0.7	0.6	0.8	1	0.8	0.7	1	0.8	0.5	1	0.9	0.7	0.9	0.7	0.9	0.6	0.9	0.6	0.8	0.4	0.6	1.5	1.2	0.9	2.3	1.2
vanilla_combined.164434	0	0.2	0.4	0.1	0.9	0.6	0	0.3	0.3	0	0	0.2	0	0	0	0.1	0	0	0	0	0	0	1	0	0	0
vanilla_combined.164435	0.2	0.6	0.4	0.2	0.3	0.2	0.2	0.3	0.3	0.3	0.1	0.3	0.4	0.3	0.1	0.2	0.3	0.1	0.1	0.1	0.4	0.4	0.4	0.2	0	0.1
vanilla_combined.164436	0.1	0.2	1.2	0.1	0.2	1.2	0.1	0.2	0.2	0.4	0	0.2	0.1	0.4	0.3	0.2	0.5	0.4	0.1	0.2	0.1	0.9	0.9	0.2	0.3	0.1
vanilla_combined.164437	0.4	0.5	0.9	0.2	0.7	0.8	0.3	0.6	0.9	1	0.3	0.2	0.9	0.1	0	0.3	0.7	0.4	0.1	0.2	0.3	0.5	0.5	0.2	0.7	0.2
vanilla_combined.164438	10.5	9.1	5.7	3	12.5	6.9	4.7	8	14.2	17.7	1.4	3.1	12.1	0.7	0.7	7.5	2.9	4.3	3.7	2.4	0.7	1.9	2.9	4	8	4
vanilla_combined.164439	1.8	1.8	1.3	0.5	2.2	1.4	1.2	1.8	3.1	3.9	0.3	0.7	3	0.4	0.3	1.9	0.6	0.9	0.8	0.4	0.2	1.7	0.9	0.9	3.4	1.2
vanilla_combined.16444	0.2	0.2	0.6	0.3	0.3	0.4	0.2	0.1	0.2	0.2	0.1	0.2	0.2	0.3	0.1	0.2	0.3	0.6	0.1	0.3	0.4	0.1	0.2	0.2	0.1	0.2
vanilla_combined.164440	1.9	1.7	0.8	0.5	2.6	1.3	1.2	1.6	2.8	3	0.5	0.7	2	0.4	0.2	1.6	0.6	1	0.7	0.8	0.2	0.4	0.4	0.8	2.3	1.3
vanilla_combined.164441	4.7	5	7.6	4.7	4.5	6.9	5.8	5.9	4.6	7.1	6.9	6.8	6.5	7.6	6.6	6.4	7	6.4	6.8	6.4	7.3	5	5.8	5.5	4.5	3.5
vanilla_combined.164442	15.6	12.7	29.9	14.7	13.3	21.8	15.2	17.5	29.2	21.1	10.8	12.4	13.7	16.8	10.4	12.5	17.1	15.5	9.4	12.1	17.3	7.6	9.8	9.7	4.4	7
vanilla_combined.164443	4.8	5	6.1	5.3	5.5	4	5.3	6.1	3.4	6	6.5	6.8	6.2	5.8	6.2	5.5	5.2	6.2	5.6	5.9	5.9	6.3	6.3	6.1	5.1	4.7
vanilla_combined.164444	4.2	4.7	4.8	6.7	5	8.2	8.4	5.5	6.7	8.9	18.1	12.4	7.3	10.2	17.3	9.3	9.2	9.4	23.5	15.9	10.9	11.8	8.4	7.9	5.4	6.8
vanilla_combined.164445	3	3.6	5.1	2.9	3.2	2.3	2.8	2.4	2	3.4	2.6	3.1	3.1	4	2.8	3.3	4.3	5	3.5	3.8	5.3	3.8	2.7	3.9	3.3	2.7
vanilla_combined.164446	1.3	1.5	20.3	2.3	1.6	6	1.8	1.1	4.2	0.9	2.6	0.2	0.3	0.5	1.8	0.1	0.1	0.3	1.5	0.1	0.2	3.1	2.3	6.2	1.1	1.1
vanilla_combined.164447	1.8	2.4	3.7	2.2	2.9	4.2	2.9	3.5	3.4	3.1	3.5	3.6	3.3	3.5	3.2	3.3	3.6	3.1	3.9	3.6	4.3	2.3	2.7	2.8	1.6	1.5
vanilla_combined.164448	0.2	0.6	0.3	0.3	0.6	0.7	0.2	0.5	0.4	0.6	1.1	0.7	0.7	0.7	0.5	0.6	0.7	0.3	1.5	0.9	0.7	0.8	0.7	0.4	0.5	0.4
vanilla_combined.164449	0.2	0.7	1.6	0.1	1.2	2.9	0.2	0.7	1.2	1.8	0.2	1.1	0.5	2.2	0.4	1.5	0.6	3.1	0.5	2.2	0.7	1	1.7	0.4	0	0
vanilla_combined.16445	12.9	22.6	5.2	17.3	22.6	3.2	20.2	19	3.2	38.4	19.3	18.9	6.6	29.6	17.4	13.7	8.3	19	15.3	10.5	6.1	8.8	7.4	11	3.5	4.8
vanilla_combined.164450	0	0.1	0.1	0	0.5	0.2	0.1	1	0.1	0.8	0	0	0	0.1	0	0.1	0	0.2	0	0.1	0	0	0.1	0	0	0
vanilla_combined.164451	0.1	0.3	0.5	0.4	0.3	0.4	0.5	0.5	0.5	0.4	0.2	0.5	0.7	0.3	0.2	0.2	0.4	0.2	0	0.4	0.3	0.4	0.4	0.2	0.2	0.4
vanilla_combined.164452	0.8	0.3	3	0.2	0.2	1.2	0.2	0.2	0.4	0.2	0.2	0	0.3	0.1	0.1	0	0.4	0.2	0.3	0.1	0.4	0.5	0.4	0.5	0.3	0.2
vanilla_combined.164453	0	0	0.1	0	0	0	0	0	3.5	0	0.3	0	9.6	0.1	0	0.1	6.2	0	0	0	11	0	0	0.1	0	0.4
vanilla_combined.164454	3	1.7	2.7	2.1	1.3	1.7	2	1.4	1.7	1.6	2.6	1.5	1.5	1.8	2.9	2.1	1.8	1.4	2.8	2.1	1.3	3.2	2.1	2.8	9.3	3.1
vanilla_combined.164455	0.1	0.2	0.2	0.1	0.2	0.2	0.2	0.3	0.3	0.3	0.1	0.3	0.3	0.2	0.1	0.2	0.2	0.1	0	0.1	0.1	0.1	0.2	0.1	0.1	0.1
vanilla_combined.164456	13.5	1.6	0.3	3.8	0.6	0.3	2.4	0.2	1.2	0	0.1	0	0	0	0.1	0	0.1	0.1	0.2	0.1	0	48.2	25.3	0.7	1.2	1.1
vanilla_combined.164457	1.1	1.3	1	0.8	1.2	0.8	0.7	1.2	0.6	1.6	0.7	1.6	1	1.3	0.9	1.4	1.4	1.5	0.9	1.3	1.2	0.1	0.5	0.8	0.6	0.9
vanilla_combined.164458	0.2	0.2	0.2	0.2	0.2	0.1	0.4	0.3	0.3	0.4	0.3	0.5	0.6	0.3	0.2	0.3	0.5	0.2	0.1	0.1	0.2	0.1	0.3	0.1	0.2	0.2
vanilla_combined.164459	0.3	0.4	0.5	1.3	0.6	0.3	0.6	0.5	0.3	0.5	1	0.5	0.3	0.4	0.3	0.2	0.4	0.4	0.3	0.5	0.6	0.5	0.6	0.9	2.8	1.5
vanilla_combined.16446	0.3	0.3	0.5	0.3	0.3	0.3	0.3	0.3	0.4	0.4	0.3	0.4	0.5	0.3	0.2	0.3	0.3	0.3	0.1	0.2	0.2	0.3	0.4	0.3	0.6	0.4
vanilla_combined.164460	0.3	0.4	0.5	0.3	0.4	0.3	0.3	0.4	0.2	0.4	0.3	0.4	0.3	0.5	0.2	0.4	0.4	0.4	0.2	0.4	0.4	0.2	0.3	0.4	0.3	0.4
vanilla_combined.164461	0.3	0.5	0.3	0.2	0.2	0.1	0.1	0.1	0.1	0.1	0	0.1	0.1	0.1	0.2	0.2	0.2	0.3	0.1	0.3	0.2	0.3	0.3	0.2	0.3	0.3
vanilla_combined.164462	16.8	3.9	3.4	23.9	3.3	1.6	20.4	3.3	1.1	3.1	18.4	3.2	2.4	2.8	16.9	3	2.7	2.8	21.1	3	3	29	19.8	20.9	22.1	21
vanilla_combined.164463	2.3	2.9	2.7	1.9	2.8	3.4	1.7	2	2.3	1.7	1.8	2.4	2.6	2.5	2.2	2.2	4.7	2.7	2	2.4	3.4	1.9	2.3	2.3	2	2.2
vanilla_combined.164464	4.2	2.6	1.6	4.9	2.6	2.1	3.9	2.2	1.7	1.8	3.2	2.1	1.5	2.1	4	2.3	1.7	1.5	4.3	2.1	1.6	4.9	4	4.2	6.1	4.8
vanilla_combined.164465	0.8	0.8	0.3	0.2	0.2	0.2	0.2	0	0.6	0	0	0	0.7	0	0	0.1	0.2	0	0	0	0.2	5.8	3.5	0.1	0	0
vanilla_combined.164466	0.1	0.4	1.8	0.1	0.5	0.3	0.1	0.6	0.2	0.4	0.1	0.2	0.4	0.3	0.1	0.2	0.3	0.2	0.2	0.1	0.2	0.1	0.5	0.5	0	0.1
vanilla_combined.164467	0	0.9	0.6	0.1	2.1	0.3	0	0	0	0	0	0	0.2	0	0	0	0.2	0	0	0	0.2	0	0.9	0	0	0
vanilla_combined.164468	0.2	0.3	0.2	0.2	0.3	0.4	0.2	0.2	0.3	0.2	0.3	0.2	0.2	0.1	0.3	0.1	0.2	0	0.4	0.3	0.3	0.3	0.5	0.3	0.2	0.2
vanilla_combined.164469	0.1	0.3	0.5	0.3	0.3	0.1	0.2	0.2	0.2	0.5	0.1	0.3	0.4	0.3	0.1	0.2	0.1	0	0.2	0.3	0.3	0.6	0.3	0.1	0.1	0
vanilla_combined.16447	12.3	18	24.8	11.8	15.4	4.3	16.7	22.2	4.7	21.4	25.3	31.5	19.2	23.2	19.4	23.6	19.1	20.1	18.2	22.4	16.5	12.2	19.4	20.4	14.9	17.4
vanilla_combined.164470	0.6	0.7	0.7	0.4	0.4	0.2	0.6	0.7	0.3	0.6	0.3	0.6	0.5	0.7	0.3	0.5	0.6	0.5	0.2	0.6	0.4	0.2	0.5	0.3	0.2	0.5
vanilla_combined.164471	0.2	0.1	0.2	0.2	0.2	0.1	0.2	0.2	0.1	0.1	0.1	0.2	0.1	0.2	0.1	0.1	0.3	0.1	0.1	0.1	0.2	0	0.1	0.1	0.3	0.2
vanilla_combined.164472	0.4	0.4	0.6	0.1	0.4	0.1	0.2	0.3	0.3	0.4	0.2	0.5	0.2	0.1	0	0.2	0.3	0.3	0	0.2	0.3	1.2	1.7	0.3	0.4	0.2
vanilla_combined.164473	0.5	0.4	2.5	0.6	0.4	0.3	0.4	0.3	0.3	0.8	0.5	0.5	0.3	0.8	0.5	0.7	0.5	1.2	0.4	0.4	0.4	0.2	0.6	0.1	0.3	0.4
vanilla_combined.164474	0	0.3	0.4	0.2	0.3	0.2	0.1	0.2	0.6	0.2	0.1	0.3	0.5	0.2	0.2	0	0.3	0.4	0	0	0.2	0	0.2	0.1	0.3	0.1
vanilla_combined.164475	0.9	1.1	1	1.4	1	1	0.7	1	0.7	0.6	1.1	0.7	0.7	0.8	1.5	0.8	0.8	0.7	1	1.2	0.7	1.3	1.4	1.3	1.3	0.6
vanilla_combined.164476	0.3	0.1	0	0.7	0.1	0	1.1	0.1	0	0.3	1	0.3	0	0	0.5	0.1	0	0	0.4	0.1	0	0.5	0.7	0.8	1.3	1.3
vanilla_combined.164477	0.3	0.1	0.2	0.5	0.2	0.2	0.5	0.3	0.1	0.4	0.4	0.5	0.2	0.1	0.3	0.2	0.2	0.4	0.3	0.3	0.2	0.4	0.3	0.2	0.8	0.3
vanilla_combined.164478	0.7	0.4	0.8	0.7	0.3	0.9	0.2	0.4	0.5	0.3	0.2	0.2	0.4	0.6	0.4	0.4	0.5	0.7	0.5	0.3	0.4	0.9	0.7	0.4	0.4	0.2
vanilla_combined.164479	0	0.1	0.3	0.1	0.2	0.3	0.1	0.2	0.4	0.2	0.2	0.3	0.6	0.2	0.1	0.3	0.3	0.4	0.1	0.2	0.2	0.1	0.1	0.1	0.1	0.1
vanilla_combined.16448	0.7	1.1	1.7	0.5	0.9	0.3	0.3	0.5	0.3	0.5	0.2	0.5	0.4	0.6	0.2	0.6	0.3	0.6	0.2	0.8	0.2	0.2	0.5	0.4	0.5	0.4
vanilla_combined.164480	0.5	0.7	0.6	0.4	0.6	0.4	0.2	0.6	0.4	0.5	0.4	0.4	0.4	0.5	0.5	0.4	0.7	0.4	0.3	0.7	0.5	0.6	0.4	0.6	0.4	0.4
vanilla_combined.164481	0.4	0.5	0.5	0.3	0.5	0.2	0.4	0.8	0.3	0.5	0.2	0.4	0.4	0.5	0.4	0.4	0.3	0.4	0.1	0.3	0.3	0.3	0.4	0.4	0.2	0.4
vanilla_combined.164482	3.4	6.2	8.3	3.5	6.4	5	4.2	7.3	4.5	7.9	7.2	7.1	8.9	7.1	5.7	7	7.3	7.3	6.5	7	7.4	6.6	6.9	4.3	4.7	2.7
vanilla_combined.164483	0.1	0.4	0.4	0.1	0.4	0.4	0.1	0.2	0.3	0.4	0.1	0.2	0.4	0.1	0.2	0.1	0.2	0.4	0.1	0.3	0.5	0.1	0.1	0.1	0.3	0.2
vanilla_combined.164484	0.1	0.2	0.4	0.3	0.3	0.3	0.2	0.3	0.1	0.3	0.1	0.2	0.1	0.3	0.3	0.2	0.2	0.4	0.2	0.3	0.2	0.2	0.2	0.1	0.1	0.1
vanilla_combined.164485	9.1	9.6	11.9	8.3	7.6	2.6	7.6	8.2	3.7	9.3	7.2	9.1	7.8	13.2	10.5	12.1	12.7	10.4	10	12.2	11.6	6.9	7.1	9.6	4.1	7.6
vanilla_combined.164486	5	6.5	10.4	4.9	6	9.4	9.1	8.6	12.1	12.3	7.7	13.1	11.8	15.2	8.8	11.8	16.2	10.5	8.4	12.2	14.5	4.8	5.5	6	2.7	5.9
vanilla_combined.164487	0.3	0.7	0.6	0.3	0.3	0.1	0.4	0.6	0.4	0.4	0.2	0.3	0.2	0.4	0.1	0.3	0.3	0.4	0.1	0.2	0.2	0.2	0.2	0.2	0.2	0.2
vanilla_combined.164488	6.8	8.5	9.3	6	8.2	7.1	6.3	9	6.9	11.8	7.1	12.8	11.1	15.4	8.9	13.7	15.8	13.9	8.8	13.6	16.4	5	5.6	10.1	5.2	7
vanilla_combined.164489	0.1	0.1	0.1	0.1	0.1	0.1	0	0.1	0.1	0.1	0.1	0.1	0.1	0.1	0.1	0	0	0.1	0	0.1	0	0	0.1	0.1	0.1	0.1
vanilla_combined.16449	4	2.6	2.4	4.8	2.6	3	2.8	1.8	1.6	1.5	2.7	1.4	1.2	1.6	3	1.3	1.7	1.5	3.7	1.5	1.6	2.3	1.8	2.8	4.1	2.8
vanilla_combined.164490	0.1	0.2	0.2	0.1	0.2	0.1	0.1	0.2	0.1	0.1	0.1	0.1	0.2	0.1	0.1	0.1	0.1	0.1	0.1	0.1	0.1	0.2	0.2	0.1	0.1	0.1
vanilla_combined.164491	0.3	0.4	0.8	0.4	0.3	0.2	0.4	0.2	0.1	0.2	0.3	0.3	0.1	0.2	0.4	0.3	0.2	0.1	0.3	0.1	0.2	0.2	0.2	0.2	0.3	0.3
vanilla_combined.164492	0.7	0.6	0.5	0.8	0.5	0.7	0.6	0.4	0.4	0.3	0.5	0.4	0.3	0.5	0.3	0.5	0.2	0.3	0.7	0.3	0.5	0.3	0.5	0.4	0.2	0.4
vanilla_combined.164493	2.2	5.1	58.6	2.2	4.3	2.1	2.3	6	2.9	5.6	2.8	4.3	3.3	3.7	2.9	4.1	3.8	4.3	3.4	4.8	3.1	1.7	2.2	2.8	3.4	2.5
vanilla_combined.164494	3.3	3.3	3.1	3.7	3.1	4.7	4.3	3.4	4.5	3	4.3	2.7	2.8	3.6	3.9	2.5	2.7	2.7	4.6	2.7	2.7	4	4.1	4.8	4	3.5
vanilla_combined.164495	3.2	3.4	2.9	2.5	3.3	2.6	1.5	1.8	1.8	1.8	1.8	2.1	1.6	2.4	2.1	2.7	2.4	2.2	1.5	3.2	2.3	1.3	1.7	1.6	1.5	1.9
vanilla_combined.164496	0.1	0.1	0.2	0.1	0.2	0.1	0.2	0.2	0.1	0.2	0.2	0.2	0.2	0.2	0.1	0.2	0.3	0.2	0.2	0.2	0.3	0.1	0.1	0.1	0.1	0.2
vanilla_combined.164497	1.8	5.3	1.7	1.6	5	4.7	1.4	3.5	4.9	3.8	1.1	2.8	2.2	5.6	2.1	3.8	3.6	3.2	1.3	2.7	3.9	5.5	5.7	4.4	3.3	4
vanilla_combined.164498	5.3	2.3	1.7	5.5	2.1	1	4.1	1.7	1.2	1.2	3.6	0.7	1.6	0.7	3.2	0.5	1.4	1.2	4	0.7	1.5	5	3.5	4.6	3.9	3.3
vanilla_combined.164499	2.7	0.5	0.2	3.2	0.4	0.1	1.6	0.1	0.1	0.1	1.2	0.1	0.1	0.1	1.5	0.2	0	0.1	1.1	0.2	0.1	2	1.5	2.1	4.8	3
vanilla_combined.1645	0.8	1	1.7	0.9	1	0.4	0.8	1.1	0.7	0.7	0.4	1.1	0.6	1.2	0.6	1.1	0.8	0.9	0.3	1.3	0.6	0.5	0.9	0.5	0.3	0.4
vanilla_combined.16450	3.8	4.6	4.5	3.4	4.7	4.5	4	5.3	3.1	6	5.5	6.6	5.1	6.6	5.7	6.4	6.9	5.9	5.4	6.5	6.9	3.8	3.6	4.6	3.8	4.5
vanilla_combined.164500	2.1	2.5	4.1	2.8	3.1	2.5	2	2.6	1.8	2.4	2.7	2.3	2.5	2.5	2	2.6	2.6	2.8	2.8	3.1	2.8	1.9	3.2	2.5	1.8	2
vanilla_combined.164501	0.5	0.6	0.6	0.3	0.4	0.2	0.4	0.6	0.3	0.5	0.2	0.4	0.4	0.5	0.4	0.4	0.6	0.7	0.2	0.5	0.4	0.2	0.4	0.3	0.2	0.3
vanilla_combined.164502	1.8	2.6	3.4	2.5	3	4.1	2.3	2.9	3.7	2.8	3.5	3.1	4.4	3.3	3	3.2	3.4	2.9	3.6	3.6	3.5	3.2	3	2.6	2.2	2.4
vanilla_combined.164503	1.4	1.6	1.9	1.5	2.1	3.5	1.7	2.6	3.6	2.1	1.7	2.5	1.5	2.2	2.2	2.4	1.6	0.9	2.5	2.2	1.5	1.3	1.7	1	0.7	0.9
vanilla_combined.164504	0.4	0.1	0.1	0.4	0.1	0	0.2	0.1	0.1	0.1	0.2	0.1	0.1	0.1	0.2	0	0.4	0.4	0.1	0.2	0.2	0	0.7	0.3	0.3	0.4
vanilla_combined.164505	0.1	0.3	0	0.1	0.6	0.2	0	0.8	0.5	0.1	0	0	0.5	0	0	0	0	0	0	0	0	0	0	0.1	0	0
vanilla_combined.164506	1.4	0.9	0.7	2.2	1	0.5	0.7	0.6	0.2	0.6	0.7	0.4	0.2	0.4	0.7	0.3	0.4	0.4	0.8	0.4	0.4	0.5	0.5	0.5	0.9	0.7
vanilla_combined.164507	0.2	0.5	0.9	0.2	0.4	0.5	0.1	0.2	0.2	0	0	0.1	0.2	0	0	0.1	0.1	0.2	0	0.5	0.5	0.1	0.2	0	0	0
vanilla_combined.164508	0.2	0.2	0.6	0.4	0.5	0.5	0.1	0.1	0.1	0.1	0.1	0.2	0.1	0.1	0.2	0.1	0.4	0.1	0.1	0.3	0.7	0.1	0.2	0.2	0.7	0.6
vanilla_combined.164509	1.1	1.6	1.4	0.9	1	1.6	1.5	1.7	0.9	3.1	1.8	2.3	1.3	3	1.5	2.1	1.9	2.5	1	1.5	2.6	1.1	0.9	0.9	0.4	0.4
vanilla_combined.16451	1.8	2.1	3.8	2.1	2.6	1.9	1.9	3.1	1.5	2.5	2.2	2.1	2.3	2.4	2.2	2.3	2.3	2.7	2.7	2.6	2.9	2.4	2.7	1.9	1.9	1.6
vanilla_combined.164510	0	0.3	0.9	0.1	0.4	0.7	0.2	0.4	0.3	0.3	0.1	0.1	0.5	0.3	0.1	0.1	0.2	0.2	0.3	0.2	0.3	0.2	0.3	0.1	0.4	0.2
vanilla_combined.164511	0	0.1	0.3	0	0	2.3	0	0	0.5	0	0	0	0	0	0	0	0	0	0	0	0	0.1	0.3	0.1	0.1	0.1
vanilla_combined.164512	2.8	2.5	0.4	8.9	4	1	12.2	3.8	0.8	3.2	13.9	7.2	0.7	5.2	12.9	6.5	0.4	2.6	9.9	6.2	1	1.5	1.3	0.3	3.6	3.8
vanilla_combined.164513	4.2	3.8	4.3	4	3.8	1.9	3.7	3.6	1.6	4.3	5.2	3.9	4.4	4.9	5.1	3.8	5.3	4.8	4.7	4.8	5	2.8	2.9	5	4.2	5.2
vanilla_combined.164514	5.4	5.6	3.1	1.3	6.6	3.6	3.5	5.2	8.8	11.8	0.7	1.8	8.3	0.5	0.4	5.2	1.7	1.8	1.5	1	0.3	0.8	1.5	2.4	4.4	2.3
vanilla_combined.164515	0.4	0.8	0.8	1	0.9	1.1	0.1	0.4	0.2	0.1	0	0.1	0.1	0.2	0.4	0.2	0.2	0.9	0.1	0.3	0.7	0.1	0.3	0.7	0.4	0.3
vanilla_combined.164516	0.5	0.4	0.5	0.4	0.3	0.3	0.3	0.3	0.1	0.4	0.2	0.5	0.2	0.4	0.5	0.3	0.2	0.4	0.4	0.4	0.1	0.5	0.5	0.5	0.2	0.4
vanilla_combined.164517	1.2	1	0.6	0.3	1.7	0.8	0.7	1.1	2.1	2.6	0.2	0.6	1.9	0.3	0.2	1.3	0.4	0.2	0.3	0.2	0.1	0.1	0.4	0.5	1.3	0.9
vanilla_combined.164518	1.9	0.4	0.3	0.5	0.5	0.2	0.8	0.4	0.6	0.8	0.2	0.2	0.5	0	0.2	0.3	0.1	0.1	0.3	0.2	0	1	0.5	0.7	4	0.7
vanilla_combined.164519	0.2	0.5	0.6	0.3	0.4	0.4	0.1	0.3	0.3	0.6	0.1	0.5	0.5	0.2	0	0.4	0.2	0.3	0.1	0.2	0.3	0.4	0.4	0	0.2	0.1
vanilla_combined.16452	1.6	2.1	2.3	1.8	2.1	2	1.9	3.1	2	2.4	1.3	4.1	2.3	3.3	1.7	3.8	2.2	2.3	1.2	3.7	1.7	1	1.6	1.9	1.8	2.1
vanilla_combined.164520	0.5	0.4	0.9	0.7	0.4	0.6	0.4	1	0.4	0.3	0.4	0.5	0.3	0.7	0.5	0.5	0.5	0.8	0	0.5	0.7	0.7	0.5	0.4	1.2	1
vanilla_combined.164521	0.1	0.2	0.3	0.2	0.1	0.3	0.1	0.1	0.1	0.3	0.1	0.1	0.2	0.3	0.2	0.2	0.4	0.3	0.2	0.2	0.4	0.1	0.2	0.1	0.1	0.2
vanilla_combined.164522	0	0	0	0	0	0.6	0	0	11	0	0	0	4.1	0	0	0	0	0	0	0	0	0	0.1	0.1	0	0
vanilla_combined.164523	0.4	0.9	0.6	0.3	0.7	0.5	0.4	0.6	0.3	0.5	0.5	0.6	0.6	0.4	0.3	0.4	0.7	0.7	0.3	0.4	0.8	0.3	0.5	0.4	0.4	0.5
vanilla_combined.164524	0.4	0.3	0.3	0.2	0.2	0.3	0.2	0.1	0.2	0.2	0.2	0.1	0.1	0.1	0.2	0	0.2	0	0.2	0.1	0.2	0.3	0.6	0.3	0.3	0.2
vanilla_combined.164525	0.2	0.3	0.3	0.4	0.5	0.2	0.2	1.4	0.5	1.1	0.1	0.3	0.5	0.3	0.3	0.2	0.2	0.7	0.4	0.1	0	0.2	0.1	0.3	0.4	0.1
vanilla_combined.164526	0.3	0.4	0.6	0.4	0.5	0.5	0.5	0.5	0.6	0.5	0.2	0.3	0.6	0.3	0.3	0.2	0.5	0.4	0.1	0.2	0.1	0.2	0.6	0.3	0.5	0.3
vanilla_combined.164527	1.4	1.7	0.8	0.2	1.9	1.1	0.9	1.1	2.6	2.7	0.2	0.6	1.6	0.2	0.1	1.3	0.4	0.5	0.6	0.2	0	0.3	0.3	0.5	1.5	1
vanilla_combined.164528	2.1	2.5	2	1.8	2.9	2.8	1.8	2.4	1.9	0.6	1.3	1	0.6	0.4	1	0.5	0.6	0.4	1.2	0.5	0.5	2.7	4.2	1	0.2	0.5
vanilla_combined.164529	0.2	0.2	0.3	0.3	0.2	0.2	0.2	0.3	0.3	0.4	0.2	0.3	0.4	0.3	0.2	0.3	0.3	0.2	0.2	0.3	0.3	0.2	0.1	0.3	0.4	0.3
vanilla_combined.16453	4.9	5.3	7.5	4.6	4.4	1.8	3.7	5.2	2.7	4.9	3.2	5.2	4.4	4.8	4.3	4.7	4.2	3.9	4.1	4.7	2.8	3.7	4.6	4.1	2.3	3.2
vanilla_combined.164530	0.3	0.4	0.4	0.2	0.3	0.3	0.1	0.2	0.2	0.1	0.1	0.1	0.1	0	0.1	0.1	0.1	0	0	0	0	0.6	1	0.1	0	0.1
vanilla_combined.164531	0.9	1.7	1.7	0.8	1.1	0.8	0.5	0.7	0.5	0.6	0.5	0.8	0.5	0.6	0.4	0.7	0.7	0.8	0.3	0.7	0.6	0.4	0.7	0.6	0.6	0.7
vanilla_combined.164532	14.3	16.3	12.9	13.9	15.5	14.8	17.5	18.5	18	21.5	26.4	26.1	21.7	25.3	26.9	24.9	24.5	17.5	28.3	21	25.8	13	15.7	24.5	19.7	21.9
vanilla_combined.164533	0.1	0.1	0.6	0.1	0.1	0.2	0.1	0.1	0.1	0	0	0.1	0.2	0.1	0.1	0.1	0.3	0.3	0.1	0.2	0.1	0	0.1	0.9	0.4	0.1
vanilla_combined.164534	0.2	0.1	0	0.2	0.1	0.7	0.2	0.1	29	0.1	0.2	0	80.2	0.1	0.1	0.1	0.4	0.3	0	0.1	0.4	0.1	0.1	0.1	0.3	0.1
vanilla_combined.164535	0.4	0.7	0.8	0.2	0.5	0.4	0.4	0.4	0.4	0.3	0.3	0.6	0.3	0.3	0.3	0.7	0.3	0.5	0.2	1.1	0.3	0.1	0.2	0.3	0.2	0.2
vanilla_combined.164536	0.4	0.5	0.7	0.6	0.4	0.6	0.1	0.2	0.1	0.1	0.1	0.1	0.1	0.2	0.1	0.3	0.2	0.4	0.1	0.3	0.3	0.3	0.3	0.3	0.4	0.4
vanilla_combined.164537	0.7	0.8	1.2	0.7	0.9	1.6	0.6	0.8	1	1	0.8	0.7	0.9	1.2	0.7	0.8	1.1	1.1	0.8	0.9	1.4	0.8	0.6	0.8	0.6	0.7
vanilla_combined.164538	1.4	1.4	1.2	0.4	1.8	1.1	0.6	1.1	2.2	2.9	0.3	0.4	1.9	0.1	0.1	1	0.4	0.5	0.3	0.2	0.1	0.3	0.3	0.7	0.8	0.6
vanilla_combined.164539	0.5	1	1	0.6	0.8	0.9	0.7	0.8	0.4	0.8	0.7	0.8	0.6	0.7	0.6	0.7	0.8	0.7	0.6	0.7	0.7	0.6	0.6	0.4	0.4	0.6
vanilla_combined.16454	0.7	1.1	0.2	0.5	1	0.1	0.3	0.7	0.7	0.6	0.2	0.9	2.6	0.6	0.3	0.6	0.2	0.1	0.1	0.1	0.1	1.2	2.8	0.2	0.1	0
vanilla_combined.164540	56.5	10.7	0.4	72.2	9.7	1.1	54.3	2.6	0.5	1.2	34.7	1.7	0.4	1.2	36.7	1.2	0.2	0.7	29.2	0.8	0.5	76.2	51.1	79.5	90	59.2
vanilla_combined.164541	1.7	1.6	1.2	0.5	2.6	1.6	1.1	1.9	3.5	4.1	0.3	1	2.8	0.5	0.4	2.4	0.7	0.8	0.7	0.7	0	0.5	0.7	0.9	1.9	1.3
vanilla_combined.164542	0.6	0.4	0.3	0.7	0.4	0.1	0.6	0.5	0.4	0.2	0.4	0.4	0.4	0.3	0.5	0.2	0.2	0.3	0.2	0.2	0	0.6	0.4	0.5	1	0.5
vanilla_combined.164543	0.2	0.3	0.6	0.3	0.2	0.3	0.7	0.6	0.4	1	0.7	1.1	0.7	0.6	0.3	0.6	0.6	0.2	0.1	0.4	0.3	0.2	0.3	0.3	0.7	0.5
vanilla_combined.164544	1	1.2	1.3	1.2	1.3	0.8	1.2	1.3	0.6	1.2	1.1	1.1	1.1	1.4	1.2	1.3	1.3	1.4	1.1	1.5	1.6	1.5	1.4	1.1	1	0.7
vanilla_combined.164545	0.4	0.3	1.5	0.3	0.3	0	0.2	0.2	0.2	0.4	0.1	0.2	0.1	0.3	0.4	0.2	0.2	0.2	0	0.1	0	1	1.6	1.2	0.3	0.7
vanilla_combined.164546	3.7	2.6	1.6	0.8	4.1	2.2	1.8	3.4	4.6	5.8	0.5	1.1	3.7	0.2	0.4	3.2	1.1	1.3	1.3	0.4	0.3	0.6	0.7	1	2.2	1.9
vanilla_combined.164547	0.2	0.3	0.5	0.3	0.4	0.2	0.1	0.3	0.1	0.5	0.2	0.6	0.4	0.4	0.1	0.5	0.3	0.6	0.1	0.3	0.2	0.1	0.1	0.2	0.2	0.2
vanilla_combined.164548	0.2	0.4	0.8	0.2	0.4	0.8	0.5	0.6	0.8	0.5	0.5	0.4	1	0.6	0.5	0.7	0.5	0.7	0.5	0.6	0.6	0.2	0.3	0.1	0.2	0.1
vanilla_combined.164549	0.1	0.3	0.5	0.3	0.4	0	0.3	0.3	0.1	0.5	0.1	0.4	0.2	0.1	0.1	0.1	0.1	0.1	0	0	0.1	0.4	0.2	0.2	0.4	0.3
vanilla_combined.16455	0.5	0.5	0.4	0.4	0.7	0.3	0.5	0.6	0.3	0.5	0.4	0.8	0.3	0.5	0.4	0.5	0.5	0.4	0.2	0.6	0.4	0.2	0.2	0.4	0.4	0.8
vanilla_combined.164550	17.1	8.7	6.4	22.4	8.7	1.5	17.7	9.5	1.8	11.3	23.2	11.6	7.1	12.4	22.6	10.9	7.7	6.7	16	8.8	5.1	13.2	11.1	15.2	12.9	17.7
vanilla_combined.164551	0.5	0.4	0.4	0.5	0.3	0.2	0.2	0.2	0.1	0.2	0.1	0.2	0.2	0.2	0.2	0.2	0.3	0.3	0.1	0.1	0.5	0.4	0.3	0.4	0.4	0.4
vanilla_combined.164552	1.9	3.2	1.8	1.7	2.9	1.7	1.6	8.1	3.4	2.9	1.7	1.9	1.5	1.9	2.4	2	1.6	1.2	1.9	1.2	1.4	1.7	1.4	1.2	0.9	1.1
vanilla_combined.164553	1.3	2.1	1.3	1	1.6	1.1	0.7	1.3	0.7	1.3	0.5	1.4	0.7	0.9	0.5	1.3	0.7	0.9	0.3	1.2	0.5	0.5	0.6	0.4	0.5	0.7
vanilla_combined.164554	3	2.8	1.5	0.8	3.5	2	1.5	2.4	4.5	6.4	0.4	1	4	0.2	0.2	2.5	1	1	0.8	0.6	0.2	0.6	0.9	1.2	2.4	1.6
vanilla_combined.164555	0.5	0.4	0.9	0.5	0.2	0.3	0.3	0.2	0.2	0.1	0.4	0.1	0.5	0.5	0.4	0.2	0.3	0.6	0.9	0.1	0.2	0.1	0.2	0.3	0.4	0.3
vanilla_combined.164556	0.2	0.4	0.4	0.2	0.4	0.3	0.2	0.3	0.2	0.3	0.2	0.5	0.3	0.4	0.2	0.5	0.4	0.6	0.3	0.5	0.5	0.1	0.1	0.1	0.1	0.2
vanilla_combined.164557	0.3	0.3	0.2	0.6	0.2	0.1	0.2	0.1	0.1	0.1	0.1	0.1	0	0.1	0.2	0	0	0.1	0.2	0.1	0.1	0.4	0.3	0.2	0.1	0.2
vanilla_combined.164558	0.3	0.3	0.9	0.4	0.4	0.2	0.1	0	0	0.2	0.2	0.3	0.1	0.3	0.6	0.3	0.1	0.6	0.3	0.3	0.1	0.1	0.1	0.2	0.1	0.4
vanilla_combined.164559	0.1	0.2	0.2	0.1	0.1	0.3	0.2	0.3	0.2	0.2	0.1	0.2	0.1	0.3	0.2	0.1	0.1	0.1	0.2	0.1	0.1	0.2	0.2	0.3	0.3	0.1
vanilla_combined.16456	0	0.2	2.3	0	0.2	1.2	0	0.3	0.5	0.3	0	0.2	1.2	0.4	0	0.2	1.2	0.3	0	0.2	0.5	0.1	0.2	0.1	0	0
vanilla_combined.164560	2	1.7	1.2	0.4	2.5	1.5	1	1.9	3.3	4.3	0.3	0.8	2	0.2	0.3	1.7	0.5	0.9	0.5	0.5	0.2	0.3	0.5	0.7	2.3	1.5
vanilla_combined.164561	5.4	5.7	6.8	4.5	5.4	3.1	4.3	5.1	2.7	5.1	4.3	6	4.4	6.2	5	6.9	6.6	5.7	5.7	6.8	6.7	4.3	4.5	6	3	4.6
vanilla_combined.164562	0.3	0.4	0.7	0.1	0.5	0.8	0.3	0.4	0.9	0.7	0.3	0.2	0.7	0.1	0.1	0.3	0.8	0.3	0.1	0.1	0.3	0.6	0.4	0.2	0.6	0.2
vanilla_combined.164563	0.1	0.3	0.2	0.2	0.1	0.3	0	0.1	0.1	0.1	0	0.1	0.3	0.3	0	0.1	0.2	0.2	0.1	0.1	0.2	0.1	0.1	0	0.1	0.1
vanilla_combined.164564	5.6	1	1.1	1.5	1.5	0.8	2.8	1.1	2.4	2.7	0.6	0.6	2.5	0.1	0.4	1.1	0.4	0.3	0.7	0.2	0.1	3.4	1.7	2	12	3.4
vanilla_combined.164565	0.2	0.3	0.5	0.3	0.3	0.2	0.3	0.2	0.1	0.2	0.2	0.2	0.2	0.3	0.2	0.2	0.2	0.2	0.1	0.2	0.2	0.2	0.1	0.2	0.3	0.1
vanilla_combined.164566	0.5	0.7	0.4	0.4	0.4	0.2	0.6	0.3	0.2	0.2	0.2	0.3	0.3	0.3	0.3	0.4	0.3	0.1	0.1	0.2	0.1	0.2	0.5	0.3	0.1	0.5
vanilla_combined.164567	1.2	1.5	1.2	1.5	1.4	1.2	2	2.2	1.3	2.5	2.9	3.5	2.3	2.7	2.6	2.9	2.1	2.2	2.7	2.8	2	1.4	1.4	1.9	2	1.9
vanilla_combined.164568	0.3	0.3	0.3	0.3	0.2	0.2	0.2	0.1	0.2	0.2	0.3	0.4	0.2	0.1	0.2	0.1	0.1	0.1	0	0.1	0.2	0.2	0.1	0.2	1.1	0.8
vanilla_combined.164569	0.1	0.2	0.4	0.1	0.3	0.3	0.2	0.3	0.4	0.5	0.2	0.3	0.3	0.2	0.2	0.1	0.5	0.5	0.2	0.4	0.3	0.3	0.4	0.1	0.3	0.2
vanilla_combined.16457	8.9	9.9	13.2	7	9.2	3.6	6.8	9.4	3.4	6.8	4.5	7.7	4.3	8.7	6.7	9.6	7.3	9.1	6.4	10.1	8.7	7.9	8	8.2	2.9	4.6
vanilla_combined.164570	0.5	0.3	2.8	0.5	0.2	0.3	0.3	0.5	0.6	1.4	0.7	1.4	1.2	1.9	0.4	1	1.2	0.6	0.1	0.8	0.2	0.4	0.2	0.4	0.9	0.6
vanilla_combined.164571	0.3	0.2	0.6	0.5	0.2	0.4	0.3	0.6	0.2	0.1	0.2	0.4	0.2	0	0.1	0.2	0.3	0.3	0.3	0.2	0	0.1	0.4	0.3	0.1	0.1
vanilla_combined.164572	0.2	0.2	0.4	0.3	0.3	0.2	0.4	0.6	0.3	0.2	0.3	0.2	0.4	0.1	0.1	0.1	0.2	0	0.1	0	0.1	0.1	0.4	0.1	0.6	0.4
vanilla_combined.164573	0.1	0.1	0.1	0	0.1	0.4	0	0.1	0.3	0.1	0.1	0.1	0.1	0.1	0	0.1	0.9	0	0.1	0	0.5	0.1	0.5	0	0.1	0.1
vanilla_combined.164574	0.1	0.4	0.5	0	0.2	0.4	0	0.2	0.4	0	0	0.1	0.2	0	0	0	0	0	0	0	0.1	0.3	0.7	0.1	0	0
vanilla_combined.164575	0.3	0.3	0.4	0.3	0.3	0.3	0.1	0.2	0.1	0.2	0.2	0.2	0.1	0.2	0.1	0.2	0.2	0.4	0.2	0.3	0.1	0.2	0.2	0.1	0.1	0.2
vanilla_combined.164576	1.3	1.4	1.4	1.4	1.1	1	1.1	1.1	0.7	0.7	0.8	0.8	0.7	0.9	0.7	1	0.9	0.9	0.9	0.9	0.9	0.5	0.8	1	1.6	1.2
vanilla_combined.164577	7.5	9.4	27.9	5.7	7.3	11	6.1	9	7.8	7.4	4.3	5	7.4	7.9	6.2	6.3	8.1	10.4	5.4	6.8	9.8	6.4	8.2	6.3	3.4	3.5
vanilla_combined.164578	0.7	1	1	0.9	0.9	0.9	0.7	0.8	0.6	0.7	0.8	1	0.6	0.9	0.9	1	0.7	1.2	1	1.2	0.9	0.6	0.6	0.7	0.9	0.8
vanilla_combined.164579	0.2	0.3	0.3	0.4	0.3	0.2	0.2	0.4	0.1	0.4	0.5	0.4	0.4	0.4	0.4	0.4	0.4	0.7	0.3	0.3	0.2	0.3	0.2	0.3	0.4	0.3
vanilla_combined.16458	0	2.1	0.3	0	3.4	0.5	0.1	11.2	3.2	5.4	0	0	0.3	0.1	0	0	0.1	0	0	0	0	0.6	1.4	0	0	0
vanilla_combined.164580	0.2	0.4	0.3	0.6	0.3	0.3	0.7	0.5	0.4	0.7	0.8	1	0.8	0.4	0.4	0.5	0.6	0.6	0.2	0.2	0.3	0.5	0.4	0.6	1.4	0.6
vanilla_combined.164581	0	0.3	0.1	0.1	0.2	0.2	0.2	0.3	0.2	0.5	0.4	0.5	0.2	0.2	0.2	0.2	0.1	0.1	0.1	0.2	0.3	0	0.1	0.1	0.1	0.1
vanilla_combined.164582	0.1	0.2	0.3	0.1	0.2	0.3	0.1	0.3	0.4	0.4	0.2	0.2	0.4	0.3	0.1	0.1	0.4	0.3	0.1	0.2	0.4	0.1	0.3	0.1	0.1	0
vanilla_combined.164583	0.5	0.4	0.2	0.5	0.3	0.3	0.4	0.3	0.1	0.1	0.3	0.4	0.2	0.1	0.4	0.3	0.1	0.2	0.2	0.3	0.1	0.2	0.2	0.2	0.3	0.4
vanilla_combined.164584	0.4	0.4	0.4	0.5	0.5	0.2	0.8	1.4	0.3	0.9	0.7	0.4	0.2	0.4	0.5	0.3	0.2	0.3	0.4	0.3	0.2	0.2	0.3	0.2	0.3	0.3
vanilla_combined.164585	0.3	0.2	0.2	0.2	0.1	0.3	0.2	0.4	0.3	0.1	0.2	0.3	0.3	0.2	0.1	0.3	0.2	0.1	0.1	0.3	0.1	0.2	0.1	0.1	0.3	0.2
vanilla_combined.164586	3.9	1.6	2.4	4.2	1.7	1.8	3.8	2.6	1.9	2.9	5.7	3.6	5.7	2.9	5	3.3	8.1	2.1	6.7	2.2	6.5	5	4.5	7.3	11.7	8.3
vanilla_combined.164587	0.3	0.6	0.4	0.4	0.4	0.2	0.5	0.6	0.2	0.3	0.2	0.6	0.3	0.5	0.4	0.5	0.5	0.6	0.2	0.8	0.4	0	0.3	0.2	0.1	0.5
vanilla_combined.164588	1	1.4	1.3	1.2	1.3	1.1	1	1.1	0.4	1.2	1.4	1.3	0.9	1.4	1.6	1.6	1.5	1.7	1.9	2	1.6	0.4	0.4	1.1	1.1	0.7
vanilla_combined.164589	2.6	2.6	3.7	2.6	2.5	2.8	2	2.3	1.8	2	1.8	2.3	1.9	2.2	2.6	2.8	2.2	2.4	2.7	3	2.6	3.1	2.8	2.9	2	1.9
vanilla_combined.16459	0.3	0.3	0.6	0.3	0.4	0.4	0.3	0.4	0.3	0.4	0.3	0.4	0.4	0.5	0.4	0.4	0.4	0.5	0.3	0.5	0.5	0.3	0.3	0.3	0.4	0.3
vanilla_combined.164590	0.4	1	2.2	0.8	1	1.2	0.2	0.6	0.6	0.7	0.2	0.3	0.5	1.5	0.9	0.6	4.6	2.2	0.7	1.2	0.9	0.6	0.8	0.7	0	0.1
vanilla_combined.164591	33.2	36.6	32.2	33.5	34.9	29.1	28.5	28.3	18.9	27.8	28.9	37.4	19.7	40.2	35	39.5	27.6	30.3	40	42.1	35.4	23.6	25.2	36.3	23.2	32.5
vanilla_combined.164592	0.3	1.1	1.2	0.2	0.7	0.8	0.2	0.7	0.7	0.5	0.3	0.7	0.6	0.8	0.5	0.8	0.8	0.8	0.5	0.9	1.1	0.1	0.3	0.6	0.3	0.4
vanilla_combined.164593	0.2	0.4	0.5	0.2	0.4	0.9	0.3	0.5	0.6	0.5	0.4	0.5	0.5	0.4	0.2	0.3	0.5	0.4	0.4	0.3	0.5	0.5	0.5	0.4	0.4	0.2
vanilla_combined.164594	0.4	0.3	0.4	0.4	0.2	0.2	0.3	0.3	0.2	0.2	0.2	0.3	0.4	0.1	0.1	0.2	0.3	0.2	0.2	0.2	0.2	0.2	0.2	0.3	0.9	0.4
vanilla_combined.164595	2.6	1.8	1.9	2.3	2	1.7	2.1	1.9	1.5	2.5	2.4	3.5	2.6	3.2	2.3	3.5	2.5	2.6	2.1	3.8	2.7	3.1	2.8	4	3.1	2.7
vanilla_combined.164596	4	5.3	2.7	5.1	5.3	6.5	4.8	4.3	5.6	5.4	7.3	8.9	5.8	7	7.1	9.6	8.4	7.7	8.4	10.3	10.3	5.3	5.5	4.3	5.7	5.2
vanilla_combined.164597	1.3	0.4	0.2	1.8	0.3	0.2	1.6	0.5	0.2	0.5	1.7	0.5	0.1	0.1	0.9	0.1	0.1	0.2	1.1	0.1	0.2	0.8	0.8	0.9	2.7	1.2
vanilla_combined.164598	1.1	1.2	1.5	1	1.5	1.4	1.2	1	1.3	1.2	1.4	1.1	1.2	1.5	1.3	1.2	1.3	1.9	1.8	1.2	2	0.4	0.8	1.2	0.6	1
vanilla_combined.164599	0.5	0.3	0.6	0.5	0.1	0.2	0.7	0.2	0.5	0.4	0.8	0.6	0.7	0.4	0.2	0.1	1	0.4	0.8	0.8	0.4	0.7	0.4	0.4	0.4	0.7
vanilla_combined.1646	0.8	1	1.5	0.8	1	1	0.5	0.9	0.8	0.9	0.6	0.9	0.9	1	0.8	1.1	0.9	1.4	0.7	1.2	1.2	0.4	0.7	0.6	0.5	0.6
vanilla_combined.16460	6.1	7	6.6	7	6.7	4.8	6.3	5.6	3.5	5.9	8.1	7	6.6	9.3	9	8	11.4	9.5	11.7	8.8	13.7	5.2	5.5	8.1	7.2	8.6
vanilla_combined.164600	1.9	1.7	1.6	1.9	2	2	1.6	1.4	0.6	1.9	2.1	1.7	1.5	2.2	2.2	2.1	2.7	2.3	2.7	2.2	2.7	0.9	1.2	1.6	1.5	1.3
vanilla_combined.164601	0.1	0.2	1.5	0	0.4	0.3	0.2	0.4	0.3	0.3	0.2	0.2	0.2	0.3	0.2	0.2	0.1	0	0.1	0.1	0.1	0.2	0.4	0.1	0.2	0.1
vanilla_combined.164602	24.3	9.7	7	27.2	6.3	13.4	27.1	5	4.3	2.5	19	1.4	0.8	1.1	21.4	1	0.1	0.4	18.5	0.5	0.3	115	102	30	34.7	16.6
vanilla_combined.164603	0.4	0.4	1.5	0.4	0.3	0.2	0.2	0.4	0.3	0.3	0.3	0.4	0.4	0.3	0.2	0.3	0.5	0.1	0.1	0.1	0.2	0.4	0.2	0.3	0.6	0.2
vanilla_combined.164604	0.1	0.2	0.1	0.1	0	0	0.1	0	0.1	0	0	0	0	0	0	0	0.1	0	0	0	0.1	0	0.1	0.2	0.5	0.4
vanilla_combined.164605	0.5	0.2	0.3	0.3	0.3	0.1	0.3	0.2	0.2	0.1	0.2	0.2	0.1	0.1	0.2	0.2	0.3	0	0.1	0.1	0.2	0.2	0.2	0.2	1.1	0.6
vanilla_combined.164606	4.9	6	17.1	4.6	6.5	3.5	3	4.8	1.9	4.5	4.2	4.7	4.2	5.6	4.4	5.1	4.9	6.6	4.3	6.4	6.7	5.4	5.3	3.7	1.8	1.4
vanilla_combined.164607	0.5	0.3	0.1	0.3	0.1	0	0.4	0.1	0	0.1	0.3	0.1	0	0	0.1	0.1	0	0.1	0.2	0.2	0	0.2	0.1	0.2	0.6	0.2
vanilla_combined.164608	2.9	1.2	2.5	2.7	1.1	1.6	3.1	1.2	1.3	1	2.3	0.8	0.6	0.5	2.5	0.4	0.5	0.5	2.5	0.4	0.6	3.3	3	3.4	0.9	2
vanilla_combined.164609	2.2	2.9	2.1	1	3	2.7	1.2	2.2	3.8	3.4	1.1	1.3	3.3	0.5	0.4	1.5	2.7	1.5	0.8	0.7	0.6	0.9	1.1	0.7	2.3	0.8
vanilla_combined.16461	4.1	4.7	3.8	4.2	4.6	7.3	3.7	4.1	5.1	2.6	4.2	4.2	3.5	3.2	3	3.5	3.3	3	3.1	3.1	3.2	11.1	11.6	4.6	6.5	6.8
vanilla_combined.164610	0	0	0.1	0	0.1	0	0	0	0.1	0.1	0	0.1	0.1	0	0.2	0.1	0.1	0.1	0	0.1	0	0	0.1	0	0	0
vanilla_combined.164611	0.3	0.4	1.2	0.4	0.3	0.4	0.3	0.3	0.2	0.5	0.2	0.4	0.3	0.4	0.2	0.2	0.2	0.4	0.2	0.1	0.3	0	0.2	0.1	0.2	0.4
vanilla_combined.164612	6.4	3.4	2.6	1.8	4.6	2.2	2.8	3.2	4.5	7.5	0.8	1.4	4	0.6	0.4	2.8	0.8	1.2	1.2	1	0.3	3.4	1.9	2.4	9.5	4.2
vanilla_combined.164613	2	2.2	2	1.9	2.1	1.4	2.3	2.8	1.6	3.6	2.6	3.2	2.6	3.3	3.9	3.2	3.2	1.9	2.5	2.9	2.3	1.4	1.8	3	2.6	3.1
vanilla_combined.164614	0.2	0.4	0.6	0.3	0.4	0.3	0.3	0.4	0.4	0.4	0.2	0.3	0.3	0.3	0.4	0.4	0.4	0.6	0.3	0.3	0.3	0.3	0.3	0.2	0.4	0.2
vanilla_combined.164615	0.4	0.5	0.8	0.2	0.4	0.7	0.1	0.2	0.4	0.6	0.2	0.4	0.4	0.9	0.2	0.5	0.5	0.8	0.2	0.3	0.7	0.5	0.4	0.8	0.2	0.3
vanilla_combined.164616	0.2	0.2	0.6	0.3	0.2	0.3	0.3	0.5	0.3	0.4	0.1	0.2	0.4	0.4	0.2	0.4	0.8	0.6	0.2	0.5	0.5	0.3	0.4	0.5	0.4	0.4
vanilla_combined.164617	0.3	0.7	0.7	0.6	0.6	0.4	0.7	0.5	0.2	0.4	0.3	0.6	0.3	0.4	0.3	0.3	0.5	0.6	0.3	0.4	0.4	0.2	0.4	0.3	0.5	0.4
vanilla_combined.164618	0.3	0.3	0	0.5	0.6	0.9	0.5	0.1	0.1	0.2	0.1	0.4	0	0.2	0	0.3	0	0.1	0	0.2	0	1	2.2	1.7	0.2	1.5
vanilla_combined.164619	0.2	0.2	0.2	0.1	0.2	0.4	0.1	0.1	0.5	0.2	0	0.2	0.9	0.1	0	0.3	0.8	0.2	0	0.2	0.6	0.1	0.1	0.1	0.1	0.1
vanilla_combined.16462	0.1	0.1	0.1	0.2	0.2	0.1	0.2	0.2	0.1	0.3	0.3	0.4	0.1	0.5	0.4	0.4	0.3	0.6	0.5	0.6	0.5	0.1	0.1	0.2	0.2	0.3
vanilla_combined.164620	0.5	0.5	0.5	0.4	0.5	0.4	0	0.2	0.1	0.1	0.4	0.5	0.2	0.1	0.2	0.5	0.4	0.7	0.4	0.6	0.2	0.3	0.4	0	0.1	0.2
vanilla_combined.164621	0	0	0.1	0	0.1	0.7	0	0.1	1	0.1	0	0	0.5	0	0	0	0	0.1	0	0.1	0.1	0	0.2	0.1	0	0
vanilla_combined.164622	0.3	0.4	0.3	0.3	0.3	0.2	0.4	0.3	0.3	0.4	0.3	0.7	0.4	0.4	0.5	0.5	0.5	0.6	0.3	0.2	0.3	0.3	0.5	0.3	0.3	0.4
vanilla_combined.164623	0	0	0	0	0	0	0	0	0	0	0	0	0	0	0	0	0	0	0	0	0	0	0	0	0	0.1
vanilla_combined.164624	1.5	1.7	1.4	1.4	1.6	1.4	1.5	1.6	1	1.3	1.4	1.5	1.2	1.6	1.8	1.6	1.5	1.6	1.8	1.6	1.5	1.7	1.4	2.3	0.9	1.3
vanilla_combined.164625	0.8	1	0.5	0.3	0.7	0.2	0.3	0.5	0.2	0.3	0.2	0.4	0.3	0.1	0.2	0.2	0.3	0.2	0.2	0.1	0.6	0.1	0.6	0.3	0	0.3
vanilla_combined.164626	0.2	0.6	0.4	0.3	0.6	0.5	0.1	0.4	0.6	0.2	0	0.2	0.2	0.1	0	0.2	0.2	0.1	0	0.2	0.1	0.2	1.2	0.2	0.1	0
vanilla_combined.164627	0.2	0.2	0.2	0.2	0.2	0.2	0.5	0.7	0.3	0.8	0.4	0.9	0.7	0.7	0.4	0.6	0.5	0.3	0.1	0.2	0.3	0.1	0.2	0.2	0.3	0.4
vanilla_combined.164628	2.1	3.4	1.9	2.1	2.9	1.3	2.5	1.8	0.8	0.9	2	1	0.8	1.1	1.5	1.1	1.1	0.8	1.3	0.8	1.4	2.2	3.1	1.8	1.9	1.5
vanilla_combined.164629	0.5	0.2	0.3	0.3	0.4	0.2	0.2	0.3	0.1	0.2	0.4	0.4	0.4	0.4	0.2	0.1	0.4	0.1	0.1	0.3	0.5	0.3	0.2	0.2	0.3	0.4
vanilla_combined.16463	2.8	3	2.1	2.6	2.5	1.2	2.5	2.3	0.8	1.7	1.8	1.3	1.3	5.8	4.6	4.2	5.4	3.9	2.6	2.5	3.2	2	2.2	1.6	1.7	2.4
vanilla_combined.164630	4	3.6	2.3	1.4	5.3	3	2.7	3.8	7.5	9.2	0.8	1.6	5.3	0.6	0.6	3.9	1.1	1.5	1.2	0.8	0.2	1.1	1	1.2	3.1	2.7
vanilla_combined.164631	2.4	2.1	2	0.7	2.8	1.8	1.2	2.4	3.6	5.1	0.4	0.8	3.2	0.4	0.3	2.2	0.7	1.1	0.8	0.9	0.2	0.5	0.5	0.9	1.9	1.7
vanilla_combined.164632	2.8	2.3	1.7	0.7	3.1	1.9	1.2	2.4	3.7	6.2	0.4	0.8	3.2	0.3	0.2	2.6	0.6	0.8	0.6	0.5	0.2	0.3	0.6	0.8	2.1	1.3
vanilla_combined.164633	1	0.9	0.6	0.3	1.4	0.7	0.5	0.8	1.6	2	0.2	0.4	1.1	0.2	0.2	0.9	0.3	0.5	0.4	0.3	0.1	0.3	0.3	0.5	1.5	0.9
vanilla_combined.164634	0.3	0.6	0.6	0.5	0.4	0.6	0.7	0.6	0.5	0.6	0.5	1.1	0.5	0.7	0.4	0.7	0.5	0.8	0.6	0.5	0.3	0.3	0.2	0.3	0.3	0.3
vanilla_combined.164635	0.7	0.4	0.2	0.8	0.6	0.1	0.6	0.3	0.1	0.5	0.9	0.7	0.2	0.2	0.3	0.3	0.2	0.4	0.9	0.7	0.3	0	0	0.2	0.2	0.5
vanilla_combined.164636	0.3	0.2	0.2	0.4	0.3	0.8	0.2	0.3	0.5	0.3	0.2	0.2	0.3	0.2	0.3	0.1	0.2	0.6	0.3	0.4	0.3	0.4	0.2	0.2	0.3	0.1
vanilla_combined.164637	0.5	0.6	0.5	0.5	0.4	0.5	0.6	0.5	0.7	0.5	0.8	0.6	0.9	0.4	0.3	0.3	0.7	0.6	0.1	0.2	0.5	0.4	0.5	0.4	0.9	0.7
vanilla_combined.164638	14.5	10.6	9.2	16.4	11.5	8	15.7	13.6	6.2	10	18.1	9.3	8.7	8.8	17.2	9.4	7.2	6.1	19.6	8.6	9.3	13.8	11.8	17.1	16.8	18.4
vanilla_combined.164639	0	0	0	0	0	0	0.1	0	0	0	0.2	0	0	0	0.3	0	0	0.4	0.2	0.1	0	0.9	0.4	2.2	0.2	0
vanilla_combined.16464	12	10.5	11.8	9.7	9.9	8.6	11.7	9.3	7.3	7.5	7.4	9.7	7.7	9.7	7.3	9.5	7.8	9.9	6.7	11.2	7.5	7.9	9.5	6	2.9	4.5
vanilla_combined.164640	0.2	0.3	0.3	0.3	0.2	0.2	0.2	0.2	0.2	0.2	0.1	0.2	0.1	0.3	0.2	0.3	0.1	0.3	0.2	0.3	0.1	0.1	0.2	0.1	0.2	0.2
vanilla_combined.164641	0.4	0.7	0.9	0.3	0.9	1.2	0.3	0.7	1.1	1.1	0.2	0.3	1.3	0.2	0.2	0.4	0.9	0.8	0.2	0.4	0.2	0.9	0.6	0.5	0.9	0.4
vanilla_combined.164642	0.1	0.2	0.1	0.1	0.1	0	0.3	0.2	0.2	0.6	0.2	0.3	0.7	0.5	0.1	0.1	1.1	0.2	0.2	0.1	1.3	0.4	0.6	0.1	0	0
vanilla_combined.164643	0.2	0.3	0.6	0.3	0.3	0.1	0.4	0.7	0.3	0.2	0.3	0.4	0.2	0.1	0.1	0.1	0.1	0.1	0	0.2	0	0.3	0.1	0	0	0
vanilla_combined.164644	3.8	2.4	0.1	4.1	2.5	0.1	3.3	1.7	1.4	0.7	1.4	0.9	0.5	0.7	1.4	0.9	0.2	0.5	1.3	0.5	0.1	0	0	1.4	0.1	0.2
vanilla_combined.164645	0.1	0.1	1.2	0	0	0	0	0.1	0	0.2	0	0.1	0	0.6	0.2	0.3	0	0.2	0	0.1	0	0.1	0.1	0.1	0.1	0.2
vanilla_combined.164646	0.6	0.8	0.9	0.5	1	1.7	0.4	0.6	0.9	0.7	0.5	0.5	0.8	0.6	0.3	0.6	0.8	0.6	0.5	0.7	0.6	0.8	0.8	0.4	0.4	0.4
vanilla_combined.164647	0.4	0.4	0.7	0.4	0.3	0.5	0.5	0.6	0.3	0.9	0.4	0.8	0.7	0.6	0.4	0.5	0.8	0.8	0.4	0.6	0.6	0.2	0.2	0.2	0.4	0.3
vanilla_combined.164648	0.9	0.8	0.7	0.3	1.3	0.7	0.3	0.9	1.8	2.6	0.1	0.7	1.7	0.2	0.2	1.3	0.4	0.5	0.4	0.2	0.1	0	0.3	0.4	1	0.9
vanilla_combined.164649	0.8	0.7	2	0.8	0.8	0.2	0.9	0.9	0.2	0.8	0.9	0.7	0.6	0.9	1	0.8	0.8	1.2	0.8	0.9	0.6	0.3	0.4	1.2	0.5	0.9
vanilla_combined.16465	1.2	1.2	1.7	0.9	1	1.6	1.1	1	1.3	1.4	0.9	1.3	1.2	1.6	0.9	1.3	1.4	1.9	0.8	1.2	1.2	0.7	0.9	1.2	1.1	1.4
vanilla_combined.164650	1.8	1.7	2.7	1.5	1.9	3.5	1.3	1.3	2.4	1.2	1.3	0.9	1.7	1.3	1.3	1.1	1.2	1.2	1.6	0.9	1	1.4	2	1.8	1.2	2.1
vanilla_combined.164651	4	2.5	0.5	2.4	1.3	0.4	1.3	0.6	1.1	0.4	0.5	0.7	1	0.4	0.4	0.3	0.8	0.4	0.2	0.3	0.5	6.4	10.8	7	0.6	1.9
vanilla_combined.164652	0.3	0.4	0.3	0.3	0.3	0.2	0.3	0.4	0.2	0.4	0.2	0.5	0.3	0.2	0.1	0.3	0.2	0.2	0	0.3	0.2	0.2	0.3	0.1	0.2	0.1
vanilla_combined.164653	3	4.5	3.7	4.6	4.9	5.6	7.2	8.5	7	10.1	11.6	11.5	9.6	8.3	7.5	8.1	8.2	7.1	8	8.2	6.8	6	6.9	5.6	2.9	3.6
vanilla_combined.164654	0.3	0.4	0.9	0.3	0.3	0.3	0.2	0.8	0.3	0.3	0.2	0.4	0.5	0.4	0.2	0.3	0.6	0.8	0.1	0.2	0.5	0.1	0.1	0.1	0.4	0.2
vanilla_combined.164655	0.4	0.3	0.6	0.4	0.5	0.4	0.1	0.1	0.2	0.2	0.1	0.2	0.2	0.3	0.2	0.2	0.2	0.2	0.2	0.2	0.4	0.6	0.5	0.3	0.3	0.5
vanilla_combined.164656	2.3	1.5	8.8	1.6	1.2	1	0.8	0.7	0.7	1.2	0.5	0.5	0.7	1.9	0.7	0.9	0.9	2.8	0.8	0.9	1.3	0.7	0.8	1.2	1.1	0.6
vanilla_combined.164657	7.4	7.8	12.7	6.6	6.8	8.2	7.9	8.4	5.9	10.6	9.9	10	10.5	13.5	11.6	10.4	14.6	10.2	8.1	8.3	12.9	8.1	7.5	10.9	9.2	9.3
vanilla_combined.164658	0.3	0.4	0.3	0.3	0.3	0.3	0.3	0.3	0.4	0.4	0.2	0.5	0.4	0.2	0.2	0.4	0.4	0.2	0.1	0.5	0.4	0.1	0.2	0.2	0.2	0.2
vanilla_combined.164659	0.1	0.8	1.6	0.2	1.3	1.1	0.2	2	1.7	2	0.1	3.1	2.6	3.7	0.1	3.1	5	2.2	0.1	3.8	2.3	0.3	0.4	0.2	0.5	0.4
vanilla_combined.16466	0.8	0.8	0.3	0.8	0.8	0.3	0.7	0.7	0.4	0.4	0.4	0.5	0.2	0.3	0.2	0.3	0.4	0.3	0.2	0.2	0.4	0.5	0.7	0.4	0.6	0.8
vanilla_combined.164660	0.2	0.5	0.4	0.3	0.5	0.4	0.5	0.4	0.2	0.4	0.2	0.4	0.4	0.3	0.3	0.5	0.4	0.5	0.2	0.7	0.3	0.1	0.2	0.2	0.3	0.4
vanilla_combined.164661	0	0.1	0.1	0.2	0	0.2	0.1	0.1	0.1	0.1	0.1	0.2	0.2	0	0.1	0.2	0	0.1	0.1	0	0	0.1	0.2	0	0.1	0
vanilla_combined.164662	0.2	0.4	0.4	0.2	0.2	0.4	0.1	0.5	0.3	0.3	0.2	0.2	0.4	0.3	0.1	0.3	0.3	0.3	0.1	0.2	0.1	0.1	0.2	0.4	0.6	0.3
vanilla_combined.164663	0.1	0.1	0	0	0	0	0.2	0	0	0.1	0.3	0.3	0	0.2	0.8	0.2	0.1	0	0.3	0	0.1	0	0.1	0	0	0.1
vanilla_combined.164664	0.1	0.1	0.3	0.2	0.1	0.2	0	0.2	0.2	0.3	0	0.2	0.3	0.3	0	0.1	0.2	0.2	0.1	0	0.1	0.1	0.1	0.1	0.1	0.1
vanilla_combined.164665	0.1	0.2	0.8	0.2	0.3	0.4	0.2	0.2	0.2	0.6	0.1	0.4	0.1	0.4	0.2	0.4	0.4	1.1	0.2	0.8	0.1	0.1	0.3	0.2	0.1	0
vanilla_combined.164666	7.9	3.6	1.6	14.7	4.9	4.4	12.6	4	3.1	2.4	13.5	3.9	2.3	4.4	12.9	5.2	3.6	5.2	13	7	4	41.1	23.2	20.3	46.5	28
vanilla_combined.164667	0.6	0.5	0.8	0.6	0.8	0.5	0.6	0.6	0.4	1.1	1.1	0.6	0.5	0.6	1.3	0.4	0.9	1.1	2.8	0.6	0.8	0.1	0.1	0.7	0.6	0.3
vanilla_combined.164668	0.9	0.6	0.8	0.6	0.4	0.5	0.2	0.6	0.3	0.6	0.6	0.5	0.3	0.3	0.3	0.4	0.4	1	0.1	0.7	0.6	0.1	0.4	0.1	0.2	0.2
vanilla_combined.164669	1.5	1.5	2.5	1.9	1.7	3.5	1.7	2	2.5	2.5	2.4	2.5	2.7	1.7	2	2.3	3.1	1.8	2.4	1.5	2.2	2.1	2.5	2.1	1.1	1.7
vanilla_combined.16467	2	2.9	2.4	2	2.9	3.6	2.4	2.8	3.8	2.1	2.2	2.4	1.8	2.4	2.9	2.7	1.9	2.3	3.2	2.7	1.9	2.2	2.7	1.7	1.1	1.5
vanilla_combined.164670	0.2	0.1	0.2	0.3	0.1	0.2	0.2	0.3	0.1	0.2	0.5	0.3	0.2	0.1	0.7	0.1	0.6	0.2	0.4	0.3	0.2	0.2	0.1	0.6	0.4	0.1
vanilla_combined.164671	0.2	0.1	0.1	0.1	0.2	0.1	0.2	0.2	0.1	0.1	0.1	0.3	0.2	0.1	0.1	0.1	0.2	0	0	0.1	0.1	0.1	0	0.2	0.3	0.2
vanilla_combined.164672	0.5	0.2	0.3	0.4	0.3	0.3	0.5	0.4	0.2	0.3	0.5	0.3	0.2	0.3	0.4	0.2	0.3	0.3	0.5	0.3	0.4	0.5	0.5	0.7	0.6	0.4
vanilla_combined.164673	0.4	0.2	0.6	0.3	0.3	0.4	0.3	0.2	0.2	0.2	0.3	0.2	0.2	0.3	0.1	0.3	0.2	0.2	0.3	0.2	0.2	0.2	0.2	0.4	0.1	0.1
vanilla_combined.164674	0.1	0.1	0.3	0.1	0.1	0.1	0.1	0.1	0.1	0.3	0.2	0.5	0.3	0.6	0	0.6	0.5	0.5	0.1	0.3	0.4	0	0	0.2	0.5	0.3
vanilla_combined.164675	0.1	0	0.1	0.2	0.2	0.1	0.3	0.3	0.1	0.3	0.2	0.4	0.5	0.2	0.2	0.2	0.3	0.4	0.2	0.1	0.1	0.2	0.1	0.3	0.5	0.1
vanilla_combined.164676	0.9	0.6	0.9	1	0.7	0.9	0.7	0.9	0.8	0.7	0.6	0.6	0.5	0.8	0.8	0.5	0.6	0.9	0.7	0.5	0.7	0.8	0.8	0.7	1	0.7
vanilla_combined.164677	0	0.1	0.1	0	0.1	0.1	0	0	0.4	0.1	0	0	0.6	0	0	0	0.6	0	0	0	0.4	0	0.1	0	0	0
vanilla_combined.164678	0.3	1.6	1.7	0	1.3	1.7	0.1	0.6	0.9	0.1	0.1	0.1	0.3	0.1	0.1	0.1	0.1	0.1	0	0.1	0.1	0.2	0.5	0.5	0	0
vanilla_combined.164679	1.1	0.5	1.1	0.9	0.6	1.4	1	0.5	2.5	0.6	0.7	0.7	1.7	0.7	0.8	0.8	1.7	0.6	0.8	0.7	1.6	0.9	1	1.3	1.3	0.8
vanilla_combined.16468	0.7	0.6	0.4	0.9	0.5	0.4	0.6	0.5	0.3	0.5	0.6	0.7	0.7	0.4	0.4	0.4	0.5	0.3	0.3	0.3	0.3	0.4	0.7	0.7	1.9	1.1
vanilla_combined.164680	2.1	1.5	7.8	1.5	0.8	0.8	0.6	0.8	0.4	0.8	0.5	0.6	0.7	1.4	0.7	0.6	0.8	1.5	0.9	0.9	0.7	0.8	0.7	0.7	0.6	0.6
vanilla_combined.164681	0.2	0.4	0.4	0.3	0.3	0.1	0.4	0.6	0.3	0.9	0.5	0.7	0.6	0.5	0.2	0.4	0.6	0.4	0.2	0.5	0.4	0.1	0.2	0.2	0.2	0.3
vanilla_combined.164682	0.2	0.2	0.3	0.3	0.2	0	0.3	0.2	0.1	0.4	0.2	0.4	0.1	0.5	0.2	0.3	0.3	0.3	0.1	0.5	0.1	0.2	0.4	0.4	0.4	0.4
vanilla_combined.164683	0	0	0	0	0	0	0	0.1	0	0	0.1	0	0	0.1	0.3	0.1	0.1	0.1	0.2	0	0	0.8	0.4	0.5	0.1	0.4
vanilla_combined.164684	0.2	0.2	0.3	0.2	0.3	0.2	0.2	0.2	0.2	0.1	0.1	0.2	0.2	0.2	0.2	0.1	0.2	0.3	0.1	0.2	0.3	0.2	0.2	0.2	0.2	0.1
vanilla_combined.164685	0.4	0.2	0.3	0.3	0.4	0.3	0.3	0.2	0.2	0.3	0.2	0.2	0.1	0.3	0.2	0.2	0.2	0.2	0.2	0.1	0.2	0.2	0.4	0.2	0.2	0.2
vanilla_combined.164686	2.7	3.4	3.2	2.3	2.4	3.8	1.8	2.6	2.6	3	2.6	3.7	2.8	5.1	3.9	4.8	5.8	6.1	5.1	5.6	7.5	1.9	2.1	2.5	2.4	1.9
vanilla_combined.164687	0.2	0.7	0.3	0.3	0.5	0.3	0.3	0.5	0.4	0.7	0.5	1	1.1	1.2	0.7	1.1	1.9	1	0.8	1.5	1.2	0.4	0.7	1.3	0.2	0.9
vanilla_combined.164688	0.6	0.3	0.5	0.6	0.4	0.2	0.5	0.5	0.3	0.4	0.3	0.6	0.7	0.4	0.4	0.4	0.6	0.4	0.2	0.4	0.3	0.2	0.3	0.2	0.7	0.4
vanilla_combined.164689	0.1	0.2	0.2	0	0.1	0.1	0.4	0.2	0.2	0.2	0.1	0	0.2	0.1	0.1	0.2	0.4	0.8	0.3	0.1	0.2	0	0.1	0.3	0.3	0.1
vanilla_combined.16469	0.3	0.4	0.8	0.3	0.3	0.5	0.2	0.2	0.2	0.2	0.1	0.1	0.2	0.2	0.2	0.2	0.2	0.4	0.3	0.3	0.2	0.1	0.3	0.2	0.2	0.2
vanilla_combined.164690	7	2.5	0.6	7.5	2.7	0.6	4.5	1.8	0.6	1.2	2.7	1.2	0.6	1.5	3.9	1.4	0.8	1	4.4	1.5	1.2	1.4	0.8	1.5	0.9	0.9
vanilla_combined.164691	1.4	2.3	2.6	1.4	1.8	1.6	1.1	2.2	1.4	1.8	1.3	1.7	1.4	1.6	1.5	1.8	2	1.8	1.8	1.6	1.8	2.3	2.5	1.8	0.8	1
vanilla_combined.164692	2.9	3.8	4.8	2.6	3.4	3.2	3.4	3.4	2.3	3.7	5	4.8	3.4	4.1	3.8	3.7	3.7	5.3	3.2	3.2	4.4	2.8	3	4	2.6	2.6
vanilla_combined.164693	0.8	0.2	0.1	1	0.1	0.1	0.9	0.1	0	0.1	0.8	0.1	0.1	0.2	1.1	0.1	0.1	0.2	0.2	0.1	0.1	0.7	0.4	1.2	6.4	2.3
vanilla_combined.164694	0.9	0.5	0.6	0.7	0.5	0.3	0.8	0.4	0.2	0.5	0.4	0.4	0.4	0.5	0.4	0.4	0.5	0.6	0.4	0.5	0.5	0.2	0.6	0.5	1.6	1
vanilla_combined.164695	0.8	0.4	0.4	0.7	0.4	0.2	0.8	0.5	0.2	0.4	0.5	0.4	0.4	0.5	0.8	0.4	0.6	0.4	0.5	0.2	0.4	0.3	1	0.8	0.3	0.5
vanilla_combined.164696	0.1	0.1	0.1	0.1	0.1	0.1	0.1	0.1	0.1	0.1	0.2	0.1	0.1	0.1	0.1	0.1	0.1	0.1	0.1	0.1	0.1	0.2	0.1	0.1	0.1	0.1
vanilla_combined.164697	0.3	1	0.6	0.2	0.2	0.1	0	0.1	0	0.1	0	0.1	0	0.1	0.1	0.1	0.2	0	0.1	0	0.3	0.1	0.1	0.1	0.2	0.2
vanilla_combined.164698	0.6	0.6	0.8	0.5	0.7	0.9	0.4	0.4	0.5	0.4	0.4	0.8	0.4	0.3	0.4	0.5	0.7	0.7	0.2	0.7	0.6	0.3	0.4	0.3	0.7	0.3
vanilla_combined.164699	0.1	0	0.5	0.1	0.2	0.4	0.2	0.1	0.2	0.4	0.2	0.4	0.4	0.5	0.1	0.2	0.6	0.3	0	0.1	0.3	0.5	0.3	0.4	0.6	0.4
vanilla_combined.1647	1.1	1.3	0.7	1.1	1.8	4.7	1.5	1.8	4.4	3.2	2.8	2.4	2.7	1.6	1.4	1.6	2.4	2.4	1.7	2	3.2	0.5	0.7	0.6	1.3	0.9
vanilla_combined.16470	0.2	0.7	0.6	0.1	0.7	0.6	0	0.7	0.4	0.3	0	0.3	0.4	0.2	0	0.3	0.2	0.1	0.1	0.3	0.2	0.2	0.6	0	0	0
vanilla_combined.164700	0.1	0	0	0.2	0	0.3	0.3	0	2	0	0.2	0	2.7	0	0.2	0	0.7	0	0.1	0	0.6	0.5	0.2	0.6	2	1.3
vanilla_combined.164701	2.3	3.6	2	2.6	3.3	5.1	2.6	2.9	3.7	2.5	3.3	4	2.9	3.4	3	4.4	2.4	2.6	4.1	3.5	4.8	2	3.5	2.9	2.2	2.4
vanilla_combined.164702	0.6	0.9	1.1	0.4	0.6	1.6	0.5	0.6	0.9	0.5	0.9	0.5	1	0.7	0.8	0.5	0.7	0.4	0.4	0.2	0.2	1.6	1.7	0.9	0.8	0.8
vanilla_combined.164703	0.3	0.4	0.5	0.3	0.3	0.3	0.4	0.5	0.3	0.5	0.4	0.7	0.3	0.4	0.2	0.3	0.6	0.3	0.1	0.2	0.2	0.2	0.3	0.3	0.3	0.4
vanilla_combined.164704	0.6	0.4	1.3	0.6	0.4	0.2	0.5	0.4	0.1	0.2	0.3	0.5	0.1	0.4	0.2	0.2	0.3	0.3	0.2	0.1	0.3	0.4	0.3	0.1	0.3	0.1
vanilla_combined.164705	0.2	0	0.3	0.4	0.2	0	0	0.1	0	0	0.1	0	0.1	0.2	0.2	0.1	0.2	0.1	0.2	0	0.1	0.1	0.2	0.2	0.1	0.1
vanilla_combined.164706	0.2	0.2	0.2	0.2	0.2	0.5	0.2	0.2	0.4	0.3	0.2	0.3	0.3	0.3	0.3	0.2	0.4	0.3	0.4	0.5	0.4	0.2	0.2	0.3	0.3	0.2
vanilla_combined.164707	0.1	0.3	0.1	0.2	0.1	0.3	0.3	0.6	1.7	7.2	0.1	3.6	17.7	32.4	0.7	3.1	33.1	17.3	0.6	1.3	23.4	0.3	0.3	0.4	0.1	0.6
vanilla_combined.164708	0.5	0.5	0.5	0.5	0.8	0.4	0.4	0.6	0.3	0.4	0.2	0.6	0.4	0.6	0.4	0.5	0.3	0.4	0.3	0.5	0.3	0.1	0.6	0.3	0.1	0.2
vanilla_combined.164709	0	0	0	0	0.1	0.2	0.1	0.3	0.2	0.7	0.1	0.1	0.1	0	0	0	0.2	0.1	0	0.1	0	0.2	0.2	0	0.1	0.2
vanilla_combined.16471	0.2	0.2	0.6	0.1	0.1	0.3	0.2	0.3	0.3	0.2	0.2	0.3	0.3	0.3	0.2	0.3	0.3	0.1	0.1	0.2	0.1	0.3	0.4	0.3	0.2	0.2
vanilla_combined.164710	13.3	67.2	7.7	12	71.2	34.1	21	54.3	27.9	46.2	32.8	49.2	8.7	44.8	17.5	36.2	7.1	36.3	13.3	31	5.9	0.2	0.5	0.6	0.9	0.8
vanilla_combined.164711	0.1	0.1	0.2	0.3	0.1	0.4	0.2	0.3	0.6	0.1	0.2	0.2	0.6	0.1	0	0.1	0.3	0	0.2	0.1	0	0.3	0.2	0	0.1	0.1
vanilla_combined.164712	0.2	0.3	0.2	0.1	0.4	0.1	0.3	0.4	0.3	0.3	0.3	0.3	0.4	0.3	0.2	0.2	0.3	0.2	0.2	0.3	0.2	0.2	0.3	0.3	0.3	0.2
vanilla_combined.164713	0	0.1	0.1	0.1	0.1	0.1	0.2	0.4	0.3	0.7	0.5	0.5	0.5	0.3	0.1	0.2	0.2	0	0	0	0.1	0.1	0.2	0.1	0.1	0
vanilla_combined.164714	0.6	0.4	0.4	0.5	0.5	0.2	0.5	0.4	0.1	0.4	0.4	0.3	0.2	0.3	0.5	0.3	0.3	0.5	0.8	0.5	0.3	3.3	1.4	0.5	4.2	1.1
vanilla_combined.164715	0.1	0.1	0.2	0.1	0.3	0.2	0.2	0.2	0.4	0.4	0.4	0.5	0.3	0.2	0.1	0.2	0.3	0.3	0	0.1	0	0.1	0.3	0.1	0.3	0.4
vanilla_combined.164716	0.2	0.3	0.8	0.2	0.3	0.3	0.1	0.2	0.2	0.3	0	0.2	0.4	0.3	0.1	0.2	0.5	0.3	0	0.2	0.3	0.2	0.2	0.2	0.3	0.2
vanilla_combined.164717	4.5	5.7	3.3	4.8	5.5	4.9	4.3	4.5	4.9	3.5	3.7	4.3	3.5	3.8	4	4	3.5	2	3.4	3.6	3	5.3	4.7	4.9	5.5	6.4
vanilla_combined.164718	3.7	3.5	3.7	3.6	3.7	4.4	3.7	4.8	4.6	4.7	3.7	4	2.8	3.9	3.3	4.2	3.7	4	3	4.6	3.2	2.7	2.7	2.4	2.7	2.8
vanilla_combined.164719	0.6	0.4	0.3	0.9	0.4	0.4	1	0.5	0.5	0.4	0.9	0.4	0.6	0.3	0.5	0.4	0.6	0.4	0.8	0.5	0.6	1.1	1.1	0.8	1.2	0.9
vanilla_combined.16472	0.4	0.5	0.8	0.4	0.5	0.6	0.3	0.4	0.2	0.6	0.3	0.7	0.4	0.6	0.3	0.6	0.7	0.8	0.3	0.7	0.8	0.2	0.2	0.5	0.5	0.5
vanilla_combined.164720	0	0.1	0.1	0.1	0.1	0.2	0	0.2	0.2	0.3	0.1	0.1	0.3	0.2	0.2	0.2	0.2	0.3	0.2	0.4	0.2	0.1	0.1	0	0	0.1
vanilla_combined.164721	0.1	0.3	0.4	0.2	0.5	0.4	0.2	0.7	0.2	0.3	0.1	0.1	0.1	0.1	0	0.1	0.1	0.1	0	0.2	0.1	0.2	0.3	0.2	0.1	0.2
vanilla_combined.164722	0.2	0.1	0.3	0.2	0.2	0.2	0.2	0.3	0.2	0.2	0.2	0.3	0.3	0.3	0.2	0.2	0.2	0.2	0.1	0.1	0.1	0.1	0.1	0.2	0.2	0.3
vanilla_combined.164723	0.5	0.6	0.4	0.5	0.6	0.9	0.3	0.5	0.3	0.3	0.4	0.4	0.5	0.1	0.1	0.3	0.1	0.6	1	0.4	0.1	0.7	0.9	0.4	0.5	0.1
vanilla_combined.164724	0.1	0.2	0.3	0.1	0.2	0.2	0.1	0.1	0.1	0.1	0.1	0.1	0.2	0.2	0.1	0.1	0.2	0.3	0.1	0.2	0.2	0.1	0.1	0.1	0.1	0.1
vanilla_combined.164725	0.2	0.5	0.1	0.1	0.3	0.2	0.1	0.3	0.3	0.3	0.1	0.3	0.5	0.2	0	0.2	0.3	0.1	0	0.3	0.2	0.1	0.2	0.1	0.9	0.1
vanilla_combined.164726	3.1	2.4	2.4	3.5	2.8	2.4	3.3	3.1	2	2.3	4.4	3.8	2.8	3.7	4.6	4.4	3.6	3.2	5.2	5	4.1	4.9	4.1	3.9	5.3	4.3
vanilla_combined.164727	0.1	0.2	0.2	0.1	0.3	0.1	0.4	0.5	0.4	0.6	0.6	0.4	0.4	0.3	0.3	0.3	0.3	0.1	0.3	0.1	0.2	0.3	0.4	0.2	0.3	0.2
vanilla_combined.164728	0.1	0.1	0.3	0.1	0.1	0.1	0.2	0.4	0.3	0.5	0.1	0.4	0.4	0.2	0.1	0.3	0.3	0.1	0.1	0.2	0.1	0.1	0.1	0.1	0.3	0.1
vanilla_combined.164729	0.5	1	0.3	0.4	0.8	0.5	0.8	0.8	0.4	0.6	0.7	1.1	0.4	0.6	0.6	0.5	0.9	0.5	0.5	0.7	1.2	0.7	1.2	0.8	0.8	0.9
vanilla_combined.16473	4.6	5.4	6.4	4.8	5.7	7.8	3.3	4.5	3.9	3.4	3.3	3.5	3.8	4	3.1	2.7	4.3	5.5	4.1	4.5	6.4	3	3.5	3.5	2.5	2.6
vanilla_combined.164730	0.7	0.4	0.6	0.3	0.5	0.1	0.4	0.4	0.1	0.4	0.3	0.3	0.2	0.1	0.3	0.3	0	0.3	0.1	0.5	0.1	0.1	0.5	0.2	0.3	0.5
vanilla_combined.164731	0.5	0.4	0.8	0.3	0.3	0.1	0.3	0.3	0.1	0.2	0.2	0.1	0.2	0.3	0.1	0.3	0.4	0.3	0.2	0.2	0.5	0.1	0.4	0.3	0.2	0.3
vanilla_combined.164732	0.3	0.3	0.2	0.3	0.2	0.1	0.3	0.3	0.4	0.3	0.2	0.7	0.5	0.4	0.1	0.2	0.3	0.2	0.1	0.3	0.1	0.1	0.2	0.1	0.3	0.1
vanilla_combined.164733	0.2	0.2	0.3	0.4	0.2	0.3	0.2	0.3	0.3	0.3	0.3	0.4	0.3	0.2	0.3	0.3	0.3	0.4	0.3	0.2	0.3	0.5	0.4	0.3	0.5	0.4
vanilla_combined.164734	8.5	6.9	4.7	2	9.2	5.7	4.1	7.7	11.8	16.7	1.2	2.8	11.2	0.8	0.6	7.7	2.8	3.1	2.5	1.5	0.5	1.4	2.1	3.2	6.4	3.8
vanilla_combined.164735	0.3	0.3	0.9	0.2	0.3	0.5	0.3	0.5	0.1	0.3	0.4	0.2	0.2	0.4	0.4	0.2	0.3	0.4	0.5	0.2	0.2	0.3	0.3	0.3	0.2	0.2
vanilla_combined.164736	3.5	0.7	0.3	6.6	0.7	0.6	3.9	0.7	0.5	0.4	3.1	0.6	0.5	0.3	2.4	0.4	0.6	0.3	5.1	0.3	0.7	7.5	4.4	7.6	18.6	9.7
vanilla_combined.164737	0.2	0.2	0.2	0.2	0.1	0.2	0.2	0.2	0.1	0.4	0.3	0.2	0	0.2	0.3	0.1	0	0.3	0.3	0.1	0	0	0	0	0	0
vanilla_combined.164738	1.2	1.2	1	1.4	0.8	1.5	1.5	1	1.7	1.6	1.4	1.5	0.9	1.9	3.1	2	2.2	0.8	2	2	1.5	3.4	2.7	1.6	1.2	1.2
vanilla_combined.164739	0	0.2	2.6	0	0	0.2	0	0	0.6	0.1	0	0	0.2	0.2	0	0.1	0.1	0.3	0	0.1	0.2	0	0	0	0	0
vanilla_combined.16474	5.2	6.9	14.4	4.5	6.8	11.5	5.7	6.9	6.9	9.3	6.8	9.6	8	11	8.5	8.9	9.1	11.6	10.5	12.6	11.9	3.3	3.8	8.4	1.6	4.4
vanilla_combined.164740	0.3	0.4	0.6	0.3	0.3	0.4	0.2	0.3	0.2	0.3	0.2	0.3	0.3	0.3	0.2	0.3	0.3	0.3	0.1	0.2	0.2	0.1	0.2	0.2	0.3	0.3
vanilla_combined.164741	0.4	0.5	0.6	0.3	0.2	0.3	0.3	0.3	0.1	0.3	0.1	0.3	0.2	0.3	0.3	0.2	0.2	0.2	0.1	0.2	0.2	0.1	0.3	0.3	0.4	0.3
vanilla_combined.164742	0.2	0.6	1.3	0.2	0.8	0.8	0.3	0.6	0.7	0.6	0.2	0.7	0.7	0.4	0.3	0.5	0.5	0.2	0.2	0.2	0.3	0.3	0.8	0.2	0.2	0.2
vanilla_combined.164743	0.8	0.8	0.8	0.4	0.4	0.1	0.2	0.3	0.1	0.2	0.1	0.2	0.2	0.1	0.3	0.1	0.2	0.2	0.2	0.1	0.1	0.1	0.1	0.6	0.3	0.9
vanilla_combined.164744	0.2	0.5	0.5	0.3	0.4	0.4	0.4	0.5	0.2	0.4	0.2	0.4	0.4	0.4	0.3	0.4	0.4	0.3	0.1	0.1	0.7	0.2	0.3	0.1	0.2	0.3
vanilla_combined.164745	0.4	0.3	0.2	0.4	0.3	0.1	0.3	0.2	0	0	0.3	0.1	0.1	0	0.3	0	0	0	0.3	0	0	0.3	0.5	0.1	0.6	0.4
vanilla_combined.164746	3.3	4	1.6	1	5.4	2.1	2	3	5.5	6.5	0.6	1.3	4	0.3	0.5	2.8	0.7	1.6	0.8	1	0.1	0.6	0.9	0.9	3	2
vanilla_combined.164747	0.1	0.2	0.2	0.1	0.2	0.2	0.1	0.1	0.2	0.3	0.1	0.1	0.3	0.4	0.1	0.2	0.3	0.3	0.1	0.2	0.2	0	0	0.1	0	0.1
vanilla_combined.164748	0.2	0.1	0.6	0.4	0.2	0.3	0.9	0.3	0.6	0.3	0.6	0.4	0.3	0.3	0.6	0.2	0.2	0.4	0.6	0.3	0.1	0.4	0.5	0.6	0.8	0.8
vanilla_combined.164749	0.3	0.3	0.3	0.3	0.3	0.2	0.2	0.2	0.1	0.2	0.1	0.2	0.2	0.2	0.2	0.2	0.3	0.2	0.1	0.1	0.3	0.2	0.2	0.2	0.2	0.2
vanilla_combined.16475	0.5	1.1	6.6	0.5	1.2	2.8	0.5	1	1.3	1.5	0.7	1	2	2.3	0.8	1.4	3.2	2.5	0.8	1.4	4.1	0.1	0.2	0.2	0	0.1
vanilla_combined.164750	0.9	1.7	0.9	1	1.7	1.7	0.9	1.3	1.9	0.9	0.8	0.8	1.6	0.9	0.8	0.8	1.1	1	0.8	0.6	1	0.7	0.8	1	0.4	0.9
vanilla_combined.164751	2.8	2.5	1.8	0.7	3.5	2.2	2.4	2.9	6.2	8	0.5	1.2	5.5	0.2	0.2	2.9	1.1	1.4	1.2	0.7	0.2	0.7	1	1.3	2.6	1.3
vanilla_combined.164752	3.3	3.4	5.1	3.6	3.8	5.6	3.9	3.1	4.7	3.9	4.3	2.9	4.1	3.8	4.1	3	4.7	4.5	5	3.5	6.1	4.7	4.4	3.7	5.6	3.3
vanilla_combined.164753	0.1	0.1	0.2	0.1	0.2	0.2	0.1	0.2	0.2	0.3	0.1	0.2	0.3	0.1	0.1	0.2	0.2	0.3	0.2	0.3	0.1	0.1	0.1	0.1	0.2	0.1
vanilla_combined.164754	9	9.3	11.5	8.9	8.5	5.3	13.7	14.7	7	12.3	11.5	17.1	8.9	14.1	11.8	11.4	11.9	12.4	7.4	11.2	8.6	4.9	6.7	9.9	6.6	12.1
vanilla_combined.164755	1.9	2.6	2.7	1.8	1.9	1.8	2.3	2.2	2.1	2.7	2	3	2.7	3.9	2.4	2.3	3.6	2.9	1.8	2	3.1	2.2	2	2.3	2.3	2.4
vanilla_combined.164756	0.3	0.2	0	0.5	0.3	0.1	0.8	0.4	0.1	0.2	0.6	0.5	0.1	0.3	0.5	0.6	0	0.2	0.4	0.4	0	0	0	0.2	0.1	0.1
vanilla_combined.164757	1.5	2.1	2.9	1.1	1.6	1.3	2.2	2.4	1.6	2.9	1.4	2.8	1.9	2.2	1.4	1.7	1.8	1.7	0.7	1.5	0.7	0.7	1.2	1.2	0.9	1.4
vanilla_combined.164758	0.4	0.4	0.4	0.4	0.5	0.2	0.4	0.4	0.3	0.3	0.3	0.3	0.6	0.2	0.2	0.2	0.7	0.2	0.2	0.2	0.4	0.2	0.2	0.4	0.2	0.4
vanilla_combined.164759	3.1	3.1	0	2.1	1.6	0	3.3	0.4	0	0.2	0.6	0.3	0	0.2	0.4	0.2	0	0	0.3	0.2	0	0.1	0.3	1	0.4	0.3
vanilla_combined.16476	0.2	0.3	0.3	0.2	0.2	0.2	0.2	0.3	0.2	0.3	0.2	0.3	0.2	0.2	0.1	0.1	0.2	0.2	0.1	0.2	0.3	0.1	0.1	0.1	0.2	0.2
vanilla_combined.164760	0.2	0.5	0.4	0.1	0.5	0.2	0.5	0.3	0.2	0.3	0.1	0.4	0.2	0.2	0.2	0.2	0.2	0.6	0.4	0.5	0.3	0	0.2	0.1	0.1	0.2
vanilla_combined.164761	0.2	0.3	0.2	0.2	0.2	0.2	0.3	0.4	0.2	0.5	0.2	0.4	0.3	0.2	0.2	0.2	0.3	0.4	0.1	0.2	0.3	0.3	0.3	0.3	0.6	0.1
vanilla_combined.164762	0.5	0.3	0.5	0.6	0.2	0.3	0.5	0.8	0.2	0.6	0.4	0.3	0.4	0.4	0.4	0.4	0.3	0.2	0.3	0.3	0.1	0.2	0.3	0.4	0.5	0.3
vanilla_combined.164763	0.8	0.8	1	0.9	0.8	0.9	0.8	1	0.9	0.8	0.8	0.9	0.9	1	0.9	0.8	0.7	0.9	0.9	0.7	0.9	0.9	0.8	0.5	0.3	0.5
vanilla_combined.164764	0.2	0.3	0.2	0.2	0.1	0.3	0.2	0.3	0.3	0.1	0.2	0.3	0.1	0.2	0.2	0.1	0.2	0.2	0.1	0.2	0.1	0.2	0.2	0.3	0.3	0.3
vanilla_combined.164765	0.1	0.1	0.3	0.1	0.1	0.3	0.1	0.2	0.5	0.6	0.2	0.4	0.6	0.2	0.3	0.2	0.3	0.1	0	0.2	0.1	0	0.1	0.1	0.2	0.2
vanilla_combined.164766	0.9	1.2	1.5	1.5	1.2	1.4	1.7	2.1	1	2.2	2	2.4	1.3	1.7	1.4	1.6	1.5	1.4	1.8	1.7	1.3	1.2	1.3	1.3	0.7	0.9
vanilla_combined.164767	0.4	0.1	0	0.3	0.1	0.1	0.2	0	0	0	0.1	0	0	0	0.1	0	0	0	0.1	0	0	2.5	1.3	0.8	0.2	0.1
vanilla_combined.164768	0	0.3	0.1	0	0.1	0	0	0.1	0	0.1	0	0.1	0	0.2	0.1	0.2	0.3	0.4	0.1	0.2	0	0.3	3.2	0.6	0	0
vanilla_combined.164769	1	0.4	0.6	1.5	0.6	0.2	1.1	0.5	0.1	0.3	0.6	0.2	0.2	0.1	0.5	0.1	0.1	0.6	0.3	0.2	0.2	0.1	0.5	0.2	0	0.1
vanilla_combined.16477	1.7	1.8	3.4	1.8	2	2.5	2.4	2.5	2	2.7	2.4	3.6	2.2	2.2	1.7	2.1	1.9	1.7	1.6	1.8	1.3	2.8	2.6	1.8	1.8	2
vanilla_combined.164770	3.5	4.4	6	2.9	3.7	2.9	4	5.5	3.8	5.1	4.8	3.7	3.8	4.9	5	3.9	4.4	3.6	4.9	3.9	4.5	4.5	5	3.8	2.7	2.9
vanilla_combined.164771	0.8	1.6	1.1	1	1.3	1	1	1.2	1	1	0.8	1.3	1	1	1.1	0.9	0.8	0.7	1.1	0.6	1	0.4	0.8	0.7	0.4	0.7
vanilla_combined.164772	0.1	0.2	0.4	0.3	0.3	0.4	0.2	0.2	0.3	0.2	0.1	0.3	0.2	0.2	0.1	0.3	0.2	0.3	0.2	0.2	0.4	0.1	0.2	0.2	0.2	0.2
vanilla_combined.164773	0.2	0.6	1.1	0.2	0.8	0.2	0.1	0.8	0.3	0.3	0.1	0.7	0.4	0.2	0	0.5	0.4	0.1	0	0.2	0.2	0.6	1.3	0.3	0	0.2
vanilla_combined.164774	0.3	0.2	0.2	0.3	0.1	0.1	0.2	0.5	0.1	0.2	0.3	0.3	0.2	0.2	0.2	0	0.1	0	0.2	0.1	0.1	0.4	0.4	0.4	2	0.7
vanilla_combined.164775	0	0	0	0	0	0	0	0	0	0	0	0	0	0	0.1	0	0	0	0.1	0	0	1.5	0.8	0	0.4	0.1
vanilla_combined.164776	0.1	0.1	0.2	0.1	0.1	0.1	0.1	0.2	0.1	0.2	0.1	0.1	0.2	0.2	0.1	0.1	0.2	0.2	0.1	0.2	0.1	0.1	0.1	0.1	0.1	0.1
vanilla_combined.164777	0.1	0.2	0.2	0.3	0.3	0.2	0.2	0.4	0.1	0.1	0.4	0.2	0.1	0.2	0.1	0.2	0.2	0.5	0.2	0.6	0.1	0.2	0.3	0.5	0.3	0.2
vanilla_combined.164778	0.3	0.3	0.6	0.2	0.1	0.2	0.2	0.3	0.2	0.4	0.2	0.3	0.2	0.4	0.2	0.4	0.3	0.6	0.3	0.6	0.5	0.2	0.2	0.3	0.1	0.1
vanilla_combined.164779	0.5	0.4	0.6	0.3	0.4	0.3	0.2	0.2	0.2	0.2	0.2	0.2	0.2	0.2	0.1	0.1	0.1	0.4	0.2	0.2	0.2	0.3	0.3	0.3	0.3	0.4
vanilla_combined.16478	0.7	1.2	1.6	0.7	1.4	2.3	0.7	1.6	2.4	1.6	0.9	2	2.7	2	1.1	2.2	2	1.9	1	2.3	2	0.7	1	0.8	0.7	0.8
vanilla_combined.164780	1.7	2.3	4.2	1.4	2.3	2.4	1	1.6	1.4	1.3	0.9	1	1.4	1.4	0.9	1.5	1.9	2.1	1.1	1.9	1.7	2	1.8	1.1	0.6	0.8
vanilla_combined.164781	0.3	0.3	0.2	0.2	0.1	0.1	0.2	0.4	0.4	0.3	0.3	0.3	0.1	0.2	0.2	0.2	0.2	0	0.2	0.2	0.2	0.2	0.3	0.4	0.1	0.1
vanilla_combined.164782	0	0	0.1	0.2	0.1	0.1	0.4	0.5	0.3	0.8	0.6	0.6	0.6	0.5	0.2	0.2	0.2	0.2	0	0.2	0.1	0.2	0.2	0.5	0.4	0.2
vanilla_combined.164783	0.5	0.8	1.4	0.4	0.8	0.2	0.6	0.7	0.2	0.4	0.5	0.5	0.2	0.3	0.2	0.3	0.2	0.3	0.2	0.1	0.1	0.8	1.2	0.3	0.1	0.1
vanilla_combined.164784	0.1	0.1	0.1	0.2	0.2	0.2	0.2	0.3	0.4	0.4	0.4	0.5	0.9	0.3	0.3	0.2	0.4	0.5	0.3	0.2	0.2	0.1	0.1	0.1	0.2	0.2
vanilla_combined.164785	0.3	0.4	0.5	0.4	0.4	0.3	0.2	0.4	0.3	0.6	0.4	0.5	0.5	0.4	0.1	0.1	0.3	0.4	0.2	0.2	0.4	0.1	0.2	0.2	0.3	0.2
vanilla_combined.164786	0	0	0	0	0	0.5	0	0	1.5	0.5	0	0	1.3	0.3	0	0.1	1.4	0.4	0.1	0.2	0.8	0	0	0	0.1	0.1
vanilla_combined.164787	0.3	0.8	1.5	0.3	1	1.9	0.2	0.6	1	0.2	0.1	0.2	0.2	0.1	0.1	0.1	0.2	0.1	0.2	0.1	0.1	1.1	1.2	0.1	0	0
vanilla_combined.164788	0.3	0.3	0.4	0.3	0.3	0.2	0.3	0.2	0.1	0.1	0.2	0.3	0.2	0.3	0.1	0.3	0.3	0.5	0.2	0.3	0.2	0.1	0.3	0.2	0.2	0.2
vanilla_combined.164789	0.2	0.3	0.4	0.1	0.3	0.3	0.2	0.2	0.2	0.2	0.1	0.2	0.4	0.2	0.2	0.2	0.2	0.1	0.1	0.1	0.2	0.1	0.3	0.2	0.2	0.1
vanilla_combined.16479	2.1	2.6	3.5	2	2.6	3.1	2	2.2	2	2.2	2.5	2.3	2.5	2.5	2.3	2.2	2.8	2.5	2.6	2.3	3.4	2.4	3.2	2.6	1.8	1.6
vanilla_combined.164790	0.2	0.1	0.4	0	0.6	0.2	0.1	0.1	0.3	0	0.1	0.2	0.1	0.3	0.1	0.1	0.2	0	0	0.1	0	0.1	0.2	0.2	0.2	0.1
vanilla_combined.164791	0.2	0.3	0.5	0.2	0.3	0.3	0.1	0.4	0.3	0.2	0.2	0.2	0.3	0.6	0.2	0	0.3	0.2	0	0.2	0.5	0.2	0.1	0.2	0.3	0.3
vanilla_combined.164792	0.7	1.1	1.1	0.7	0.6	0.7	0.7	0.4	0.4	0.3	0.2	0.4	0.6	0.7	0.4	0.3	0.5	0.8	0.7	0.3	0.2	0.1	0.4	0.2	0.2	0.5
vanilla_combined.164793	0.1	0.1	0.2	0.1	0.1	0.1	0.1	0.1	0.1	0.2	0.1	0.2	0.1	0.2	0.2	0.3	0.2	0.3	0.2	0.4	0.2	0.2	0.2	0.2	0.1	0.2
vanilla_combined.164794	3	2	2.3	5.4	2.9	4.3	5.8	3.4	3.9	3.8	7.4	4.4	4.6	3.9	7.4	4.9	3.1	3.5	7.6	4.9	3.5	4.2	3.1	4.6	7.1	4.6
vanilla_combined.164795	1.4	1.2	1.9	0.6	1.2	0.9	1.2	1.9	1.2	1.8	0.6	1.6	1.1	1.9	0.8	1.7	1	1.3	0.5	1.3	0.8	0.5	0.8	0.8	0.8	0.8
vanilla_combined.164796	3	1.8	1.3	3.2	1.1	0.9	1.9	0.7	0.7	0.5	1.9	0.4	0.2	0.6	1.8	0.5	0.6	0.7	2.7	0.5	0.7	6	4	2.7	4.1	2.2
vanilla_combined.164797	1.7	1.5	2.2	2	1.5	3.2	1.9	2.3	3.1	1.9	2.6	2.9	2.5	2.5	2.7	2.1	2.5	3.1	2	2.3	2.9	1.1	2.2	2.2	1.6	1.4
[truncated: 68,001 more rows]

## Sheet: Additional file 7b
EST ID	6W dark	6W light	6W seed	8W dark	8W light	8W seed	10W dark	10W light	10W seed	3M hair	3M meso	3M plac	3M seed	5M hair	5M meso	5M plac	5M seed	6M hair	6M meso	6M plac	6M seed	1Y leaf	1Y stem	aerial	leaf	stem
vanilla_combined.162999	3.8	3.5	2.6	1.4	5.2	2.7	2.5	3.6	6	8.1	0.6	1.5	4.3	0.8	0.6	3.3	1.1	1.2	1.1	0.9	0.7	1.1	1.4	1.7	4.1	2.3
vanilla_combined.163	7	9.7	9.9	5.7	7.2	5.3	8.6	12.4	6	14.2	8.3	12.2	9	10.6	5.9	7.1	7.1	9	4.5	6.1	4.6	2.8	2.9	6.4	6.7	8.4
vanilla_combined.1630	2	2	2.8	2.1	2.3	2.5	2.4	3	1.9	3.6	3.3	3.7	2.8	3.3	2.8	2.9	3.1	3.4	2.6	2.9	2.7	2	2.1	2.3	2.9	2.2
vanilla_combined.16300	0.1	0.2	7.4	0.1	0.2	79.3	0.1	0	53.9	0.5	0	0	12.1	0.9	0	0	1.7	2.1	0.1	0.1	3	0.1	0.3	3.7	0	0
vanilla_combined.163000	0	0	0	0	0	0.2	0	0	0.7	0	0	0	0.2	0	0.4	0	0.2	0	0	0	0	0.6	0.5	0.1	0.6	0.6
vanilla_combined.163001	0	0	0	0	0	0.6	0.1	0	17.7	0	0	0	49.7	0	0	0.1	23.4	0	0	0	6.7	0.1	0	0	0	0
vanilla_combined.163002	6	9.2	8.1	8.5	12.7	16.5	10.1	14.1	17.3	10.4	10.6	12	13.4	10.1	10.6	9.8	10.3	7.4	9.4	8.4	9.1	12.2	14.8	10.3	9.5	8.9
vanilla_combined.163003	0.5	0.6	0.7	0.2	1.1	1.1	0.3	0.6	1.7	1	0.2	0.3	1.2	0.2	0.2	0.4	0.8	0.3	0.4	0.2	0.2	0.6	0.5	0.3	1.1	0.4
vanilla_combined.163004	0.2	0.2	0.1	0.4	0.2	0.2	0.2	0.2	0.3	0.3	0.2	0.2	0.3	0.3	0.1	0.2	0.3	0.2	0.1	0.2	0.3	0.1	0.1	0.2	0.6	0.4
vanilla_combined.163005	0.2	0.3	1.2	0.1	0.2	0.5	0.2	0.3	0.7	0.1	0.3	0.3	0.2	0.2	0.3	0.1	0.1	0.2	0.1	0.4	0	0.1	0.1	0.2	0.3	0.1
vanilla_combined.163006	0	0.4	15.1	0.1	0.1	233.2	0	0	0.3	0	0	0	0	0	0	0	0	0	0	0	0	0	0	0	0	0
vanilla_combined.163007	0.8	0.7	0.6	0.2	1.2	0.6	0.4	0.7	1.4	1.5	0.1	0.3	0.9	0	0.1	0.6	0.3	0.2	0.2	0.1	0	0.2	0.2	0.4	0.7	0.5
vanilla_combined.163008	11.2	12.3	12	12.5	12.7	21.8	13.9	16.3	17.8	10.7	19.2	15.1	10.5	11.5	17	12.8	12.4	13.3	19.2	14.1	15.3	13.3	15.3	10.8	11.3	11.2
vanilla_combined.163009	0.4	0.1	0.2	0.3	0.1	0	0.1	0.1	0.4	0.1	0.4	0	0.3	0	0.2	0	0.2	0	0.6	0	0.5	0.7	0.5	0.4	0.7	0.3
vanilla_combined.16301	0.6	0.8	1.2	0.8	0.8	0.8	0.8	1.2	0.6	1.3	1.3	1.3	1	1.1	1	0.9	1.4	1.1	0.8	0.9	1.4	0.5	1	1	0.9	0.9
vanilla_combined.163010	0.5	0.4	0.3	0.5	0.6	0.3	0.2	0.1	0.1	0.1	0.2	0.2	0.2	0.2	0.1	0.2	0.2	0.2	0.3	0.3	0.2	0.3	0.1	0.3	0.5	0.5
vanilla_combined.163011	9.2	7.1	3.3	6.6	6.2	10.6	6.7	5	7	3.4	2.9	2.3	2.1	2.5	4.3	2.5	2	4	7.2	4.7	4.5	6.4	3.7	4.2	3.4	2.1
vanilla_combined.163012	3.2	3.2	2.1	0.9	4.2	2.4	1.7	2.5	5	7.1	0.7	1.3	4	0.4	0.4	2.3	0.9	1.3	1.2	0.7	0.3	0.5	0.8	1.1	3.4	1.9
vanilla_combined.163013	3.7	2	1.6	1	2.5	1.1	1.7	1.5	3.2	4.2	0.5	0.6	2.7	0.2	0.3	2	0.4	0.9	0.8	0.6	0.1	1.6	0.9	1.2	5.8	1.8
vanilla_combined.163014	1.3	1.4	3.1	1	1.4	2.9	1.1	1.5	1.3	1	1.1	1	0.9	1.3	1.1	1.2	1.2	1.4	1.5	1.1	1.1	1.6	1.5	0.8	0.5	0.5
vanilla_combined.163015	1.3	1.1	0.8	0.4	1.7	1.1	0.9	1.5	2.8	3	0.3	0.8	1.9	0.3	0.2	1.8	0.5	0.7	0.4	0.4	0.1	0.4	0.4	0.7	1.9	1
vanilla_combined.163016	1.3	1.9	1.3	0.8	1.7	2.1	1.3	1.4	1.3	1.1	0.4	1.3	0.3	1.4	0.9	1.4	0.9	0.8	1.6	2.6	1.6	1.1	1.1	0.7	0.3	0.3
vanilla_combined.163017	2.3	2.2	1.3	0.7	3	1.9	1.3	1.8	3.4	3.7	0.3	0.9	2.5	0.3	0.3	2.2	0.7	1.3	0.6	0.7	0.1	0.5	0.6	1.1	2.7	1.2
vanilla_combined.163018	0.1	0.2	0.1	0.2	0.2	0.2	0.2	0.1	0.1	0	0.2	0.1	0.2	0.1	0.1	0	0.1	0.1	0.1	0.1	0.1	0.2	0.3	0.2	0.1	0.1
vanilla_combined.163019	1.9	1.9	4.4	2.1	1.9	1.8	1.8	2.1	1.3	2.6	3.1	2.7	2.5	2.3	2.3	1.7	2.6	2.4	2.4	2.3	3.1	1.8	2.5	2.3	1.9	2.2
vanilla_combined.16302	1	1.1	0.8	1.2	1.3	1.2	1.3	1.2	1.3	1.3	1.3	1.5	1.4	1.2	1	1.3	1.6	1.2	1.3	1.2	1.7	0.9	1	1.2	1.3	1
vanilla_combined.163020	0.4	1.5	0.1	2	3.2	0.1	0.6	0.6	0.1	0.1	0.2	0.1	0.1	0.2	0.7	0.1	0	0.1	0.4	0.3	0.5	0.3	0.2	1.1	0.1	0.1
vanilla_combined.163021	7	15.9	7.8	6.8	19	25	7	18.3	21.1	24.8	10.2	10.1	9.4	16.6	9.7	10.9	14.1	13.5	10.3	12.9	15.3	7.5	7.9	10.2	8.5	7.1
vanilla_combined.163022	0.1	0.2	0.5	0	0.2	0.8	0.2	0.3	0.7	0.4	0.2	0.3	0.6	0.2	0.1	0.2	0.6	0.2	0	0.2	0.6	0.3	0.6	0.5	0.2	0.4
vanilla_combined.163023	0.5	0.9	1	0.6	1	0.5	0.6	0.8	0.3	0.7	0.7	0.8	0.7	1.1	0.7	0.7	0.7	1.6	1	1.2	1	0.7	0.8	0.7	0.4	0.5
vanilla_combined.163024	2.9	1.9	3.3	3.1	2.5	1.6	4.4	3.7	2.4	4.9	4.6	4.2	3.9	3.4	4.6	3.8	3.1	3.7	4.9	3.5	2.7	3.8	3.3	3.3	1.9	2.4
vanilla_combined.163025	6.7	7	7.6	7.8	7	5.1	9.1	7.9	4.9	8	9.5	9.9	7.4	8.2	9.4	9.2	7.4	7.3	11.1	9.4	7.5	7.7	7.1	7.3	4.8	6.8
vanilla_combined.163026	0.5	0.3	1.6	0.2	0.3	0.4	0.6	0.4	0.3	0.5	0.2	0.4	0.5	0.5	0.2	1.4	1.4	0.4	0.2	2.6	1.4	0.3	0.4	0.4	0.1	0.1
vanilla_combined.163027	0.1	0	0.2	0	0	1	0	0	0.3	0	0	0	0	0	0	0	0	0	0	0	0	2.1	2.5	0	0	0
vanilla_combined.163028	0.6	0.6	1.2	0.4	0.6	1.3	0.5	0.8	1	1.1	1.2	1.4	1.1	1	0.8	1.1	1	0.9	0.8	0.8	0.9	1.1	1	0.8	0.7	0.7
vanilla_combined.163029	1	1.1	1	1	1.1	0.4	1	1.1	0.2	1.5	1.4	1.4	0.9	1.7	1.5	1.4	1.5	1.9	1.8	2	1.7	0.5	0.6	1.4	1	1.4
vanilla_combined.16303	19	15.1	7.1	27.1	13.7	11.6	26.1	11.7	12.3	10.5	34.1	16.6	10.7	16.3	33.6	18.8	13.9	14	42.2	17.7	18.2	16.9	12.7	25.3	40.1	33
vanilla_combined.163030	3.3	2.8	5.7	3.6	3.3	4.4	2.7	3.2	1.6	4.2	3.6	4.1	2.7	5.2	3	4.5	4.4	6.7	5.7	4.9	4.3	3	3.5	3.6	4.4	4.6
vanilla_combined.163031	1.7	3.2	0.6	1.4	2.4	1.5	1.3	1.2	1.1	0.4	0.2	0.9	0.3	0.3	0.4	0.6	0	0	0.3	0.2	0.1	2.6	3	0.4	0	0.1
vanilla_combined.163032	0.4	0.5	1	0.5	0.8	0.8	0.5	0.6	0.8	0.8	0.6	0.9	1	0.6	0.7	0.6	0.6	0.8	0.4	0.5	0.6	0.6	0.8	0.5	0.5	0.4
vanilla_combined.163033	0.4	0.6	1.9	0.1	0.3	0.5	0.2	0.3	0.8	0.4	0	0	0.7	0.2	0.1	0.1	0.9	0.5	0	0.1	0.7	0.3	0.7	0.6	0.9	0.1
vanilla_combined.163034	0.1	0.2	0.4	0	0	0.1	0.1	0.3	0.1	0.5	0.1	0.4	0.4	0.4	0.2	0.6	0.1	0.2	0.2	0.3	0	0.1	0.4	0.2	0.3	0.3
vanilla_combined.163035	0.1	0.2	0.1	0.2	0.1	0.1	0.1	0.1	0.1	0.1	0.2	0.2	0.1	0.1	0.2	0.2	0.1	0.1	0.1	0.4	0.1	0.3	0.2	0.1	0.1	0.1
vanilla_combined.163036	0.2	0.3	0.3	0.2	0	0.2	0.2	0.1	0.3	0.7	0.2	0.3	0.5	0.5	0.4	0.3	0.5	0.9	0.2	0.4	0.4	0.2	0.1	0.2	0.4	0.2
vanilla_combined.163037	0.3	0.2	0.2	0.4	0.2	0.2	0.4	0.2	0.2	0.2	0.5	0.3	0.2	0.2	0.3	0.3	0.2	0.2	0.5	0.3	0.2	0.3	0.4	0.2	0.5	0.4
vanilla_combined.163038	0.2	0.2	0.4	0.5	0.3	0.2	0.1	0.2	0	0.1	0.4	0.2	0.1	0.3	0.3	0.1	0.3	0.2	0.2	0.7	0.1	0.3	0.1	0.1	0	0
vanilla_combined.163039	0.4	0.6	1	0.4	0.5	0.9	0.4	0.7	0.8	0.8	0.5	1.1	0.7	0.6	0.6	0.6	0.6	0.6	0.6	0.6	0.4	0.5	0.7	0.5	0.2	0.5
vanilla_combined.16304	11.2	7.1	4.6	18.7	8.9	22.1	28.6	7	24	7.5	27.7	8.9	8.2	9.6	28	11.6	13.3	7	25.6	10.5	11.6	4.5	3.2	12.5	15.6	12.8
vanilla_combined.163040	0.5	0.7	0.9	0.5	0.8	0.5	0.6	0.4	0.5	0.5	0.4	0.5	0.5	0.4	0.5	0.8	0.6	0.5	0.5	0.4	0.4	0.9	0.8	0.4	0.3	0.5
vanilla_combined.163041	0	0.1	0.1	0.1	0.1	0.3	0.1	0.3	0.2	0.6	0.1	0	0.3	0.1	0	0.1	0.8	0.1	0	0	0.2	0.3	0.2	0.1	0.4	0.3
vanilla_combined.163042	0.7	0.1	0	0.2	0.2	0.1	0.3	0.2	0	0.2	0.3	0	0.2	0	0.3	0	0.2	0	0.2	0.1	0.2	0.3	0.3	0.3	0.2	0.3
vanilla_combined.163043	0.2	0.7	2.8	0.2	0.6	0.8	0.3	0.4	1.1	0.2	0.2	0.2	0.9	0.2	0.7	0.2	0.3	0.3	0.5	0.1	0.2	0.1	0.2	0.2	0.7	0.2
vanilla_combined.163044	2.7	3.1	3.7	3	3.3	3	3.6	4.1	2.9	3.7	3.4	4.1	3.3	4.3	3.6	4	3.9	4.2	3.7	4	2.8	4.1	3.6	4.8	3.1	4
vanilla_combined.163045	0.3	0.6	2.3	0.1	0.6	0.7	0.2	0.3	0.4	0.6	0.1	0.3	0.3	0.3	0.1	0.5	0.2	0.2	0	0.2	0.2	0.5	0.7	0.4	0.6	0.1
vanilla_combined.163046	4	3.2	2.1	3.8	3	1.4	2.6	1.5	0.8	0.5	1.5	0.4	0.3	0.6	1.6	0.5	0.3	0.2	0.7	0.3	0.2	1.1	1.3	0.4	0.2	0.6
vanilla_combined.163047	0.2	0.1	0.2	0.1	0.2	0.2	0.1	0.1	0.2	0.2	0.1	0.2	0.1	0.1	0.1	0.1	0.1	0.2	0.1	0.1	0.1	0.1	0.1	0.2	0.3	0.2
vanilla_combined.163048	0.1	0.1	0.1	0.1	0.1	0.1	0.1	0.1	0.1	0.1	0	0.1	0.1	0.1	0.1	0.1	0.1	0.2	0.1	0.2	0.1	0.1	0.2	0.1	0.1	0
vanilla_combined.163049	3.3	3	3.5	3.9	3	1.9	3.2	3.4	1.5	3.1	3.8	3.8	2.4	3.1	4	3.8	2.4	2.8	3.8	4.2	2.3	3.6	3.5	3.3	3.2	2.7
vanilla_combined.16305	10.1	10.9	10.3	9.9	10	7.1	10.6	11.6	6.4	13.6	13.3	19.9	12.6	17.2	15.6	20.7	15.7	14.9	14.5	18.4	14.2	9.4	9.8	12.1	8.8	9.3
vanilla_combined.163050	0.5	0.4	0.2	0.4	0.4	0.2	0.4	0.3	0.3	0.4	0.3	0.3	0.3	0.2	0.4	0.3	0.3	0.1	0.2	0.3	0.1	0.1	0.2	0.3	0.4	0.3
vanilla_combined.163051	0.3	0.7	0.7	0.3	0.3	0.2	0.1	0.1	0.1	0	0	0.1	0	0	0.1	0.1	0.1	0.1	0	0.2	0.1	0	0.1	0.1	0	0.1
vanilla_combined.163052	8.6	24.2	7.9	7.4	21.8	21.1	6	16	20.6	17	4.5	11.5	9.6	23	8.6	15.3	15.5	10.5	4.7	9.6	13	20.8	21.6	15	10.5	18.6
vanilla_combined.163053	0.4	0.4	0	0.7	0.4	0	0.4	0	0	0	0.2	0	0	0	0	0	0	0	0	0	0	0	0	0	0	0
vanilla_combined.163054	0.3	0.3	0.4	0.3	0.6	0.6	0.4	0.5	0.3	0.5	0.4	0.6	0.3	0.3	0.7	0.4	0.4	0.6	0.3	0.9	0.2	0.1	0.4	0.1	0.5	0.2
vanilla_combined.163055	0.2	0.2	0.3	0	0.2	0.1	0.3	0.2	0.2	0.2	0.1	0.2	0.3	0.1	0	0.1	0.2	0.2	0.3	0.1	0.1	0.5	0.2	0.2	0.1	0.1
vanilla_combined.163056	0.8	1.2	1.5	0.7	0.6	1.6	0.2	0.5	0.8	0.4	0.6	0.6	0.6	0.8	1	0.8	0.6	0.7	0.5	1.1	0.8	0.1	0.5	0.9	0.8	0.5
vanilla_combined.163057	0.9	0.5	0.2	0.4	0.2	0.2	0.3	0.2	0.2	0.2	0.5	0.2	0.2	0.2	1	0.2	0.2	0.1	0.6	0.1	0.2	0.1	0.1	1.8	0.7	0.3
vanilla_combined.163058	0.1	0.1	0.3	0	0.1	0.5	0.1	0.5	0.2	0.1	0	0	0	0.4	0	0.1	0.1	0.4	0.3	0.4	0.3	0.3	0.2	0.4	0.2	0
vanilla_combined.163059	0.2	0.2	0.4	0	0.1	0.2	0.2	0.3	0.2	0.2	0.1	0.3	0.3	0.2	0.1	0.1	0.2	0.2	0.1	0.1	0.3	0.1	0.2	0.3	0.2	0.3
vanilla_combined.16306	4.5	5.2	6	5.7	5.5	10.4	7.6	7.8	13.2	9.6	10.5	11.1	9.6	8.7	8.6	7.9	10.1	6.4	7.6	6.2	8.6	6.3	6.1	7.1	4.8	6
vanilla_combined.163060	4.1	4	7.5	4	4.3	5.9	3.6	4.8	3.4	4.8	4.1	4.1	5.6	5.4	3.2	4.4	5.8	5.5	4.7	4.3	7.5	5.2	5.9	5.6	3.4	3
vanilla_combined.163061	0.7	0.4	1.2	0.6	0.7	0.9	0.6	0.9	0.7	0.6	0.9	0.8	0.6	1.6	0.9	0.8	1.6	1	1.4	0.5	1.1	0.4	0.6	0.9	0.5	0.3
vanilla_combined.163062	1.4	1.9	1.7	1.4	1.7	2	1.3	1.7	1.4	1.7	1.7	1.8	1.7	2.1	1.9	1.9	1.9	1.8	2	2.2	2.1	1.6	1.6	1.6	1.3	1.5
vanilla_combined.163063	0.1	0.2	0.1	0.1	0.2	0.1	0.1	0.1	0.1	0.1	0.2	0.2	0.1	0.2	0.1	0.2	0.2	0.3	0.3	0.2	0.2	0	0.1	0.1	0.2	0.1
vanilla_combined.163064	1.6	2	1.8	1.6	2	2	1.5	2	1.2	1.7	1.9	1.7	1.8	1.6	1.7	1.6	1.7	1.2	2.4	1.7	2	2.7	2.3	1.7	1.9	1.8
vanilla_combined.163065	2.6	2.6	2	0.7	3.6	2.3	1.6	2.7	5.3	6.2	0.4	1	3.9	0.4	0.3	2.5	0.9	1.6	0.6	0.6	0.3	0.5	0.5	0.9	2.8	2.1
vanilla_combined.163066	2.1	2.2	1.4	0.6	3	1.8	1.1	1.8	3	4.3	0.3	0.7	2.5	0.3	0.1	2	0.6	0.8	0.5	0.3	0.2	0.3	0.6	0.9	1.8	1.5
vanilla_combined.163067	0.6	0.8	0.9	0.3	1.1	1.6	0.4	1.2	2.5	1.6	0.4	0.3	1.8	0.3	0.1	0.7	1.1	0.5	0.3	0.3	0.6	0.6	0.8	0.3	1.5	0.5
vanilla_combined.163068	5.3	5.5	2.9	1.6	6.6	3.4	2.9	5.1	7.4	9.5	0.7	1.7	6.6	0.3	0.4	4.2	1.4	1.8	1.7	1.2	0.5	0.9	1.3	1.5	3.8	1.7
vanilla_combined.163069	0.2	0.4	0.3	0.3	0.2	0.2	0.1	0.4	0.2	0.5	0.2	0.4	0.4	0.4	0.2	0.5	0.3	0.3	0.1	0.3	0.1	0	0.2	0.3	0.1	0.1
vanilla_combined.16307	1.4	0.8	1.8	1.6	0.8	1.3	1.2	1.2	0.5	1.6	1.8	2.6	0.9	1.3	1.7	1.4	1.3	1.2	1.8	1.3	0.8	1.7	1.6	1.7	1.5	2.6
vanilla_combined.163070	0.5	0.6	0.2	0.2	0.4	0.2	0.5	0.4	0.2	0.3	0.1	0.4	0.7	0.8	0.2	0.5	1.1	0.9	0.3	0.6	0.8	0.1	0.3	0.2	0.4	0.5
vanilla_combined.163071	0.6	0.4	0.7	0.4	0.4	0.4	0.2	0.3	0.3	0.5	0.2	0.2	0.2	0.4	0.3	0.3	0.7	0.6	0.5	0.2	0.2	0.2	0.4	0.2	0.3	0.3
vanilla_combined.163072	1.7	2	3.8	1.6	1.9	2.2	1.7	2.3	1.6	3	3.6	3.3	2.3	3.3	3.2	2.7	3.6	2.9	3.7	2.8	3.7	2.1	1.2	2.2	1.4	2
vanilla_combined.163073	0.4	0.6	0.8	0.6	0.5	0.3	0.3	0.3	0.3	0.4	0.4	0.4	0.4	0.3	0.4	0.4	0.4	0.6	0.3	0.2	0.4	0.4	0.4	0.3	0.3	0.3
vanilla_combined.163074	0.1	0	0	0.3	0	0	0.1	0	0	0	0.3	0.1	0	0	0.2	0	0	0	0.6	0	0	0.3	0.4	0.3	0.8	1.1
vanilla_combined.163075	0.3	0.5	0.5	0.2	0.5	0.6	0.2	0.3	0.4	0.2	0.2	0.4	0.1	0.3	0.2	0.4	0.2	0.4	0	0.5	0.2	0.1	0.2	0.2	0.2	0.2
vanilla_combined.163076	0.4	0.1	0.4	0.4	0.4	0.6	0.4	0.5	0.6	0.5	0.5	0.3	0.4	0.4	0.4	0.5	0.6	0.7	0.3	0.6	0.6	0.4	0.4	0.5	0.7	0.3
vanilla_combined.163077	2.3	6.5	6.5	3.5	7.1	4.7	3.3	5.9	7.5	1.4	1.2	3.7	3.1	1	0.9	2.2	2	1.1	1.5	3.1	2.8	2.7	2.3	0.4	0.3	1.1
vanilla_combined.163078	1.6	2	3.3	1.1	1.6	3	1.6	1.9	2.7	1.7	1.6	2.4	2.1	2.5	2.5	3.1	2.6	1.7	1.8	3	3	4.4	3.7	1.6	0.8	1.2
vanilla_combined.163079	0.1	0.1	0.1	0	0	0.2	0	0	0.6	0	0	0	0.5	0	0	0	0.4	0	0	0	0.2	0	0.1	0	0.1	0.1
vanilla_combined.16308	1.4	1.2	0.8	1.6	1.5	0.9	1.9	1.7	1.2	2.1	3.9	2.6	2.6	2.8	3.3	2	2.3	2.2	2.7	2.1	1.8	1.2	1.2	1.7	2	1.8
vanilla_combined.163080	2.7	3.1	2.1	0.7	3.1	1.9	1.1	2.1	4.2	5.1	0.4	0.9	3.5	0.2	0.2	2.3	0.8	1.4	0.8	0.6	0.1	0.6	0.6	1.1	2.1	1.2
vanilla_combined.163081	7.4	6.9	5.2	2.4	9	6.3	4.6	8	13	17.6	1.1	2.6	11.4	0.8	0.8	7.5	2.7	3.2	2.3	1.5	0.4	1.7	2.1	3	6.5	3.8
vanilla_combined.163082	2.2	1.8	1.1	0.7	2.4	1.4	1.1	1.4	3	3.5	0.3	0.8	2.6	0.2	0.1	2.2	0.6	0.8	0.5	0.3	0.1	0.2	0.4	0.8	1.5	0.8
vanilla_combined.163083	3	2.7	5.9	2.6	3	5.8	2.2	2.5	3.4	2.4	1.9	2.9	3.3	3.7	2.6	2.7	3.9	3.7	2.5	3.3	4.5	3.5	2.6	3.4	2.3	2.3
vanilla_combined.163084	0.7	0.2	0.1	0.8	0.1	0.1	0.3	0	0	0	0.4	0	0	0	0.3	0	0.1	0	0.2	0	0.1	0.6	0.6	0.3	0.4	0.2
vanilla_combined.163085	1.8	1.6	1.1	0.4	2.1	1.4	1.1	2.2	4	4.3	0.4	1	3	0.3	0.2	2.4	0.8	0.9	0.6	0.6	0.2	0.4	0.6	1	2.2	1.7
vanilla_combined.163086	29.9	35.3	41.1	23.7	28.2	48.1	30.3	32.9	41.5	37.9	25.5	30.9	33.8	45.4	26.7	31.7	46.8	47.6	23.3	32.4	49.7	19.3	23.4	34.3	19.9	26
vanilla_combined.163087	4.5	5.1	5.7	4.3	4.7	2.9	8.7	6.3	6.2	6.2	9.6	9.8	4.1	7.3	8.8	9.3	5.1	2.7	7.3	5.1	4.5	7.1	6	3.6	4.1	4.6
vanilla_combined.163088	2.7	3.5	1.1	0.8	4	2.2	1.9	3.3	4.9	5.5	0.6	1.5	3.9	0.4	0.5	2.6	0.9	1.1	0.8	0.7	0.5	0.5	1	1	2.8	2.2
vanilla_combined.163089	0.3	0.2	0.1	0.2	0.2	0.1	0.2	0.1	0.1	0.1	0.3	0.3	0.1	0.1	0.2	0.3	0.1	0.2	0.3	0.4	0.1	0.2	0.3	0.1	0.5	0.3
vanilla_combined.16309	0.2	0.4	0.5	0.5	0.4	0.6	0.5	0.4	0.5	0.7	0.9	0.8	0.7	0.7	0.7	0.5	0.6	0.6	0.5	0.5	0.5	0.2	0.4	0.2	0.3	0.2
vanilla_combined.163090	0.1	0	0.1	0	0.1	0.1	0	0.3	0.2	0.3	0.1	0.3	0.6	0.1	0	0.1	0.2	0	0	0.2	0.1	0.1	0.1	0.1	0.2	0.1
vanilla_combined.163091	0.5	0.8	1	0.7	1	1.4	0.6	1.4	1.6	1.4	0.6	1.6	2.3	1.3	0.6	1.4	1.4	1.2	0.4	1.4	1.2	0.2	0.4	0.6	0.2	0.5
vanilla_combined.163092	0.6	0.3	0.3	0.5	0.2	0.3	0.5	0.2	0.4	0.3	0.6	0.2	0.5	0.4	0.7	0.2	0.3	0.6	0.5	0.6	0.2	0.1	0.1	0.6	0.7	0.6
vanilla_combined.163093	4	5.3	4	4.3	5	5.1	6.2	6.4	6.6	6.6	6	9.3	6.8	8.1	7.5	9.7	10	7.1	9.1	9.1	10.4	3.6	4.4	6.5	4.9	5.9
vanilla_combined.163094	0.1	0.2	0.1	0.3	0.3	0.3	0.2	0.3	1.4	0.2	0.3	0.2	1.9	0.6	1.1	0.6	0.5	0.5	0.7	0.3	0.5	0.3	0.3	3.6	1.7	0.6
vanilla_combined.163095	0.3	0.1	0.1	0.2	0.3	0.2	0.1	0.1	0.1	0.2	0.1	0	0.1	0	0	0.2	0	0.1	0.1	0.1	0.1	1	0.6	0.3	1.6	1.1
vanilla_combined.163096	3.5	3.9	2.2	1.1	4.7	2.6	2.8	4.6	7.3	9.3	0.9	1.7	5.7	0.6	0.5	3.6	1	1.9	1.1	1	0.3	0.9	1.1	1.4	4.1	2.7
vanilla_combined.163097	7.7	5.4	3.7	2.4	7.3	3.8	3.8	6	9.3	10.9	1.1	1.9	7.6	0.6	0.5	4.5	1.9	1.9	1.7	1.2	0.2	2.3	1.9	2.3	6.7	3.1
vanilla_combined.163098	4.2	3.9	2.6	1.5	5.5	2.9	2.1	3.5	6.3	8.8	0.5	1.8	5.1	0.5	0.3	3.6	1.3	1.1	1.4	0.9	0.2	0.6	1.2	1.5	3.1	2
vanilla_combined.163099	1.3	1.4	0.9	0.5	2.1	1.1	0.8	1.4	3.2	4.5	0.4	0.9	2.7	0.2	0.2	1.7	0.5	0.6	0.5	0.4	0.1	0.4	0.6	0.9	1.5	1.1
vanilla_combined.1631	13.9	21.5	19.6	15.2	23	16	14.6	17.9	11.5	16.5	18	18	13.6	17.8	17.9	15.4	14.6	18.4	19.7	17.3	16.1	19.4	27.7	15.3	12.4	13.2
vanilla_combined.16310	2.5	2.1	3.4	3.5	2.1	2.3	2.2	2	1.2	1.4	2	1.3	1.1	1.4	1.7	1.5	1.2	1.4	3	1.7	1.3	7.7	4.4	3.1	13	5.1
vanilla_combined.163100	1.4	1.5	3	1.7	1.9	3	1.2	1.7	2	1.2	1	1.8	2.2	1	1.1	1.2	1.8	1.4	1.3	1.6	1.9	0.6	1.2	1	0.9	0.9
vanilla_combined.163101	1.9	1.8	1.6	1.8	1.9	3.8	2	1.5	2.8	2.1	2.3	2.2	2.5	2.8	3.2	2.7	3.6	2.2	2.2	1.9	3.8	2.1	2.5	3.8	1.9	2.9
vanilla_combined.163102	0.3	0.2	0.2	0.2	0.2	0.1	0.2	0.1	0.2	0.1	0.1	0.2	0.2	0.1	0.1	0.2	0.3	0	0	0.1	0.1	0.1	0.2	0.2	0.1	0.2
vanilla_combined.163103	0.1	0.2	0.3	0.3	0.3	0.4	0.3	0.3	0.4	0.3	0.5	0.4	0.4	0.4	0.4	0.3	0.4	0.4	0.3	0.4	0.3	0	0.2	0.2	0	0.2
vanilla_combined.163104	1.3	1.9	2.8	1.6	2.6	2.6	1.4	2.7	2.4	2.9	2.6	2.4	2.3	3.8	3	2.7	2.8	5.2	3.7	3.9	5	3.4	3.1	2.9	1.8	1.5
vanilla_combined.163105	0.3	0.2	0.2	0.3	0.2	0.2	0.3	0.7	0.3	0.6	0.2	0.9	0.4	0.4	0.3	0.4	0.3	0.3	0.1	0.3	0.2	0.1	0.1	0.4	0.3	0.1
vanilla_combined.163106	0.3	0.3	0.4	0.4	0.3	0.4	0.3	0.2	0.2	0.3	0.2	0.2	0.2	0.3	0.2	0.1	0.3	0.3	0.1	0.1	0.5	0.1	0.2	0.3	0.3	0.5
vanilla_combined.163107	0.4	0.8	0.7	0.5	0.9	1.1	0.5	0.7	0.8	0.5	0.5	0.7	0.8	0.9	0.6	0.6	0.7	1.3	0.7	0.8	1	0.3	0.6	0.3	0.1	0.2
vanilla_combined.163108	0.3	0	0.4	0.5	0	2.8	0.3	0	1	0	0.1	0	0.1	0	0.1	0	0	0	0.3	0	0	1.1	0.7	1.3	0.3	0.3
vanilla_combined.163109	1	1.2	0.8	0.1	1.4	0.8	0.4	1	1.6	2.3	0.2	0.5	1.1	0.1	0.1	1.1	0.4	0.7	0.2	0.3	0	0.4	0.3	0.4	1.3	1
vanilla_combined.16311	8.6	9.2	13.7	8	7.5	8.2	7.9	9.2	6.3	8.2	6.1	8.3	6.7	8.6	7.5	8.2	8.2	6.5	7.6	8.6	6.4	7.8	7.9	7.4	7.9	8.3
vanilla_combined.163110	0	0.1	0.2	0.2	0.1	0.2	0.1	0.1	0.3	0.3	0.1	0.4	0.4	0.1	0.1	0	0.2	0.2	0	0	0	0.3	0.1	0.2	0.1	0.2
vanilla_combined.163111	1.6	2.7	2.3	1.3	2.9	2.9	2.5	3.4	2.7	2.9	2.8	2.9	2.4	2.8	2.7	2.3	2.9	1.6	2.8	2	2.7	2.4	3.3	1.9	1.4	1.6
vanilla_combined.163112	0.6	1.6	1.4	0.9	2.1	1.8	1.7	2.8	1.4	1.9	2.2	2.7	2.8	2.5	1.4	2.3	2.5	2.3	1.4	2.4	2.3	1.5	2.4	1.5	0.6	0.7
vanilla_combined.163113	0.2	0.1	0.6	0.1	0.2	2.5	0.1	0.1	1.3	0	0.1	0.3	0.6	0	0.3	0.2	1.9	0	0.3	0.2	2.1	0.3	1	0.4	0	0.1
vanilla_combined.163114	3.5	3.8	3.9	2.5	2.6	1.7	4.6	3.4	3.3	4.1	4.1	4.7	2.8	4	2.4	3.3	2.7	2.1	1.2	1.5	2	2	3.6	2.8	4.3	4.1
vanilla_combined.163115	3.2	4.2	5	3.1	3.8	4	3.2	4.5	3.9	3.1	2	3.3	3	4.8	2.9	3.6	4.6	2.5	2.5	2.7	6.4	1.2	2.5	1.1	2.1	3.5
vanilla_combined.163116	0.9	0.5	0.5	1.3	0.3	0.2	0.8	0.2	0.2	0.2	0.7	0.3	0	0.4	0.8	0.1	0.2	0.2	0.8	0.3	0.2	0.9	0.6	0.6	1.3	1
vanilla_combined.163117	0.1	0.1	1.1	0.1	0.1	0.3	0.1	0.1	0.1	0.2	0.1	0.1	0.2	0.1	0.1	0.1	0.2	0.1	0	0.1	0.1	0.1	0.1	0.1	0.1	0.1
vanilla_combined.163118	0.2	0.2	0.2	0.4	0.3	0.2	0.2	0	0.1	0.1	0.1	0.2	0.1	0.1	0.3	0.3	0.1	0.1	0.1	0.1	0.1	0.1	0.4	0.1	0	0.2
vanilla_combined.163119	0	0.3	0.5	0.2	0.4	0.6	0.2	0.1	0.2	0.7	0.3	0.1	1.1	0.6	0	0.3	0.4	0.6	0.1	0.4	1	0	0.2	0	0	0.1
vanilla_combined.16312	13.2	12.3	12.4	13.9	12.6	5.4	11.1	11.3	4	11.7	13	13.2	10	14.7	13.4	14.8	15.4	13.6	16.4	15.1	17.1	8.9	9.4	13.6	11.4	14.3
vanilla_combined.163120	2.3	3.9	3.5	1.3	2.5	5.4	1.5	1.7	3.9	2.3	1.2	2.4	2.5	2.9	1.8	2.9	3.7	1.7	1.8	2.4	3	2.4	2.4	1.7	0.8	1.6
vanilla_combined.163121	0.1	0.2	0.4	0.3	0.3	0.2	0.3	0.3	0.3	0.4	0.5	0.4	0.3	0.4	0.4	0.5	0.3	0.4	0.1	0.6	0.1	0.3	0.4	0.2	0.3	0.2
vanilla_combined.163122	0.6	0.3	0.1	0.9	0.7	1	0.6	1.1	1.1	0.9	0.2	5.1	1.2	8.7	1.9	24.8	5.3	10.4	3.6	35.5	9.7	0.3	0.4	2.3	0.1	0.2
vanilla_combined.163123	0.7	0.3	0.7	0.3	0.5	0.4	0.3	0.3	0.2	0.2	0.5	0.2	0.3	0.1	0.5	0.1	0.1	0.4	0.4	0.2	0.2	0.2	0.2	0.2	0.1	0.1
vanilla_combined.163124	0.1	0.2	0.2	0.2	0.2	0.2	0.3	0.4	0.5	0.7	0.2	0.6	0.5	0.3	0.1	0.2	0.5	0.2	0.1	0.2	0.3	0	0.1	0.1	0.3	0.4
vanilla_combined.163125	0.3	0.3	0.3	0.1	0.5	0.1	0.4	0.2	0.3	0.3	0.5	0.6	0.5	0.5	0.3	0.2	0.2	0.3	0.3	0.6	0.4	0.1	0.2	0.2	0.3	0.3
vanilla_combined.163126	0.5	0.4	0.4	0.3	0.4	0.5	0.4	0.3	0.3	0.2	0.2	0.2	0.5	0.1	0.1	0.2	0.2	0.3	0.2	0.4	0.2	0	0.3	0.4	0.3	0.2
vanilla_combined.163127	0.2	0.3	0.3	0.3	0.3	0.1	0.2	0.2	0.1	0.5	0.1	0	0.3	0.5	0.7	0.2	0.9	1.3	0.3	0.5	0.3	0.1	0.2	0.3	0.2	0.4
vanilla_combined.163128	0.1	0.3	0	0.1	0.2	0.2	0.2	0.3	0.4	0.4	0.2	0.3	0.3	0.3	0.1	0.1	0.6	0.3	0.1	0	0.3	0	0.2	0.2	0.2	0.2
vanilla_combined.163129	1.4	1.4	1	2.5	1.2	1.2	2.3	1.4	1.2	1.6	3.2	2	1.5	1.7	1.9	1.2	1.3	1.7	2.2	1.2	1.2	2.8	2.2	1.9	3.2	2.8
vanilla_combined.16313	1.7	1.9	1.7	1.6	2	1.7	1.6	1.7	1.4	1.4	1.6	1.7	1.5	1.7	1.6	1.6	1.7	1.4	2	1.8	2.2	1.5	1.4	1.9	1.1	1.4
vanilla_combined.163130	12.3	13.9	21.9	10.3	13.6	6.7	10.3	13.9	8.8	12.5	8.1	11.1	12.8	15.2	9.7	12.2	20.3	12.4	7	11.4	14.2	5.1	7.2	14.5	6.5	13.1
vanilla_combined.163131	0.3	0.4	0.2	0.3	0.3	0.5	0.1	0.1	0.4	0.2	0	0.2	0.1	0.4	0.1	0.3	0.4	0.7	0.3	0.3	0.5	0.3	0.2	0.2	0.4	0.2
vanilla_combined.163132	0.1	0.2	0.3	0.2	0.1	0.2	0.4	0.3	0.2	0.3	0.3	0.5	0.3	0.3	0.3	0.2	0.4	0.3	0.2	0.4	0.1	0	0.1	0.1	0.1	0.2
vanilla_combined.163133	1.2	0.7	1.1	2.9	0.8	0.7	1.9	0.3	0.2	0.2	1.7	0.2	0.4	0.7	1.7	0.4	1.5	0.5	3.1	0.4	1.2	4.1	2.7	3.5	6.2	4.6
vanilla_combined.163134	0.2	0.1	0.2	0.2	0.2	0.1	0.3	0.2	0.1	0.3	0.2	0.3	0.1	0.2	0.1	0.1	0.2	0.2	0.1	0.2	0.1	0.1	0.1	0.1	0.1	0.2
vanilla_combined.163135	33	40.7	23.3	40.8	48.1	50.6	50.4	39.4	37.7	27.9	75.3	50.1	21.1	26.2	55.2	35.4	15.7	25.7	59.1	40.5	15.4	33.7	53.5	27.7	23.7	59.9
vanilla_combined.163136	6.5	10.5	13.5	3.9	6.6	5	7	13.2	6.1	9.3	4	8.9	5.3	10.5	4.8	8.4	7.4	9.8	2.5	7.5	5.3	4.6	5.5	5.8	5.5	5.6
vanilla_combined.163137	0.2	0.4	0.2	0.2	0.4	0.2	0.2	0.3	0.3	0.3	0.2	0.3	0.2	0.3	0.2	0.3	0.2	0.2	0.2	0.3	0.2	0.3	0.3	0.1	0	0.1
vanilla_combined.163138	1.4	1.5	3	1.9	1.5	1.2	1.1	1.3	0.8	1.6	1.4	1.6	1.5	2.1	2	1.5	1.9	2.5	2.4	2.2	2.4	1.8	1.3	1.7	1.4	1.2
vanilla_combined.163139	5.2	3.5	1.7	6.1	4.4	1.1	5.9	3.6	1	2.3	5.1	3.3	1.6	2.3	4.6	2.9	1.6	2.5	6	3.1	2	11.4	9.5	5.6	11.3	8.8
vanilla_combined.16314	4.1	5.3	3.1	4.5	5.2	7.6	4.2	4.6	6.8	3.8	3.8	4.5	4.4	4.5	4.1	4.4	4.7	4.7	4.1	4.3	5.6	3.2	4	5	1.1	2.6
vanilla_combined.163140	0	0.4	1.1	0	0.2	0.4	0	0.7	0.5	1	0.4	0.3	0.6	0.7	0.2	0.1	1	1.7	0.1	0.2	0.9	0.1	0.1	0.4	0.2	0.2
vanilla_combined.163141	17.3	21.4	25.4	17	22	6.6	16.7	23	8.1	19.9	26.1	24.2	11.9	19.3	22.4	22.8	14	14.1	22.9	19.8	13.7	24.4	30.7	17.2	12.2	15.8
vanilla_combined.163142	0.7	0.7	1	1	0.8	1.2	1.4	1	0.9	1.4	1.6	1.4	1	1	1.2	0.8	1	1.4	1.1	0.9	0.9	0.6	0.8	0.6	0.8	0.8
vanilla_combined.163143	5.9	5.2	4.7	5.5	4.8	8.5	7.1	6.7	10.8	8	9.5	8	8.1	7.8	9.1	7.1	6.9	4.7	7.6	6.2	7.8	9.6	8.2	7	6.8	6.8
vanilla_combined.163144	0.4	0.3	0.5	0.4	0.4	0.5	0.5	0.6	0.4	0.6	0.6	0.7	0.7	0.5	0.4	0.4	0.6	0.5	0.4	0.4	0.5	0.2	0.3	0.3	0.8	0.5
vanilla_combined.163145	1.1	1.2	2.2	1	1.1	0.8	0.8	0.9	0.4	1.2	1.3	1.2	1.4	1.4	1.1	1.2	1.2	1.6	1.5	1.4	1.8	0.6	0.6	0.9	1.2	1.4
vanilla_combined.163146	7.3	7.9	9	7.2	8	8	7.2	9.3	5.3	8.6	8.9	9.4	7.4	10.1	8.6	8.9	8.4	7.6	9	9	7.8	10.9	9.2	8	7.8	7.6
vanilla_combined.163147	0.3	0.3	0.4	0.1	0.1	0.2	0.2	0.2	0.4	0.1	0.1	0.1	0.4	0.1	0.2	0.1	0.2	0.1	0.1	0.1	0.2	0.5	0.8	0.1	0.1	0
vanilla_combined.163148	1.5	3.6	3.3	1.9	4.5	4.2	1.1	2.4	1.3	0.6	0.7	0.8	0.8	0.4	0.6	0.4	1.4	0.3	0.5	0.9	1.7	0.5	0.8	1.9	1.3	1.1
vanilla_combined.163149	0.4	0.5	0.5	0.4	0.6	0.3	0.2	0.2	0.1	0.3	0.1	0.2	0.1	0.3	0.2	0.3	0	0.3	0.1	0.4	0.3	0.2	0.2	0.1	0.1	0
vanilla_combined.16315	0.4	0.3	0.3	0.3	0.2	0.1	0.3	0.3	0.1	0.3	0.3	0.4	0.3	0.2	0.3	0.2	0.3	0.1	0.2	0.1	0.2	0.3	0.3	0.4	1.1	0.6
vanilla_combined.163150	0.4	0	0.6	0.1	0.3	0.1	0.2	0.3	0.1	0.2	0.4	0.4	0.2	0.1	0.3	0.2	0.1	0.2	0.1	0.2	0.4	0	0.2	0	0.2	0
vanilla_combined.163151	2.2	2.6	4.3	2.6	1.9	5.3	3.2	3.5	4.6	3.7	4	3.5	3.5	4.6	3.5	4	3.8	6.1	4.2	4.1	4.5	3.1	2.9	2.7	2.6	1.9
vanilla_combined.163152	0.6	0.4	0.7	0.6	0.3	1.1	0.4	0.5	0.3	0.3	0.2	0.7	0.7	0.3	0.2	0.1	0.7	1.1	0.6	0.7	0.6	0.3	0.2	0.7	0.2	0.2
vanilla_combined.163153	2.6	3.1	5.4	2.5	3.7	5.4	4.3	6	4.4	5.1	5.4	4.2	5.1	3.6	4.1	3.6	3.8	3.7	4.6	3.3	3.8	1.9	3.1	2.5	0.9	1.9
vanilla_combined.163154	0.1	0.5	0.6	0.4	0.5	0.4	0.6	0.4	0.4	0.4	0.3	0.4	0.6	0.5	0.7	0.5	0.6	0.8	0.4	0.4	0.6	0.2	0.4	0.6	0.3	0.4
vanilla_combined.163155	13.5	5.4	7.9	9.7	3.9	1.5	20.4	6.7	4.1	4.6	12.7	7.5	4.6	5.8	14.6	6.8	6.7	2.7	7.5	5.4	7.3	13.8	10.5	18.2	7.2	11
vanilla_combined.163156	0.3	0	0.2	0	0	0.2	0.1	0	0.6	0	0.1	0.1	0.2	0	0	0	0	0	0	0	0	1.8	1.6	0.2	0	0
vanilla_combined.163157	0	0	0	0	0	0	0	0	0	0	0	0	0	0	0	0	0	0	0	0	0	0	0	0	0.2	0
vanilla_combined.163158	0.2	0.3	0.3	0.1	0.2	0.2	0.1	0.2	0.4	0.3	0	0.3	0.5	0.2	0	0.2	0.2	0.1	0.1	0.3	0.2	0.1	0.2	0.1	0	0
vanilla_combined.163159	1	0.9	1.2	0.9	0.7	0.7	0.6	0.7	0.5	0.9	1.1	1.3	0.7	1.5	2.2	1.3	1.3	1.2	1.8	1.4	0.8	1.3	1.3	0.5	1.1	0.8
vanilla_combined.16316	4.6	7.2	6.9	5.1	7.6	10.6	5.6	7.6	9	6	7.5	7.7	9.4	8.1	7.5	8.1	10	10	8.8	9.8	10.4	6.5	7.4	6.2	6.3	6.1
vanilla_combined.163160	0	0	0.2	0	0.1	0.1	0	0.1	0	0.5	0.1	0.2	0.1	0.7	0.1	0.4	0.5	0.4	0.1	0.2	0	0.2	0.2	0	0	0.1
vanilla_combined.163161	28.9	9.1	0.5	25	10.7	2.6	17.2	3.7	0.7	1.6	19	3.4	0.7	2.6	33.3	3.6	1	0.5	10.1	1.5	0.5	43.3	26.5	39.8	91	35.7
vanilla_combined.163162	1.6	1.6	1	0.5	1.8	1.1	1	1.9	3	3.5	0.5	0.8	2.2	0.3	0.2	2.1	0.4	0.8	0.6	0.4	0.2	0.4	0.5	0.4	2.2	1.5
vanilla_combined.163163	0.5	0.6	1.1	0.3	1	1	0.3	0.7	1.3	1	0.2	0.3	1.1	0.2	0.1	0.6	0.9	0.3	0.4	0.3	0.3	0.7	0.5	0.3	0.8	0.3
vanilla_combined.163164	5.1	3.3	0.2	4.3	2.5	0.7	4.8	1.1	0.3	0.1	1.5	0.2	0	0.1	0.5	0	0	0.1	0.7	0.1	0	2.5	6.3	0.7	0.2	1.5
vanilla_combined.163165	0.4	0.3	0.1	0.5	0.2	0.1	0.8	0.2	0.1	0.1	0.3	0	0.1	0	0.3	0	0.1	0	0.4	0	0	0.1	0.1	0.5	0.8	0.5
vanilla_combined.163166	1.2	0.8	4.5	1	0.5	8.6	0.9	0.6	7.9	3.7	1.4	1.3	4.8	9.6	2.3	1.5	8	9.6	2	2.2	9.3	3.2	1.9	3	0.8	0.4
vanilla_combined.163167	0.4	0.4	0.4	0.2	0.3	0.4	0.3	0.4	0.3	0.1	0.2	0.3	0.3	0.4	0.1	0.5	0.4	0.6	0.2	0.9	0.3	0.3	0.4	0.5	0.1	0.2
vanilla_combined.163168	0.4	0.4	0.4	0.3	0.3	0.2	0.2	0.2	0.2	0.2	0.2	0.2	0.8	0.2	0.2	0.3	1.9	0.2	0.2	0.2	2	0.2	0.2	0.2	0.2	0.3
vanilla_combined.163169	0.4	0.3	0.5	0.5	0.3	0.3	0.3	0.5	0.1	0.5	0.1	0.4	0.2	0.6	0.5	0.5	0.5	0.7	0.3	0.5	0.2	0.4	0.4	0.3	0.3	0.3
vanilla_combined.16317	0.1	0.3	1.1	0.1	0.4	0.8	0.1	0.3	0.3	0.1	0.1	0.1	0.3	0.2	0.1	0.1	0.3	0.2	0.1	0.1	0.3	0.2	1.3	0.5	0.2	0.1
vanilla_combined.163170	0	0.1	0.4	0	0.1	0.2	0.1	0.1	0.1	0	0.1	0.2	0	0.2	0.1	0.1	0.2	0	0	0.1	0	0	0.3	0	0.5	0.7
vanilla_combined.163171	4.5	4.1	2.2	1.2	6.4	2.9	2.7	4.7	7.8	10.5	0.8	2.2	6.3	0.6	0.6	4.2	1.3	1.5	1.2	1.3	0.4	0.9	1.2	1.9	4.1	3.3
vanilla_combined.163172	0.1	0.2	0.4	0.2	0.2	0.1	0.1	0.1	0.1	0.2	0.1	0.2	0.1	0.2	0.2	0.2	0.3	0.2	0.1	0.1	0.2	0	0.1	0.1	0	0.1
vanilla_combined.163173	2.2	2.2	1.6	0.6	2.9	1.8	1.5	2.2	4	5.1	0.4	1.1	2.8	0.2	0.3	2.1	0.8	1	0.6	0.7	0.2	0.4	0.5	0.9	2.4	1.6
vanilla_combined.163174	0.3	0.3	0.3	0.5	0.6	0.3	0.3	0.4	0.3	0.3	0.2	0.3	0.2	0.2	0.1	0.4	0.3	0.1	0.1	0.4	0.2	0.1	0.3	0.3	0.5	0.4
vanilla_combined.163175	0.4	0.4	0.3	0.4	0.3	0.1	0.1	0.1	0.2	0.1	0.1	0.2	0.2	0.1	0.1	0.1	0.3	0.1	0.1	0.2	0.2	0.1	0.2	0.3	0.9	0.3
vanilla_combined.163176	0	0	0	0	0	0	0	0	0	0	0	0	0	0	0.1	0	0	0	0	0	0	3	1.5	0.1	0	0
vanilla_combined.163177	0.1	0.1	0.1	0.1	0.1	0.1	0.2	0.3	0.2	0.4	0.1	0.4	0.4	0.2	0.1	0.2	0.8	0.2	0.1	0.1	0.9	0.1	0.1	0.1	0.3	0.2
vanilla_combined.163178	4.8	4.5	3.1	1.3	5.9	3.1	2.3	4.4	8.1	10.8	0.9	1.8	7.4	0.3	0.6	4.2	1.7	1.9	1.6	1	0.3	0.8	1.3	1.9	3.6	1.9
vanilla_combined.163179	0.1	0.2	0.4	0.1	0.1	0.1	0.1	0.1	0.1	0.1	0	0.1	0.1	0.2	0.1	0.2	0.2	0.2	0.1	0.2	0.1	0.1	0.1	0.1	0.1	0.2
vanilla_combined.16318	10.4	11.9	16	11.2	12.4	12.6	6.1	7.1	6.4	5.6	3.9	6.2	5.2	8.9	4.8	6.3	7.8	14.4	6.3	11.1	11.7	4.1	5.2	6.3	5.9	7.5
vanilla_combined.163180	0	0.1	0	0	0.2	0.2	0	0.6	0.1	0.1	0.1	0.2	0	0.1	0	0	0	0.1	0	0.2	0	0.1	0.1	0	0	0
vanilla_combined.163181	0.3	0.4	0.6	0.3	0.3	0.4	0.2	0.3	0.2	0.3	0.1	0.2	0.2	0.4	0.3	0.3	0.2	0.3	0.2	0.3	0.2	0.4	0.5	0.3	0.2	0.1
vanilla_combined.163182	0	0.3	0.2	0	0.3	0.1	0	0.5	0.2	0.3	0	0	0.2	0	0	0	0.3	0	0	0	0.1	0.4	0.5	0.1	0.8	0.2
vanilla_combined.163183	0.1	0.1	0.1	0.1	0.1	0.3	0.1	0.3	0.3	0.7	0.1	0.1	0.3	0.1	0.1	0.1	0.2	0.1	0	0.2	0.2	0.2	0.2	0.1	0.2	0.2
vanilla_combined.163184	0.2	0	0.2	0.1	0	0.2	0.1	0.1	0.1	0.1	0.2	0.1	0.4	0.4	0.7	0.4	0.7	0.3	0.4	0.2	0.5	0.1	0	2.9	0.1	1.1
vanilla_combined.163185	0.6	0.7	0.8	0.5	0.8	1.2	0.9	1.1	0.8	0.9	1.2	1	0.9	1	1.2	0.9	1.2	1.7	1.1	1.2	1.2	1.1	0.8	0.7	0.7	0.5
vanilla_combined.163186	0.2	0.1	0.1	0.1	0.3	0.3	0.2	0.3	0.2	0.5	0.4	0.4	0.2	0.6	0.5	0.8	0.6	0.7	0.3	0.5	0.4	0.1	0.2	0.1	0.2	0.1
vanilla_combined.163187	0.2	0.2	0.5	0.2	0.2	0.2	0.3	0.5	0.2	0.3	0.2	0.3	0.3	0.3	0.3	0.2	0.3	0.1	0.1	0.2	0.1	0.2	0.3	0.3	0.4	0.3
vanilla_combined.163188	1.9	1.7	1	0.5	2.5	1.4	1.4	2.5	3.7	5.6	0.4	1.2	2.8	0.4	0.4	2.3	0.6	1	0.7	0.5	0.1	0.4	0.6	1	2.7	1.9
vanilla_combined.163189	0.3	0.3	0.1	0.2	0.2	0.1	0.8	0.6	0.1	0.3	0.8	0.5	0.2	0.4	0.3	0.2	0.3	0.1	0.3	0.1	0.2	2	2.1	0.8	1.2	0.8
vanilla_combined.16319	2.6	2.6	2.1	2.2	2.4	1.4	2.9	2.9	1.2	2.8	3	3	1.9	2.5	2.6	2.1	1.9	1.8	2.6	1.9	1.5	2	2.4	1.9	1.4	1.7
vanilla_combined.163190	0	0.3	0.2	0	0.4	0.1	0	0.5	0.3	0.9	0	0.1	0.2	0.5	0	0.1	0.2	0.4	0	0.4	0.1	0.1	0.3	0.1	0	0.1
vanilla_combined.163191	0.1	0.3	0.3	0.2	0.5	0.6	0.2	0.4	0.1	0.2	0.1	0.3	0.2	0.2	0.1	0.1	0.3	0.4	0.2	0.2	0.3	0.1	0.2	0.1	0.2	0.2
vanilla_combined.163192	0.7	0.2	0.7	0.6	0.4	0.8	0.4	0.2	0.3	0.2	0.1	0.2	0.7	0.6	0.4	0.3	0.5	0.9	0.5	0.1	0.6	0.5	0.3	0.6	0.2	0.3
vanilla_combined.163193	0.1	0.1	0.1	0.2	0.1	0.1	0.2	0.2	0.2	0.2	0.1	0.1	0.3	0.2	0.1	0.1	0.3	0.1	0	0.1	0.2	0.1	0.1	0.2	0.2	0.2
vanilla_combined.163194	0.1	0.1	0.2	0.1	0.1	0.1	0.3	0.3	0.2	0.7	0.3	0.6	0.6	0.3	0.2	0.2	0.4	0.4	0	0.1	0.3	0	0.2	0.1	0.5	0.2
vanilla_combined.163195	1.6	1.4	1	0.6	2	1.2	0.8	1.4	2.7	3.1	0.3	0.7	2.1	0.3	0.2	1.4	0.6	0.9	0.5	0.7	0.2	0.4	0.6	0.8	2.5	1.4
vanilla_combined.163196	0.3	0.4	0.6	0.2	0.5	0.3	0.1	0.1	0.2	0.2	0	0.7	0.5	0.2	0.2	0.5	0.2	0	0.2	0.4	0.1	0	0.2	0.1	0.2	0.4
vanilla_combined.163197	0.1	0	0.1	0.1	0.1	0.1	0	0	0	0	0.1	0	0	0	0.2	0	0	0	0.3	0	0.1	0.2	0.3	0.5	0.6	1.1
vanilla_combined.163198	3.5	1.8	1.2	1.2	2.1	1.3	1.8	1.6	3.1	4.2	0.4	0.7	2.4	0.5	0.3	1.5	0.6	1.1	1.1	0.6	0.1	1.8	1.1	1.7	6.3	2.1
vanilla_combined.163199	0.6	0.5	0.7	0.2	0.8	1	0.2	0.8	1.4	1	0.3	0.3	1.1	0.2	0.1	0.4	0.9	0.3	0.2	0.3	0.5	0.7	0.6	0.4	1	0.4
vanilla_combined.1632	6.3	7.5	11.9	6.3	6.4	7.1	3.9	5.3	5.3	6.6	5.5	10.4	13.5	5.3	3.6	4.7	10.7	6	3.5	5.5	8.7	13	11.4	12.5	12.6	9.7
vanilla_combined.16320	6.6	6.7	11.8	6	6.3	9.2	6.7	7.5	7.1	9.1	7.2	9	8	9.8	7.8	9.2	10.3	8.4	7.3	7.8	9.5	6.4	5.7	9.8	5.4	6.8
vanilla_combined.163200	0.3	0.3	0.6	0.3	0.3	0.3	0.2	0.3	0.3	0.3	0.3	0.3	0.3	0.4	0.2	0.3	0.2	0.3	0.1	0.2	0.1	0.3	0.2	0.3	0.2	0.4
vanilla_combined.163201	0.5	0.6	0.5	0.4	0.4	0.6	0.5	0.6	0.5	0.7	0.5	0.7	0.5	0.5	0.6	0.4	0.4	0.5	0.3	0.4	0.4	0.4	0.5	0.5	0.4	0.5
vanilla_combined.163202	1.8	3.5	3.3	1.1	5.8	3.9	0.5	9	5.6	4.6	0.2	0.3	3.3	0.7	0.4	0.3	3.8	0.5	0.3	0.2	3.8	3.5	3.1	0.1	0.4	0.2
vanilla_combined.163203	0.2	0.3	0.5	0.2	0.2	0.3	0.1	0.2	0.1	0.1	0	0.1	0.2	0.2	0.1	0.2	0.2	0.3	0.2	0.2	0.1	0.2	0.1	0.2	0.1	0.2
vanilla_combined.163204	3.5	3.6	3.3	2.9	4	4	1.9	2.5	3.4	1.6	1.8	1.5	2.1	1.8	1.5	1.6	2.3	1.6	1.4	2	2.1	5.9	3.5	3.3	1.7	1.3
vanilla_combined.163205	0.1	0.2	0.2	0.1	0.2	0.7	0.1	0.3	0.6	0.3	0.3	0.2	0.6	0.3	0.3	0.2	0.5	0.3	0.2	0.1	0.4	0.2	0.5	0.3	0.1	0.3
vanilla_combined.163206	0.4	0.2	0.5	0.5	0.3	0.4	0.4	0.2	0.3	0.3	0.1	0.2	0.2	0.2	0.1	0.4	0.5	0.1	0.1	0.4	0.8	0.3	0.2	0.2	0.6	0.3
vanilla_combined.163207	1.9	1.5	1.2	2.3	1.5	1.8	1.9	1.3	1.3	1.8	2.8	2.4	2.5	2.2	2.9	2.4	2.8	2.2	2.4	3.4	2.6	3.2	3.5	2.5	4.3	3.4
vanilla_combined.163208	0.4	0	0.2	0.1	0	0.2	0.1	0	0.1	0.1	0.1	0	0.1	0.1	0.1	0.1	1.5	0.2	0.1	0.1	0.4	0.6	0.3	0.6	0.1	0.2
vanilla_combined.163209	0.9	0.8	1.1	1.1	1.2	1.2	1.6	1.3	1.6	1	2.7	1.8	1.6	0.9	2	2	1.7	1.4	2	1.3	2	1.3	1.4	1.2	1.5	1.8
vanilla_combined.16321	6.7	11.7	10.8	5.9	11.5	13.4	8.6	13.8	10	11.5	12.7	13	10.5	12.3	10.4	11.6	12	11.1	12.2	11.4	11.8	10.2	14.6	9.7	6.3	7.2
vanilla_combined.163210	2.7	3	4.4	1.8	2.5	2.2	2.9	3.5	2.3	3.4	1.9	3.7	2.5	3.7	1.8	3.3	3.5	3.1	1.3	2.8	2.5	1.4	2.1	1.1	1.3	1.8
vanilla_combined.163211	0.6	0.2	0.4	0.5	0.2	0.2	0.2	0.1	0.1	0.2	0.2	0.1	0.1	0.2	0.2	0.1	0.3	0.2	0.3	0.2	0.2	0.3	0.3	0.4	0.5	0.3
vanilla_combined.163212	0.5	0.5	0.4	0.3	0.5	0.5	0.2	0.4	0.2	0.2	0	0.2	0.1	0.1	0.1	0.3	0.1	0.1	0.1	0.2	0	0.3	0.6	0.2	0	0
vanilla_combined.163213	1.8	1.8	3.4	1.6	1.8	1.1	2.4	2.4	1	2.4	1.9	2.3	1.7	2	1.6	1.8	1.9	2	2	1.9	1.3	1.9	2.2	1.7	0.9	1.2
vanilla_combined.163214	10.7	5.8	8.1	13.8	6	5.1	10.4	6.7	6.6	7.9	13.9	7.3	5.1	8.6	14.2	7.6	6	7.7	8.8	6.2	6.1	21.3	12.2	21.7	51.1	33.9
vanilla_combined.163215	0.2	0.4	0.5	0.5	0.4	0.2	0.5	0.4	0.3	0.6	0.2	0.3	0.8	0.5	0.2	0.5	0.5	0.3	0.2	0.6	0.1	0.2	0.1	0.1	0.5	0.3
vanilla_combined.163216	2.9	2.9	2.9	2.7	2.8	4.1	2.7	2.9	2.9	2.4	2.8	2.6	2.4	3.4	3.5	3.2	3.1	2.7	3.8	3.1	3.5	1.8	1.8	3.1	2.7	3
vanilla_combined.163217	1.6	0	0	7.8	0	0	4.8	0	0	0	2.1	0	0	0	0.4	0	0	0	4	0	0	0.2	0.1	0.3	0.1	0.2
vanilla_combined.163218	0.1	0.2	0.1	0.2	0.3	0.6	0.1	0.3	0.4	0.3	0.3	0.2	0.4	0.3	0.2	0.3	0.3	0.2	0.3	0.2	0.3	0.2	0.2	0.3	0.2	0.2
vanilla_combined.163219	2.4	2.7	3.2	2.4	2.3	1.2	2.5	3.2	1.1	3.7	3.4	3.6	3.6	3.5	3.1	3.1	3.3	2.3	2	2.4	2.3	1.9	2.2	2.1	2.6	2.4
vanilla_combined.16322	3.9	1.5	0.9	6.3	1.6	1.2	3.9	1.1	0.5	0.8	3.8	0.8	0.5	0.6	3.3	0.6	0.7	0.9	5.7	0.8	1	4.9	3.5	5.7	11.9	7.1
vanilla_combined.163220	0.1	0.1	0.1	0.1	0.1	0.1	0.4	0.4	0.3	0.8	0.5	0.8	0.6	0.4	0.2	0.4	0.3	0.4	0.1	0.3	0.2	0.1	0.2	0.1	0.4	0.1
vanilla_combined.163221	1.1	0.6	0.1	0.6	0.4	0.4	0.5	0.3	0.3	0.1	0.7	0.3	0.3	0.6	0.8	0.7	1.2	0.5	0.8	0.6	0.8	1.2	1.4	1.4	1.1	1
vanilla_combined.163222	2.5	1.3	5.3	3.1	1.7	2.8	3.2	2.4	2.9	6.5	3.9	3.3	3	5.8	6.2	4.8	4.9	5.2	6.2	4.8	5.1	1.9	1.3	3.2	3.6	2.5
vanilla_combined.163223	1.4	1.5	2.3	1.3	1.6	1.8	1.7	1.8	1.6	1.6	2.5	1.9	1.3	2.3	2.5	2	2.2	2.1	2.1	2	1.8	1.4	1.5	1.6	1.2	1.6
vanilla_combined.163224	0.5	0	0.1	0.3	0.1	0	0.1	0	0	0.1	0.1	0	0	0	0	0	0	0	0.1	0	0.1	0	0.1	0.1	0.6	0.4
vanilla_combined.163225	0.6	0.5	0.5	0.3	0.4	0.2	0.4	0.1	0.1	0.2	0	0.2	0	0.1	0.3	0.3	0.1	0	0.4	0.5	0.5	0	0.2	0.6	0.2	0.4
vanilla_combined.163226	0.5	0.4	2.5	0.3	0.4	1.8	0.3	0.1	0.9	0.1	0.2	0	0.6	0.1	0.2	0	0.6	0.1	0.2	0	0.7	0.3	0.5	0.4	0	0
vanilla_combined.163227	0	0.1	0.2	0	0.1	0.1	0.1	0.1	0.1	0.1	0	0.1	0.1	0.1	0	0.1	0.3	0.2	0	0.1	0.1	0.1	0.1	0	0.1	0.1
vanilla_combined.163228	0.6	0.6	1.2	0.6	0.8	1	0.4	0.9	0.5	0.7	0.7	0.7	0.9	1	0.7	0.8	1.1	1	0.6	1.1	1	0.4	0.7	0.7	0.5	0.4
vanilla_combined.163229	0.3	0.6	0.9	0.3	0.7	0.4	0.1	0.4	0.3	0	0	0.1	0.3	0	0	0	0.1	0	0	0.1	0.1	0	0.5	0.1	0	0
vanilla_combined.16323	2.5	2.6	2.8	1.3	1.7	1.9	0.8	1.2	0.5	0.9	0.8	1	0.7	1.5	1.3	1.3	0.7	2.2	1.6	2.1	1.2	1.3	1.2	1.1	0.5	0.5
vanilla_combined.163230	0.3	0.1	0.4	0.5	0.1	0.1	0.2	0.1	0.1	0.1	0.2	0.1	0.1	0	0.2	0.1	0.1	0	0.2	0.1	0.1	0.2	0.3	0.3	0.4	0.3
vanilla_combined.163231	0.6	0.3	2.1	0.2	0.1	0.3	0.2	0.2	0.1	0.2	0.1	0.2	0.1	0.1	0.2	0.2	0.1	0.2	0	0.1	0.1	0.3	0.2	0.3	0.7	0.2
vanilla_combined.163232	0	0.2	0.7	0.2	0.3	0.2	0.2	0.4	0.6	0.4	0.1	0.3	0.2	0.5	0.1	0.4	0.5	0.5	0	0.5	0.3	0.2	0.4	0.3	0.3	0.1
vanilla_combined.163233	0	0.5	0	0.1	0.5	0	0	0.3	0	0	0.1	0.5	0	0.2	0.5	0.8	0	0.3	0.7	1.1	0	0.2	0.1	0.3	0.2	0.2
vanilla_combined.163234	16.7	11.1	2.7	14.8	9.5	1.3	8.3	2.9	0.8	1.6	7	2.9	0.8	2.2	10.7	3.4	1.6	0.3	5.1	1.3	0.6	14.7	9.7	23.8	37	26.8
vanilla_combined.163235	0.4	0.3	0.2	0.2	0.2	0.1	0.2	0.1	0.2	0.3	0.3	0.3	0.3	0.3	0.4	0.3	0.2	0.2	0.4	0.1	0.3	0.2	0.2	0.3	0.3	0.2
vanilla_combined.163236	4.4	4	2.8	1.3	5.4	3.5	2.1	3.4	6.7	8.8	0.6	1.1	5.8	0.4	0.4	3.8	1.3	1.5	1.2	0.9	0.1	0.5	1.2	2.1	3.3	1.5
vanilla_combined.163237	0	0	0.1	0	0	0	0	0	0	0	0	0	0	0	0	0	0.1	0.1	0	0	0.1	0	0	0	0	0.1
vanilla_combined.163238	0.8	1.2	0.3	0.3	1.5	0.7	0.6	0.9	1.7	2.1	0.2	0.4	1.2	0.1	0.1	1.1	0.3	0.2	0.3	0.5	0	0.2	0.3	0.4	1.1	0.7
vanilla_combined.163239	0.1	0.2	0.2	0	0	0.3	0.1	0	0.1	0	0	0	0.2	0.1	0	0	0.3	0	0	0	0	0.3	0.8	0.6	0.1	0.2
vanilla_combined.16324	1.3	1.3	1.2	1.3	1.2	1.2	1.3	1.1	0.8	1.1	1.7	1.4	1	1.3	1.4	1.2	1.1	1.4	1.9	1.5	1.2	1.3	1.3	1.4	1.7	1.1
vanilla_combined.163240	0.2	0.2	0.2	0.2	0.4	0.2	0.3	0.8	0.4	0.4	0.2	0.4	0.4	0.4	0.1	0.5	0.4	0.7	0.1	0.1	0.3	0.2	0.1	0.1	0	0.3
vanilla_combined.163241	0.4	0.4	0.7	0.6	0.5	0.3	0.3	0.2	0.2	0.4	0.3	0.3	0.2	0.5	0.3	0.3	0.4	0.5	0.4	0.4	0.2	0.2	0.3	0.4	0.6	0.3
vanilla_combined.163242	0.6	0.3	0.7	0.8	0.5	0.2	0.5	0.3	0.1	0.2	0.3	0.3	0.1	0.2	0.5	0.2	0.3	0.2	0	0.2	0	0.4	0.5	0.4	0.9	1.9
vanilla_combined.163243	0	0.1	1.4	0	0.2	0.2	0.2	0	0	0.1	0.2	0.2	0	0.3	0.2	0.2	0.4	1.2	0.3	0.4	0.5	0	0	0.2	0	0.2
vanilla_combined.163244	2.5	0.7	0.4	0.7	0.8	0.3	0.9	0.6	0.8	1.3	0.2	0.3	0.6	0	0.1	0.5	0.1	0.1	0.5	0.1	0	1.6	0.7	0.7	4.8	1.5
vanilla_combined.163245	2.1	2.1	1.8	0.6	2.8	2.2	1.5	2.2	4.3	5.2	0.5	1	3.3	0.3	0.2	2.5	0.6	1.6	0.9	0.6	0.3	0.3	0.5	0.9	2.4	1.5
vanilla_combined.163246	0.2	0.4	0.5	0.2	0.3	0.4	0.2	0.3	0.3	0.3	0.2	0.4	0.4	0.2	0.2	0.3	0.4	0.2	0.2	0.1	0.2	0.2	0.3	0.2	0.3	0.2
vanilla_combined.163247	0.4	0.3	0.4	0.3	0.3	0.4	0.2	0.3	0.2	0.2	0.2	0.3	0.5	0.2	0.2	0.3	0.3	0.3	0.1	0.2	0.2	0.1	0.2	0.4	0.6	0.3
vanilla_combined.163248	0.2	0.2	0.2	0.1	0.1	0.1	0.2	0.3	0.1	0.4	0.3	0.5	0.5	0.2	0.3	0.3	0.3	0.6	0.3	0.6	0.1	0.2	0.1	0.2	0.2	0
vanilla_combined.163249	0.3	0.2	0.7	0.3	0.3	0.5	0.2	0.3	1.8	0.5	0.3	0.2	2	0.3	0.3	0.2	0.2	0.7	0.1	0.1	0.2	0.1	0.3	0.3	0.2	0.3
vanilla_combined.16325	0.9	1.4	2.5	1.1	1.8	2	1.2	2.2	1.6	3.4	2.3	2.7	2.6	2.6	1.6	2.1	2.5	3	1.7	2.2	2.7	1.1	1.6	1.2	1	0.8
vanilla_combined.163250	0.3	0.3	0.8	0.4	0.2	0.3	0.2	0.4	0.2	0.1	0.1	0.2	0.2	0.2	0.1	0.2	0.3	0.3	0.1	0.2	0.5	0.2	0.1	0.2	0.3	0.2
vanilla_combined.163251	9.9	9	7.6	2.6	12.9	6.9	5.4	9.1	14	21.8	1.4	3.5	14.2	0.9	0.8	9.4	2.9	3.8	2.8	2.1	0.5	1.9	2.8	4.1	7.9	4
vanilla_combined.163252	0.6	0.7	0.9	0.2	1.1	1.1	0.4	0.7	1.6	1.3	0.4	0.3	1.3	0.2	0.2	0.4	1	0.5	0.4	0.4	0.5	0.7	0.6	0.3	0.9	0.3
vanilla_combined.163253	0	0	0.2	0	0	0	0	0	0.1	0.1	0	0	0	0	0	0	0	0.1	0	0.1	0	0	0	0	0	0
vanilla_combined.163254	0	0	0.1	0	0	0	0	0	0	0	0	0	0	0.2	0	0.1	0	0.1	0.1	0	0	0.1	0	0	0	0
vanilla_combined.163255	0.4	1.2	0.6	0.1	0.8	0.2	0.2	0.1	0.1	0	0	0	0	0	0	0	0	0	0	0	0	1.7	4.3	0.3	0	0
vanilla_combined.163256	0.1	0	0	0	0	0	0	0	0	0	0	0	0	0	0	0	0	0	0	0	0	1.5	3.5	1.7	0.5	0.1
vanilla_combined.163257	1.8	2	2.2	1.8	2.2	1.6	1.7	2.5	1.7	2.2	2.1	2.5	1.5	1.8	2	2.1	1.5	1.7	2.7	1.5	1.5	1.9	2.1	1.9	1.8	1.1
vanilla_combined.163258	0.5	0.4	0.8	0.8	0.6	0.4	0.6	0.6	0.2	0.5	0.5	0.4	0.2	0.5	0.5	0.2	0.3	0.7	0.5	0.4	0.3	0.3	0.3	0.4	0.9	0.8
vanilla_combined.163259	0.1	0.1	0.1	0.1	0.2	0.2	0.3	0.2	0.3	0.6	0.2	0.5	0.6	0.1	0.1	0.3	0.4	0	0.1	0.2	0.2	0.1	0.1	0.2	0.1	0.2
vanilla_combined.16326	5.6	6.6	8.5	5.3	6.4	6	3.3	4.4	2.9	3.9	3.3	3.4	3	5.5	4	4.2	4.5	5.8	4.2	4.2	5.5	3.4	3.5	4	2	2.8
vanilla_combined.163260	31.6	95.8	20.3	28.5	113.6	27.4	15.7	46.2	8.2	2.2	0.7	3.1	1.4	0	0.1	0	0.2	0	0.1	0	0.2	7.1	22.5	0.5	0.1	0
vanilla_combined.163261	0	0.1	1.6	0.1	0.1	0	0	0.1	0	0.2	0	0.2	0	0.3	0.1	0.4	0	0.2	0	0.1	0	0	0	0.1	0	0.2
vanilla_combined.163262	0.3	0.2	0.6	0.1	0.3	0.1	0.2	0.4	0.4	0.3	0.1	0.3	0.5	0.1	0.2	0.1	0.1	0.1	0.1	0	0	0.2	0.1	0.2	0.2	0
vanilla_combined.163263	0.4	0.3	0.4	0.2	0.2	0.1	0.2	0.2	0.2	0.2	0.1	0.3	0.1	0.3	0.1	0.4	0.1	0.3	0.1	0.4	0.1	0.4	0.6	0.2	0.1	0.2
vanilla_combined.163264	0.1	0.1	0.2	0.1	0.1	0.1	0.1	0.2	0.1	0.1	0.1	0.2	0.2	0.1	0.1	0.1	0.1	0.2	0.1	0.1	0.2	0	0.1	0.1	0.1	0.1
vanilla_combined.163265	0.3	0.2	0.4	0.2	0.2	0.2	0.3	0.3	0.2	0.2	0.3	0.4	0.4	0.3	0.1	0.2	0.3	0.2	0.1	0.1	0.2	0.2	0.3	0.2	0.5	0.4
vanilla_combined.163266	0	0	0	0.1	0	0.1	0	0	0	0	0	0	0	0	0	0.1	0.1	0	0	0	0	0.3	0.4	0	0.1	0.1
vanilla_combined.163267	0.2	0.2	0.3	0.1	0.2	0.2	0.1	0.1	0.1	0.1	0.1	0.1	0.1	0.1	0.1	0.1	0.1	0.1	0.1	0.3	0.1	0.2	0.2	0.1	0.1	0.1
vanilla_combined.163268	0	0	0.1	0	0	0.1	0.1	0.1	0.1	0	0	0.1	0.1	0	0.1	0.1	0	0	0	0	0	0	0.1	0.1	1.6	0.1
vanilla_combined.163269	5.2	4.9	3.2	1.3	6.3	3.9	3.6	7.6	11.3	15.3	1	2.1	8.8	0.6	0.5	5.7	2.1	2.6	2.1	1.6	0.6	1.3	1.8	2.8	5.2	2.4
vanilla_combined.16327	0.3	0.4	1.5	0.3	0.5	0.8	0.3	0.5	0.3	0.4	0.4	0.5	0.4	0.6	0.4	0.5	0.6	0.8	0.6	0.7	0.7	0.2	0.2	0.4	0.2	0.2
vanilla_combined.163270	3.3	3.2	1.9	1.4	4.2	2.9	1.6	2.7	4.3	5.7	0.4	0.9	3.3	0.3	0.3	2.6	0.9	1.6	0.9	0.7	0.3	0.8	0.9	1.4	2.9	1.1
vanilla_combined.163271	0.2	0	0.2	0	0	0.2	0.1	0.3	0.7	0.1	0.1	0	0.1	0	0	0	0.1	0	0	0	0.1	0	0.1	5.1	0	0
vanilla_combined.163272	0.2	0.2	0.4	0.2	0.2	0.1	0.1	0.2	0.1	0.2	0.2	0.1	0.1	0.1	0.1	0.1	0.1	0.2	0.1	0.1	0.1	0.2	0.1	0.2	0.1	0.1
vanilla_combined.163273	6.2	6.3	9.3	6.5	7	9.2	7.3	8.6	7.9	9.9	8.7	9.7	9	10.7	9	8.9	10.8	8.9	7.8	7.9	9.1	4.4	5.2	8.9	4.5	7
vanilla_combined.163274	1.7	1.4	0.6	0.6	1.8	0.8	1	1.5	2.6	2.9	0.3	0.9	1.8	0.2	0.4	1.3	0.5	0.7	0.7	0.6	0.2	0.3	0.6	0.5	1.9	1
vanilla_combined.163275	0.7	0.5	0.8	0.7	0.6	0.4	0.5	0.6	0.3	0.4	0.3	0.6	0.6	0.4	0.4	0.3	0.8	0.5	0.3	0.4	0.5	0.1	0.3	0.2	0.7	0.6
vanilla_combined.163276	1.3	1.8	1.3	0.6	2	1.6	0.9	1.7	3.5	4.3	0.4	0.5	2.5	0.2	0.2	1.5	0.4	0.7	0.4	0.3	0.1	0.4	0.5	0.5	1.5	1.3
vanilla_combined.163277	1.8	1.7	1.3	0.5	1.8	1.3	1.3	2.1	3.6	5.3	0.5	1	2.9	0.5	0.3	2.4	0.6	1	0.6	0.7	0.2	0.6	0.6	1	1.9	1.2
vanilla_combined.163278	1.4	1.5	0.7	0.4	2.1	1	0.9	1.1	2.3	2.8	0.2	0.6	1.7	0.2	0.2	1.1	0.3	0.5	0.4	0.3	0.2	0.3	0.3	0.4	1.3	0.9
vanilla_combined.163279	0.1	0.2	0.2	0.2	0.1	0.1	0.1	0.2	0.2	0.1	0.1	0.2	0.2	0.1	0.1	0.1	0.2	0.1	0.1	0.1	0.1	0.1	0.1	0	0.2	0.1
vanilla_combined.16328	7.9	7.7	9.1	7.9	6.3	4.1	4.5	3.6	3.1	4.5	3.9	3.8	3.2	6	4.3	3.7	5.4	5.3	5.7	5.2	5.1	2.6	4	7.8	12.2	9.5
vanilla_combined.163280	2.2	2.4	1.4	0.6	3.7	1.7	1.3	2.3	4.4	5.5	0.5	1	3.9	0.3	0.2	2.1	0.8	1	0.9	0.4	0.2	0.4	0.8	0.8	2.1	1.5
vanilla_combined.163281	0.3	0.9	0.5	0.8	0.5	0.3	0.4	0.3	0.2	0	0.1	0.1	0.3	0.2	0.3	0.1	0.3	0.8	0.3	0.1	0.8	0.4	0.1	0.3	0.6	0.4
vanilla_combined.163282	0.1	0.2	0.1	0	0	0.1	0.1	0.3	0.1	0.2	0.1	0.2	0.3	0.2	0.1	0.1	0.3	0.2	0	0.3	0	0	0.1	0.1	0.1	0.1
vanilla_combined.163283	0.7	0	0	0.3	0	0	0.4	0	0	0	0.2	0	0	0	0.3	0	0.1	0.2	0.2	0	0.1	1.1	0.5	1.7	0.7	0
vanilla_combined.163284	0.1	0.2	0.2	0.3	0.3	0.3	0.2	0.4	0.2	0.3	0.2	0.3	0.3	0.3	0.1	0.2	0.2	0.2	0.2	0.1	0.1	0.1	0.1	0.1	0.1	0.1
vanilla_combined.163285	0	0	2.5	0	0	3.5	0	0.1	1.8	0.1	0	0	0	0.1	0	0	0.2	0	0	0	0.5	0	0	0	0.1	0
vanilla_combined.163286	0.2	0.3	0.1	0.3	0.3	0.2	0.1	0.1	0.1	0.2	0.1	0.4	0.2	0.8	0.1	0.8	0.3	1.7	0.2	1.6	0.7	0.1	0.3	0.1	0	0.2
vanilla_combined.163287	2.8	3.7	5.1	2.3	3.1	4.6	2	2.8	2.9	2.3	2.2	2.8	2.8	3.2	2.6	2.9	3	3	2.2	3.1	3	1.8	2.6	2.4	1.8	2
vanilla_combined.163288	0.1	0.2	0.2	0.1	0.1	0.5	0.2	0.3	0.5	0.4	0.2	0.3	0.4	0.3	0.1	0.3	0.2	0.4	0.2	0.2	0.2	0	0.2	0.1	0.1	0.1
vanilla_combined.163289	0.3	0.1	0.4	0.1	0.2	0.2	0.2	0.2	0.2	0.4	0.1	0.2	0.4	0.2	0.1	0.1	0.2	0.2	0.1	0.3	0.2	16.5	8.1	0.1	0.1	0.1
vanilla_combined.16329	0.3	0.3	0.3	0.6	0.8	0.5	2.1	2.1	1.6	3.7	3.4	4.5	2	3.9	2.7	2.5	2.6	5.8	4.3	5.2	5.4	0.1	0.1	0.4	0.5	0.6
vanilla_combined.163290	0.3	0.3	0.3	0.3	0.3	0.6	0.3	0.5	0.3	0.6	0.3	0.3	0.4	0.4	0.4	0.2	0.7	0.5	0.1	0.1	0.6	0.1	0.5	0.2	0.5	0.2
vanilla_combined.163291	5.9	5.7	6.3	4.9	6.2	5.2	5.4	5	4.8	6.1	6.5	6	5.4	7.4	7.3	7.1	6.8	4.7	8.1	7.7	9.6	7.5	7.2	6.2	4.9	4.8
vanilla_combined.163292	2.5	2.4	2.4	2.8	2.4	1.1	2.1	2.4	1.3	2.9	1.7	2.4	2.5	2.9	2	2.5	3.3	3.5	1.5	2.3	2.8	1.4	1.8	2.3	1.4	1.8
vanilla_combined.163293	0.2	0.2	0.3	0.5	0.4	0.2	0.1	0.3	0.3	0.4	0.2	0.2	0.3	0.3	0.2	0.3	0.3	0.1	0.1	0.2	0.3	0.4	0.5	0.5	0.4	0.3
vanilla_combined.163294	0.3	0.3	0.4	0.2	0.3	0	0.2	0.4	0.3	0	0.1	0.3	0.2	0.1	0	0.1	0.1	0	0	0.1	0.1	0.7	0.7	0.2	0	0.1
vanilla_combined.163295	1.7	1.2	1.8	1.7	1.6	1.2	1.2	1.4	0.9	1.2	1.1	1.2	1	1.3	1.5	1.8	0.9	1	1.4	1.6	1.1	1.9	1.9	1.2	1	1
vanilla_combined.163296	0.1	0.1	0.2	0.2	0.2	0.2	0.1	0.1	0.1	0.1	0.1	0.2	0.1	0.2	0.2	0.3	0.1	0.2	0.1	0.1	0.1	0.2	0.2	0.1	0.1	0.1
vanilla_combined.163297	0.2	0.3	0.3	0.2	0.2	0.1	0.3	0.3	0.2	0.4	0.3	0.5	0.5	0.4	0.3	0.4	0.4	0.4	0.1	0.3	0.2	0.1	0.3	0.4	0.2	0.3
vanilla_combined.163298	0.4	0.4	0.4	0.7	0.6	0.3	0.7	0.4	0.2	0.3	0.4	0.3	0.2	0.3	0.2	0.2	0.2	0.4	0.3	0.3	0.1	0.3	0.3	0.1	0.2	0.1
vanilla_combined.163299	0.1	0.2	0.1	0.1	0.2	0.5	0.1	0.2	0.2	0.3	0.2	1	0.3	1.2	0.2	2.2	0.2	1.5	0.2	1.7	0.4	0.2	0.6	0.3	0.1	0.1
vanilla_combined.1633	2	2.6	2.5	2.3	3.1	3.5	2.6	3	3	3.2	4.1	3.9	3.8	3.5	3.3	3.5	3.9	2.9	3.5	3.1	3.7	2.7	3	2.6	3.3	2.8
vanilla_combined.16330	4.7	5.7	7.5	4.4	6.4	5.5	2.9	4.2	3.4	3.3	3.6	2.5	3.9	3.6	3.2	2.4	3.9	4.1	3.5	2.5	4.5	4.3	4	4.6	5	4.1
vanilla_combined.163300	0.3	0.5	0.9	0.4	0.7	0.4	0.6	0.7	0.3	0.8	0.9	1	1.2	0.9	0.5	0.9	0.7	1.3	1.2	1.2	0.8	0.6	0.6	0.5	0.3	0.2
vanilla_combined.163301	1.9	2.1	1.9	3.3	2.4	1.2	1.3	1.6	0.7	1.5	2.2	2.5	1	2.2	4.4	1.8	2.1	3.1	2	2.1	1.3	0.4	0.6	1.5	0.9	1.1
vanilla_combined.163302	0.2	0.1	0.3	0.2	0.2	0.1	0.1	0.3	0.1	0.2	0.2	0.2	0.2	0.2	0.1	0.2	0.2	0.3	0.2	0.2	0.2	0.1	0.1	0.1	0.1	0.1
vanilla_combined.163303	0.3	0.8	1.7	0.2	0.7	0.4	0.3	1	0.5	0.8	0.2	0.7	0.6	0.8	0.4	1.5	0.9	0.5	0.1	1.1	0.5	0.3	0.4	0.3	0.2	0.1
vanilla_combined.163304	0.5	0.2	0.5	0.5	0.5	0.1	0.3	0.3	0	0.6	0.7	0.6	0.4	0.9	0.7	0.4	0.4	0.7	0.4	0.4	0.2	0.4	0.6	0.5	0.1	0.4
vanilla_combined.163305	0.1	0.2	0.2	0.1	0.1	0.1	0.1	0.1	0	0.1	0.1	0.1	0.1	0.2	0.1	0.1	0.1	0.2	0.1	0.1	0.1	0.1	0.2	0.1	0.1	0.1
vanilla_combined.163306	1	1.1	1.4	1.3	1.2	1.6	1.1	0.9	1	1.6	3.1	2.7	1	4.2	4.6	5.5	8	5.1	5.4	7.7	4.9	3.3	2.6	2.4	1.5	4.1
vanilla_combined.163307	0.2	0.2	0.2	0.2	0.2	0.2	0.1	0.1	0.1	0.1	0.1	0.1	0.1	0.2	0.1	0.2	0.1	0.2	0.1	0.2	0.2	0	0.1	0.1	0.2	0.2
vanilla_combined.163308	0.2	0	0.3	0.3	0.3	0.3	0.3	0.2	0.3	0.5	0.5	0.4	0.4	0.1	0.2	0.1	0.7	0.2	0.4	0.4	0.4	0.8	0.3	0.5	0.2	0.2
vanilla_combined.163309	0.4	0.4	4.4	0.3	0.4	0.4	0.4	0.4	0.3	0.2	0.4	0.2	0.5	0.1	0.3	0.1	0.4	0.1	0.1	0.1	0.2	0.4	0.6	0.5	0.4	0.5
vanilla_combined.16331	0.5	0.6	0.9	0.4	0.4	0.4	0.3	0.6	0.4	0.5	0.3	0.5	0.5	0.5	0.3	0.4	0.6	0.4	0.3	0.5	0.4	0.2	0.4	0.5	0.8	0.6
vanilla_combined.163310	0.3	0.4	0.4	0.2	0.4	0.4	0.3	0.4	0.3	0.5	0.5	0.6	0.5	0.3	0.5	0.4	0.5	0.3	0.6	0.4	0.6	0	0.3	0.4	0.2	0.3
vanilla_combined.163311	0.8	0.6	0.5	1.1	0.3	0.2	0.6	0.3	0.2	0.3	0.3	0.7	0.2	0.4	0.5	0.6	0.4	0.4	0.2	0.4	0.1	0.8	0.4	0.7	5	2.8
vanilla_combined.163312	0.4	0.7	1	0.3	0.7	0.8	0.5	0.9	1.2	1.8	0.5	0.9	3	1.5	0.4	0.6	2.5	0.9	0.6	0.7	2.1	0.4	0.4	0.4	0.1	0.2
vanilla_combined.163313	3.1	3	6.8	3.3	2.9	7.3	3.1	3.5	4.7	3.9	5	3.5	4.3	4.2	4.8	3	4.7	3.9	4.8	2.8	4.6	2.4	3.3	3.7	3.3	2.7
vanilla_combined.163314	0.2	0.3	0.6	0.2	0.4	0.4	0.2	0.3	0.5	0.2	0.3	0.3	0.5	0.2	0.2	0.2	0.4	0.3	0.2	0.3	0.3	0.2	0.3	0.4	0.3	0.2
vanilla_combined.163315	1.3	2	1.9	1.5	2	1.7	1.5	1.5	1.2	1.4	1.6	1.5	1.7	1.7	1.5	1.5	1.7	2.5	1.8	2	2	1.1	1.2	1.3	1	1.2
vanilla_combined.163316	8.8	5.5	7.8	9.4	6.2	4.5	6.8	5.2	2.8	6.2	6.8	6.5	4.7	8.7	9.4	7.1	7.2	10.8	10.2	8.7	9.2	3.2	3.4	8.8	7.5	9.2
vanilla_combined.163317	0.5	0.4	0.6	0.7	0.7	0.6	0.6	0.8	0.3	0.4	0.7	0.6	0.3	0.6	0.4	0.6	1	0.8	0.9	1	0.5	0.2	0.4	0.4	0.5	0.6
vanilla_combined.163318	5.1	5.3	6.4	6	4.8	3.2	4.9	4.1	3.2	3.6	5.2	4	3.6	5.1	5.9	5.2	6	5.5	6.3	5.4	5.9	2.5	2.9	5.5	4.2	6.4
vanilla_combined.163319	0.3	0.4	0.3	0.2	0.3	0.4	0.2	0.3	0.2	0.1	0.1	0.3	0.2	0.2	0.1	0.2	0.1	0.2	0.2	0.3	0.2	0.2	0.3	0.2	0.2	0.1
vanilla_combined.16332	3.9	3.8	3.9	3.7	3.5	3	5.4	5.2	3.6	7.1	5.7	7.9	5.9	6.2	5.2	5.3	5.5	5.3	4.4	5.2	4.3	1.7	2	3.6	3.7	4.2
vanilla_combined.163320	0.3	0.7	0.5	0.3	0.5	0.4	0.6	0.8	0.3	0.7	0.8	0.7	0.6	0.6	0.5	0.5	0.7	0.4	0.7	0.5	0.6	0.3	0.8	0.5	0.4	0.2
vanilla_combined.163321	1.5	1.8	1	2.6	2.9	0.4	1.1	1.9	0.2	1.2	0.8	0.5	0.1	0.8	0.5	0.6	0.3	0.7	0.5	0.5	0.1	1.6	1.4	0.9	0.5	0.4
vanilla_combined.163322	0.1	0.2	0	0	0.1	0.1	0	0.1	0	0	0	0.2	0.1	0.3	0.2	0.3	0.2	0.1	0.2	0.2	0.2	0.2	0	0.2	0.1	0
vanilla_combined.163323	0.3	0.4	0.4	0.4	0.2	0.7	0.2	0.1	0.4	0.3	0.4	0.2	0.5	0.4	0.4	0.3	0.2	0.9	0.2	0.4	0.5	0.3	0.1	0.1	0.1	0.1
vanilla_combined.163324	0.3	0.6	0.5	0.5	0.8	0.4	0.1	0.3	0.2	0.1	0.2	0.1	0.1	0.1	0.1	0.1	0.1	0	0.6	0	0.4	0.7	0.3	0.3	0.1	0.3
vanilla_combined.163325	2.5	3.2	5.4	2.9	2.8	2.5	2.8	3.7	2.5	4.4	3.7	4.2	3.5	4.1	3.5	3.3	2.9	3	4.3	3.3	3.1	3.9	4	3	2.5	2.8
vanilla_combined.163326	0.9	0.6	0.4	1.2	0.6	0.2	0.3	0.3	0.1	0.2	0.2	0.2	0.1	0.2	0.1	0.2	0.2	0.2	0.2	0.1	0.1	0.2	0.2	0.2	0.5	0.6
vanilla_combined.163327	13.1	9.8	7.6	18.4	10.9	6.6	15.3	9.5	4.5	9	15.3	10	6.6	8.8	14.6	8.5	7.3	10.4	20	9.7	8.7	14.2	10.8	16.4	24.5	18.8
vanilla_combined.163328	2.6	7.7	8.8	3.7	7.7	12.4	2.5	6.6	11.1	4.3	2.4	4	7.9	3.3	2.4	3.7	4.9	3.4	3.9	4.6	5	1.1	1.8	2.8	1.4	2.3
vanilla_combined.163329	1.8	0.7	0.2	1.8	0.5	0.8	1.2	0.5	0.3	0.8	2.2	1.1	0.2	1.1	2.2	1.1	0.5	0.9	1.8	0.6	0.5	0.2	0.2	1.8	1.5	0.7
vanilla_combined.16333	0.6	0.7	1.1	0.6	0.7	1.1	0.6	0.7	0.8	0.8	0.7	1	1	0.8	0.5	0.6	0.7	1	0.5	0.8	0.7	0.7	0.7	0.6	0.4	0.4
vanilla_combined.163330	0.4	0.4	0.7	0.4	0.4	0.4	0.2	0.3	0.2	0.4	0.2	0.3	0.3	0.2	0.2	0.2	0.3	0.4	0.3	0.3	0.2	0.2	0.3	0.3	0.2	0.2
vanilla_combined.163331	4.9	5.5	9.5	4.1	5	2.8	3.9	4.8	2.9	3.6	2.8	3.7	2	3.3	3.3	3.3	2.3	2.8	3.3	3	1.8	5.7	6	4.4	3.1	2.9
vanilla_combined.163332	2.8	4	4.8	2.4	3.2	2.7	3.2	3.9	2.4	4.5	4.2	3.8	4.5	6	4.2	4.3	5.1	5.5	2.9	3.4	6.5	2.1	1.8	3.3	3.2	4.6
vanilla_combined.163333	0.3	0.4	1.3	0.3	0.5	0.4	0.5	0.5	0.4	0.3	0.2	0.4	0.3	0.2	0.3	0.2	0.2	0.5	0.3	0.4	0.1	0.2	0.5	0.2	0.3	0.2
vanilla_combined.163334	1.3	1.5	1.3	0.8	1.6	0.4	1.5	1.6	0.5	1.3	2	2.1	2	1.4	1.5	1.8	1.5	1.3	1.8	1.9	2.3	0.7	1	1.5	1.3	1.1
vanilla_combined.163335	0.3	0.5	0.7	0.3	0.3	0.7	0.3	0.1	0.4	0.3	0.2	0.2	0.1	0.1	0.2	0.2	0.2	0.5	0.2	0.2	0.1	0.1	0.5	0.1	0	0.1
vanilla_combined.163336	1.8	0.4	0.3	0.4	0.6	0.2	1	0.6	0.9	1.1	0.2	0.2	0.7	0.1	0.2	0.4	0.1	0.2	0.3	0.2	0	1.3	0.6	0.7	3.7	0.9
vanilla_combined.163337	2.4	2.7	1.8	0.9	3.1	1.7	1.2	2.1	4.4	5.3	0.5	1	3.5	0.3	0.3	2.4	0.7	1.4	0.8	0.9	0.2	0.8	0.7	1.2	3.2	1.8
vanilla_combined.163338	1	1.3	0.8	0.9	1.1	0.7	0.7	0.7	0.7	0.4	0.5	0.6	0.4	0.5	0.8	0.4	0.5	0.2	0.8	0.3	0.4	1.4	1.5	0.5	0.7	0.6
vanilla_combined.163339	1	0.4	0.2	1.1	0.4	0.2	1.3	0.5	0.4	0.7	1.2	1	0.6	0.8	1.2	0.7	0.9	0.9	1.2	0.7	1.1	0.4	0.5	1.2	1.3	1.2
vanilla_combined.16334	0.6	0.7	1	0.5	0.6	0.6	0.4	0.5	0.5	0.7	0.3	0.6	0.5	0.4	0.2	0.3	0.6	0.3	0.3	0.5	0.5	0.2	0.5	0.5	0.5	0.5
vanilla_combined.163340	0.2	0.4	1.3	0.3	0.4	0.3	0.2	0.4	0.2	0.2	0.2	0.2	0.2	0.3	0.2	0.2	0.3	0.5	0.2	0.3	0.3	0.3	0.5	0.4	0.2	0.3
vanilla_combined.163341	0.3	0.1	0	0.6	0.1	0	0.1	0	0	0	0.2	0.1	2.2	0.1	1	0.1	1.8	0.4	0.2	0.2	0.3	0.2	0.1	0.4	0.5	0.7
vanilla_combined.163342	1.9	1.8	1.3	0.5	2.8	1.6	1.2	1.8	2.8	4.1	0.3	0.7	2.8	0.2	0.2	1.5	0.5	1.9	1.4	1.2	0.4	0.7	1	1.8	4.4	1.1
vanilla_combined.163343	0.3	0.6	0.2	0.3	0.5	0.2	0.2	0.2	0.3	0.1	0	0.2	0.2	0.3	0.2	0.1	0.9	0.1	0.2	0.4	0.3	0.3	0.6	0.8	0.5	0.6
vanilla_combined.163344	0	0	0	0	0.1	0.1	0	0.1	0	0.1	0	0	0.1	0.1	0	0.1	0	0	0.1	0	0.1	0	0	0	0.1	0
vanilla_combined.163345	0.6	0.6	0.2	0.5	0.5	0.1	0.3	0.3	0.2	0.3	0.2	0.3	0.2	0.2	0.2	0.3	0.1	0.1	0.2	0.2	0	0.4	0.7	0.6	1.1	0.7
vanilla_combined.163346	2.5	2.4	2.4	1.2	3.6	3.6	1.2	2.5	4.1	4.2	0.7	1.1	3.2	0.6	0.6	1.8	1.8	1.4	0.8	0.9	1.2	1.2	1.6	1.2	2.8	1.6
vanilla_combined.163347	0.9	0.6	1.4	0.8	0.6	0.7	0.7	0.4	0.3	0.2	0.4	0.3	0.3	0.3	0.6	0.1	0.2	0.2	0.4	0.3	0.4	0.8	0.4	1	0.9	1.1
vanilla_combined.163348	50.9	57	80.1	67.5	64.5	44.9	55.3	60.6	36.3	57.8	80.2	59.1	52.4	51.3	63.1	53.2	42.9	47.8	72.6	58.7	57.5	68.7	58.9	55.2	82.5	55.7
vanilla_combined.163349	9.5	14.2	8.3	11.3	20	31.5	11.3	23	28.2	17.9	7	28.6	12	31.3	12.9	41.5	18.6	36.4	14.4	41.7	28	24.8	17.3	7.8	2	4.5
vanilla_combined.16335	0.4	0.4	0.3	0.5	0.5	0.7	0.9	0.8	1	0.8	2.2	0.9	0.6	1	2.6	1.2	0.6	0.9	1.9	1.1	0.8	5	5.1	1.2	2.5	2.8
vanilla_combined.163350	0.5	0.2	0.3	0.4	0.3	0.3	0.3	0.1	0.2	0.2	0.2	0.1	0.1	0.2	0.1	0.1	0.1	0	0.2	0.2	0.2	0.2	0.4	0.3	0.8	0.3
vanilla_combined.163351	0.1	0.2	1.1	0.2	0.2	0.3	0.2	0.1	0.1	0.4	0.1	0.3	0.4	0.2	0.1	0.2	0.2	0.2	0.2	0.4	0	0	0	0.2	0.1	0.1
vanilla_combined.163352	0.4	0.3	0.2	0.3	0.5	0.3	0.4	0.7	0.2	0.6	0.6	0.4	0.7	0.6	0.3	0.6	0.5	0.8	0.4	0.5	0.7	0.3	0.3	0.3	0.3	0.2
vanilla_combined.163353	1.2	1.2	1.2	1.4	1.1	0.7	1.4	1.5	0.8	1.9	2.4	2	1.9	2	1.5	1.5	2.1	1.2	1.4	0.8	1.4	1.1	1	1.2	1.4	1.1
vanilla_combined.163354	1.7	0.6	1	1.5	1	1.1	1.3	0.8	1.2	1	0.8	0.6	1.5	0.6	0.7	0.6	1.2	0.6	0.4	0.6	0.9	0.8	0.6	0.5	0.6	0.3
vanilla_combined.163355	0	0.1	0.1	0.2	0.1	0.3	0.1	0.2	0.3	0.2	0.3	0.1	0.2	0.1	0.2	0	0.2	0.2	0.5	0.1	0.4	0.2	0.3	0.2	0.4	0.1
vanilla_combined.163356	0.2	0.1	0.4	0.6	0.2	0.1	0.3	0.3	0.1	0.4	0.3	0.6	0.4	0.2	0.2	0.4	0.2	0.4	0.2	0.2	0.1	0.1	0.1	0.2	0.2	0.3
vanilla_combined.163357	2.7	2.9	2.5	2.4	2.3	1.6	2.2	2.7	1.6	2.8	3.3	3.4	2.7	3.3	3.5	3.1	3.7	3.3	2.9	4.1	3.4	1.8	2	2.6	2.3	3.4
vanilla_combined.163358	0.1	0.2	0.1	0.2	0.2	0.5	0.2	0.3	0.4	0.2	0.2	0.2	0.3	0.2	0.2	0.1	0.2	0.2	0.3	0.2	0.1	0.3	0.4	0.2	0.3	0.2
vanilla_combined.163359	0.1	0.3	0.2	0	0.1	0.1	0.3	0.5	0.7	1	0.2	0.6	0.7	0.3	0.2	0.1	0.7	0.1	0	0.1	0.3	0.1	0.1	0.2	0.8	0.4
vanilla_combined.16336	1.5	1.2	2	1.6	1.3	0.7	1.1	0.8	0.6	0.6	0.9	0.6	0.6	0.7	0.8	0.5	0.7	1.2	1	0.7	0.9	1.3	1.6	1.1	0.8	1
vanilla_combined.163360	0	0	0.1	0.2	0	0	0.2	0	0	0.1	0.4	0	0	0	0.2	0	0	0	0.8	0	0.1	0.4	0.3	0.2	0.7	0.8
vanilla_combined.163361	4.9	4.8	4.4	2.9	2.9	4.2	2.1	2.7	5.9	4.1	1.9	4.4	6.4	7.2	2.2	4.8	12.3	5.8	1.8	3.9	10.7	3.1	3.4	1.6	0.7	1
vanilla_combined.163362	0	0	0.7	0.1	0.1	0	0	0.1	0	0.2	0	0.2	0	0.4	0.2	0.2	0.1	0.2	0	0	0	0.1	0.2	0.4	0	0.3
vanilla_combined.163363	0	0	0.1	0	0	0.1	0.4	0.2	0.3	0.2	0.6	0.6	0.6	0.5	0.7	1.2	0.6	0.7	0.3	0.8	0.6	0.5	0.4	0.4	0.6	0.7
vanilla_combined.163364	0.6	0.6	0.7	0.6	0.5	0.2	0.3	0.4	0.4	0.1	0.2	0.2	0.4	0.3	0.1	0.2	0.3	0.4	0.2	0.5	0.2	0.6	0.8	0.1	0.1	0.1
vanilla_combined.163365	0.5	0.6	0.5	0.7	0.3	0.5	0.8	0.7	0.5	1	0.6	0.8	0.8	1.2	0.6	0.7	0.6	0.4	0.2	0.9	0.2	0.1	0.5	0.4	1	0.6
vanilla_combined.163366	0	0	0.1	0	0	0	0	0	0	0	0	0.1	0	0.1	0	0	0	0	0	0	0	0	0.1	0	0	0.1
vanilla_combined.163367	0.8	0.8	0.9	0.6	0.6	0.9	0.5	0.5	0.9	0.5	0.4	0.3	0.8	0.7	0.4	0.5	0.8	0.4	0.3	0.4	1	0.9	1.1	1.2	0.9	0.9
vanilla_combined.163368	0.3	0.5	0.9	0.3	0.2	0.3	0.2	0.3	0.2	0.2	0.2	0.3	0.2	0.1	0	0.1	0.2	0.3	0.2	0.3	0.3	0.3	0.2	0.1	0.2	0.1
vanilla_combined.163369	0.5	0.4	0.5	0.5	0.3	0.3	0.8	0.4	0.2	0.2	0.7	0.2	0.2	0.2	0.3	0.2	0.2	0.3	0.4	0	0.1	0.4	0.5	0.2	0.2	0.2
vanilla_combined.16337	0.2	0.2	0.4	0.2	0.2	0.3	0.4	0.6	0.4	0.7	0.4	0.6	0.7	0.5	0.3	0.4	0.5	0.3	0.1	0.3	0.3	0.2	0.3	0.2	0.2	0.2
vanilla_combined.163370	4.3	6.1	6.7	3.7	5.6	7.1	4.4	6	4.1	5.5	4.6	6	5.9	6.9	5.2	5.8	9.6	7.7	4.9	6.6	8.3	4.3	4.6	5.5	2.6	4.1
vanilla_combined.163371	0.1	0.1	0.2	0.1	0.3	0.2	0.2	0.4	0.4	0.6	0.4	0.6	0.8	0.3	0.3	0.4	0.6	0.3	0.3	0.4	0.3	0	0.1	0.1	0.3	0.1
vanilla_combined.163372	0.5	1.3	0	0.3	0.8	0	0.2	0.3	0	0	0.2	0.3	0	0.2	0.4	0.2	0	0.2	0.1	0.1	0	0.5	0.4	0.2	0.1	0.1
vanilla_combined.163373	10.9	10.5	8.3	9.8	8.5	16.5	8	5.3	9.1	7.4	12	7.3	5.7	8.6	12.6	10.5	8.3	5.5	12.1	5.8	7.3	10.2	9.8	15.8	11.6	17.7
vanilla_combined.163374	0.1	0.1	0.2	0	0.2	0.4	0.2	0.3	0.4	0.9	0.4	0.3	1	0.3	0.2	0.1	0.5	0.4	0.2	0.2	0.4	0.2	0.2	0.1	0.3	0.2
vanilla_combined.163375	3.2	2.3	2.6	3	2.2	1.5	2.3	2	1.2	1.8	2.3	2.2	1.8	2.2	2.3	1.9	2.3	2.2	1.8	2.1	1.5	3	2.9	2.4	1.6	1.9
vanilla_combined.163376	0.5	0.6	0.7	0.6	0.4	0.4	0.3	0.3	0.2	0.3	0.3	0.3	0.3	0.3	0.2	0.4	0.5	0.5	0.4	0.5	0.5	0.2	0.2	0.4	1.1	0.5
vanilla_combined.163377	0.6	0.7	0.8	0.2	0.9	1.1	0.3	0.8	1.6	1	0.3	0.3	1.6	0.2	0.2	0.5	1	0.3	0.3	0.2	0.3	0.5	0.7	0.4	0.9	0.4
vanilla_combined.163378	0.2	0.2	0.3	0.1	0.3	0.2	0.2	0.2	0.2	0.3	0.2	0.1	0.2	0.1	0.1	0.2	0.1	0.1	0.1	0.2	0.1	2	0.7	0.3	3.3	0.8
vanilla_combined.163379	0.6	0.2	0.1	0.3	0.1	0.1	0.2	0.1	0.2	0.2	0.1	0	0.1	0	0	0.1	0	0	0.1	0	0	0.7	0.4	0.2	1.3	0.6
vanilla_combined.16338	0.3	0.4	0.5	0.6	0.6	0.4	0.5	0.6	0.5	0.7	0.4	0.8	0.5	0.7	0.4	0.6	0.6	0.9	0.5	0.8	0.8	0.3	0.3	0.2	0.3	0.4
vanilla_combined.163380	0.1	0.2	0.3	0.2	0.3	0.2	0.1	0.3	0.1	0.3	0.2	0.4	0.2	0.4	0.3	0.6	0.4	0.4	0.3	0.5	0.3	0.1	0.1	0.2	0.2	0.2
vanilla_combined.163381	0.1	0.1	0.1	0.2	0.1	0.2	0.2	0.1	0.1	0.2	0.2	0.2	0.1	0.2	0.1	0.1	0.1	0.2	0.2	0.1	0.2	0.1	0.2	0.2	0.4	0.2
vanilla_combined.163382	0	0.4	0.2	0	0.2	0.1	0.1	0.1	0	0.3	0.2	0.1	0.3	0.8	0.1	0.1	0.3	1.5	0	0.3	0.1	0.1	0.2	0.3	0.1	0.1
vanilla_combined.163383	0.2	0.6	0.7	0.4	0.4	0.3	0.3	0.4	0.4	0.3	0.2	0.4	0.5	0.2	0.1	0.2	0.3	0.1	0.2	0.3	0.2	0.1	0.3	0.2	0	0.2
vanilla_combined.163384	2.5	2.7	2.8	2.7	2.4	1.9	2.7	2.1	1.5	2.4	2.5	2.3	1.7	3.3	3	3.2	2.8	2.8	2.9	3.1	3.1	2.6	2.6	3.1	2	2.6
vanilla_combined.163385	0.1	0.2	0.7	0.1	0.2	0.3	0	0	0.1	0	0	0	0	0	0	0	0	0	0	0.1	0	0.1	0.1	0	0	0
vanilla_combined.163386	4.4	1	0.9	1.3	0.9	0.5	1.8	1.1	1.5	2.1	0.5	0.4	1.6	0.1	0.2	0.9	0.3	0.2	1.1	0.2	0.1	3.1	0.9	1.4	8.7	2.6
vanilla_combined.163387	1.4	1.7	0.9	0.5	2.1	1.2	0.8	1.7	2.9	3.5	0.3	0.8	2.3	0.2	0.2	1.9	0.5	1	0.6	0.4	0.1	0.3	0.4	0.5	2.1	1.2
vanilla_combined.163388	0.8	0.9	0.7	0.2	1.2	0.7	0.4	0.8	1.5	1.9	0.2	0.4	1.3	0.1	0.1	0.8	0.4	0.4	0.2	0.3	0.1	0.2	0.2	0.4	1.2	0.8
vanilla_combined.163389	1.2	1.5	0.7	0.2	1.4	0.8	0.9	1.4	2.7	3.7	0.2	0.7	1.9	0.3	0.1	1.5	0.5	0.3	0.5	0.4	0.1	0.2	0.3	0.6	1.5	1
vanilla_combined.16339	0.2	0.2	0.1	0.3	0.1	0.1	0.2	0.2	0.1	0.2	0.2	0.3	0.1	0.1	0.1	0.1	0.1	0.2	0.2	0.2	0.1	0.1	0.1	0.1	0.2	0.2
vanilla_combined.163390	7.4	7.2	4	1.8	8.9	5	3.5	6	10.4	14	1.1	2.2	9.7	0.7	0.8	6.4	2.9	2	2	1	0.3	1	1.8	2.6	5.3	3.4
vanilla_combined.163391	0.8	0.8	0.4	0.3	1.4	0.8	0.5	1	1.5	1.9	0.1	0.4	1	0.1	0.1	0.6	0.2	0.2	0.3	0.2	0.1	0.1	0.2	0.3	0.6	0.3
vanilla_combined.163392	10.8	9.4	5.6	2.8	12.6	7.2	5.5	9.7	14.6	19.7	1.2	3.1	12.8	0.8	0.9	8.4	3.1	3.8	2.9	2	0.7	1.8	2.8	4.1	7.8	4
vanilla_combined.163393	0.4	0.3	0.8	0.1	0.2	0.3	0.5	0.8	0.4	1.3	0.3	0.8	0.8	0.8	0.6	0.4	0.4	0.4	0.5	1.1	0.2	0.2	0.4	0.5	0.3	0.3
vanilla_combined.163394	0.1	0.3	0.2	0.1	0.1	0.2	0.3	0.1	0.1	0	0.5	0.3	0.2	0.2	0.6	0.3	0.3	0.4	0.5	0.1	0.4	0.3	0.3	0.6	0.1	0.3
vanilla_combined.163395	0.2	0	0.1	0.2	0.1	0.2	0.5	0.2	0.1	0.1	0.2	0.2	0	0	0.1	0	0	0	0	0	0	0.1	0.1	0.2	0	0.1
vanilla_combined.163396	1.8	2.3	3.4	1.5	1.8	3.7	1	1.4	1.6	1.1	1.6	1.2	1.4	1.4	1.3	1.2	1.8	1.8	1.5	1.1	1.3	2.1	2.3	1.4	1.3	1.3
vanilla_combined.163397	2.8	1.6	0.2	1.7	0.9	1	0.5	0.2	2.1	0.1	0.1	0.1	1	0.1	0.1	0.1	0.2	0	0.1	0	0.3	0.6	2.4	0.3	0.1	0.2
vanilla_combined.163398	0	0.4	1.4	0	0.9	1.1	0	1	0.4	1.3	0	0.2	0.8	1.4	0	0.2	1.5	1	0.1	0.2	2.5	37.3	40.6	20.5	26.4	30.5
vanilla_combined.163399	0.2	0.3	0.7	0.2	0.7	0.3	0.3	0.3	0.3	0.5	0.1	0.2	0.2	0.2	0.1	0.2	0.4	0.2	0.3	0.2	0	0.3	0.3	0.2	0.1	0.2
vanilla_combined.1634	0.5	0.8	1.1	0.5	0.4	0.5	0.6	0.8	0.6	1.5	0.8	1.2	1.3	1.3	0.7	0.9	1.1	0.9	0.4	0.9	0.6	0.4	0.6	0.9	0.9	0.8
vanilla_combined.16340	0.6	0.8	1.4	0.6	0.8	0.9	1	1.2	0.7	0.9	0.6	0.8	0.8	1.2	0.7	0.8	1	1.5	0.6	1	1	0.5	0.7	0.7	0.4	0.6
vanilla_combined.163400	0.2	0.4	0.7	0.3	0.3	0.4	0.5	0.5	0.3	0.4	0.5	0.5	0.4	0.5	0.3	0.4	0.4	0.4	0.4	0.4	0.3	0.2	0.4	0.3	0.1	0.3
vanilla_combined.163401	7	7.9	7.7	6.6	7.1	7.8	6.4	8.1	7.9	9	8.6	10.7	8.1	11.5	10.6	11.9	11	10.8	10.1	12.3	11.5	5.8	6.4	10.8	6.2	9.3
vanilla_combined.163402	0.3	0.3	0	0.1	0.4	0.4	0.2	0.2	0.5	0.2	0.3	0.2	0.3	0.2	0.2	0.3	0.1	0.3	0.1	0.4	0.4	0.1	0.4	0.2	0.1	0.1
vanilla_combined.163403	0.2	0.1	0.3	0.3	0.2	0.4	0.1	0.2	0.3	0.7	0.1	0.3	0.7	0.5	0.1	0.3	0.4	0.2	0.1	0.1	0.2	0.2	0.3	0.2	0.2	0.2
vanilla_combined.163404	0.2	0.3	0.4	0.2	0.2	0.2	0.1	0.2	0.2	0.2	0.1	0.3	0.1	0.3	0.2	0.3	0.2	0.4	0.2	0.4	0.1	0.1	0.2	0.1	0.2	0.2
vanilla_combined.163405	0	0.4	1.7	0	0.3	1.4	0.1	0.1	0.6	0	0.1	0.4	0.2	0.1	0.1	0.1	0.1	0.1	0.4	0.1	0.2	0.4	0.4	1.3	0.2	0.4
vanilla_combined.163406	0.2	0.2	0.6	0.2	0.1	0.4	0.1	0.1	0.1	0.2	0.1	0.3	0.1	0.2	0.1	0.2	0.2	0.1	0.1	0.4	0	0.1	0.1	0.3	0.3	0.2
vanilla_combined.163407	0	0.1	0.2	0	0	0	0.1	0.1	0.1	0.3	0	0.4	0.3	0.3	0	0.7	0.2	0.2	0.1	0.3	0.1	0	0.1	0.2	0	0.2
vanilla_combined.163408	0.3	0.6	0.6	0	0.3	0.6	0.2	0.4	0.6	0.5	0.1	0.3	0.5	0.6	0.3	0.4	0.7	0.2	0	0.5	0.4	0	0.1	0	0	0
vanilla_combined.163409	2	2.4	2.8	2.6	2.6	3.3	1.7	2.2	2.1	2.2	2.3	2.1	2	2.7	2.3	2.9	2.9	1.8	2	2.7	2.7	2.6	2.1	2.6	2.7	2.9
vanilla_combined.16341	3.1	3.1	3.1	3.4	3	2.6	2.7	2.3	1.7	2.2	3.2	2.5	2.1	2.5	2.8	2.1	2.9	3.4	3.2	2.7	3.2	1.8	2.6	3.9	3.2	3.4
vanilla_combined.163410	0.4	0.5	0.6	0.2	0.2	0.3	0.1	0.1	0.3	0	0	0.1	0.5	0	0	0	0.6	0	0	0.1	0.3	0.1	0.2	0	0.1	0
vanilla_combined.163411	0.2	0.3	0.3	0.1	0.2	0.1	0.2	0.2	0.1	0.2	0.2	0.1	0.1	0.2	0.2	0.1	0.2	0.2	0.1	0.2	0.2	0	0.1	0.1	0	0.1
vanilla_combined.163412	0.4	0.5	0.3	0.4	0.3	0.4	0.2	0.3	0.3	0.2	0.2	0.5	0.2	0.3	0.2	0.5	0.5	0.6	0.5	0.5	0.6	0.1	0.2	0.2	0.1	0.2
vanilla_combined.163413	0.1	0.1	0	0.2	0.1	0.2	0.2	0.5	0.2	0.4	0.1	0.1	0.6	0.5	0.4	0.4	0.4	0.5	0.3	0.4	1.1	0.2	0.3	0.7	0.3	0.3
vanilla_combined.163414	0.2	0.3	0.4	0.1	0.4	0.4	0.1	0.8	0.6	0.9	0.1	0.3	0.9	1	0.1	0.3	0.9	0.4	0.2	0.4	0.8	0.2	0.3	0.4	0.2	0.2
vanilla_combined.163415	0.3	0.3	0.5	0.2	0.4	0.5	0.4	0.5	0.4	0.4	0.3	0.4	0.2	0.3	0.3	0.5	0.5	0.6	0	0.6	0.6	0.3	0.3	0.2	0.3	0.2
vanilla_combined.163416	0.1	0.3	0.1	0.3	0.2	0.2	0.1	0.2	0.1	0.1	0.1	0.2	0.2	0.2	0.1	0.2	0.3	0.4	0.2	0.2	0.3	0.1	0.1	0.1	0.1	0.3
vanilla_combined.163417	2.5	3.5	5.6	3.2	3.1	1	2.7	4	1.1	4.6	4.1	4.2	3.5	4.4	3.3	3.1	3.9	3.5	3	3.5	3.1	2.6	2.9	3.6	1.9	3.2
vanilla_combined.163418	1.1	1.1	4.1	1.1	1	0.6	0.4	0.7	0.6	0.8	0.2	0.7	0.6	1.1	0.3	0.5	0.8	1.4	0.2	1.1	0.5	0.5	0.6	0.6	0.3	0.1
vanilla_combined.163419	2.6	3.3	5.4	2.8	3.5	0.9	2.8	3.4	1	4.5	4	4	3.4	4.3	3.6	3.2	3.7	2.7	2.8	3.2	3.1	2.7	2.8	3	1.7	2.9
vanilla_combined.16342	5.1	5.4	6.3	4.9	5.2	3.1	4.5	4.8	1.8	5	5.4	5.8	4.3	6.7	6.2	6.2	5.8	7.6	7.4	7.1	6.2	6	6.2	6.6	5.8	5.3
vanilla_combined.163420	0.2	0.2	0.1	0.2	0.2	0.1	0.1	0.1	0.1	0.1	0.1	0.1	0.1	0.1	0.1	0.1	0.1	0.2	0.1	0.1	0.1	0	0.1	0.1	0.1	0.1
vanilla_combined.163421	1.3	2	2.8	1.4	2.3	1.2	1.7	2	1.1	1.5	1.8	1.4	0.6	1.3	1.6	1.5	0.8	1.2	1.7	2.3	1.6	3.1	2.6	1.1	1.8	0.8
vanilla_combined.163422	2.7	3	5.7	3	3.4	5.4	2.9	3.4	3.3	2.7	3	2.8	2.9	2.8	3.1	2.9	2.8	2.8	2.8	2.8	3.2	2.8	3	2.5	1.6	1.6
vanilla_combined.163423	7.6	8.5	6.3	7.5	6.2	6.7	7.2	6.7	5.6	6.9	8.4	9.2	7.5	10.9	9.5	9.1	12.5	9.5	9.2	7.8	12.1	5.9	6.7	9.2	6.3	8.2
vanilla_combined.163424	0.2	0.4	0.6	0.4	0.3	0.5	0.2	0.3	0.1	0.2	0.1	0.2	0.1	0.2	0.1	0.1	0.2	0.2	0.1	0	0.1	0	0.2	0.1	0.6	0.3
vanilla_combined.163425	0.5	0.2	0.1	0.5	0.2	0.1	0.5	0.2	0	0.1	0.4	0.2	0	0.1	0.4	0.1	0	0.1	0.2	0.1	0	0.1	0.1	0.5	0.2	0.3
vanilla_combined.163426	1.4	1.7	0.9	1.1	1.3	0.8	1.1	1.4	0.9	1	0.6	1.1	1	1	0.8	1.2	0.9	0.7	0.5	1	0.7	0.6	1	0.7	0.8	0.5
vanilla_combined.163427	0.2	0.3	0.5	0.3	0.3	0.3	0.2	0.3	0.2	0.3	0.1	0.2	0.2	0.2	0	0.2	0.2	0.4	0.1	0.6	0.2	0.1	0.1	0.3	0.1	0.1
vanilla_combined.163428	0.1	0.2	0.2	0	0.1	0.5	0	0.1	0.7	0	0	0	0.3	0	0	0	0	0	0	0	0	0.4	1.2	0	0	0
vanilla_combined.163429	6.4	5.1	3.8	1.8	7.1	3.8	3.2	4.4	9.7	12.1	0.9	1.7	8	0.4	0.4	4.8	1.6	2	1.4	1	0.4	0.9	1.2	1.6	3.8	2.1
vanilla_combined.16343	20.1	23.1	36.9	19	23.2	40.3	15.9	17.2	19.7	19.6	16.8	15.4	13.1	28.8	24.9	22.1	16	28.7	23.6	24.8	19.7	15.3	14.7	17.9	16.2	18.9
vanilla_combined.163430	0.3	0.3	0.5	0.2	0.4	0.2	0.2	0.6	0.3	0.3	0.2	0.2	0.3	0.3	0.1	0.2	0.2	0.2	0.1	0.1	0.3	0.2	0.3	0.2	0.2	0.2
vanilla_combined.163431	0.2	0.3	0.9	0.3	0.3	0.4	0.2	0.2	0	0	0.1	0.4	0.1	0.4	0.1	0.2	0.5	0.6	0	0.3	0.3	0.2	0.2	0.3	0.6	0.2
vanilla_combined.163432	1.4	2.1	2.3	1.6	2.9	2.7	2.1	2.9	2	1.8	2.2	2.1	2.3	1.9	1.5	1.9	2.1	2.4	2	1.6	2.7	1.7	1.8	1.8	1.4	1.7
vanilla_combined.163433	0.4	0.1	0.2	0.3	0.1	0.2	0.3	0	0.2	0	0.3	0	0.1	0	0.4	0	0.1	0	0.4	0	0.1	0.5	0.6	0.3	0.1	0.3
vanilla_combined.163434	0.6	0.4	0.6	0.6	0.5	0.3	0.4	0.5	0.2	0.5	0.4	0.3	0.4	0.3	0.5	0.3	0.5	0.7	0.4	0.4	0.5	0.5	0.5	0.4	0.6	0.6
vanilla_combined.163435	0.3	0.4	0.6	0.7	0.6	0.3	0.2	0.2	0.1	0.3	0.5	0.2	0.5	0.4	0.2	0.3	0.3	0.5	0.4	0.1	0.4	0.4	0.4	0.3	1.5	0.7
vanilla_combined.163436	0.1	0.1	0.5	0.1	0.2	0.1	0.3	0.1	0.2	0.2	0.2	0.2	0.5	0.2	0.2	0	0.3	0	0	0.1	0.3	0.2	0.2	0.2	0.4	0.2
vanilla_combined.163437	5.1	5.8	12.9	4.1	4.5	7.2	3.7	5.3	3.8	6.1	5.6	5.4	7.3	8.6	6.1	5.5	9.7	8.9	7.6	5.7	9.1	2.5	3.6	7.2	2.6	4.8
vanilla_combined.163438	0.1	0.3	0.6	0.1	0.3	0.6	0.3	0.7	0.6	0.6	0.4	0.8	1	0.8	0.3	0.6	0.8	0.8	0.5	0.7	0.6	0.7	0.7	0.5	0.4	0.3
vanilla_combined.163439	7.3	1.3	0.1	17.4	2.4	0.6	51.5	7.2	1.7	7.8	58.3	9.8	1.1	1	39.2	0.6	0.6	1.5	178.6	1.4	0.9	4.5	3	7	15.5	18.6
vanilla_combined.16344	2	2.2	2.4	1.7	2.2	2	1.4	1.2	1.1	1	0.8	0.8	1	1.2	0.7	1	0.8	1.3	0.9	1.2	0.8	1.2	1	1	1.5	1.3
vanilla_combined.163440	1.1	1.1	0.5	0.3	1.4	0.8	0.7	1.3	2	2.2	0.2	0.6	1.4	0.2	0.2	1.4	0.4	0.5	0.2	0.3	0	0.3	0.3	0.6	1.5	0.7
vanilla_combined.163441	0.3	0.4	0.2	0.3	0.3	0.1	0.3	0.2	0.1	0.3	0.3	0.2	0.2	0.2	0.2	0.3	0.2	0.2	0.4	0.2	0.2	0.2	0.2	0.4	0.3	0.2
vanilla_combined.163442	0.4	0.1	0.2	0.2	0.2	0	0.2	0.2	0.1	0.2	0.2	0.1	0.2	0.1	0.1	0	0.4	0	0	0	0	0.1	0.2	0.1	0.6	0.1
vanilla_combined.163443	0.5	0.1	0.1	0.8	0.1	0.1	0.7	0.1	0.1	0.1	0.6	0.2	0	0.1	0.4	0.2	0.1	0	0.1	0.2	0.1	0	0.2	0.2	0.3	0.2
vanilla_combined.163444	2.6	2.4	1.8	0.8	3.5	1.9	0.9	2.3	4.2	5.4	0.5	0.8	3.4	0.3	0.3	1.8	0.7	1	0.6	0.6	0.2	0.4	0.5	0.9	2.3	1.7
vanilla_combined.163445	7.7	6.6	3.7	1.9	8.7	5.2	4	6.2	9.9	13.4	1.2	2	7.9	0.6	0.6	6.9	2.3	3.2	2.2	1.3	0.4	1.2	1.8	2.5	5.4	3.2
vanilla_combined.163446	0.9	1.1	0.9	1.4	1	1.8	1	0.7	1.2	0.8	1.1	0.9	1	1.1	1.2	0.7	1.1	1.2	1.2	1.3	1.4	1.1	1.1	1.1	1	0.8
vanilla_combined.163447	0.1	0.8	2.3	0.1	1.1	0.9	0.1	1.3	3.1	1.3	0.2	0.2	1.6	0.7	0.3	0.2	1.4	0.6	0.2	0.2	1	0.4	0.4	1.4	0.3	0.2
vanilla_combined.163448	0.3	0.1	0.4	0.2	0.2	0.1	0.3	0.2	0.1	0.3	0.3	0.3	0.2	0.3	0.2	0.1	0.1	0.4	0.5	0.3	0.3	0.3	0.2	0.3	0.7	0.5
vanilla_combined.163449	3.3	3.6	2.6	1.1	4.8	2.6	1.8	3.1	5	7	0.6	1.4	4.2	0.4	0.5	3.4	0.9	1.8	1.2	0.8	0.3	0.9	1	1.2	4.3	2.3
vanilla_combined.16345	10.1	9.6	9.5	12.8	11.1	18.9	18.4	14	15.2	15	20.1	17.8	11.9	15.7	18	13.9	13.9	15.7	18.4	15.7	16	9.1	8.2	12	10.9	11.9
vanilla_combined.163450	0.6	0.5	0.7	0.5	0.5	0.6	0.4	0.5	0.6	0.5	0.3	0.6	0.3	0.4	0.3	0.5	0.4	0.4	0.4	0.6	0.5	0.1	0.6	0.5	0.4	0.5
vanilla_combined.163451	0.4	0.9	3.3	0.2	0.8	2	0.6	1.8	2.1	2.6	2.7	2.3	3.4	1.9	2.6	2.2	3.1	1.1	3.1	1.9	2.3	0.2	0.6	1.6	0.8	1.3
vanilla_combined.163452	0.1	0.1	0.3	0.3	0.1	0.2	0.1	0	0	0.1	0.2	0.3	0.1	0.1	0.1	0.1	0	0	0.1	0	0	0.7	0.6	0.2	0.3	0.3
vanilla_combined.163453	0.1	0.1	0.2	0.2	0.1	0.2	0.2	0.1	0.1	0.1	0.1	0.1	0.1	0.1	0.1	0.1	0.1	0.1	0.1	0.1	0.1	0.2	0.1	0.1	0.3	0.2
vanilla_combined.163454	11.2	10.7	3.8	7	6.8	8.8	9.4	8	11.9	0.6	0.8	1.7	2.5	0.8	0.9	0.8	0.6	0.4	0.9	0.6	0.4	58.2	65.2	2.5	0.5	0.3
vanilla_combined.163455	1.9	2.2	1.7	2.1	2.3	2.6	3.3	2.5	2.9	2	2.2	2.3	1.8	2.7	3.8	3	2.4	2.1	3.3	2.7	2.9	2.5	2.8	2.7	2.8	1.9
vanilla_combined.163456	0.3	0.6	0.4	0.5	0.6	0.6	0.3	0.6	0.6	0.7	0.3	0.6	0.5	0.5	0.3	0.5	0.6	0.4	0.1	0.4	0.4	0.2	0.3	0.2	0.4	0.2
vanilla_combined.163457	0.1	0.1	0.1	0.1	0.1	0.1	0.1	0.2	0.1	0.1	0.1	0.1	0.2	0.1	0.1	0.1	0.1	0.2	0.1	0.3	0.2	0.1	0.1	0.1	0.1	0.1
vanilla_combined.163458	0.1	0.3	0.3	0.2	0.4	0.3	0.2	0.4	0.5	0.1	0	0.1	0.1	0.1	0.2	0.1	0.1	0.1	0.1	0.2	0.3	0	0.1	0.3	0.1	0
vanilla_combined.163459	0	0	0	0	0	0.7	0.1	0	58.5	0.1	0.1	0.1	109.8	0.2	0	0.1	71	0.1	0	0	53.7	0.1	0.1	0	0	0
vanilla_combined.16346	1.5	2	2.6	1.5	1.9	2.4	1.4	1.9	1.8	1.5	1.7	1.7	1.3	1.4	1.4	1.4	1.3	2.2	1.8	1.8	1.6	1.6	1.9	1.2	0.6	0.8
vanilla_combined.163460	1.5	1.6	1.5	0.7	2.6	0.9	1	1.7	2.4	3.2	0.3	0.5	2.5	0.1	0.4	1.1	0.2	0.8	0.6	0.6	0.2	0.9	0.8	0.8	2.1	0.6
vanilla_combined.163461	0.1	0.1	0.2	0.1	0.1	0.1	0.3	0.4	0.3	0.9	0.5	0.6	0.7	0.4	0.2	0.3	0.3	0.1	0	0.1	0.2	0.1	0	0.2	0.3	0.2
vanilla_combined.163462	0.4	0.1	0.7	0.5	0.2	1	0.2	0.1	0.2	0.1	0.1	0.2	0.1	0.1	0.1	0.1	0.2	0.1	0	0	0.7	0.2	0.2	0.2	0.5	0.2
vanilla_combined.163463	7.4	1.2	1.4	2.3	2	0.6	2.7	1.3	1.2	2.4	0.8	0.5	1.4	0.6	0.4	1	0.2	0.5	1.5	0.2	0.1	6.9	2	2.4	12.3	2.5
vanilla_combined.163464	0.1	0.2	1	0.1	0.1	0	0.1	0.1	0	0.3	0	0.2	0.1	0.3	0.2	0.1	0.1	0.1	0	0	0	0.4	0.6	0.6	0.2	0.3
vanilla_combined.163465	0.4	0.6	0.5	0.4	0.7	0.4	0.2	0.2	0.4	0.6	0.3	0.5	0.5	0.2	0.1	0.1	0.6	0.4	0.2	0.3	0.3	0.4	0.2	0.1	0.2	0.2
vanilla_combined.163466	3.8	3.5	3	0.8	4	2.7	2.5	4.6	7.8	11.1	0.8	1.9	5.9	1.1	0.7	3.2	1.4	2.1	1.3	1.5	0.4	1	1.3	2.1	4.5	2.3
vanilla_combined.163467	3.7	3.7	1	0.9	3.8	2.1	2.3	3.3	5.1	4.9	0.5	1.4	3.8	0.4	0.2	3.1	0.6	2	1.3	0.9	0.2	0.9	1.1	1	3.5	1.6
vanilla_combined.163468	0.1	0.1	0.2	0.1	0.1	0.1	0.1	0.2	0.1	0.2	0.2	0.2	0.2	0.2	0.1	0.2	0.2	0.2	0.1	0.2	0.2	0.1	0.1	0.1	0.1	0.1
vanilla_combined.163469	0.2	0.3	0.2	0.1	0.1	0.4	0.2	0.3	0.5	0.7	0.2	0.5	0.3	0.7	0.2	0.8	0.6	0.6	0.1	0.7	0.4	0.3	0.3	0.1	0.1	0.1
vanilla_combined.16347	9.3	10.9	19.8	9.2	9.5	6.9	10.3	12.5	6.5	14.4	10.4	14.2	12.8	16.2	9.3	10.8	12.9	16.8	7.4	11.4	9.3	5.3	7.3	10.3	9.3	9.1
vanilla_combined.163470	0.8	0.8	1	1	0.5	1.1	0.5	0.5	0.8	1.2	1.1	1.2	1.5	1.2	0.9	0.7	1.2	0.5	0.8	0.6	0.2	0.3	0.6	0.9	0.8	0.8
vanilla_combined.163471	0.4	0.6	0.5	0.4	0.4	0.7	0.6	0.7	0.6	0.4	0.3	0.5	0.4	0.6	0.6	0.7	0.7	0.2	0.6	0.3	0.4	0.1	0.6	0.4	0.5	0.6
vanilla_combined.163472	0	0	0	0.1	0	0	0	0	0	0.1	0.1	0.1	0.1	0	0	0	0.1	0.1	0	0	0	0	0	0.1	0.3	0.1
vanilla_combined.163473	11	13.8	13.5	9.6	11.5	19	8.4	11	12.9	12.7	14.8	12.4	15.4	15.8	14.6	14.5	15.8	13.6	17.2	18.1	17.4	17.2	19.3	10.4	10.6	7.6
vanilla_combined.163474	4.9	4.5	3.1	1.3	5.4	3.2	2.5	3.6	6.1	8.4	0.4	1.6	5.1	0.5	0.3	4.3	1.5	1.9	1.3	1	0.3	0.7	1.3	1.9	3.4	2.1
vanilla_combined.163475	1.4	0.6	0.1	0.8	0.1	0.2	0.5	0	0	0	0	0	0	0	0	0	0	0	0.1	0	0	0.4	0.8	0	0	0
vanilla_combined.163476	7.1	6.1	3.5	1.8	7.9	4.6	3.3	4.3	7.8	11	0.7	1.6	8	0.7	0.6	5.3	2.3	2	2.3	0.5	0.4	1.2	1.7	2.3	5.1	2.3
vanilla_combined.163477	0.1	0.3	0.8	0.1	0.5	0.7	0.5	0.3	0.3	0.6	1.1	1.2	0.3	0.6	0.9	0.9	0.4	0.5	0.5	0.2	0.9	0.2	0.6	0.3	0.1	0.1
vanilla_combined.163478	0.4	0.6	0.4	0.4	0.6	0.3	0.5	0.7	0	0.5	0.1	0.4	0.1	0.4	0.1	0.3	0.3	0.3	0.2	0.2	0.5	0.1	0.1	0.2	0.6	0.1
vanilla_combined.163479	0.1	0.2	0.1	0.1	0.3	0.2	0.1	0.3	0.2	0.2	0.2	0.3	0.2	0.2	0.1	0.1	0.1	0	0.1	0.1	0	0.1	0.1	0	0	0.1
vanilla_combined.16348	1.5	1.6	1.8	1.5	1.8	0.7	0.8	1.1	0.3	0.5	0.7	1.7	0.4	0.8	0.9	1.5	0.6	0.5	0.6	1.5	0.6	0.5	0.6	1.6	1.7	0.9
vanilla_combined.163480	0	0	0.3	0	0.1	0.2	0.4	0	0.3	0.3	0.4	0.2	0.4	0.4	0.1	0.4	0.1	0	0.1	0	0.5	0.1	0.3	0	0.1	0.2
vanilla_combined.163481	5	6.2	3.8	4.9	5.6	5.1	6.5	10.1	5.3	8	6	5.8	6.5	7	6	6.4	7.9	8.1	5.1	7.2	8.4	4.2	3.8	7.1	4.2	5.3
vanilla_combined.163482	0.6	1.2	1.4	0.3	0.9	0.8	0.4	0.9	1	0.6	0.3	0.4	1.2	0.6	0.4	0.3	1.5	0.5	0.2	0.2	1.3	0.4	1	0.6	0.3	0.4
vanilla_combined.163483	3.1	4.2	5.9	2.6	4.1	4.7	2.7	3.3	2.8	1.8	1.3	1.6	1.6	2.1	1.5	1.8	1.6	2.2	1.7	1.6	2.5	4.5	4.3	1.3	0.4	0.8
vanilla_combined.163484	0.2	0.1	0.5	0.2	0.2	0.1	0.2	0.1	0.1	0.1	0.1	0.2	0.1	0.2	0.3	0.2	0.3	0.4	0.1	0.1	0.1	0.4	0.3	0.6	0.2	0.7
vanilla_combined.163485	0.2	0.2	0.2	0.1	0.3	0.2	0.1	0.3	0.2	0.2	0.1	0.2	0.3	0.3	0.2	0.3	0.2	0.3	0.3	0.3	0.2	0.1	0.2	0.3	0.2	0.2
vanilla_combined.163486	0.5	0.7	0.4	0.3	0.7	0.4	0.2	0.3	0.1	0.3	0.3	0.5	0.2	0.3	0.1	0.2	0.4	0.5	0.2	0.4	0.6	0.1	0.3	0.2	0.2	0.4
vanilla_combined.163487	0.6	0.7	0.4	0.2	0.3	0.2	1.5	1	1	1.3	1.5	1	0.8	0.6	0.9	0.6	0.8	0.2	0.7	0.2	0.5	0.6	0.6	0.7	1.4	0.7
vanilla_combined.163488	3.8	3.7	2.4	1.2	4.1	2.8	1.8	3	5.1	8.5	0.5	1.2	5.2	0.3	0.5	3	1.3	1.6	1	0.8	0.4	0.8	1.2	1.5	3.4	1.3
vanilla_combined.163489	0	0.1	0.1	0.2	0.1	0.1	0.2	0.2	0.1	0.2	0.1	0.3	0.1	0.2	0.1	0.2	0.1	0.1	0.1	0.1	0.1	0	0.1	0.1	0.1	0.1
vanilla_combined.16349	3.1	3.6	5.7	3	4.1	6.6	3.4	4.4	6	4.9	3.8	4.2	5.1	5.5	3.7	4.3	5.8	5.2	3.5	3.8	5.9	2.3	2.9	3.5	2.1	2.4
vanilla_combined.163490	0.3	0.3	0.4	0.3	0.2	0.2	0.2	0.1	0.2	0.2	0.3	0.2	0.3	0.3	0.2	0.3	0.2	0.1	0.1	0.3	0.3	0.2	0.3	0.3	0.3	0.3
vanilla_combined.163491	0.1	0	0.1	0.2	0	0	0.1	0.1	0	0.7	2.1	1.1	0.1	1.7	6.7	1.5	1.3	0.7	1.8	1	0.2	4.1	1.8	0.2	0.3	1.7
vanilla_combined.163492	0.2	0.2	0.2	0.2	0.1	0.2	0.1	0.2	0.2	0.2	0.2	0.3	0.2	0.3	0.2	0.1	0.3	0.1	0.1	0.3	0.3	0.1	0.1	0.2	0.2	0.2
vanilla_combined.163493	0.1	0.1	0.1	0.1	0.1	0.1	0.1	0.1	0.1	0.2	0.2	0.2	0.2	0.1	0.1	0.1	0.2	0.1	0.1	0.1	0.1	0.1	0.1	0.1	0.1	0.2
vanilla_combined.163494	0	0.1	0	0	0	0.1	0.1	0.2	0	0.2	0.1	0.1	0.2	0.1	0.1	0.3	0	0	0.2	0.6	0.3	0.3	0.8	0.1	0	0
vanilla_combined.163495	0.1	0.2	0.1	0.1	0.1	0.2	0.1	0.1	0.1	0.1	0.1	0.1	0.1	0.2	0.1	0.1	0.2	0.2	0.1	0.1	0.1	0.1	0.2	0.1	0.1	0.1
vanilla_combined.163496	0.3	0.2	0.4	0.2	0.2	0.2	0.2	0.3	0.3	0.2	0.2	0.4	0.3	0.2	0.1	0.2	0.2	0.2	0.1	0.2	0.1	0.3	0.3	0.1	0.1	0.1
vanilla_combined.163497	0.1	0.1	0.2	0.1	0.1	0.1	0.1	0.2	0.2	0.2	0.1	0.2	0.2	0.3	0.2	0.3	0.2	0.3	0.2	0.4	0.2	0.1	0.1	0.1	0.1	0.1
vanilla_combined.163498	0.3	0.6	0.2	0.1	0.8	0.5	0.2	0.4	0.4	0.4	0.2	0.4	0.3	0.2	0.2	0.3	0.1	0.2	0.1	0.3	0.3	0.3	0.5	0.3	0.3	0.2
vanilla_combined.163499	0.3	0.5	0.4	0.4	0.3	0.2	0.2	0.1	0.2	0.1	0.2	0.4	0.3	0.3	0.5	0.6	0.4	0.8	0.2	0.2	0.3	0.2	0.3	0.3	0.6	0.4
vanilla_combined.1635	4.3	4.8	7.7	3.6	4.8	0.9	2.7	3.9	0.9	2.3	2.4	2.4	3.7	2.4	2.4	2.7	6.2	2.7	2.4	2.9	5.9	2.6	3.1	3.1	1	2.2
vanilla_combined.16350	1	0.8	1	1.2	0.8	1.1	1	0.9	0.7	1.1	1.2	1.3	0.8	1.2	1.4	1.2	1	1.2	1.4	1.1	1	0.8	0.7	1	1.8	1.5
vanilla_combined.163500	1.1	1.8	2.4	1	1.6	1.9	1.3	1.8	2	1.9	1.5	1.5	2.7	2.1	1.5	1.8	2.1	1.6	1.5	1.1	2.3	1	1.2	1.3	0.5	0.8
vanilla_combined.163501	1.3	0.7	0.4	1.3	0.8	1	3.9	0.5	2	0.4	9.6	0.6	3.2	0.9	21.1	0.6	0.3	0.7	13.2	0.6	0.4	0.3	0.6	33	0.6	6.7
vanilla_combined.163502	0.4	0	0.3	0.2	0	0.8	0.5	0	1	0.1	0.3	0.1	1	0.2	0.6	0	0.2	0	0.1	0	0	0.7	0.3	0.4	0.3	0.7
vanilla_combined.163503	0.2	0.2	0.2	0.2	0.2	0.4	0.3	0.1	0	0.2	0.1	0.1	0.1	0.2	0.1	0.2	0.1	0.1	0.3	0.2	0	0	0	0.1	0.3	0.4
vanilla_combined.163504	12.6	11.1	17.9	14.5	13.1	13.8	15	13.6	11.8	14.9	18.2	16	12.4	16.3	16.9	15.3	15.2	13.1	15.5	12.4	12.2	13.3	13.4	12.3	12.5	10.8
vanilla_combined.163505	6.7	2.1	5.3	5.8	2.9	0.9	4.6	1.4	1	0.4	1.6	0.3	0.7	0.1	0.8	0.3	0.1	0.2	0.1	0	0	4.4	2.5	0.6	0	0.1
vanilla_combined.163506	0	0	0	0	0	0	0	0	0	0	0	0	0	0	0	0	1.5	0	0	0	0.5	0	0	0	0	0
vanilla_combined.163507	0.4	0.8	2	0.5	0.9	1.1	0.2	0.8	0.7	1.1	0.1	0.9	1	1.3	0.2	1.2	2.3	1.5	0.1	1.1	1.2	0.4	0.5	0.4	0.6	0.7
vanilla_combined.163508	0.8	1	1.4	0.7	1	0.8	0.6	1.2	0.8	0.9	0.7	1	0.6	1.1	0.4	1	1	1.1	0.4	1.2	1.2	0.5	0.5	0.6	0.6	0.8
vanilla_combined.163509	0.1	0.1	0.1	0.1	0.1	0.6	0.1	0	0.2	0	0.1	0	0.5	0	0	0.1	0.9	0	0	0	0.4	0	0.1	0.1	0.1	0.2
vanilla_combined.16351	6.4	8.4	6.1	6.5	8.5	7.2	6.1	6.3	4.7	4.1	7.2	6	3.7	4.5	5.7	5.1	3.8	5	7.1	5.6	4.4	11.7	13.7	5.3	5.4	4.4
vanilla_combined.163510	0.6	0.8	0.8	0.8	0.8	0.9	0.9	1	0.7	1.1	1.1	1.4	0.8	1	0.9	1	0.8	0.8	1.1	0.9	0.6	0.3	0.4	0.7	0.5	0.7
vanilla_combined.163511	0.2	0.3	0.5	0.2	0.4	0.4	0.2	0.2	0.5	0.3	0.3	0.4	1.2	0.6	0.3	0.4	0.9	0.6	0.3	0.5	0.8	0.3	0.3	0.2	0.1	0.1
vanilla_combined.163512	0.3	0.4	0.7	0.4	0.4	0.4	0.3	0.5	0.3	0.6	0.3	0.6	0.6	0.5	0.5	0.4	0.4	0.6	0.3	0.6	0.4	0.2	0.3	0.3	0.3	0.2
vanilla_combined.163513	0.2	0.3	0.5	0.3	0.3	0.1	0.8	0.4	0.3	0.9	1.2	1	0.6	0.8	0.5	1	0.7	1.1	0.5	0.9	0.5	0.4	0.3	0.3	0.2	0.3
vanilla_combined.163514	0.3	0.5	1.6	0.2	0.5	0.7	0.1	0.3	0.2	0.1	0	0.1	0.3	0.2	0.1	0.4	0.4	0.4	0.2	0.6	0.5	0.1	0.2	0	0.2	0.1
vanilla_combined.163515	0.7	0.6	0.3	0.2	0.2	0.5	0.1	0	0	0	0.1	0	0	0	0.1	0.1	0.1	0	0.1	0	0.1	0.3	0	0.1	0.1	0.4
vanilla_combined.163516	0.1	0.7	0.2	0.1	0.3	0.2	0.2	0.3	0.2	0.2	0	0.1	0.1	0.1	0	0.1	0.1	0	0	0	0	0	0.6	0.1	0.1	0
vanilla_combined.163517	0.5	0.9	0.6	0.5	0.8	0.4	0.5	0.7	0.4	0.5	0.4	0.7	0.6	0.6	0.5	0.7	0.4	0.7	0.4	0.9	0.6	0.2	0.5	0.4	0.3	0.4
vanilla_combined.163518	0.4	0.3	0.4	0.5	0.5	0.3	0.3	0.3	0.2	0.5	0.3	0.4	0.3	0.4	0.3	0.4	0.4	0.7	0.4	0.5	0.4	0.1	0.2	0.3	0.3	0.3
vanilla_combined.163519	0.9	1.4	2	0.9	1.4	0.8	1.6	2.3	0.8	2	1.3	2.7	1.1	2.6	1.4	2.7	1.6	2.6	1	2.7	1.6	0.5	0.5	0.6	0.5	0.9
vanilla_combined.16352	4.9	8.7	9.1	4.2	8.2	8.8	6.7	9.8	4.6	8.3	5.4	8.2	6.4	11.9	6.5	9.4	11.1	10.5	4.1	9.3	8.4	4.6	9.6	9.1	11.3	8.9
vanilla_combined.163520	0.2	0.1	0.3	0.1	0.4	0.2	0.2	0.2	0.2	0.2	0.2	0.3	0.2	0.4	0.3	0.2	0.4	0.2	0.2	0.3	0.2	0.2	0.2	0.3	0.3	0.1
vanilla_combined.163521	0.6	0.7	0.6	0.6	0.8	0.6	0.5	0.6	0.4	0.6	0.5	0.5	0.7	0.6	0.5	0.5	0.8	0.6	0.3	0.6	0.9	0.3	0.5	0.6	0.6	0.5
vanilla_combined.163522	0.4	0.5	0.6	0.5	0.5	0.4	0.5	0.8	0.6	0.6	0.3	0.8	0.5	0.7	0.5	0.6	0.5	0.5	0.1	0.4	0.4	0.3	0.4	0.3	0.4	0.4
vanilla_combined.163523	0.1	0.5	1	0.1	0.3	6.1	0.1	0.2	0.2	0.1	0.1	0.1	0.4	0.1	0.1	0.1	0.3	0.1	0.1	0.1	0.2	0.4	0.9	0.1	0	0.1
vanilla_combined.163524	0.2	0.2	0.3	0.2	0.3	0.1	0.1	0.1	0.1	0.1	0.1	0.2	0.1	0.3	0.2	0.2	0.1	0.2	0.2	0.3	0.1	0.1	0.3	0.1	0.1	0.2
vanilla_combined.163525	0.3	0.3	0.6	0.2	0.6	0.3	0.2	0.3	0.1	0.2	0.1	0.5	0.1	0.3	0.4	0.2	0.4	0.3	0.6	0.4	0.1	0.3	0.5	0.3	0.2	0.4
vanilla_combined.163526	0.3	0.3	0.2	0.2	0.3	0.1	0.2	0.1	0.1	0.2	0.2	0.2	0.1	0.4	0.4	0.2	0.2	0.3	0.4	0.3	0.3	0.2	0	0.2	0.1	0.3
vanilla_combined.163527	0.4	0.5	0.6	0.5	0.4	1	0.3	0.2	0.1	0.1	0.4	0.3	0.7	0.5	0.6	0.5	0.4	0.8	1	0.7	0.9	0.6	0.5	0.6	0.5	0.2
vanilla_combined.163528	0.2	0.2	0.2	0.2	0.2	0.1	0.2	0.2	0.2	0.1	0.2	0.2	0.2	0.1	0.1	0.1	0.2	0.2	0.1	0.1	0.3	0.2	0.1	0.2	0.4	0.3
vanilla_combined.163529	0.2	0.3	0.4	0.3	0.3	0.2	0.3	0.2	0.2	0.5	0.2	0.2	0.3	0.3	0.4	0.4	0.6	0.5	0.2	0.5	0.4	0.2	0.3	0.3	0.7	0.2
vanilla_combined.16353	1.3	1.7	2.6	1.3	1.5	1.4	0.9	1.2	1	0.8	0.7	0.7	0.9	0.9	0.9	0.9	1.2	0.9	0.7	0.9	1	0.7	1.2	1	0.6	1
vanilla_combined.163530	0.2	0.2	0.4	0.4	0.2	0.1	0.2	0.3	0.2	0.2	0.1	0.3	0.2	0.2	0.1	0.1	0.4	0.1	0.1	0.2	0.4	0.2	0.2	0.2	0.6	0.6
vanilla_combined.163531	0.2	0.7	0.2	0.5	0.7	0.3	0.2	0.3	0.1	0.3	0.4	0.4	0.2	0.4	0.4	0.3	0.1	0.3	0.4	0.3	0.1	0.1	0.4	0.7	0.1	0.5
vanilla_combined.163532	0.6	1	2.1	0.5	1.1	0.5	0.4	0.6	0.5	0.6	0.4	0.5	0.6	0.8	0.4	0.7	0.6	0.6	0.4	0.5	0.8	0.4	0.5	0.6	0.4	0.4
vanilla_combined.163533	0.1	0.2	0.3	0.2	0.2	0.3	0.2	0.2	0.4	0.4	0.4	0.5	0.3	0.3	0.1	0.1	0.1	0.2	0.2	0.3	0.2	0.1	0.3	0.1	0.1	0.1
vanilla_combined.163534	0.9	0.9	0.5	0.3	1.3	0.8	0.6	0.7	1.6	1.8	0.1	0.3	1	0.1	0.1	0.9	0.2	0.3	0.2	0.3	0.1	0.2	0.3	0.2	0.8	0.8
vanilla_combined.163535	0.3	0.4	0.6	0.3	0.3	0.6	0.3	0.4	0.4	0.3	0.3	0.4	0.3	0.4	0.3	0.4	0.4	0.5	0.4	0.4	0.5	0.4	0.4	0.3	0.3	0.3
vanilla_combined.163536	0.1	0.1	0.3	0.1	0.1	0.1	0.2	0.1	0.1	0.5	0.3	0.5	0.2	0.3	0.3	0.4	0.3	0.2	0.2	0.3	0.2	0.1	0.1	0.1	0.2	0.1
vanilla_combined.163537	0	0	0.1	0	0.1	0.1	0.2	0.3	0.3	0.4	0.3	0.3	0.6	0.1	0.1	0.1	0.2	0	0	0.1	0	0	0.2	0.1	0.2	0.1
vanilla_combined.163538	1.1	1.2	1.6	1.1	1.1	0.8	0.8	0.7	0.4	0.7	0.5	0.7	0.5	0.8	0.7	0.7	0.5	0.9	0.6	0.8	0.7	0.8	1	0.5	0.7	0.6
vanilla_combined.163539	0.2	0.6	4.4	0.2	0.3	0.6	0.2	0.3	0.5	0.2	0.1	0.2	0.3	0.3	0.2	0.2	0.4	0.4	0.1	0.4	0.4	0.2	0.2	0.2	0.2	0.2
vanilla_combined.16354	8.7	2.2	1.1	17.1	3	1.8	16.7	2.5	1.5	1.5	9.9	1.9	1.4	1.9	6.6	1.7	1.8	1.6	10.4	1.4	1.4	17.9	10.6	7.6	15.3	12.1
vanilla_combined.163540	1.6	2	2.3	1.8	2	0.7	1.8	2.1	0.6	1.9	1.8	1.6	1.3	2.3	2	1.8	2.1	1.7	1.5	1.6	1.2	1.3	2.1	2	1.1	1.6
vanilla_combined.163541	0.2	0.4	0.9	0.2	0.3	0.3	0.2	0.3	0.1	0.4	0.2	0.3	0.3	0.3	0.2	0.2	0.2	0.3	0.2	0.1	0.1	0.3	0.3	0.1	0.4	0.2
vanilla_combined.163542	0.2	0.2	0.3	0.2	0.2	0.1	0.2	0.3	0.1	0.2	0.2	0.3	0.2	0.4	0.3	0.3	0.3	0.4	0.2	0.3	0.2	0.3	0.1	0.3	0.3	0.4
vanilla_combined.163543	2.8	2.7	1.3	0.8	3.8	2.3	1.7	3	5.6	6	0.5	1.5	4.1	0.7	0.3	3.1	0.8	0.9	0.9	0.7	0.4	0.7	0.9	1.2	2.8	1.7
vanilla_combined.163544	3.8	4.1	1.8	1.4	5.1	2.8	2.3	4	6.7	8.3	0.8	1.6	4.9	0.5	0.5	4.1	1.3	1.8	1.2	1.3	0.3	0.7	1.1	1.5	3.8	2.6
vanilla_combined.163545	10.5	8.8	5.8	2.4	11.8	6.5	4.6	7.5	13.3	17.5	1.3	2.5	11.5	0.7	0.7	7	2.7	3.2	2.1	1.4	0.4	1.6	2.1	3	5.8	3.3
vanilla_combined.163546	2.7	2.4	1.5	0.9	3.2	1.9	1	2.2	3.8	4.5	0.2	0.9	2.9	0.4	0.3	1.9	0.6	1.1	0.7	0.5	0.2	0.6	0.5	0.8	1.6	0.9
vanilla_combined.163547	0.1	0.1	0.4	0.1	0.3	0.1	0	0.2	0.1	0.2	0.1	0.1	0.2	0.1	0.1	0.4	0.2	0.3	0	0.2	0	0.3	0.3	0	0.1	0.7
vanilla_combined.163548	5	5.3	4.9	6.2	7.4	8.2	6.5	6.8	7.8	5.7	8.4	7.9	5.9	5.6	7	6.8	4.7	5.5	9.6	7.6	5.6	5.6	6.1	5.2	6.8	6.1
vanilla_combined.163549	0.5	0.5	0.3	0.4	0.3	0.3	0.4	0.2	0.1	0.3	0.2	0.3	0.2	0.3	0.2	0.4	0.2	0.3	0.2	0.3	0.1	0.2	0.4	0.3	0.1	0.2
vanilla_combined.16355	2.3	2.5	3.1	2.6	2.7	1.8	2.5	2.6	1.4	3.2	3.2	2.7	2.6	3.4	2.9	2.6	3.4	3.6	2.7	2.8	3.5	1.8	2	3.3	2.7	2.8
vanilla_combined.163550	0.1	0.1	0.3	0.2	0.1	0.1	0.2	0.3	0.2	0.3	0.4	0.6	0.2	0.4	0.3	0.2	0.2	0.4	0.1	0	0.2	0.2	0.2	0.1	0.3	0.1
vanilla_combined.163551	0.7	0.3	0.3	0.9	0.6	0.4	0.3	0.2	0.1	0.1	0.1	0.1	0	0.1	0.2	0.3	0.1	0.1	0.3	0.5	0.4	0.3	0.5	0.4	0.1	0.3
vanilla_combined.163552	0.5	0.5	0.9	0.2	1	1	0.4	0.6	1.3	1.1	0.3	0.3	1.3	0.2	0.1	0.4	1.1	0.3	0.1	0.3	0.4	0.7	0.5	0.3	0.9	0.3
vanilla_combined.163553	0.1	0	0	1	0.2	1	0.6	0	2.1	0	0.1	0.2	0.2	0	0	0	0	0	0.2	0	0	0.1	1.9	0.1	0	0.1
vanilla_combined.163554	0.6	0.4	1.4	0.4	0.3	0.4	0.3	0.2	0.3	0.1	0.1	0.1	0.1	0.2	0.2	0.1	0.1	0.2	0.1	0.3	0.1	0.1	0.1	0	0	0.1
vanilla_combined.163555	0.5	2.5	2.6	0.5	3.6	0.9	0.6	3.4	0.9	1.7	0.7	1.1	1.2	1.6	0.5	0.9	1.3	1.5	0.3	1	0.8	0.5	0.5	0.5	0.4	0.5
vanilla_combined.163556	0.1	0.2	0.4	0.2	0.2	0.2	0.1	0.2	0.1	0.2	0.1	0.1	0.1	0.2	0.2	0.2	0.1	0.3	0.1	0.1	0.1	0.1	0.1	0	0.1	0
vanilla_combined.163557	11.1	2.7	2	3.2	3.4	1.4	5.4	2.6	4.2	5.2	1.2	1	5	0.3	0.8	2.2	0.7	1	1.8	0.7	0.1	7.5	3.2	3.8	22.4	7.1
vanilla_combined.163558	0.8	0.1	0	1	0	0.3	0.6	0	0.4	0.1	0.2	0.1	0.3	0	0.5	0	0.2	0.2	0	0	0.1	2.5	1.7	0.2	0	0.2
vanilla_combined.163559	0.3	0.3	0.5	0.2	0.2	0.4	0.1	0.4	0.1	0.5	0	0.4	0.3	0.4	0.4	0.1	0.3	0.1	0	0	0.1	0.4	0.3	0.1	0.2	0.1
vanilla_combined.16356	14.7	18.4	26.7	14.2	19.5	17.4	14.8	17.8	14.8	17.6	17.9	16.6	20.2	17.9	16.2	15.9	16.4	20.1	23.3	18.9	21.4	10	12.2	14.3	7.8	10.6
vanilla_combined.163560	0.4	0.5	0.3	0.2	0.6	0.2	0.3	0.5	0.3	0.6	0.4	0.6	0.4	0.6	0.1	0.4	0.4	0.7	0.5	0.6	0.3	0.2	0.2	0.4	0.5	0.3
vanilla_combined.163561	0.1	0.1	0.1	0.1	0.2	0.4	0.1	0.1	0.1	0.3	0.3	0.6	0.1	0.3	0.5	0.6	0.2	0.4	0.9	1.9	0.5	1.3	1.6	0.8	0.1	0
vanilla_combined.163562	0.1	0.2	0.2	0.1	0.1	0.1	0.2	0.4	0.2	0.6	0.2	0.5	0.4	0.2	0.1	0.1	0.1	0	0.1	0	0	0	0.1	0.1	0.1	0.2
vanilla_combined.163563	0.5	0.7	0.9	0.6	0.8	0.6	0.4	0.8	0.4	0.4	0.3	0.7	0.4	0.6	0.4	0.4	1.1	0.5	0.3	0.5	0.9	0.3	0.3	0.3	0.5	0.4
vanilla_combined.163564	0.2	0.1	0.3	0.2	0.3	0.3	0.1	0.4	0.3	0.6	0.4	0.5	0.6	0.3	0.3	0.2	0.4	0.2	0.2	0.1	0.1	0.1	0.1	0.3	0.3	0.3
vanilla_combined.163565	0.2	0.1	0.4	0.2	0.2	0.3	0.2	0.4	0.2	0.3	0.2	0.4	0.3	0.5	0.6	0.3	0.4	0.6	0.4	0.2	0.4	0	0	0.1	0.5	0.4
vanilla_combined.163566	0.1	0.2	0.6	0.4	0.3	0.3	0.4	0.3	0.1	0.5	0.4	0.5	0.4	0.4	0.1	0.2	0.3	0.5	0.2	0.4	0.7	0.2	0.1	0.1	0.2	0.3
vanilla_combined.163567	0	0	0.2	0.1	0.1	0.2	0.1	0.1	0.2	0	0	0.1	0.2	0	0	0.1	0.7	0.3	0.1	0.1	0.2	0.1	0.1	0.1	0	0
vanilla_combined.163568	0.2	0.1	0	0.2	0.1	0.1	0.1	0.1	0.3	0	0.1	0	0.5	0	0.1	0.1	0.5	0.1	0.1	0.1	0.7	0.2	0.3	0.1	0.1	0.1
vanilla_combined.163569	0	0	0	0	0	0.6	0	0	0	0	0	0	0	0	0	0	0	0	0	0	0	0.2	4.4	0.1	0	0
vanilla_combined.16357	0.6	0.6	1.1	0.7	0.6	0.3	0.7	0.9	0.4	0.9	0.6	0.9	0.6	0.8	0.5	0.6	0.6	0.9	0.4	0.6	0.4	0.3	0.4	0.4	0.2	0.3
vanilla_combined.163570	28.6	38.5	9.4	17.1	24.2	10.9	14.5	24	15.6	23.9	11.1	32.8	39.7	33.2	11.7	39.7	76.3	55.6	16.6	53.8	105.2	6.5	8.7	26.4	3.4	12.1
vanilla_combined.163571	0.4	0.7	0.9	0.6	0.6	0.4	0.3	0.3	0.2	0.6	0.3	0.5	0.1	0.4	0.5	1.1	0.2	1.3	0.5	1.2	0.3	0.1	0.3	0.4	0.4	0.3
vanilla_combined.163572	0.5	0.8	1.5	0.4	0.9	1.7	0.6	0.7	1.9	0.8	0.8	1.1	1.1	1	1	1.1	1.4	1.1	1.1	1	2.2	0.4	0.6	0.8	0.6	0.6
vanilla_combined.163573	0.2	0.3	0.5	0.2	0.4	0.2	0.2	0.4	0.2	0.4	0	0.4	0.3	0.3	0.2	0.4	0.1	0.4	0.1	0.3	0.2	0.2	0.4	0.1	0.2	0.2
vanilla_combined.163574	1.9	1.6	1.4	0.3	2.5	1.2	0.7	1.3	1.9	3.6	0.3	0.6	1.7	0.3	0.1	1.8	0.7	2.9	1.9	1.2	0.1	1.3	1.5	2.2	4.1	0.8
vanilla_combined.163575	2.4	3.5	6.3	3.3	3.7	3.4	3.4	4.6	2.2	6	5.6	6.4	6	7.3	5.4	6.9	6.9	9	6.8	8.2	9.6	3.3	3.8	4.1	2.7	3.4
vanilla_combined.163576	0.5	1	1	0.4	1	0.1	0.2	0.3	0.2	0.2	0.2	0.2	0.3	0.3	0.3	0.4	0.1	0.3	0.1	0.5	0.3	0.5	0.8	0.3	0	0
vanilla_combined.163577	0.1	0.1	0.2	0	0.1	0.2	0.2	0.1	0.2	0.1	0.1	0.1	0.3	0.1	0	0.1	0.5	0.1	0	0	0	0.5	0.4	0.2	0.4	0.3
vanilla_combined.163578	0.4	0.6	0.7	0.3	0.3	0.4	0.4	0.3	0.2	0.3	0.3	0.4	0.2	0.5	0.4	0.6	0.4	0.6	0.2	0.3	0.2	0.1	0.2	0.2	0.3	0.3
vanilla_combined.163579	0.4	0.5	0.5	0.7	0.3	0.2	0.7	0.5	0.2	0.5	0.5	0.7	0.4	0.5	0.4	0.5	0.4	0.4	0.2	0.3	0.1	0.2	0.3	0.3	0.4	0.2
vanilla_combined.16358	0.5	0.6	1.4	0.4	0.6	0.5	0.3	0.5	0.4	0.2	0.2	0.2	0.5	0.2	0.3	0.2	0.3	0.3	0.3	0.2	0.1	0.1	0.2	0.2	0.1	0.2
vanilla_combined.163580	4.2	3.5	2.7	1	4.9	2.5	2.1	3.9	6	8.6	0.8	1.7	4.8	0.5	0.4	3.4	0.8	1.5	1.1	1	0.4	0.7	1	1	3.5	2.4
vanilla_combined.163581	0.3	2.2	1.2	0.1	3.9	0.6	0.1	2.5	0.5	0.1	0	0	0.2	0	0	0	0	0	0	0	0.1	1.8	1.7	0.2	0	0
vanilla_combined.163582	0.4	0.2	0.5	0.4	0.3	0.4	0.2	0.2	0.2	0.3	0.4	0.3	0.2	0.2	0.5	0.2	0.3	0.2	0.1	0.3	0.3	0.3	0.2	0.5	0.6	0.4
vanilla_combined.163583	0	0.1	0.1	0	0.1	0.1	0	0.1	0	1	0	0.1	0.2	0.6	0	0.1	0.1	0.5	0	0.1	0.1	0	0	0	0.1	0
vanilla_combined.163584	0.6	0.8	0.7	0.3	0.8	1	0.3	0.9	1.6	1.3	0.3	0.3	1.1	0.2	0.2	0.4	1.1	0.3	0.3	0.3	0.4	0.7	0.6	0.5	1	0.3
vanilla_combined.163585	11.9	11	5.4	3	13.5	7.8	6.5	10.9	18.2	24.1	0.9	3.8	15.3	0.9	0.8	11.3	3.8	4.9	3.5	2.4	1	1.4	3.1	4.9	9.8	4
vanilla_combined.163586	0	0	0.1	0	0.1	0.2	0.1	0.2	0.2	0.7	0.1	0	0.2	0.1	0.1	0.1	0.4	0	0	0	0.1	0.1	0.1	0.1	0.2	0.3
vanilla_combined.163587	0.5	0.5	0.6	0	0.9	0.6	0.2	0.5	0.1	0.1	0.3	0.3	0.3	0.5	0	1.2	0.5	1	0.9	0.7	0.2	0.4	0.9	0.5	0.5	0.5
vanilla_combined.163588	1	1	0.1	0.5	0.6	0.3	0.8	0.9	0.5	0.6	0.6	0.8	0.3	0.6	0.5	0.5	0.6	0.4	0.3	0.4	0.7	0.8	0.3	0.7	0.2	1
vanilla_combined.163589	2.1	1.4	0.8	2.3	1.1	0.5	1.9	1.2	0.3	0.8	2.3	1	0.5	0.8	2.2	0.8	0.7	0.5	3.1	0.6	0.5	3.2	2.7	3	4.8	3.3
vanilla_combined.16359	0.4	0.6	0.6	0.4	0.6	0.9	0.9	0.4	0.7	0.4	1.7	0.6	0.6	0.8	2.3	0.9	0.9	0.9	3.3	1	1	0.4	0.3	0.7	0.3	1.8
vanilla_combined.163590	6.2	5.8	3.7	1.7	7.8	3.9	3.5	6.1	8.9	12	0.9	2.2	7.3	0.7	0.7	5.1	1.6	3.7	2.6	1.8	0.4	1.4	1.6	2.4	7.7	3.9
vanilla_combined.163591	2.1	2.3	1.2	0.8	2.6	1.7	1.3	2.2	3.8	4.2	0.4	1.3	2.8	0.6	0.4	2.3	0.9	1.2	1.2	0.9	0.1	0.8	0.8	1.1	2.8	2.2
vanilla_combined.163592	0.1	0.1	0.1	0.1	0.1	0.1	0.1	0.2	0.1	0.1	0.1	0.2	0.2	0.2	0.1	0.2	0.1	0.3	0	0.1	0.1	0.1	0.1	0	0.1	0.1
vanilla_combined.163593	1.4	2.1	2	1.8	1.4	3.1	2.4	3.4	3.3	3	2.7	3.4	3.2	3.7	3.2	2.5	3.4	2.7	3.6	1.9	3.6	2.4	2.1	2.5	1.1	1.6
vanilla_combined.163594	5	6.4	9.1	5.6	6.5	5.1	5.1	6.6	3.8	5.9	5.6	6.2	5.9	5.4	5	5.5	5.4	4.5	5.3	5	4.9	6.1	6.6	5	4.1	5.1
vanilla_combined.163595	0	0	0	0	0	0	0	0	0	0	0	0	0	0	0	0	0	0	0	0	0	0	0	0	0	0
vanilla_combined.163596	0.3	0.3	0.4	0.4	0.2	0.3	0.4	0.7	0.2	1	0.2	0.4	0.3	0.7	0.2	0.3	0.4	0.5	0.2	0.2	0.3	0.2	0.3	0.2	0.6	0.4
vanilla_combined.163597	0	0.1	0	0	0.1	0.1	0.1	1.2	0	0.7	0	0	0	0.1	0	0	0	0	0	0.1	0	0	0.2	0	0.1	0
vanilla_combined.163598	6.9	4.1	1	7.3	5	2.5	6.2	3.8	2	1.3	5.3	2.7	0.4	1.3	5.6	1.1	0.5	1	5.3	1	0.4	6.8	4.3	3.2	2.9	4.7
vanilla_combined.163599	0.9	2.4	1.7	0.9	1.7	2.2	0.7	1.4	1.4	1.5	1.4	1.9	1.2	1.3	1.1	1.2	1.6	1.1	0.8	0.7	2.2	0.9	1.5	1.2	2.9	1.2
vanilla_combined.1636	5.6	8.1	9.3	5.3	6.6	6.4	7.6	9.3	5.5	9.8	7.2	12	8.1	10.1	6.5	9.1	9	8.9	5.1	8	8.2	3.8	5.7	5.3	3.4	5
vanilla_combined.16360	1	1.6	2.7	0.7	1.4	0.7	0.9	1.2	0.4	0.6	0.4	0.8	0.4	0.6	0.4	0.6	0.5	0.8	0.4	0.8	0.6	0.9	1.2	0.2	0	0.1
vanilla_combined.163600	0.5	0.1	0.5	0.6	0.3	0.4	0.2	0.2	0.1	0.2	0.2	0.2	0	0.2	0.3	0.3	0.3	0.3	0	0.2	0.1	0.5	0.4	0	0.1	0.2
vanilla_combined.163601	11.2	9.9	6.5	2.8	14.1	8.2	5	9.2	17.7	19.9	1.3	2.6	13.3	1	0.8	8.7	3.4	4.7	3.3	1.6	0.4	1.4	2.3	3.5	7.1	3.8
vanilla_combined.163602	0.3	0.5	0.1	0.2	0.1	1.5	0.1	0.4	0.3	0	0.1	0.4	0	0	0.1	0	0	0	0	0.1	0.1	1.5	3.2	0	0	0.1
vanilla_combined.163603	1.1	1.5	2	1.5	2	3.9	1.3	1.9	2.3	1.5	1.7	1.9	1.8	2	1.8	1.8	2.1	3.2	2.1	2.6	2.2	2.3	2.8	1.4	1.3	1
vanilla_combined.163604	0.7	0.4	1	0.4	0.4	0.9	0.2	0.4	0.5	0.3	0.5	0.4	0.5	0.3	0.5	0.4	0.5	0.8	0.8	0.5	0.6	0.5	0.5	0.3	0.6	0.5
vanilla_combined.163605	5.1	8.7	4.1	5.3	8.2	1.3	4.3	6	1.7	3.8	1.2	4.9	2.1	3.6	1.7	4.6	2.6	3.1	1.4	4.9	2.5	6.3	7.1	5.9	2	7
vanilla_combined.163606	3.8	3.5	3.6	3.3	3.6	3.3	0.6	1.5	0.9	0.8	0.9	1.2	0.9	1.3	0.7	1.7	1	2	1.3	2	0.8	1.1	0.7	1	0.3	0.8
vanilla_combined.163607	0.4	0.4	0.6	0.5	0.4	0.3	0.2	0.2	0.2	0.1	0.1	0.2	0.1	0.3	0.2	0.4	0.2	0.1	0.2	0.2	0.2	0.1	0.2	0.2	0.3	0.4
vanilla_combined.163608	0	1	1.1	0	0.2	7.3	0	0.1	4.4	0	0	0	0.1	0	0	0	0	0	0	0	0	0	0.5	0	0	0
vanilla_combined.163609	0.2	0.3	0.6	0.2	0.6	0.2	0.2	0.4	0.3	0.4	0.3	0.4	0.2	0.2	0	0.4	0.3	0.4	0.1	0.2	0.1	0	0.3	0.1	0	0.2
vanilla_combined.16361	5.8	6.9	6.4	6.1	6.3	6.4	5.8	5.9	4.2	6.1	6.3	5.9	6.5	7.1	6	5.9	8.4	6.7	6.4	6.4	9.4	4.4	5.5	7.6	4.8	7.7
vanilla_combined.163610	1.2	0.8	1.1	1.2	0.8	0.1	0.6	1.1	0	0	0.1	0	0	0	0	0	0	0	0	0	0	0.3	0.7	0.7	0.2	0
vanilla_combined.163611	0.1	0.2	0.1	0	0.1	0.1	0.2	0.6	0.3	0.4	0.3	0.8	0.5	0.5	0.2	0.4	0.6	0.3	0.3	0.4	0	0.2	0.2	0.1	0.2	0.2
vanilla_combined.163612	1.2	1	0.7	1	1.1	1	1.5	1.1	0.4	1.3	2.4	2.1	0.5	2.6	2.2	2.1	1.1	1.4	1.8	1.4	2	0.7	1	1	0.7	1.3
vanilla_combined.163613	0.4	0.6	0.8	0.4	0.8	0.3	0.6	0.4	0.5	0.4	0.2	0.6	0.3	0.6	0.1	0.5	0.4	0.5	0.2	0.8	0.2	0.3	0.5	0.2	0.2	0.2
vanilla_combined.163614	1	0.8	1	1.3	0.8	1.1	1	0.8	0.7	0.6	1.5	0.6	0.5	0.6	1	0.7	0.4	0.4	1.3	0.5	0.5	2	1.9	1.1	1.1	0.9
vanilla_combined.163615	0.6	0.4	5.9	0.6	1.3	0.6	0.4	0.3	0.1	0.4	0.6	0.4	0.5	0.5	0.6	0.4	0.8	0.7	0.3	1.4	0.5	0	0.3	0.4	0.2	0.3
vanilla_combined.163616	2.6	2.5	2.5	2	2.1	4	2.7	2.7	3.8	2.8	2.8	3.8	2.8	3.7	3.7	4	4.6	3	2.7	3.2	5.1	1.4	1.7	3.3	2.2	4.5
vanilla_combined.163617	0.2	0.6	0.4	0.5	0.3	0.5	0.4	0.5	0.5	0.7	0.3	0.6	0.4	0.7	0.5	0.5	0.5	0.8	0.6	0.8	0.6	0.4	0.3	0.3	0.2	0.2
vanilla_combined.163618	1.1	1.1	1.6	1.4	1	0.3	0.8	1	0.4	0.9	0.6	0.8	0.9	0.9	0.9	1	1.2	0.7	1.1	0.9	0.8	1	1.2	1.1	0.5	0.8
vanilla_combined.163619	0.2	0.3	0.3	0.3	0.2	0.3	0.2	0.3	0.2	0.2	0.1	0.4	0.3	0.3	0.1	0.2	0.1	0.2	0	0.2	0.2	0	0.2	0.1	0.1	0.1
vanilla_combined.16362	260.9	80.4	69.2	114.2	46.5	6.5	101.1	27.1	4.8	1	7.3	0.5	0.2	0.1	0.6	0	0	0.1	0.7	0.1	0.2	116	69.7	3.5	1.9	1.4
vanilla_combined.163620	0.2	0.3	0.1	0.2	0	0.1	0.2	0.2	0.1	0.3	0	0.1	0.1	0.1	0.2	0.1	0	0.1	0	0	0.4	0.3	0.2	0	0.1	0.2
vanilla_combined.163621	2.4	1.5	1.1	2.4	1.4	2.3	1.6	1.2	1.5	0.7	1.3	1.1	0.8	0.9	1.6	1	0.8	1.3	2.2	1.4	1.2	3.9	2.7	1.5	1.9	1.3
vanilla_combined.163622	0.4	0.5	0.6	0.3	0.4	0.4	0.5	0.4	0.7	0.4	0.3	0.4	0.7	0.3	0.5	0.3	0.5	0.3	0.4	0.1	0.4	0.5	0.5	0.7	0.7	0.5
vanilla_combined.163623	1.5	0.6	0.6	1.5	0.8	0.1	1.3	0.4	0.2	0	0.3	0.1	0	0	0.3	0	0	0	0.1	0.2	0	0.8	0.6	0.1	0	0
vanilla_combined.163624	4.1	3.8	0.7	5.7	5.9	1.8	6.9	4.8	1.7	3.9	9.3	6.9	1.1	4.3	9.9	6.5	1.5	8	14.1	12.7	2.2	1.5	3.9	1.8	1.7	7.4
vanilla_combined.163625	0.1	0.1	0.4	0.2	0.2	0	0.1	0.2	0.1	0.1	0.1	0.1	0.1	0.3	0.2	0.3	0.2	0.4	0.1	0.3	0.2	0.1	0.1	0.2	0.1	0.1
vanilla_combined.163626	0.3	0.3	0.4	0.2	0.3	0.2	0.2	0.3	0.1	0.5	0.2	0.2	0.2	0.4	0.5	0.7	0.2	0.1	0.2	0.5	0.1	0.3	0.4	0.1	0.2	0.1
vanilla_combined.163627	0.3	0.5	0.5	0.2	0.4	0.4	0.3	0.4	0.2	0.3	0.3	0.8	0.4	0.4	0.1	0.8	0.5	0.3	0.4	0.5	0.3	0	0.1	0.2	0.1	0.4
vanilla_combined.163628	3.5	3	3	0.9	3.8	2.4	1.4	2.4	4.6	7.2	0.4	0.8	5	0.3	0.3	2.5	0.8	1.5	1.1	0.5	0.4	0.6	0.8	1.4	2.4	1
vanilla_combined.163629	0.1	0.2	0.3	0.1	0.1	0.2	0.1	0.1	0.1	0.1	0.1	0.1	0.1	0.1	0.1	0.1	0.1	0.1	0.1	0	0.1	0	0.1	0.1	0.1	0
vanilla_combined.16363	29.5	42.5	50.3	33.4	47	61.1	33.6	44.7	50.8	48.1	45.1	43.9	41.2	50.3	45.8	44.2	46.9	56.5	48.4	57.8	58.9	32	32.6	40	19.6	24
vanilla_combined.163630	1.1	2	0.4	0.8	1.2	0.4	0.8	0.5	0.6	0.5	0.6	0.5	0.3	1.1	0.6	0.4	0.5	0.8	0.6	0.2	0.5	1.4	2.6	1.6	0.3	0.6
vanilla_combined.163631	1.3	2	3	1.4	1.5	1.9	1.9	2.5	1.9	2	1.6	2.1	2.5	2.2	1.5	1.8	1.8	2.4	0.6	1.6	1.4	1.3	1.7	1.4	1.8	1.2
vanilla_combined.163632	1	1.4	0.9	0.5	1.5	1.1	0.8	1	0.9	0.9	0.7	0.6	0.5	0.7	0.6	0.6	1	1.2	1.3	1.5	2	1	0.6	0.5	0.4	0.7
vanilla_combined.163633	0.2	0.4	0.6	0.2	0.3	0.3	0.1	0.2	0.2	0.2	0.1	0.2	0.1	0.2	0.2	0.2	0.2	0.3	0.1	0.2	0.2	0.1	0.2	0.3	0.2	0.3
vanilla_combined.163634	8.5	9.7	13.3	9.4	8.6	9	9.4	10.2	7.9	13	11.9	13.1	11.5	15.3	11.4	11.3	15.6	14.6	10.9	11	15.4	6	5.4	11.2	7.4	9
vanilla_combined.163635	0.4	0.4	0.7	0.5	0.4	0.4	0.6	0.7	0.6	0.6	0.8	0.6	0.9	0.9	1	0.9	1	1	0.8	0.7	0.7	0.5	0.7	0.7	0.5	0.5
vanilla_combined.163636	0.3	0.1	0.8	0.2	0.3	0.2	0.4	0.2	0.2	0.1	0.2	0.1	0.3	0	0.1	0	0.2	0.1	0.2	0	0.2	0.5	0.6	0.1	0.2	0
vanilla_combined.163637	0.1	0.1	0.2	0	0.1	0.1	0.1	0.1	0	0.3	0.1	0.2	0.1	0.2	0.1	0.2	0.1	0.1	0.1	0.1	0.1	0	0	0.1	0.1	0.1
vanilla_combined.163638	0.2	0.3	0.7	0.3	0.3	0.3	0.2	0.3	0.2	0.2	0.2	0.2	0.2	0.2	0.1	0.1	0.2	0.3	0.1	0.2	0.2	0.2	0.2	0.2	0.2	0.2
vanilla_combined.163639	0.9	1.2	1.5	1	1	0.9	0.7	1.2	1	0.8	0.7	1	1	1.1	0.9	1.2	1	1.1	0.8	1.1	0.9	0.9	1.4	0.9	0.5	0.7
vanilla_combined.16364	47.4	55.6	74.5	49.6	51.3	17.2	41.4	46.4	16.1	57.2	57.6	72.2	47.5	71.3	59	77.3	56	62.4	58.5	72.8	56.3	28.3	33.2	51.7	23.4	33.3
vanilla_combined.163640	0.5	0.5	0.8	0.5	0.4	0.4	0.4	0.5	0.6	0.5	0.2	0.7	0.6	0.5	0.4	0.4	0.5	0.2	0.2	0.4	0.3	0.2	0.3	0.4	0.7	0.6
vanilla_combined.163641	0.3	0.3	0.3	0.7	0.3	0.6	0.6	1.2	0.7	0.5	0.7	0.5	1.2	0.7	0.5	0.5	0.9	0.2	0.6	0.3	0.6	0.5	0.5	1.1	0.7	0.4
vanilla_combined.163642	0.3	0.1	0.2	0.4	0.3	0.1	0.1	0.2	0.1	0.2	0.1	0.1	0	0.2	0.1	0.3	0.3	0	0	0.4	0.6	0.2	0.2	0.2	0.3	0.3
vanilla_combined.163643	0	0.1	0.1	0	0	0.1	0	0	0.4	0	0	0	0.9	0	0	0.1	0.1	0	0	0	0	0	0	0	0.1	0
vanilla_combined.163644	1.7	1.8	1.7	0.5	2.4	1.5	1.1	1.7	4	5.9	0.4	0.8	3.1	0.3	0.4	2.4	0.7	0.7	0.5	0.6	0.1	0.4	0.7	0.7	2.2	1.6
vanilla_combined.163645	0	0.1	0.1	0	0.1	0	0.1	0	0	0.1	0	0	0.1	0.1	0.1	0.1	0	0.1	0.1	0.1	0	0	0.1	0	0	0.1
vanilla_combined.163646	2.9	2.9	1.3	0.8	3.3	2	1.8	2.7	4.1	5.6	0.4	1	3.2	0.4	0.3	2	0.9	1	0.6	0.9	0.2	0.5	0.7	1.1	2.5	1.5
vanilla_combined.163647	0.6	0.8	0.2	0.3	0.6	0.4	0.3	0.3	0.3	0.2	0.2	0.2	0.1	0.2	0.2	0.2	0.1	0.2	0.2	0.2	0.1	0.6	0.8	0.5	0.1	0.4
vanilla_combined.163648	0.5	0.8	0.3	0.2	0.7	0.6	0.1	0.4	1	1.1	0.1	0.3	0.6	0.1	0.1	0.7	0.1	0.3	0.1	0.1	0.1	0.2	0.2	0.3	0.6	0.3
vanilla_combined.163649	0.3	0.2	0.6	0.3	0.3	0.3	0.2	0.2	0.2	0.1	0.2	0.2	0.2	0.3	0.2	0.2	0.4	0.3	0.1	0.2	0.2	0.2	0.3	0.3	0.3	0.2
vanilla_combined.16365	0.1	0.1	0	0.5	0.1	0.1	2.7	0.9	0.2	2.7	12.9	7	0.4	4.4	29.7	7	1.2	2.1	17.6	5.1	0.6	6.5	3.5	1.2	2.3	13.4
vanilla_combined.163650	0.2	0.3	0.1	0.3	0.1	0	0.1	0.3	0.1	0.2	0.1	0.1	0.1	0.2	0.1	0.1	0.3	0.3	0.2	0.1	0.2	0.1	0.2	0.4	0.4	0.3
vanilla_combined.163651	12.7	12.5	25.5	11.3	11.2	7.1	12.5	12.5	6.5	17.2	13.4	13.3	13	17	14.2	14.8	15.9	17.1	20	16	15	13.6	12.2	14.7	10.5	11.7
vanilla_combined.163652	1.4	1.3	0.9	0.6	1.5	1.4	1.1	2	3.8	4.5	0.4	1	2.8	0.3	0.3	2	0.7	1.2	0.9	0.3	0.1	0.4	0.6	1	3	1.3
vanilla_combined.163653	0.3	0.2	0.3	0.2	0.2	0.1	0.2	0.2	0.2	0.5	0.1	0.2	0.4	0.3	0.2	0.2	0.3	0.4	0.2	0.6	0.2	0.2	0.2	0.1	0.2	0.1
vanilla_combined.163654	0.3	0.2	0.2	0.2	0.3	0.2	0.1	0.3	0.2	0.2	0.1	0.4	0.5	0.1	0.2	0.2	0.2	0.2	0.2	0.1	0.1	0.3	0.1	0.2	0.2	0.4
vanilla_combined.163655	1.4	0.9	1	0.9	0.9	0.9	1.7	1.2	1.2	0.7	1.1	0.6	1.1	0.4	0.4	0.6	0.4	0.6	1	0.6	0.5	0.6	0.6	0.3	0.2	0.4
vanilla_combined.163656	0.6	0.5	1.4	0.2	0.6	0.5	0.2	0.2	0.1	0.3	0.2	0.4	0.2	0.5	0.2	0.3	0.5	0.8	0.2	0.4	0.6	0.1	0.2	0.3	0.3	0.2
vanilla_combined.163657	0.1	0.2	0.3	0.1	0.2	0.2	0.1	0.2	0.1	0.1	0.1	0.1	0.2	0.1	0.1	0.1	0.2	0.1	0.1	0.1	0.2	0.1	0.1	0.1	0.1	0.1
vanilla_combined.163658	0.4	0.5	0.6	0.4	0.7	0.4	0.3	0.4	0.1	0.4	0.3	0.3	0.3	0.5	0.5	0.5	0.5	0.5	0.4	0.7	0.5	0.5	0.5	0.5	0.4	0.2
vanilla_combined.163659	0.6	0.5	0.2	0.4	0.6	0.4	0.3	0.2	0.4	0.1	0.2	0.1	0	0.2	0.2	0.1	0.1	0	0.6	0.2	0.1	1.1	2.6	0.8	0.1	0.4
vanilla_combined.16366	2.2	1.4	1.1	3	1.8	5.3	3	1.7	2.8	1.6	2.4	2.8	3.3	3.9	3.1	4.8	3.4	5.3	4.1	6	4.4	1.8	2.8	3.2	0.7	1.4
vanilla_combined.163660	0.7	1.2	0.4	0.3	0.8	0.8	0.2	1	0.6	0.6	0.1	2	1	0.6	0.1	1.5	3.6	0.8	0	1.9	7.4	0.5	0.3	0.3	0	0.1
vanilla_combined.163661	0.2	0.2	0.2	0.2	0.1	0.1	0.4	0.3	0.1	0.2	0.3	0.4	0.4	0.2	0.2	0.3	0.3	0	0.2	0	0.1	0.3	0.1	0.2	0.5	0.1
vanilla_combined.163662	0.1	0.2	0.5	0.1	0.2	0.4	0.1	0.3	0.5	0.2	0.1	0.1	0.4	0.1	0.1	0.1	0.3	0.4	0.1	0.2	0.4	0.3	0.2	0.2	0.4	0.2
vanilla_combined.163663	0.5	0.3	0.5	0.1	0.3	0.2	0.2	0.4	0.3	0.5	0.2	0.7	0.6	0.3	0.1	0.4	0.2	0	0	0.3	0	0.1	0.3	0.4	0.6	0.4
vanilla_combined.163664	2.7	3	3.4	1.3	4.4	6.4	1.5	3	7.6	3.7	1.1	1.5	5.5	1	0.8	2	3.4	2.1	1.5	1.4	2.7	3.1	3	1.6	4.4	1.8
vanilla_combined.163665	0.1	0.1	0.1	0.1	0.1	0	0.2	0.3	0	0.2	0.4	0.4	0.1	0.4	0.3	0.4	0.2	0.5	0.2	0.2	0.1	0.1	0.2	0.1	0.1	0.1
vanilla_combined.163666	0.5	0.4	0.2	0.3	0.4	0.1	0.3	0.2	0.1	0.2	0.3	0.2	0.1	0.3	0.3	0.2	0.2	0.3	0.3	0.3	0.1	0.3	0.4	0.2	0.1	0.2
vanilla_combined.163667	3.2	3.3	1.5	1.2	4.6	2.1	2.3	3.6	5.3	5.6	0.4	1.5	4	0.5	0.5	2.7	0.9	1.6	1.4	1.1	0.1	1	1	1.2	3.8	2.3
vanilla_combined.163668	0.1	0.2	0.3	0.1	0.1	0.3	0.1	0.2	0.2	0.2	0.2	0.1	0.1	0.1	0.1	0.2	0.2	0.1	0.2	0.2	0.2	0.1	0.3	0.2	0.2	0.1
vanilla_combined.163669	0.4	0.3	0.3	0.5	0.2	0.3	0.6	0.3	0.2	0.4	0.6	0.6	0.4	0.3	0.4	0.5	0.4	0.2	0.3	0.2	0.3	0.2	0.2	0.4	0.5	0.4
vanilla_combined.16367	0.6	0.5	1.5	0.6	0.6	0.4	0.5	0.5	0.4	0.4	0.4	0.5	0.5	0.5	0.4	0.3	0.7	0.6	0.4	0.6	0.8	0.4	0.5	0.7	1	0.7
vanilla_combined.163670	10.1	13.6	13.9	8.2	11.1	3.2	11.2	13	4.7	13	9.5	12.8	9	15.8	12.9	14.6	13.9	16.8	9.5	13.8	12.2	5.7	6.7	9.9	8	10.1
vanilla_combined.163671	18.4	22.1	26.5	22.1	25.8	34	21.1	20.1	23.1	29.2	24.6	30.6	31.1	45.2	33.1	38.4	45.9	73.4	42.2	60.6	81	9.1	12	19.2	3.9	15.1
vanilla_combined.163672	2.6	2.5	1.7	2.9	2.4	1.7	4.1	3.5	1.8	3.6	5	3.6	2.7	3	4.1	3.1	3	2.2	5.2	3	2.9	4	3.5	2.8	5.1	3.9
vanilla_combined.163673	0.2	0.3	0.5	0.3	0.3	0.3	0.2	0.2	0.2	0.2	0.2	0.3	0.1	0.3	0.1	0.2	0.3	0.4	0.3	0.2	0.4	0.1	0.1	0.2	0.3	0.2
vanilla_combined.163674	0.3	0.4	0.4	0.3	0.4	0.5	0.5	0.4	0.4	0.4	0.6	0.5	0.7	0.4	0.5	0.4	0.6	0.4	0.6	0.4	0.7	0.4	0.4	0.4	0.3	0.5
vanilla_combined.163675	0.5	1.2	1.6	1.8	2.2	1.3	4.1	5	2.6	7.7	7.2	8.7	5.3	8	5.7	5.6	7	12.7	7.8	11.6	14.6	0.5	0.3	0.7	0.6	1.6
vanilla_combined.163676	4.2	5.4	3.2	2.9	3.7	1.7	2.6	2.5	1.3	1.9	1.6	2.7	1	2.4	2.9	3.5	2.3	2.1	1.7	2	2.1	3.1	3	2.3	1.4	2.6
vanilla_combined.163677	0.1	0	0.2	0.2	0.1	0.2	0.1	0.2	0.1	0.2	0.1	0.1	0.1	0.2	0.1	0.1	0.1	0.2	0.1	0.1	0.1	0.1	0.1	0.2	0.3	0.3
vanilla_combined.163678	0.3	0.3	0.6	0.2	0.5	0.8	0.1	0.1	0.4	0.1	0	0.1	0.6	0	0.1	0.3	0.1	0.3	0.3	0.6	0.5	0.1	0.1	0.1	0.1	0.1
vanilla_combined.163679	0.6	2.2	20.4	0.2	3	7.3	0.2	1.9	0.9	3.8	0.4	0.2	0.7	0.9	0.6	0.3	0.3	0.6	0.1	0.2	0.3	1	1	0.1	0.2	0.1
vanilla_combined.16368	1.5	2.5	3.9	2.2	3.3	3.5	3.6	4	8.3	2.2	2.1	2.8	3.6	3.9	3	4.1	6.5	2.6	1.8	4	6.5	3.9	3.1	4.9	2.3	4.1
vanilla_combined.163680	0	0.5	0.4	0.2	0.5	0.4	0	0.4	0.5	0.3	0.1	1.1	0.1	0.3	0.3	1.8	0.6	0.1	0	0.9	0.1	0	0.2	1.2	0	1.6
vanilla_combined.163681	3.7	4.1	5.3	5.5	5.2	3.4	6.2	5.7	2.7	5.9	8.9	6	5.5	5	5.9	4.8	6.4	4.2	7.1	5	6.2	4.8	6.5	4.4	2.4	2.9
vanilla_combined.163682	10.7	11.2	11.6	12	13.1	21.9	15.2	14.1	17.2	11.6	17	14.6	10.9	12.2	16.7	13	12.5	8.9	16.7	10.7	12.2	13.7	13.3	9.3	10	11.9
vanilla_combined.163683	0.2	0.2	0.2	0.4	0.3	0.1	0.3	0.4	0.2	0.2	0.3	0.4	0.2	0.3	0.2	0.3	0.2	0.3	0.2	0.2	0.4	0.1	0.3	0.4	0.7	0.5
vanilla_combined.163684	0.1	0.2	0.7	0.2	0.3	0.4	0.1	0.4	0.3	0.8	0.1	0.4	0.7	0.4	0.1	0.4	0.7	0.3	0	0.4	0.3	0.3	0.3	0.2	0.3	0.3
vanilla_combined.163685	0.1	0.2	0.4	0.2	0.3	0.3	0.2	0.4	0.2	0.4	0.3	0.2	0.6	0.3	0.2	0.2	0.3	0.3	0.3	0.2	0.2	0.1	0.2	0.2	0.4	0.2
vanilla_combined.163686	7.9	13	12	8.8	11.7	10.6	8.1	10.9	7.5	10.1	12.3	11.3	10.6	12.3	12.5	12	12.7	10.5	12.3	11.7	12.2	11.9	18.4	9.3	7.1	7.9
vanilla_combined.163687	0.3	0.4	0.7	0.2	0.4	0.6	0.2	0.4	0.2	0.4	0.2	0.4	0.3	0.5	0.2	0.4	0.2	0.7	0.3	0.6	0.5	0.1	0.3	0.2	0.1	0.2
vanilla_combined.163688	0.4	0.3	0.3	0.4	0.5	0.2	0.2	0.5	0.2	0.2	0.2	0.4	0.2	0.3	0.2	0.3	0.2	0.1	0.1	0.2	0.1	0.2	0.4	0.2	0.4	0.3
vanilla_combined.163689	0.2	0.3	1.7	0.1	0.6	1.8	0.1	1.8	1.1	1.4	0.1	0.1	0.9	0.4	0.1	0.1	0.6	0.3	0.1	0.1	0.6	0.4	0.5	0.1	0.1	0.1
vanilla_combined.16369	0.5	0.6	0.3	0.7	0.8	0.6	0.4	0.4	0.1	0.3	0.4	0.4	0.1	0.8	0.4	0.6	0.2	0.8	0.4	0.9	0.2	0.4	0.5	0.3	0.3	0.3
vanilla_combined.163690	0.3	0.3	0.7	0.2	0.4	0.4	0.1	0.1	0.1	0.2	0.1	0.2	0.1	0.3	0.1	0.2	0.1	0.2	0.1	0.3	0.2	0.1	0.2	0.1	0.1	0.2
vanilla_combined.163691	0.6	0.9	0.8	0.6	0.7	0.8	0.6	0.8	0.5	1.2	1.2	1.2	0.6	1.3	0.9	0.8	0.7	1.1	0.8	1	1.1	0.6	0.7	0.4	0.4	0.4
vanilla_combined.163692	0.3	0.2	0.2	0.3	0.3	0.4	0.3	0.2	0.2	0.1	0.3	0.2	0.2	0.2	0.2	0.3	0.3	0.4	0.2	0.3	0.2	0.3	0.3	0.1	0.2	0.2
vanilla_combined.163693	0.2	0.1	0	0.2	0.1	0.2	0.3	0.2	0.1	0.3	0.3	0.3	0.2	0.3	0.2	0.2	0.2	0.2	0.1	0.2	0.3	0	0.1	0.3	0.3	0.2
vanilla_combined.163694	1.6	0.2	2.6	0.4	0.2	0.1	0.8	0.2	0.1	0	0.1	0.1	0.1	0	0	0.1	0	0.1	0.1	0.1	0	0.7	0.5	0.1	0	0
vanilla_combined.163695	2	2.2	2.3	1.9	1.5	1.9	1.9	2.5	1.4	1.7	1.9	1.9	2	1.6	1.6	2	2.1	1	1.8	1	2.2	1.6	1.7	1.8	1.1	1.3
vanilla_combined.163696	5.5	8.1	5.4	3.6	7.1	3.6	2.3	6.2	2.6	5.7	2.1	4.6	2	6.1	2.3	4	2.5	5.3	2.2	3.9	3	0.9	1.5	2.1	1.6	1.9
vanilla_combined.163697	2.4	3.6	5.2	2.9	3.6	5.9	2.5	4.4	4.6	3	2.6	3.1	4.2	3.1	2.4	2.8	3.7	2.8	2	2.3	4.8	3.2	3.7	3	2	2.6
vanilla_combined.163698	0.5	1.4	0.9	0.4	1.8	1.8	0.4	1	1.4	0.6	0.7	0.6	0.8	0.6	0.3	0.6	0.8	0.6	0.4	0.7	0.6	0.9	1.2	0.6	0.4	0.3
vanilla_combined.163699	0.2	0.4	0.3	0.3	0.6	0.4	0.3	0.4	0.1	0.5	0.3	0.4	0.4	0.3	0.3	0.2	0.3	0.4	0.2	0.3	0.2	0.1	0.2	0.3	0.2	0.1
vanilla_combined.1637	2.9	4.7	6.2	3.1	3.6	4.9	3	3.1	3.1	3.7	2.6	2.6	2.5	3.1	2.5	2.2	3.1	2.3	1.9	1.7	2.8	2	3.2	2.2	1.9	2.5
vanilla_combined.16370	2.5	2.8	4	2.7	2.9	2.3	2.9	3.1	2.1	3.2	3.2	3.6	2.8	3.5	3.2	2.9	3.3	3.7	3.2	3.4	3.8	2.7	2.7	2.8	2.4	2.2
vanilla_combined.163700	0	0.1	0.3	0	0	0	0	0.2	0.1	0.9	0.1	0.5	0.7	0.2	0.2	0.5	0.4	0.2	0	0.1	0.2	0.2	0.2	0.1	0.4	0.6
vanilla_combined.163701	3.2	3.5	6.1	2.8	2.9	0.7	3.3	2.8	0.8	3	3	3	2.2	3.7	3.2	3.2	3.1	4.4	3.2	3.6	3.2	2.3	2.8	3	1.7	2.5
vanilla_combined.163702	0.1	0.2	0.1	0	0.1	0.1	0.1	0.1	0	0.1	0	0.1	0.1	0.1	0.1	0	0.2	0.1	0	0.1	0.1	0.1	0.1	0.1	0.1	0.1
vanilla_combined.163703	0.2	0.5	0.4	0.2	0.4	0.6	0.5	0.7	0.9	0.3	0.5	0.5	0.8	0.6	0.5	0.5	0.6	0.2	0.3	0.7	0.4	0.8	2.2	0.5	0.3	0.3
vanilla_combined.163704	0.1	0.1	0.5	0.2	0.3	0.3	0.1	0	0.1	0.4	0.1	0.2	0.3	0.5	0.2	0.3	0.2	0.9	0	0	0.2	0.1	0.1	0.3	0.1	0.1
vanilla_combined.163705	0.2	0.2	0.2	0.2	0.2	0.2	0.2	0.2	0.2	0.3	0.3	0.3	0.3	0.3	0.2	0.2	0.3	0.3	0.1	0.2	0.2	0.1	0.2	0.4	0.3	0.3
vanilla_combined.163706	2.4	3.5	4.5	1.8	3.1	2.9	2	3.1	2.3	3.9	2.2	3.6	4.2	5.7	3	4.7	6.2	5.1	2.6	3.9	6.5	1.8	2.3	2.7	2.5	3.7
vanilla_combined.163707	4.1	0.9	0.9	1.2	1.2	0.6	2.3	1.4	1.4	2.5	0.7	0.5	1.5	0.5	0.4	1	1.1	0.4	0.7	0.3	0.3	3.4	1.6	1.9	7.7	3.8
vanilla_combined.163708	0.3	0.6	0.8	0.3	0.6	0.7	0.6	0.9	0.4	0.6	0.9	0.9	0.8	0.8	0.5	0.4	0.6	1.2	0.9	0.7	1	0.1	0.3	0.3	0.2	0.2
vanilla_combined.163709	0.1	0.1	0.2	0.1	0.1	0.2	0.1	0.1	0.1	0.2	0.1	0	0.2	0.1	0.1	0.1	0.1	0.1	0.1	0	0.1	0.1	0.1	0.2	0.3	0.2
vanilla_combined.16371	2.7	8.3	6.6	2	13.6	9.2	2.4	28.5	14.1	6.2	1.7	1.6	2.8	1.6	1.7	1.3	1.3	1.4	1.1	2.2	1.8	2.9	3.1	1	0.7	0.7
vanilla_combined.163710	0	0.2	0.2	0.1	0.1	0	0.1	0.2	0	0.2	0.1	0.1	0.1	0.2	0.1	0.2	0.2	0.2	0.1	0.1	0.1	0.1	0.1	0.1	0	0.1
vanilla_combined.163711	0.3	0.4	0.7	0.4	0.4	0.4	0.2	0.8	0.4	0.4	0.3	0.8	0.4	0.4	0.4	0.6	0.4	0.6	0.3	0.8	0.5	0.5	0.5	0.3	0.3	0.4
vanilla_combined.163712	0.2	0.1	0.1	0.2	0.6	0.5	0.5	0.6	0.9	0.4	1.2	1.3	0.6	0.9	0.7	0.4	0.5	0.7	0.3	0.6	0.5	0.4	0.5	0.5	0.8	0.6
vanilla_combined.163713	5	12.1	7.2	5.3	12.3	39.6	4.7	7.4	27.4	3.6	5.7	5.3	8.3	4.2	4.2	4.8	7.1	3.8	4.4	2.7	4.6	10.3	23.6	6.7	7	6.8
vanilla_combined.163714	0.1	0.1	0.1	0.1	0.1	0.1	0.1	0	0	0.1	0.2	0.1	0.1	0.1	0.1	0.1	0.1	0.1	0.1	0.1	0.1	0.1	0.1	0.1	0.2	0.2
vanilla_combined.163715	1.3	1.6	1.8	0.8	1	0.5	1	1	0.3	0.8	0.9	1.1	0.8	1.3	1	1	1.1	1.4	1.2	1.5	1.4	0.5	0.6	0.9	0.4	0.8
vanilla_combined.163716	0.6	1.1	0.2	0.4	0.8	0.3	0.4	0.6	0.2	0.3	0.2	0.3	0.3	0.2	0.2	0.4	0.1	0.2	0.1	0.1	0	0.6	0.4	1.1	0.7	0.3
vanilla_combined.163717	0.6	0.3	0.4	0.4	0.4	0.4	0.4	0.3	0.2	0.3	0.3	0.3	0.3	0.2	0.3	0.2	0.2	0.4	0.1	0.1	0.2	0.1	0.1	0.3	0.2	0.2
vanilla_combined.163718	12.2	15.5	11.9	16.1	19.2	7.8	20.3	28	13.2	21.9	28.1	22.5	24.7	19.5	24.5	24.6	23.3	19.9	36	33.6	28.2	22.1	16.7	19.1	61.4	35.9
vanilla_combined.163719	0.4	0.3	0.3	0.5	0.3	0.2	0.4	0.3	0.1	0.3	0.3	0.3	0.2	0.5	0.4	0.3	0.4	0.4	0.3	0.4	0.3	0.2	0.3	0.6	0.7	0.5
vanilla_combined.16372	1	1.3	1.7	0.8	1.4	0.6	0.6	2	0.4	2	0.5	1.1	0.5	1	0.5	1	0.5	0.9	0.7	1.2	0.6	0.6	0.6	0.5	0.3	0.4
vanilla_combined.163720	0.1	0.2	0.2	0.1	0.1	0.1	0.1	0.2	0.1	0.1	0.1	0.2	0.1	0.1	0.1	0.1	0.1	0.3	0.1	0.2	0	0.1	0.1	0.1	0.1	0.1
vanilla_combined.163721	1.2	0.9	1.2	1.5	0.6	1.6	1	0.5	0.8	0.8	1.3	0.4	0.4	1.1	2.6	0.4	0.5	0.9	2.1	0.4	0.4	2.3	2.8	3	5.8	2
vanilla_combined.163722	0.7	1.2	1.2	0.5	1.2	1.2	0.4	0.9	0.5	0.5	0.5	0.6	0.7	0.8	0.6	0.5	1.2	0.9	1.1	0.8	1.1	0.4	1	0.8	0.5	0.6
vanilla_combined.163723	0.3	0.5	0.5	0.4	0.3	0.4	0.3	0.5	0.2	0.4	0.5	0.7	0.3	0.4	0.4	0.3	0.4	0.6	0.4	0.5	0.3	0.2	0.4	0.3	0.3	0.3
vanilla_combined.163724	1.2	1.3	3.3	1.2	1.4	1.5	1.2	1.7	1.3	1.4	1.2	1.3	1.4	1.3	1.1	1	1.5	1.3	1	1	1.7	2	2	1.6	0.9	1
vanilla_combined.163725	0	0	0	0	0	0	0	0	0.3	4.2	0	0	0	1.5	0	0	0.1	0.9	0	0	0.1	0.2	0.1	0	1.7	0.1
vanilla_combined.163726	0.7	0.6	0.4	0.5	0.3	0.8	0.4	0.2	0.9	0.2	0.2	0.1	1.2	0.3	0.5	0.2	0.5	0.4	0.4	0.3	0.5	0.5	0.4	0.7	0.3	0.3
vanilla_combined.163727	0.2	0.4	0.4	0.3	0.2	0.2	0.5	0.1	0.1	0.1	0.2	0	0.2	0.4	0.2	0.1	0.3	0.5	0.4	0	0.5	0.5	0.5	0.6	0.4	0.6
vanilla_combined.163728	0.4	0.4	0.5	0.5	0.4	0.6	0.3	0.2	0.3	0.3	0.3	0.3	0.4	0.4	0.2	0.3	0.3	0.3	0.2	0.3	0.2	0.3	0.3	0.3	0.1	0.2
vanilla_combined.163729	0.2	0.1	0.3	0.2	0.2	0.2	0.1	0.1	0.1	0.3	0.2	0.4	0.3	0.2	0.2	0.2	0.3	0.6	0.3	0.5	0.3	0.2	0.2	0.2	0.3	0.3
vanilla_combined.16373	7.2	8.1	10.4	8	9.4	5.3	6.5	7.4	4.2	5.3	7	5.8	4.2	6.2	7	6.7	5	5.6	7.9	6.7	5.9	10.1	9.8	10.1	6.8	7.8
vanilla_combined.163730	0.1	0.1	0.1	0	0.1	0.1	0	0	0.1	0	0	0.1	0	0.1	0.1	0	0.1	0	0.1	0.1	0.1	0.1	0.2	0.1	0	0
vanilla_combined.163731	0.1	0.3	2.4	0.1	0.4	0.6	0.2	0.5	0.5	0.2	0.1	0.1	0.2	0.1	0.1	0.3	0.3	0.1	0	0.1	0.1	0	0.1	0.2	0.1	0.1
vanilla_combined.163732	0	0.1	0.1	0	0.1	0.1	0	0.1	0.1	0	0	0.1	0.2	0.1	0.1	0.1	0.8	0.1	0.1	0	0.3	0	0.1	0.1	0.2	0.1
vanilla_combined.163733	0.4	0.2	0.1	0.2	0.3	0.1	0.3	0.2	0.1	0.1	0.3	0.2	0.2	0.2	0.3	0.3	0.4	0.2	0.1	0.2	0.3	0.3	0.4	0.2	0.5	0.4
vanilla_combined.163734	0.1	0.3	0.4	0.4	0.2	0.9	0.1	0.4	0.3	0.3	0.3	0.4	0.8	0.4	0.1	0.2	0.6	0.4	0.1	0.5	0.1	0	0.2	0.1	0.2	0.1
vanilla_combined.163735	0	0	0	0	0	0	0	0	0	0.1	0	0.1	0.2	0.1	0	0.1	0.8	0.1	0	0.1	0.9	0	0	0	0	0
vanilla_combined.163736	0.9	1.3	4.6	0.9	1.5	1.3	0.7	2.2	0.8	2	1	0.7	0.8	1.3	1	0.9	1.3	1.5	1.5	1.1	2	0.8	0.8	1	1.5	1.4
vanilla_combined.163737	0	0	0	0	0	0	0	0	0.1	0.1	0.1	0	0.1	0.1	0.2	0	0.2	0	0.4	0	0.1	0.5	0.1	0.3	1.1	0.5
vanilla_combined.163738	0.2	0.3	0.1	0.2	0.1	0.2	0.1	0.2	0.1	0.1	0.2	0.2	0.3	0.1	0.1	0.1	0.1	0.2	0.1	0.1	0.1	0.1	0.1	0.2	0.5	0.2
vanilla_combined.163739	0	0.1	0.1	0	0.1	0	0	0.1	0	0.1	0.1	0.1	0	0.1	0	0	0.1	0	0	0	0	0.1	0	0.1	0.1	0.1
vanilla_combined.16374	1.2	1.3	2.2	1.2	1.5	2.3	1.3	1.7	1.7	1.4	1.5	1.5	1.6	1.7	1.7	1.7	1.7	1.9	1.8	1.8	1.7	1.2	1.4	1.7	1.3	1.3
vanilla_combined.163740	2.9	2.8	1.9	0.7	3.3	2.1	1.3	2.7	4.3	6.1	0.5	1.1	3.6	0.3	0.3	2.4	0.9	1.8	0.8	0.9	0.3	0.5	0.9	1.3	3.2	1.7
vanilla_combined.163741	0.1	0.5	0.7	0.1	0.2	0.5	0	0.3	0.3	0.1	0	0	0.2	0	0	0	0	0	0	0	0	0.6	1.2	0.1	0	0
vanilla_combined.163742	0.2	0.2	0.1	0.2	0.2	0.1	0.3	0.5	0.2	0.4	0.3	0.6	0.4	0.4	0.3	0.4	0.2	0.1	0.1	0.3	0.1	0.1	0.2	0.2	0.2	0.1
vanilla_combined.163743	0.5	0.8	1	0.5	0.8	0.5	0.2	0.3	0.3	0.3	0.2	0.3	0.3	0.5	0.2	0.5	0.4	0.4	0.2	0.5	0.7	0	0.2	0.3	0.4	0.3
vanilla_combined.163744	0.1	0.2	0.1	0.1	0.2	0.2	0.3	0.3	0.3	0.3	0.1	0.5	0.4	0.4	0.2	0.2	0.4	0.6	0.1	0.5	0.2	0.2	0.2	0.1	0.3	0.2
vanilla_combined.163745	3	3.5	4.9	3.5	4.4	6.4	6.9	7.6	7.5	6.2	7.8	7	6.3	7.5	9	7.7	6.9	5	10.4	8.5	7.3	2.3	2.7	5.3	2.3	4.5
vanilla_combined.163746	0.1	0.2	0.4	0.2	0.1	0.3	0.3	0.3	0.2	0.5	0.2	0.6	0.5	0.3	0.1	0.4	0.4	0.3	0.1	0.2	0.2	0.1	0.2	0.3	0.1	0.2
vanilla_combined.163747	0.9	0.7	2.3	0.8	0.8	7.7	1.3	0.9	2.3	1.7	1.3	1.3	1.2	1.7	1.9	1.4	1.5	2.2	3	3.4	3.3	0.4	0.5	0.7	0.6	0.8
vanilla_combined.163748	0.7	0.7	0.7	0.4	0.5	0.6	0.4	0.7	0.3	0.3	0.3	0.3	0.4	0.4	0.3	0.4	0.4	0.2	0.2	0.3	0.7	0.1	0.4	0.1	0.1	0.1
vanilla_combined.163749	0.4	0.2	0.4	0.3	0.2	0.2	0.2	0.1	0.1	0.1	0.1	0.3	0.2	0.4	0.2	0.3	0.2	0.2	0.2	0.4	0.3	0.1	0.1	0.2	0.3	0.4
vanilla_combined.16375	0.4	0.4	0.5	0.5	0.7	0.7	0.5	0.8	0.9	0.6	0.6	0.5	0.5	0.6	0.6	0.6	0.5	0.6	0.5	0.5	0.3	0.8	1.1	0.6	0.5	0.5
vanilla_combined.163750	0.3	0.4	0.7	0.3	0.2	0.1	0.3	0.3	0.1	0.2	0.4	0.4	0.3	0.3	0.1	0.3	0.1	0.2	0.1	0.3	0.1	0.2	0.5	0.3	0.3	0.2
vanilla_combined.163751	0.1	0.3	1.4	0.3	0.3	0.4	0.4	0.4	0.5	0.4	0.3	0.6	0.8	0.3	0.1	0.4	0.6	0.2	0.1	0.5	0.5	0.3	0.4	0.2	0.6	0.2
vanilla_combined.163752	0.2	0.1	0.9	0.5	0.1	0.3	0.3	0.1	0.2	0.2	0.2	0.1	0.3	0.2	0.2	0.1	0.4	0.3	0.1	0	0.2	0.2	0.2	0.2	0.2	0.2
vanilla_combined.163753	0.3	0.2	0.5	0.3	0.7	0.3	0.2	0.2	0.3	0.5	0.1	0.7	0.4	0.4	0.1	0.4	0.5	0.5	0.3	0.4	0.2	0.1	0.3	0.2	0.5	0.2
vanilla_combined.163754	0.7	0.9	1.2	0.3	1.8	2.2	0.6	1.3	3	2.1	0.4	0.4	2.6	0.3	0.2	0.8	1.8	0.8	0.5	0.6	0.5	0.9	1.1	0.5	1.7	0.7
vanilla_combined.163755	0.3	0.4	0.5	0.4	0.4	0.4	0.2	0.6	0.2	0.6	0.4	0.5	0.5	0.5	0.3	0.2	0.6	1	0.3	0.3	0.9	0.1	0.3	0.5	0.1	0.2
vanilla_combined.163756	1	0.5	0.7	0.8	0.3	0.1	0.4	0.2	0.1	0	0.2	0.1	0.1	0.1	0.3	0.1	0.2	0.1	0.2	0.1	0.1	0.2	0.1	0.4	1	1
vanilla_combined.163757	0.1	0.2	0.5	0.2	0.3	0.4	0.2	0.6	0.5	0.8	0.5	0.6	0.6	0.6	0.3	0.4	0.4	1	0.2	1	0.3	0	0.1	0	0	0
vanilla_combined.163758	0.2	0.2	0.8	0.1	0.2	0.6	0.1	0.2	0.2	0.1	0.1	0.1	0.2	0.1	0.1	0.1	0.1	0.1	0.1	0	0	0.2	0.7	0.1	0	0
vanilla_combined.163759	0.3	0.9	0.4	0.1	0.5	0.4	0.2	0.4	0.4	0.2	0.1	0.4	0.3	0.2	0.1	0.3	0.1	0.4	0.2	0.4	0.3	0.1	0.3	0.1	0.2	0.3
vanilla_combined.16376	0.7	0.7	0.9	0.8	0.8	0.8	1	1.1	0.9	1.6	1.1	1.7	1.2	1.1	0.9	1	1.2	0.6	0.6	0.9	1	0.7	0.7	0.9	1.1	0.9
vanilla_combined.163760	34.1	6.3	5.6	9	9.3	4	14.2	7.6	13.6	14.3	3.4	2.7	13	0.6	2.2	6.6	1.5	1.6	5	1.4	0.2	20.8	9.2	10.3	62.5	18.4
vanilla_combined.163761	1.5	1.7	2.4	1.4	1.4	1.4	0.9	1.2	1	1.4	0.7	1.1	1.2	2.4	1.1	1.4	2.1	3.2	1.3	2.1	2.5	0.8	0.8	1.8	1.4	1.9
vanilla_combined.163762	0.2	0.5	0.3	0.3	0.5	0.4	0.7	0.6	0.6	0.9	0.4	1	0.5	0.3	0.3	0.5	0.4	0.3	0.1	0.3	0.3	0.7	0.6	0.4	0.6	0.5
vanilla_combined.163763	0.3	0.2	0.5	0.1	0.4	0.4	0.3	0.5	0.5	0.2	0.2	0.5	0.5	0.3	0.3	0.2	0.5	0.4	0.3	0.3	0.7	0.3	0.2	0.2	0.6	0.3
vanilla_combined.163764	0.4	0.2	0.5	0.3	0.2	0.7	0.5	1.1	0.5	0.6	0.5	0.7	0.5	0.4	0.2	0.4	0.6	0.6	0.6	0.8	0.5	0.1	0.2	0.5	0.4	0.4
vanilla_combined.163765	3.2	3.7	5.5	3.3	3.3	3.4	2.2	3.1	2.1	3.4	3.9	4	3.1	5.5	3.6	4.5	4.8	4.5	5.7	6.2	7.5	1.8	2.2	3.2	2.4	2.6
vanilla_combined.163766	7.6	1.8	1.3	2	2	1.1	2.9	1.2	2.7	3.4	0.7	0.6	2.7	0.2	0.7	1.3	0.3	0.4	1.2	0.5	0.2	4.8	2	2.2	13.3	3.8
vanilla_combined.163767	4.7	8.4	7.4	5	5.7	15.1	6.2	10	16.5	7.3	6.4	10.2	9.1	9.7	7	8.6	7.2	9.6	7.9	9.1	10.9	8.5	11.6	7.6	5.6	5.3
vanilla_combined.163768	14	5.1	8	30	9.5	517.1	29.7	15.9	38.2	55.3	55.5	27.4	8.6	33	64.6	60.6	9.3	121.3	105.4	186.4	35	3.4	8.5	4.2	1.3	9.2
vanilla_combined.163769	0	0.1	0.9	0	0	0	0	0.1	0	0.1	0	0.2	0	0.2	0.1	0.6	0.1	0.3	0.1	0.5	0	0	0	0	0.3	0.1
vanilla_combined.16377	2.4	2.5	3.5	2.9	2.4	2.6	3	2.5	1.7	2.8	3.5	3	2.6	3.6	3.6	3.3	3.5	3.7	4.7	3.7	4.2	3	2.3	3.2	3.1	2.9
vanilla_combined.163770	0.1	0.3	0.2	0.2	0.2	0.3	0.1	0.4	0.3	0.3	0.3	0.2	0.2	0.3	0.2	0.2	0.3	0.4	0.4	0.2	0.5	0.1	0.1	0.3	0.1	0.2
vanilla_combined.163771	0.2	0.3	0.9	0.4	0.3	0.3	0.4	0.4	0.1	0.2	0.2	0.3	0.1	0.3	0.2	0.3	0.2	0.4	0.4	0.4	0.3	0.6	0.6	0.2	0.1	0.3
vanilla_combined.163772	1	1.1	0.8	0.3	1.1	0.8	0.4	0.9	1.3	2.1	0.1	0.5	1.3	0.2	0.1	1.1	0.4	0.6	0.3	0.4	0.1	0.2	0.3	0.3	1.2	0.7
vanilla_combined.163773	1.6	1.7	0.8	0.5	2.3	1.4	0.9	1.9	3.2	4.2	0.5	0.9	2.6	0.3	0.3	1.9	0.7	0.9	0.5	0.6	0.1	0.3	0.5	0.7	1.7	1.6
vanilla_combined.163774	0.4	0.4	0.8	0.4	0.4	0.5	0.3	0.4	0.3	0.3	0.3	0.4	0.4	0.3	0.4	0.3	0.3	0.5	0.3	0.3	0.3	0.1	0.2	0.3	0.2	0.2
vanilla_combined.163775	0.1	0.1	0	0.2	0.2	0.2	0.3	0.4	0.3	0.8	0.3	0.5	0.3	0.5	0.3	0.5	0.3	0.3	0.1	0.3	0.7	0.4	0.4	0.5	0.4	0.5
vanilla_combined.163776	0.1	0.1	0.2	0.1	0.1	0	0.1	0.2	0.1	0.1	0.1	0.1	0.2	0.1	0.1	0.2	0.2	0	0.1	0.1	0.2	0	0	0.1	0.1	0.1
vanilla_combined.163777	1.7	1.5	1.1	0.4	2.2	1	0.9	1.8	2.8	4.4	0.4	0.8	2.4	0.2	0.3	1.8	0.5	0.8	0.3	0.5	0.2	0.5	0.4	0.6	2	1.1
vanilla_combined.163778	1.7	1.6	1	0.5	2.3	1.5	1.1	2	3.8	4.8	0.3	0.9	2.6	0.4	0.3	2.5	0.8	0.7	0.6	0.7	0.1	0.4	0.7	0.8	2.1	1.4
vanilla_combined.163779	0.3	0.4	0.5	0.2	0.4	0.1	0.6	1.4	0.9	1.2	0.9	1.2	3.3	0.7	0.6	0.7	1.2	0.4	0.1	0.4	0.6	0.1	0.4	0.3	0.2	0.4
vanilla_combined.16378	2.2	2.2	3.1	2.4	2.3	3.1	3	3.2	2.9	3.7	5.1	4.1	3.4	3.7	4	2.8	3.3	3	3.9	3.2	3.4	2.1	1.9	2.8	2	2.2
vanilla_combined.163780	0.2	0.3	0.1	0.2	0.2	0.2	0.2	0.2	0.1	0.1	0.2	0.1	0.1	0.1	0.3	0.3	0.1	0.1	0.2	0.2	0.1	0.2	0.3	0	0.1	0.1
vanilla_combined.163781	0.2	0.2	0.2	0.2	0.2	0.3	0.3	0.3	0.2	0.4	0.2	0.3	0.4	0.4	0.3	0.1	0.3	0.4	0.2	0.3	0.3	0.1	0.2	0.2	0.2	0.2
vanilla_combined.163782	0.3	0.3	0.5	0.2	0.2	0.2	0.2	0.3	0.1	0.3	0.2	0.2	0.2	0.3	0.2	0.3	0.3	0.4	0.2	0.3	0.4	0.1	0.2	0.3	0.4	0.3
vanilla_combined.163783	0.1	0.1	0.3	0.3	0.2	0.1	0.1	0.2	0.1	0.4	0.2	0.2	0.2	0.2	0.1	0.2	0.1	0.1	0	0.1	0.2	0	0.1	0.1	0.1	0.1
vanilla_combined.163784	0.3	0.6	3.9	0.4	0.7	0.7	0.2	0.5	0.5	0.5	0.1	0.3	0.4	0.1	0.2	0.2	0.2	0.1	0.1	0.1	0.1	0.2	0.3	0.2	0.2	0.1
vanilla_combined.163785	1.1	1.5	1.3	0.6	1.5	1.4	1.3	1.5	0.9	0.8	0.7	0.9	0.9	1.3	0.5	1	1.1	1.2	0.7	0.8	1.5	0.5	1.2	0.6	0.5	0.8
vanilla_combined.163786	0.7	0.8	0.5	0.9	0.4	0.2	0.7	0.7	0.5	0.7	0.3	0.4	0.3	0.4	0.2	0.4	0.4	0.5	0.6	0.4	0.2	0.4	0.4	0.5	1.2	0.8
vanilla_combined.163787	0.9	1.4	0.9	1.3	1.2	2.4	1.4	1.4	2.8	1.5	1.5	2	2.2	1.7	1.7	1.9	1.6	1.4	1.7	1.9	2	1.3	1.4	2	1.2	1.2
vanilla_combined.163788	0.3	0.3	0.1	0.1	0.1	0.2	0	0.4	0.3	0.4	0	0.5	0.3	0.3	0.2	0.3	0.2	0.1	0.1	0.4	0.2	0	0.2	0.1	0.1	0.3
vanilla_combined.163789	0.7	0.6	0.9	0.8	0.5	0.6	0.5	0.6	0.4	0.7	0.3	0.4	0.5	1.2	1.2	1.1	1.2	2	1.6	1.2	1	0.5	0.5	0.5	0.4	0.2
vanilla_combined.16379	4.4	4.7	6.9	4.6	4.7	4	6	5.9	3.3	5.6	6.5	6.5	4.3	6.2	6.8	6.2	4.8	5.9	7.7	6.5	5	6.6	7.1	4.9	2.6	2.9
vanilla_combined.163790	0.2	0.2	0.2	0.3	0.4	0.2	0.3	0.3	0.2	0.3	0.3	0.4	0.2	0.2	0.3	0.2	0.2	0.1	0.3	0.2	0.2	0.1	0.3	0.2	0.2	0.1
vanilla_combined.163791	0.3	0.5	1.5	0.4	0.5	0.8	0.3	0.6	0.6	0.9	0.1	0.6	0.9	1	0.1	0.8	1.8	0.7	0.1	0.7	0.6	0.3	0.6	0.4	0.6	0.6
vanilla_combined.163792	1	0.3	0.3	2.2	0.2	0.2	1.1	0.3	0.1	0.3	0.9	0.3	0.2	0.2	0.5	0.2	0.1	0.2	0.4	0.3	0.1	0.1	0.3	0.1	0.1	0.1
vanilla_combined.163793	0.2	0.1	0.2	0.3	0.1	0.2	0.2	0.1	0.2	0.1	0.2	0	0.3	0	0.1	0	0.2	0	0.2	0	0.2	0.5	0.5	0.2	0.5	0.1
vanilla_combined.163794	4.2	4.8	3.7	3.9	5.1	4.7	3.4	4.2	4.2	4	5.3	7	5.3	6.3	5.2	7.7	6.6	4.5	6.3	7.7	7.4	3.9	4.2	7.2	6.6	7.3
vanilla_combined.163795	0.2	0	0.9	0.3	0	0.1	0.1	0	0	0.1	0	0	0	0.1	0.1	0	0.1	0	0	0	0	0.6	0.5	0.6	0.3	0.5
vanilla_combined.163796	0	0.1	0	0	0.2	0.2	0.1	0.4	0.2	0.3	0.1	0.3	0.4	0.3	0.1	0.1	0.2	0.1	0	0.1	0.1	0	0.1	0	0	0.1
vanilla_combined.163797	0.1	0.1	0.6	0	0.1	0.2	0.1	0.2	0.1	0.3	0.2	0.8	0.3	0.2	0.1	0.3	0.3	0.3	0.1	0.1	0.1	0.1	0	0.1	0.2	0.1
vanilla_combined.163798	1	0.7	0.6	0.8	0.3	0.5	0.5	0.4	0.2	0.9	0.5	0.6	0.6	1.9	1.3	1.2	1.7	1.5	0.5	1	0.8	1	0.9	0.4	0.7	1
vanilla_combined.163799	0	0	0.4	0	0	0.2	0	0	0.7	0	0	0	1.7	0	0	0	5.9	0	0	0	7.5	0	0.2	0	0	0
vanilla_combined.1638	0.5	0.9	1.1	0.6	0.9	1.3	0.6	0.9	0.9	1	0.8	1	1	1.1	0.7	0.8	1.4	1.4	0.9	1.1	1.6	0.6	0.9	0.8	0.6	0.5
vanilla_combined.16380	0.3	0.4	0.4	0.3	0.4	0.4	0.5	0.5	0.4	0.5	0.5	0.6	0.5	0.5	0.4	0.4	0.5	0.7	0.4	0.5	0.6	0.4	0.3	0.3	0.4	0.4
vanilla_combined.163800	0.3	0.4	0.4	0.5	0.6	0.3	0.2	0.6	0.3	0.6	0.4	0.6	0.5	0.4	0.2	0.4	0.6	0.4	0.4	0.6	0.9	0.1	0.2	0.2	0.5	0.4
vanilla_combined.163801	3.8	2.4	2.2	6	4.2	2.5	5.4	3.1	1.7	3.4	4.7	4.9	2.7	3.1	3.8	2.9	2.5	4.9	9.9	5.5	4.7	0.6	1.1	1.9	0.9	2.4
vanilla_combined.163802	8.3	13.9	7	8.7	9.5	6.8	8.5	9.1	7	5.8	7	6.6	4.4	6.1	5.9	6.4	4.4	4.3	6.2	5.1	4.4	13.4	14.3	7.3	3.8	5
vanilla_combined.163803	0.2	0.2	0.3	0.1	0.3	0.1	0.5	0.5	0.1	0.2	0.2	0.3	0.1	0.3	0.4	0.7	0.4	0.3	0.2	0.5	0.3	0.2	0.4	0.1	0.3	0.2
vanilla_combined.163804	0.6	0.8	1.2	0.6	0.6	0.5	0.5	0.8	0.5	0.7	0.5	0.6	0.8	0.6	0.6	0.6	0.7	0.7	0.6	0.7	0.9	1.1	1.7	0.7	0.4	0.4
vanilla_combined.163805	0.6	1.3	1.5	0.9	1.3	0.9	0.9	1.6	0.6	3	3.3	3	1.9	1.2	1.2	1.1	1.5	1.5	0.8	1.7	1.3	2.8	2.9	3.5	1	1.3
vanilla_combined.163806	1.3	1.5	2.5	1	1.6	1.5	1.2	1.3	1	0.9	1	1.2	1	1.1	0.6	1.2	0.9	0.8	1	0.9	0.9	0.7	1.1	0.8	0.2	0.6
vanilla_combined.163807	5.8	6.7	3.3	4.7	5.5	5.4	3.9	3.7	3.7	2	2.9	2.6	1.7	2.1	3.6	2.9	1.9	2.1	3.1	2.7	2.4	3.4	3.6	3.4	1.1	2
vanilla_combined.163808	1	1.1	1.8	1.1	1.1	1.3	0.7	1	0.8	1	0.8	1.1	0.8	1.2	0.9	1.1	1.1	1.5	0.7	1.1	1.1	0.8	1	0.8	0.5	0.4
vanilla_combined.163809	0.6	0.6	0.9	0.3	0.8	0.5	0.3	0.5	0.3	0.5	0.3	0.6	0.3	0.4	0.4	0.4	0.3	0.7	0.5	0.7	0.8	0.5	0.4	0.4	0.1	0.4
vanilla_combined.16381	0.4	0.5	0.6	0.4	0.4	0.3	0.5	0.5	0.4	0.5	0.4	0.6	0.5	0.4	0.4	0.4	0.7	0.4	0.3	0.4	0.6	0.4	0.6	0.3	0.4	0.4
vanilla_combined.163810	0.2	0.2	0.3	0.2	0.2	0.2	0.2	0.2	0.2	0.2	0.2	0.2	0.1	0.2	0.1	0.1	0.1	0.1	0.1	0.1	0.1	0.2	0.2	0.1	0.1	0.1
vanilla_combined.163811	1.6	2.1	1.4	1.7	2.4	4.2	1.9	2.4	3.9	2	2.6	3	2.5	2.6	3.1	2.9	2.6	1.7	2.5	2.3	3.2	1.1	1.8	2.2	1.5	1.8
vanilla_combined.163812	7.3	7.7	6.3	4.8	5.4	3.9	3	5.5	2.4	4.9	3	4.8	2.3	5.5	3.8	4.3	3.4	6.2	3.8	4.7	4	1.3	1.7	2.4	2.5	3.6
vanilla_combined.163813	13.4	8.7	2.2	9.7	7.2	9.8	13	4.9	5.4	3.1	9.7	3.2	3.1	2.2	11.4	2.2	6.9	0.7	10.5	0.8	6.2	10.5	8.7	15.1	16.7	35.2
vanilla_combined.163814	0.3	0.3	0.4	0.2	0.2	0.2	0.4	0.4	0.3	0.3	0.3	0.4	0.3	0.3	0.2	0.3	0.3	0.2	0.1	0.2	0.2	0.2	0.2	0.3	0.2	0.3
vanilla_combined.163815	6.2	6.8	8.7	6.5	7	4.8	5.6	6.7	2.7	3.6	5.2	4.8	4	4.7	5.8	5.2	5.1	4.7	7.3	4.6	4.7	5.2	5.8	4.5	3.2	4.2
vanilla_combined.163816	0.2	0.3	0.3	0.3	0.3	0.1	0.1	0.2	0.1	0.1	0.1	0.5	0.2	0.2	0.1	0.2	0.2	0.3	0.1	0.3	0.1	0.1	0.3	0.1	0.3	0.3
vanilla_combined.163817	0.3	0.2	0.4	0.1	0.5	0.3	0.4	0.3	0.4	0.3	0.6	0.3	0.3	0.3	0.4	0.2	0.4	0.2	0.3	0.3	0.3	0	0.1	0.2	0.5	0.9
vanilla_combined.163818	0.7	0.7	0.8	1.3	0.8	0.7	0.9	0.8	0.8	1.3	0.6	0.6	0.9	0.8	0.5	0.5	0.9	1	0.5	0.4	0.7	0.3	0.4	0.6	0.6	0.4
vanilla_combined.163819	5.1	1.1	0.9	1	1.3	0.4	2	0.9	1.6	2.4	0.5	0.4	1.8	0.1	0.3	1.2	0.2	0.5	0.8	0.2	0	3.2	1.5	2	10.8	2.9
vanilla_combined.16382	6.4	7.2	10.2	7	8.6	10.7	5.6	8.5	7.1	7.7	7.3	8	6.3	8.1	6.9	7.9	7.6	8.4	8.6	9.2	8.4	8.1	8	6.5	5.4	4.8
vanilla_combined.163820	1.9	1.8	1.2	0.5	2.7	1.2	1.1	1.9	3.4	4.2	0.3	0.9	3	0.3	0.2	2	0.7	1.1	0.5	0.5	0.2	0.4	0.5	0.7	2.2	1.5
vanilla_combined.163821	0.4	0.4	0.1	0.1	0.4	0.3	0.2	0.2	0.5	0.5	0	0.1	0.2	0	0	0.3	0.1	0.2	0.1	0.1	0	0	0.1	0.1	0.3	0.2
vanilla_combined.163822	15.8	13.4	8.5	4.5	18.2	11.3	8.1	14.4	23.3	26.2	2	4.6	18.5	1.3	1.3	14.6	5.1	6.5	4.5	3.2	1.1	1.9	3.7	5.5	11.3	6.4
vanilla_combined.163823	14.1	12.1	8.9	3.7	16.8	9	6.7	11.8	19.8	27.2	1.9	4.3	17.2	1	1.1	12.6	3.8	5.2	3.8	2.7	1	2.6	3.3	5.1	10.5	5.1
vanilla_combined.163824	3.7	0.8	0.7	0.9	0.9	0.4	1.5	0.8	1.2	1.6	0.4	0.2	1.1	0.1	0.1	0.8	0.2	0.3	0.5	0.2	0	2.5	0.9	1.2	6.5	2
vanilla_combined.163825	0.1	0.4	0.4	0	0.2	0.8	0	0.3	1.1	0.2	0	0.2	0.6	0.1	0	0.1	0.2	0	0	0	0.1	0.1	0.3	0.1	0	0
vanilla_combined.163826	0.2	0.5	0.8	0.1	0.4	0.6	0.1	0.1	0.2	0.1	0	0	0.2	0	0	0.1	0.3	0	0	0.1	0.3	0.2	0.8	0.3	0.1	0
vanilla_combined.163827	10.4	9.1	5.2	2.6	12.2	7.8	5.5	8.2	15.4	18.2	1.3	2.9	12.7	0.9	0.7	8.8	3.5	3.9	2.1	1.7	0.9	1.4	2.3	4	8.2	3.8
vanilla_combined.163828	0	0.1	0.4	0	0	0.4	0	0.1	0.6	0.1	0	0.1	0.3	0.1	0	0	0.1	0.1	0.1	0	0.1	0.1	0.1	0.1	0.1	0
vanilla_combined.163829	0.5	0.4	1.2	0.5	0.8	0.4	0.3	0.7	0.2	0.3	0.3	0.2	0.3	0.2	0.2	0.2	0.4	1.3	0.4	0.6	0.1	0.2	0.1	0.5	0.3	0.5
vanilla_combined.16383	22.9	22.4	25.9	19.2	16.5	9	24.4	22.3	9.6	22.5	20.7	20.7	16	23	20.5	18.8	21.3	23.7	18.5	19.8	18.8	16.3	14.8	24.2	25.3	23.6
vanilla_combined.163830	0.2	0.3	0.4	0.2	0.5	0.4	0.2	0.6	0.4	0.4	0.2	0.8	0.5	0.5	0.2	0.2	0.3	0.1	0	0.1	0.1	0.3	0.1	0.1	0.1	0.2
vanilla_combined.163831	25	0.1	0	27.7	0.1	0	10.3	0.1	0	0	9.9	0	0	0	4.1	0	0	0	6.8	0	0	1.7	2.1	0.7	0.6	6.3
vanilla_combined.163832	0.4	0.1	0.4	0.5	0.1	0.2	0.3	0.1	0.2	0.4	0.3	0.3	0.2	0.5	0.2	0.2	0.8	0.3	0.1	0.3	0.4	0.2	0	0.3	0.2	0.3
vanilla_combined.163833	31.4	41.3	42.9	31.8	43.7	38.1	29.9	41.4	33.2	42.7	39.9	48.8	42.9	46.1	39.2	54.7	35	36.1	43.4	48.5	35.1	28.2	33.3	37.5	26.5	27.6
vanilla_combined.163834	0.1	0.1	0.2	0.1	0.1	0.2	0.2	0.2	0.2	0.4	0.2	0.3	0.5	0.2	0.2	0.2	0.2	0.2	0.1	0.1	0.2	0.1	0.2	0.1	0.5	0.2
vanilla_combined.163835	0.4	0.2	0.5	0.5	0.2	0.2	0.1	0.3	0.5	0.4	0.5	0.7	0.4	0.2	0.2	0.2	0.3	0.3	0.3	0	0.1	0.3	0.4	0.3	1.1	0.6
vanilla_combined.163836	0.2	0.3	0.3	0.2	0.2	0.1	0.1	0.2	0.1	0.2	0.2	0.2	0.1	0.3	0.2	0.6	0.1	0.3	0.3	0.3	0.3	0.3	0.3	0.2	0.3	0.3
vanilla_combined.163837	0.4	0.4	0.1	0.6	0.3	0.2	0.4	0.1	0.1	0.1	0.3	0.3	0.1	0.2	0.3	0.3	0.3	0	0.1	0.1	0.3	0.3	0.7	0.2	0.8	0.7
vanilla_combined.163838	0.5	0.2	0.7	0.4	0.3	0.4	0.4	0.4	0.3	0.7	0.4	0.4	0.7	0.7	0.1	0.5	0.8	0.6	0.1	0.4	0.3	0.1	0.3	0.3	0.7	0.4
vanilla_combined.163839	0.1	0.1	0.3	0.1	0.2	0	0.2	0.3	0.2	0.4	0.2	0.5	0.3	0.2	0.1	0.3	0.3	0.1	0.4	0.2	0.5	0.1	0.1	0.2	0.2	0.1
vanilla_combined.16384	1.8	2.6	8.9	1.8	2.9	3.6	1.4	4.3	3.7	6.5	0.6	4.7	5	7.8	0.9	5.2	8.3	6.3	0.6	5.3	3.9	1.4	1.5	1.3	3.3	2.1
vanilla_combined.163840	0.5	0.6	0.9	0.6	0.5	0.4	0.2	0.3	0.2	0.1	0	0.2	0.1	0.2	0.1	0.1	0.2	0.3	0.2	0.2	0.4	0.3	0.3	0.2	0.2	0.2
vanilla_combined.163841	0.3	0.5	0.5	0.3	0.6	0.4	0.4	0.4	0.4	0.7	0.3	0.5	0.9	0.7	0.3	0.5	0.6	0.4	0.4	0.4	0.3	0.3	0.1	0.6	0.3	0.2
vanilla_combined.163842	0	0.1	0.2	0.1	0.1	0.2	0.3	0.5	0.4	0.6	0.3	0.6	0.9	0.4	0.2	0.5	0.6	0.4	0.1	0.4	0.6	0.2	0.1	0.1	0.3	0.1
vanilla_combined.163843	0.3	0.7	1.2	0.4	0.9	0.5	0.3	0.6	0.3	0.6	0.1	1.7	0.5	1.6	0.4	3.8	1.2	1.3	0.7	4.6	0.7	0.1	0.2	0.3	0	0.1
vanilla_combined.163844	2.5	2.7	1.6	0.9	3.8	2.2	1.6	2.2	4.4	5.7	0.5	1.1	3.7	0.3	0.3	2.5	0.7	1.1	0.6	0.6	0.2	0.4	0.6	0.9	2.6	1.8
vanilla_combined.163845	0.7	1	2.2	1	1	0.5	0.8	1	0.5	1	0.8	0.7	0.8	0.9	0.7	0.7	1.2	1.5	1.3	1.3	1.8	0.8	1	1.3	0.4	0.8
vanilla_combined.163846	0.6	0.4	0.4	0.5	0.2	0.2	0.3	0.3	0.1	0.2	0	0.2	0.3	0.2	0.1	0.2	0.1	0.2	0.2	0.1	0.3	0	0.3	0.4	0.8	0.6
vanilla_combined.163847	1.5	1.5	0.9	0.4	1.9	1	0.7	1.5	2.7	3	0.2	0.6	2	0.2	0.2	1.4	0.5	0.6	0.4	0.4	0.1	0.2	0.4	0.6	1.6	1.3
vanilla_combined.163848	3.2	3.2	1.9	1	4.2	2.7	2.2	3.2	5.5	6.9	0.5	1.8	4.1	0.6	0.7	4.3	1.3	1.7	1.1	1.3	0.3	0.5	0.8	1.6	4.4	2.5
vanilla_combined.163849	1.8	1.7	1.1	0.6	2.2	1.3	1.1	1.5	2.4	3.3	0.5	0.5	1.8	0.1	0.1	1.7	0.3	0.8	0.5	0.6	0.1	0.4	0.3	0.7	2	1.2
vanilla_combined.16385	14.2	2.6	0.7	18.2	2.5	1.2	13.2	1.2	1.7	0.3	5.7	0.7	0.9	0.4	6.6	0.5	0.2	0.1	5.1	0.3	0.3	25.1	19.1	17.5	27.6	15.6
vanilla_combined.163850	0.6	0.5	0.7	0.5	0.6	0.4	0.7	0.4	0.5	0.7	0.3	0.9	0.8	0.9	0.3	0.6	0.9	0.9	0.7	0.7	0.6	0.4	0.4	0.7	0.6	0.3
vanilla_combined.163851	3	2.9	1.3	0.9	3.9	2	1.5	2.9	4.8	6	0.4	1	3.7	0.4	0.2	2.5	0.7	1	0.8	0.8	0.2	0.4	0.7	0.9	2.5	1.7
vanilla_combined.163852	3.6	3.9	1.5	1	4.2	2.4	2.1	3.2	5.6	7.2	0.5	1.3	4.3	0.5	0.5	2.9	0.8	0.9	0.8	0.8	0.3	0.4	0.9	0.9	3	1.7
vanilla_combined.163853	10.3	8.7	5	2.6	12	7.6	5.6	9	15	17.5	1.2	3	11.2	0.9	0.7	8.4	3.3	3.6	3.1	1.9	0.7	1.3	2.3	3.9	7.3	3.8
vanilla_combined.163854	0.4	0.6	0.5	0.4	0.5	0.4	0.3	0.3	0.5	0.5	0.4	0.5	0.4	0.5	0.6	0.5	0.6	0.5	0.8	0.4	0.6	0.7	0.7	0.8	0.2	0.4
vanilla_combined.163855	1.8	2.8	2.6	1.8	2.9	3	1.3	1.9	1.3	1.5	1.1	1.1	0.8	1.3	1.3	0.9	1.2	1.4	1.2	0.7	1.6	1.2	1.9	1	0.6	0.9
vanilla_combined.163856	0.8	0.8	1.4	0.4	0.5	0.7	0.4	0.8	0.6	0.4	0.9	1.1	0.7	0.9	1.3	0.7	0.8	0.8	0.5	1.1	1.8	1.1	0.2	0.7	1.1	0.7
vanilla_combined.163857	0.2	0.3	0.4	0.1	0.2	0.4	0.2	0.3	0.3	0.3	0.3	0.2	0.4	0.4	0.2	0.3	0.4	0.5	0.2	0.2	0.4	0.1	0.1	0.2	0.2	0.2
vanilla_combined.163858	0.2	0.1	0.1	0.1	0.2	0.1	0.2	0.2	0	0.3	0.2	0.4	0.1	0.4	0.2	0.4	0.3	0.7	0.4	0.5	0.4	0.1	0.1	0.2	0.2	0.3
vanilla_combined.163859	2.4	2.9	2.4	2.6	3.1	3.8	3.1	3.1	3.3	3	3.5	3.9	2.9	3.5	3.8	3.8	4.1	2.5	3.9	2.9	4.4	3.6	2.7	4.2	3.8	3.6
vanilla_combined.16386	0.8	0.9	1.7	0.9	1.1	1.7	0.6	0.8	0.9	1	0.9	1	0.9	1.4	0.9	1.1	1.3	2.2	1.4	1.6	1.6	0.8	1.1	0.9	0.6	0.7
vanilla_combined.163860	0.1	0.3	0.4	0.1	0.2	0.3	0.3	0.8	0.4	0.8	0.3	3.6	0.8	0.8	0.2	2.5	0.6	0.5	0.2	2.6	0.3	0.1	0.2	0.1	0.1	0.1
vanilla_combined.163861	3.3	4.6	3.5	2.6	3.5	4.2	3.1	3	4.6	2.7	2.7	2.5	2.6	3.4	3.5	2.7	3.1	2.5	4.1	2.4	3.8	2.6	2.7	9.2	1.4	4.6
vanilla_combined.163862	0	0.1	0.5	0.1	0.3	0.3	0.2	0.4	0.3	0.1	0.1	0	0.3	0	0.2	0.1	0	0	0	0	0	0.1	0	0.1	0.1	0.7
vanilla_combined.163863	0.1	0.1	0.1	0	0.1	0.1	0.1	0.1	0.1	0.1	0.1	0.1	0.1	0.1	0.1	0.1	0.1	0.1	0.1	0.1	0.2	0.1	0.1	0.2	0.1	0.1
vanilla_combined.163864	0.9	1.5	2	0.9	1.7	1.7	1	1.5	1.3	1.2	0.8	1	1.1	1	0.7	0.8	1.3	1.4	0.8	0.9	1.7	1.3	1.5	0.8	0.3	0.5
vanilla_combined.163865	0.2	0.6	0.6	0.2	0.5	0.3	0.1	0.6	0.4	0.1	0.1	0.2	0.2	0.1	0.1	0.1	0.1	0	0	0.1	0	0.3	0.4	0	0	0.1
vanilla_combined.163866	0.4	0.2	0.4	0.3	0.2	0.2	0.5	0.3	0.2	0.4	0.3	0.2	0.3	0.4	0.4	0.2	0.4	0.3	0.4	0.4	0.1	0.2	0.2	0.3	0.5	0.2
vanilla_combined.163867	0.4	0.4	0.3	0.4	0.5	0.4	0.5	0.6	0.5	0.2	0.2	0.5	0.3	0.3	0.2	0.2	0.3	0.2	0.1	0.2	0.3	0.2	0.5	0.2	0.3	0.3
vanilla_combined.163868	0	0	0.1	0	0.1	3.8	0	0	1.1	0	0	0	1	0	0	0	0.3	0	0	0.1	0.6	0	0	1.2	0	0.1
vanilla_combined.163869	0.4	0.2	0.2	0.2	0.1	0.1	0.2	0.2	0.5	0.4	0.3	0.3	0.4	0.3	0.2	0.3	0.3	0.7	0.3	0.3	0.4	0.2	0.3	0.3	0.1	0.2
vanilla_combined.16387	6.6	8.8	39	8.8	10.8	13.7	11.9	19.4	11.3	26.9	19	15.5	15.9	23.5	19.3	17	23.5	21.5	17.5	16.5	21.6	7	10.2	19.4	28.4	23
vanilla_combined.163870	8.4	8.9	1.5	11.8	8.2	2.4	5.3	6.5	9	4.9	2.4	8.2	38.4	5.5	1.7	9.8	12.3	4.1	2.9	10.4	14.9	4.9	3.5	11.6	0.5	0.7
vanilla_combined.163871	0.8	0.7	0.8	1	0.7	0.8	0.8	0.8	0.6	0.6	1.1	0.6	0.5	0.4	0.7	0.4	0.4	0.4	1.1	0.3	0.5	1.7	1.6	0.8	1.1	0.9
vanilla_combined.163872	0.2	0.4	0.5	0.4	0.6	1.2	0.4	0.4	1.2	0.2	0.4	0.3	0.6	0.2	0.3	0.2	0.2	0.1	0.3	0.1	0.2	0.9	1.3	0.9	1.1	0.3
vanilla_combined.163873	0.1	0.2	0.2	0.1	0.1	0	0.1	0.1	0.1	0.2	0.2	0.2	0.2	0.2	0.2	0.1	0.1	0.2	0.1	0.2	0.1	0.2	0.1	0.1	0.1	0.1
vanilla_combined.163874	0.4	0.5	0.6	0.3	0.4	0.5	0.3	0.5	0.2	0.4	0.3	0.4	0.4	0.5	0.4	0.5	0.2	0.1	0.3	0.2	0.2	0.6	0.4	0.2	0.6	0
vanilla_combined.163875	0.4	0.5	0.6	0.2	0.6	0.5	0.3	0.3	0.2	0.5	0.3	0.4	0.7	0.4	0.3	0.4	0.3	0.4	0.2	0.5	0.2	0.1	0.1	0.3	0.2	0.7
vanilla_combined.163876	1.4	1.9	1.9	1.1	1.8	1.3	1	1.4	1.6	1.4	0.6	1.7	1.5	1.8	1	1.4	2.1	1.1	0.8	1.3	1.4	1.5	1.5	1.8	1.4	1.3
vanilla_combined.163877	0.2	0.3	0.2	0	0.1	0.2	0.1	0.3	0.1	0.2	0.5	0.3	0.3	0.4	0.1	0.1	0.7	0.1	0	0.2	0.6	0	0	0.1	0.1	0.5
vanilla_combined.163878	6.3	6.4	4.3	6.6	5.7	4.8	7.2	4.6	2.9	5.1	7	4.9	5.4	10.2	15.8	8.6	18.8	8.2	16.5	6.9	27.6	4.2	2.8	39	8.2	24
vanilla_combined.163879	0.3	0.3	0.4	0.3	0.4	0.3	0.3	0.3	0.4	0.6	0.2	0.3	0.4	0.2	0.2	0.3	0.2	0.3	0.2	0.2	0.1	0.2	0.2	0.3	0.3	0.3
vanilla_combined.16388	3.3	3.9	2.7	3	3.5	2	1.9	1.5	2.6	1.4	2.1	1.7	9.1	2.4	2.3	1.9	12.8	2.9	2.4	2.3	9.3	4.5	3.6	2.8	3.9	3.6
vanilla_combined.163880	0.4	0.6	0.8	0.4	0.5	0.6	0.2	0.5	0.2	0.4	0.1	0.3	0.2	0.2	0.1	0.2	0.3	0.6	0.2	0.3	0.3	0.1	0.2	0.1	0.2	0.2
vanilla_combined.163881	0.1	0.2	0.3	0.2	0.1	0	0.3	0.4	0.1	0.2	0.2	0.9	0.4	0.5	0.5	1	0.4	0.2	0.2	0.6	0.3	0.2	0.2	0.4	0.5	0.8
vanilla_combined.163882	0.3	0.3	0.4	0.3	0.2	0.3	0.2	0.3	0.3	0.5	0.3	0.5	0.5	0.5	0.3	0.3	0.3	0.4	0.1	0.3	0.2	0.1	0.1	0.1	0.1	0.2
vanilla_combined.163883	0.1	0.1	0	0.4	0.2	0	0.3	0.2	0.1	0.2	0.2	0.7	0.1	0.5	0.6	0.5	0.5	0.7	0.6	0.6	0	0.3	0.1	0.1	0.2	0.1
vanilla_combined.163884	0	0.1	0.5	0.1	0.2	0.8	0.1	0.3	0.6	0.2	0	0	0.6	0.3	0	0.2	1	0.2	0	0	1.1	0.2	0.2	0.1	0	0
vanilla_combined.163885	0.1	0.1	0.6	0.1	0.1	0.4	0.1	0.2	0.2	0.1	0.1	0.2	0.4	0.2	0.1	0.2	0.2	0.3	0	0.3	0	0	0.3	0.2	0.3	0.1
vanilla_combined.163886	0.2	0.2	0.4	0.3	0.2	0.3	0.2	0.2	0.2	0.3	0.2	0.4	0.4	0.5	0.2	0.3	0.3	0.4	0.2	0.2	0.2	0.1	0.3	0.2	0.2	0.2
vanilla_combined.163887	0.2	0.2	0.4	0.1	0.2	0.2	0	0.1	0.1	0.2	0	0.1	0.2	0.3	0.1	0.2	0.2	0.5	0.1	0.3	0.2	0.1	0.1	0.1	0.1	0.1
vanilla_combined.163888	2.6	3.1	4.3	3.1	2.9	2.6	2.2	2.9	1.5	2.7	2.6	2.8	2	2.5	2.9	2.8	2.1	2.3	3	2.9	2	3.2	3.2	2.3	2.2	1.9
vanilla_combined.163889	0.5	0.6	0.8	0.5	0.7	1.1	0.4	0.7	0.7	0.5	0.5	0.5	0.8	0.3	0.6	0.5	0.8	1	0.7	0.9	1	0.6	0.5	0.4	0.7	0.5
vanilla_combined.16389	0.1	0.1	0.3	0.1	0	0.1	0.7	0.3	0.2	5.4	2.4	3.3	3.7	15.9	6.7	6.2	10.9	13.9	5.1	6	6.2	0.1	0.1	7.5	0.5	4.5
vanilla_combined.163890	6.1	1.5	0.3	11	1.7	0.6	7.1	1.1	0.4	0.8	5.4	0.9	0.7	0.7	4.8	0.7	0.7	0.5	5.3	0.2	0.7	9.6	5.3	10.1	23.2	14.9
vanilla_combined.163891	0.2	0.3	0.3	0.2	0.1	0.2	0.2	0.2	0.2	0.2	0.2	0.3	0.2	0.3	0.2	0.4	0.3	0.1	0.2	0.4	0.1	0.1	0.2	0.1	0.3	0.3
vanilla_combined.163892	0.3	1.3	2.8	0.1	1.4	3.5	0.3	1	1.2	0.7	0.2	0.6	1.5	0.5	0.1	0.7	1	0.4	0.1	0.4	0.6	0.6	1.9	0.2	0	0.1
vanilla_combined.163893	4.7	4.8	5.7	5.9	5.8	6.3	5.5	5.6	4.3	6.3	5.8	6	4.1	4.9	5.7	6	4.5	4.6	5.1	5.6	4.6	4.7	5	4.2	4.1	5.4
vanilla_combined.163894	0.2	0.4	0.4	0.2	0.2	0.2	0.2	0.3	0.2	0.2	0.1	0.3	0.1	0.2	0.1	0.2	0.2	0.2	0.1	0.2	0.1	0.2	0.2	0.2	0.1	0.2
vanilla_combined.163895	0.6	0.8	0.9	0.3	0.4	0.2	0.6	0.5	0.5	0.4	0.3	0.5	0.4	0.4	0.2	0.4	0.3	0.4	0.2	0.3	0.2	0.7	0.7	0.6	0.5	0.5
vanilla_combined.163896	0.2	0	0	0.7	0	0	0.6	0	0	0	0.4	0	0	0	1.1	0	0	0	0.6	0	0	0.1	0.1	0.2	0.5	0.2
vanilla_combined.163897	3.6	3.4	8.4	2.4	3	2	2.6	3	1.6	2.4	2.5	2.5	2.3	2.3	2.5	2.4	2.3	2.3	2.4	2.9	2.6	3.2	3	3	1.2	1.6
vanilla_combined.163898	16.2	0.2	0	27.6	0.4	0	18.8	0.3	0	0.3	20.2	0.3	0	0.3	14.4	0	0	0.1	15.1	0	0	0.3	0.5	0.1	0.2	1.5
vanilla_combined.163899	0.6	0.7	0.5	0.7	0.7	0.5	0.6	0.6	0.6	0.6	0.7	0.6	0.6	0.7	0.7	0.6	0.8	0.7	0.9	0.8	0.9	0.7	0.8	0.7	0.6	0.6
vanilla_combined.1639	1.8	1.7	2.5	1.7	1.6	1.8	1.3	1.5	1.2	1.5	1.2	1.5	1.6	1.7	1.2	1.3	1.6	1.6	1.2	1.4	1.5	0.9	1.1	1.3	1.8	1.6
vanilla_combined.16390	5.4	7.3	5.7	5.3	6.7	5	4.6	5.3	3.5	4.8	7.1	5.7	4.7	5.5	6.4	4.5	5.9	5.6	6.8	5.6	6.1	5.6	6.6	6.1	4.9	5.2
vanilla_combined.163900	0.1	0.2	0.6	0.5	0.3	0.4	0.2	0.2	0.1	0.5	0.3	0.5	0.2	0.5	0.5	0.7	0.3	0.4	0.3	0.7	1	0	0.2	0.2	0.2	0.1
vanilla_combined.163901	0	0	0	0	0	0	0	0	0	0	0	0.1	0.2	1	0	0.2	1.2	1.3	0	0.2	2	0	0	0	0	0
vanilla_combined.163902	0.2	0.4	17.6	0.2	0.1	172.2	0.3	0	33.3	0	0.4	0.3	24	0	0.3	0	0.2	0	0.5	0	0.2	0	0	1	0	0
vanilla_combined.163903	4.5	3.9	2.9	6	3.9	3.1	4.8	2.7	2.1	1	3.8	1.1	1.4	0.9	4	1.2	1.4	0.9	4.6	0.9	1.3	7.5	4.4	7.2	14.5	9.1
vanilla_combined.163904	0.3	0.1	0	0.4	0.1	0.1	0.2	0.2	0	0.1	0.1	0.1	0.1	0.1	0.1	0	0.1	0	0.2	0.1	0.1	0.1	0.2	0.2	0.5	0.2
vanilla_combined.163905	0.4	0.6	0.7	0.3	0.7	0.7	0.8	1.1	0.8	1.7	1	1.2	2	1.9	1	1.1	2.1	1.1	0.7	0.9	1.6	0.7	0.7	0.8	0.9	0.8
vanilla_combined.163906	0.2	0.4	0.3	0	0.2	0.1	0.1	0.2	0.1	0.1	0	0.3	0.2	0.2	0.1	0.3	0.1	0.2	0	0.3	0	0	0.1	0.1	0.1	0.1
vanilla_combined.163907	0.4	0.2	0.2	0.6	0.3	0.2	0.3	0.2	0.1	0.1	0.2	0.1	0.1	0.1	0.2	0.1	0.1	0.1	0.2	0.1	0.2	0.3	0.3	0.3	0.5	0.5
vanilla_combined.163908	0.8	0.5	0.5	0.7	0.3	0.1	0.3	0.1	0.1	0.1	0.2	0.1	0.1	0.1	0.2	0.1	0.2	0.1	0.2	0.1	0.2	0.1	0.2	0.5	0.9	0.8
vanilla_combined.163909	2.6	4.5	3.6	2.5	5	1.9	2.7	5.1	1.3	3	3.6	3.4	2	3.4	3.6	3.5	3.4	3.2	3.4	3	3.7	2.7	2.1	3.4	3.5	4.3
vanilla_combined.16391	0.2	0.5	1.1	0.1	0.3	0.2	0.4	0.7	0.7	0.9	0.9	1.4	1.2	1	0.6	2.4	1.1	0.8	0.2	1.5	0.6	1.4	1.4	1.2	1.2	1
vanilla_combined.163910	0.3	0.3	0.7	0.4	0.3	1.1	0	0.2	0.1	0.2	0.3	0.2	0.2	0.4	0.2	0.2	0.2	0.4	0.6	0.6	0.6	0.1	0.2	0.1	0.1	0.1
vanilla_combined.163911	1.4	1.3	1.5	1.2	1.1	1	1	1	0.6	1.3	1.4	1	1.1	1.2	1.4	0.8	1	0.9	1.4	0.8	1.1	0.6	0.7	1.7	0.8	1.1
vanilla_combined.163912	0.6	0.8	2.7	0.5	0.4	0.7	0.3	0.5	1	0.5	0.3	0.4	4.1	0.4	0.4	0.5	1.6	1.1	0.5	0.8	1.7	0.4	0.7	0.6	0.3	0.1
vanilla_combined.163913	5.8	7.7	6.9	6	7.6	11.9	5.9	7.6	6.4	6.2	7.5	10.4	6.6	8.9	9.9	9.7	7.7	10.1	10.5	10.3	9.7	5.8	7.8	7.3	5.7	5.8
vanilla_combined.163914	0.2	0	0.2	0.3	0.7	0.2	0.2	0.2	0.1	0.2	0.5	0.3	0.3	0.2	0.1	0.2	0.1	0.1	0.1	0.2	0	0.8	0.9	0.2	0.3	0.1
vanilla_combined.163915	0.5	1.2	0.7	0.3	1.1	2.4	0.5	1.1	1.4	1.2	0.7	1.3	0.7	1.6	1	2	1.1	1.2	0.9	1.4	1.1	0.6	0.7	0.2	0.1	0.2
vanilla_combined.163916	0.7	0.1	0	1.4	0.1	0.1	0.3	0	0	0	0.2	0	0	0	0.2	0	0	0	0.1	0	0	0.3	0.5	0.5	1.8	0.6
vanilla_combined.163917	0.1	0.1	0.1	0.1	0.2	0.3	0	0.2	0.2	0.5	0.1	0	0.2	0.1	0	0.1	0.3	0.1	0	0.1	0	0.1	0.2	0.1	0.6	0.1
vanilla_combined.163918	4	4.7	4.7	3.8	5.2	5.6	3.3	4.3	3.3	4.3	4.4	4.7	4.3	5.4	4.4	5.2	4.7	6.2	5.6	6.3	5.7	3.6	4.5	4.5	3.2	4.2
vanilla_combined.163919	0.3	0.6	0.7	0.1	0.5	0.3	0.3	0.5	0.4	0.6	0.4	0.5	0.5	0.4	0.3	0.5	0.6	0.6	0.3	0.6	0.4	0.5	0.4	0.5	0.6	0.6
vanilla_combined.16392	0.4	0.5	0.6	0.4	0.4	0.2	0.3	0.5	0.2	0.5	0.3	0.6	0.5	0.5	0.3	0.4	0.6	0.5	0.4	0.4	0.5	0.2	0.3	0.4	0.1	0.4
vanilla_combined.163920	0.5	0.5	1	0.4	0.7	1.2	0.7	0.7	1	0.1	0.2	0.1	0.3	0.2	0.2	0.1	0.1	0.1	0.2	0	0	2.2	3.6	0.5	0.2	0
vanilla_combined.163921	2.4	2.9	4.8	2.4	2.8	6.8	2.1	1.8	2.9	1.6	2.6	1.9	2.9	1.7	2.2	2	3	1.9	2.5	2.2	3.7	3.3	2.8	4	2.2	2.3
vanilla_combined.163922	0.9	1.5	11.1	1	2	0.4	0.5	1.8	0.2	0.9	0.5	0.2	0.2	0.6	0.7	0.2	0.3	0.8	0.7	0.2	0.2	0.4	0.3	0.3	0.4	0.4
vanilla_combined.163923	1.2	1.6	2.1	1.2	1.9	2.5	0.9	1.7	1	2.4	1.3	2.2	1.8	2.4	1.6	2.8	1.9	7.2	2.3	4.3	2.9	0.6	1	1.7	1.3	1.4
vanilla_combined.163924	3.4	4.8	5.4	3.3	5	4.5	3.2	4	2.8	3.9	3	4.6	4.1	5.5	3.4	5.5	5.7	9.3	4.4	6.3	6.8	2.7	2.7	2.9	1.6	2.2
vanilla_combined.163925	0.2	0.4	0.8	0.1	0.2	0.2	0.1	0.3	0.2	0.2	0.2	0.4	0.2	0.1	0.2	0.2	0.2	0.1	0.2	0.1	0	0.2	0.3	0.2	0.3	0.1
vanilla_combined.163926	0.9	0.1	0	2	0.1	0	2.5	0	0	0.1	2.3	0.1	0	0.1	1.3	0.2	0.1	0	1.2	0.2	0	4.1	2	1.4	3.1	1.8
vanilla_combined.163927	0.3	0.3	0.1	0.3	0.2	0.2	0.5	0.6	0.3	0.7	0.6	1.1	0.6	0.3	0.3	0.2	0.1	0.4	0.2	0.6	0.3	0.4	0.6	0.3	0.4	0.1
vanilla_combined.163928	0.5	0.4	0.8	0.3	0.5	0.4	0.2	0.3	0.2	0.4	0.1	0.6	0.3	0.2	0.2	0.5	0.4	0.6	0.2	0.4	0.3	0.1	0.2	0.1	0.1	0.1
vanilla_combined.163929	1.9	1.8	1.3	0.5	2.7	1.4	1	1.9	2.9	3.8	0.4	0.8	2.8	0.4	0.2	1.9	0.6	0.5	0.6	0.5	0.1	0.4	0.5	0.6	2	1.2
vanilla_combined.16393	0.7	1.2	1.6	0.8	1.2	1.9	1.1	2.3	2	2.1	1.5	2.7	1.4	1.7	1.2	1.6	1.7	2.3	2.4	2.4	2.6	0.9	0.9	0.8	0.5	0.5
vanilla_combined.163930	0.1	0	0.1	0.1	0	0	0	0	0.1	0	0	0.1	0.1	0	0	0	0.1	0	0	0	0.3	0.1	0	0.3	0	0
vanilla_combined.163931	0.7	0.7	1.3	0.6	1.1	0.8	0.5	1	0.5	0.8	0.9	1	0.9	1	0.8	1	1.2	0.8	0.8	1.2	1.6	0.7	0.7	0.8	0.8	0.6
vanilla_combined.163932	0.4	0.6	0.5	0.4	0.8	0.3	0.2	0.5	0.2	0.3	0.2	0.4	0.4	0.3	0.2	0.3	0.2	0.2	0.1	0.2	0.3	0.2	0.1	0.2	0.7	0.5
vanilla_combined.163933	0.4	0.4	0.3	0.4	0.3	0.2	0.1	0.1	0.1	0	0	0.1	0.1	0.1	0.1	0.2	0.2	0.3	0.2	0.4	0.3	0.1	0.2	0.1	0.6	0.8
vanilla_combined.163934	0.7	0.8	0.1	0.8	0.8	0.5	1.4	0.5	0.1	0.5	1.6	1.5	0.1	1	3.6	1.2	0.2	0.2	0.7	0.2	0.2	0.3	0.3	13.3	3.9	3.4
vanilla_combined.163935	9.1	7.5	5.2	2.1	9.8	6.3	4.7	7.5	12.4	16.2	1.3	2.5	10.6	0.8	0.7	7.6	2.6	3.6	2.1	1.4	0.6	1.5	2.2	3.2	6.2	3.1
vanilla_combined.163936	0.7	0.2	0.8	0.7	0.2	0.3	0.4	0.1	0.3	0.1	0.4	0	0.1	0.4	0.4	0.1	0.2	0.4	0.5	0.1	0.1	3.3	2.8	3.3	2.9	0.5
vanilla_combined.163937	5.4	5.1	4.4	1.7	6.9	4.1	7.8	12	22	32.2	2.6	5.1	19.1	1.5	1	7.9	3.1	6.2	4	2.6	1.1	2.1	3.7	5	11.1	5.1
vanilla_combined.163938	1.4	0.5	0.1	0.7	0.2	0.1	0.4	0.3	0	0.2	0.3	0.3	0	0.3	0.1	0	0	0	0.1	0	0	0.4	1.3	0.3	0.1	0.1
vanilla_combined.163939	0.2	0.3	0.3	0.4	0.2	0.1	0.1	0.2	0.2	0.1	0.1	0.2	0.1	0.4	0.1	0.2	0.2	0.1	0.1	0.2	0.3	0.1	0.2	0.2	0.4	0.3
vanilla_combined.16394	1.1	0.1	0.1	0.2	0.2	0	0.3	0.1	0	0.1	0.2	0.1	0.1	0.1	0.1	0.1	0.1	0	0.3	0	0	0.7	0.4	0.5	4.1	1.1
vanilla_combined.163940	0.1	0.2	0.1	0.2	0.1	0.1	0.2	0.1	0.2	0.1	0.1	0.1	0.4	0.2	0.2	0.2	0.3	0.2	0.1	0.1	0.2	0.1	0.2	0.2	0.7	0.3
vanilla_combined.163941	0.2	0.2	0.3	0.2	0.2	0.3	0.1	0.2	0.2	0.2	0	0.4	0.4	0.2	0.1	0.2	0.3	0.1	0.1	0.2	0.2	0.1	0.2	0.1	0.3	0.3
vanilla_combined.163942	0.2	0.3	0.4	0.2	0.3	0.3	0.2	0.6	0.3	0.4	0.3	0.3	0.3	0.6	0.2	0.6	0.3	0.6	0.4	0.7	0.7	0	0.2	0.4	0.3	0.2
vanilla_combined.163943	0.5	0.6	0.7	0.4	0.5	0.2	0.3	0.2	0.2	0.4	0.1	0.3	0.3	0.2	0.2	0.2	0.2	0.5	0.1	0.2	0.2	0.2	0.3	0.2	0.2	0.2
vanilla_combined.163944	2.8	1.2	0.4	1.7	0.7	0.7	2	0.9	0.7	0.7	1.7	0.6	0.3	0.5	1.2	0.6	0.4	0.3	0.7	0.3	0.3	0.8	2.5	1.3	0.4	0.1
vanilla_combined.163945	0	0	0.1	0	0	0	0	0	0	0	0	0.1	0	0.1	0	0	0	0	0	0	0	0	0	0	0	0.1
vanilla_combined.163946	0.2	0.2	0.5	0.3	0.2	0.4	0.2	0.3	0.3	0.2	0.3	0.4	0.5	0.2	0.2	0.3	0.2	0.3	0.2	0.2	0.3	0.1	0.3	0.2	0.3	0.3
vanilla_combined.163947	0.1	0.2	0.8	0.3	0.3	0.2	0	0.1	0.1	0.2	0.1	0.1	0.2	0.1	0.1	0.1	0.2	0.2	0.2	0.2	0.2	0.1	0.2	0.1	0.2	0.1
vanilla_combined.163948	0.1	0.1	0	0.2	0.1	0	0.2	0.1	0.1	0.2	0.1	0.2	0.1	0.1	0.2	0.1	0.1	0.2	0.2	0.1	0.1	0.1	0.1	0.2	0.2	0.1
vanilla_combined.163949	0.2	0	0.2	0.2	0.1	0.2	0.2	0.3	0.1	0.1	0.2	0.3	0.1	0.1	0.3	0.1	0.1	0	0.1	0.2	0.2	0.1	0.3	0.1	0.2	0.1
vanilla_combined.16395	2.8	3.8	4.3	2.3	3.4	3.8	2.3	2.7	2	1.5	1.8	1.7	2.3	1.9	1.3	1.7	3.1	2.3	1.8	2.4	3	2.2	3	2.5	1.8	2.3
vanilla_combined.163950	0.3	0.3	0.5	0.2	0.2	0.4	0.3	0.3	0.3	0.3	0.3	0.4	0.6	0.3	0.2	0.3	0.4	0.2	0.1	0.2	0.4	0.2	0.3	0.4	0.4	0.2
vanilla_combined.163951	0.1	0.2	0.3	0.1	0.2	0.1	0.2	0.2	0.2	0.3	0.1	0.3	0.2	0.2	0.1	0.1	0.2	0.2	0.1	0.2	0.3	0.1	0.1	0.1	0.1	0.1
vanilla_combined.163952	7.6	1.5	1.7	1.9	1.9	0.4	3.2	1.4	1.1	2.9	0.7	0.5	1.5	0.5	0.4	0.9	0.3	0.3	1	0.2	0.2	5.9	2.4	3	13	3
vanilla_combined.163953	0.4	0.2	0	0.2	0.3	0.3	0.4	1	0.1	0.4	0.1	0.1	0.3	0.2	0.3	0.1	0.3	0.7	0.1	0.1	0.7	0.3	0.2	0.6	0.2	0.1
vanilla_combined.163954	0.2	0.3	0.3	0.3	0.1	0.1	0.2	0.3	0.2	0.3	0.2	0.4	0.3	0.2	0.2	0.4	0.2	0.2	0.1	0.3	0.2	0.3	0.3	0.1	0.2	0.2
vanilla_combined.163955	4.2	4	2.5	1.1	5.6	3	2.1	3.1	5.9	8.9	0.6	1.1	5	0.5	0.4	3.8	1.4	1.5	1	0.5	0.1	0.7	1	1.4	2.7	1.7
vanilla_combined.163956	7	8.4	8.6	4.1	7.5	22.9	4.5	7	34.8	25	6	27.9	27.5	52.3	21.6	69.5	53	61	35	80.3	76.1	14.6	9.8	8.7	3.9	3.3
vanilla_combined.163957	0.4	0.5	0.6	0.4	0.2	0.3	0.6	0.3	0.1	0.4	0.1	0.5	0.3	0.4	0.4	0.7	0.5	1.2	0.1	0	0.2	0.2	0.2	0.2	0.3	0
vanilla_combined.163958	0.2	0.2	0.2	0.3	0.1	0.2	0.4	0.3	0.3	0.3	0.4	0.4	0.2	0.2	0.3	0.3	0.3	0.1	0	0.2	0.4	0.3	0.3	0.3	0.7	0.6
vanilla_combined.163959	0.3	0.5	0.2	0.4	0.4	0.6	0.6	0.6	0.4	0.4	0.3	0.7	0.7	0.9	0.4	1	0.6	1	0.5	0.7	0.7	0.3	0.1	0.6	0.4	0.6
vanilla_combined.16396	0.4	0.6	0.9	0.6	0.5	0.3	1.1	1.4	0.7	1.6	1.3	1.9	1.3	1	0.8	1.1	1.1	0.8	0.5	0.9	0.4	0.3	0.5	0.4	0.4	0.3
vanilla_combined.163960	0.8	0.7	0.6	0.2	1	0.5	0.3	0.5	1	1.3	0.2	0.2	0.8	0.1	0.1	0.7	0.3	0.4	0.1	0.2	0	0.1	0.2	0.2	0.7	0.4
vanilla_combined.163961	0.4	0.4	0.8	0.2	0.8	0.7	0.2	0.7	0.8	1	0.3	0.3	0.8	0.1	0.1	0.3	0.8	0.3	0.2	0.1	0.3	0.5	0.5	0.2	0.6	0.3
vanilla_combined.163962	10.6	9.5	5.3	2.6	12.8	6.5	5	8.3	13.9	17.6	1	2.9	12.3	0.8	0.9	9.2	3.1	4	3	1.8	0.7	1.7	2.3	4	8.3	4.2
vanilla_combined.163963	2.2	2.3	1.2	0.5	2.8	1.5	1.1	1.8	3.5	4	0.3	0.8	2.5	0.3	0.2	1.6	0.5	0.6	0.6	0.4	0.1	0.4	0.7	0.7	2.1	1.2
vanilla_combined.163964	0.3	2.3	2.4	0.2	4.4	3.4	0.3	5.2	2.2	1	0.2	0.7	0.4	0.4	0.1	0.6	0.2	0.2	0.1	0.5	0.2	1	1.1	0.2	0.1	0.2
vanilla_combined.163965	0.1	0.1	0.1	0.1	0.1	0.4	0.2	0.3	0.4	0.1	0.2	0.1	0.3	0.2	0.2	0.2	0.3	0.1	0.2	0.1	0.2	0.1	0.2	0.2	0.2	0.1
vanilla_combined.163966	0.2	0.3	0.5	0.1	0.4	0.2	0.2	0.4	0.3	0.3	0.6	0.4	0.5	0.3	0.3	0.2	0.4	0.3	0.2	0.1	0.5	0.2	0.3	0.5	0.2	0.3
vanilla_combined.163967	0.1	0.1	0.3	0.1	0.2	0.3	0.2	0.1	0.3	0.3	0.2	0.4	0.4	0.2	0.1	0.2	0.2	0.2	0	0.1	0.1	0.1	0.1	0.1	0.2	0.2
vanilla_combined.163968	0.2	0.1	1.4	0.1	0.1	0.4	0.3	0.1	0.1	0.2	0.4	0.4	0.2	0.1	0.1	0.3	0.2	0	0.1	0.1	0.1	0.1	0.1	0.4	0.2	0.2
vanilla_combined.163969	0.4	0.3	0.4	0.3	0.3	0.6	0.3	0.5	0.4	0.5	0.4	0.8	0.5	0.7	0.5	0.6	0.7	0.4	0.4	0.5	0.6	0.4	0.3	0.7	0.6	0.6
vanilla_combined.16397	0.3	0.4	0.7	0.3	0.4	1.1	0.3	0.5	0.8	0.6	0.6	0.7	0.9	0.6	0.6	0.6	0.9	1	0.6	0.6	1.2	0.3	0.3	0.6	0.3	0.3
vanilla_combined.163970	0.1	0.2	0.2	0.1	0.1	0	0.1	0	0.1	0.1	0.1	0.1	0	0	0	0	0.1	0.3	0	0.1	0.1	0.1	0.1	0.1	0.2	0.1
vanilla_combined.163971	8.3	14.5	21.8	7.8	13.6	13.2	8.2	16.6	8.9	13.1	10	15.3	11.9	14.2	10.7	15.7	12.5	11.7	10.4	17.3	10.6	16.5	19.2	9.5	4.9	7.1
vanilla_combined.163972	2.2	2.1	2.7	2.4	2	2	2	2.2	1.7	2.1	2.2	1.5	2.4	4.2	3	2.3	3.5	3.9	2.5	2.7	3	1.7	1.8	2.2	1.2	1.5
vanilla_combined.163973	4.9	5.5	3.9	1.4	6.1	4	2.7	4.8	9.2	11.1	1	1.7	7	0.5	0.5	4.6	1.8	2.5	1.7	0.9	0.3	1.2	1.3	2.4	3.6	2.4
vanilla_combined.163974	0.1	0.1	0.1	0.1	0.1	1.5	0.2	0.2	24.5	0.1	0.4	0.2	18.8	0.1	0.4	0.1	20.6	0.2	0.6	0.1	40	1.7	1.3	0.1	0.1	0.1
vanilla_combined.163975	1.2	1.1	1	0.4	1.8	1	0.6	1.3	2.3	2.9	0.2	0.5	1.7	0.2	0.2	1.2	0.4	0.5	0.5	0.4	0.2	0.2	0.4	0.6	1.4	0.8
vanilla_combined.163976	1.7	1.7	1.6	0.5	2.2	1.2	1	1.6	3.8	5.9	0.5	0.8	4.1	0.2	0.3	1.7	0.6	0.6	0.6	0.5	0.2	0.5	0.7	0.8	2.2	1.2
vanilla_combined.163977	6.5	5.6	3.9	1.8	7.9	4.8	3.6	5.1	9.1	13.6	0.8	1.8	7.6	0.6	0.6	5.8	2	2.3	2.1	1.3	0.3	1.3	1.8	2.4	4.9	3.1
vanilla_combined.163978	2.1	1.9	1.4	0.6	3.2	1.6	1.2	2	3.5	4.6	0.4	0.9	2.4	0.3	0.2	2.2	0.7	0.9	0.6	0.7	0.2	0.4	0.6	0.7	2.1	1.5
vanilla_combined.163979	7.3	6.2	8	8.6	5.7	4.1	9	6.1	3.5	5.3	12.5	6.4	4.8	8.2	12.2	8.5	6.4	6.5	13	10	7.5	12.4	9.4	8.1	8	9.1
vanilla_combined.16398	3.3	5	3.9	3.7	5	7.6	4.6	5.8	7	6.5	6.4	6.7	6.4	7.4	5.2	5.6	5.8	9.3	4.9	7.5	6.3	3.3	5	3.5	3.9	3.4
vanilla_combined.163980	0.1	0.1	0.1	0	0.1	0	0.3	0.3	0.1	0.2	0.3	0.3	0.2	0.2	0.2	0.1	0.2	0.1	0.1	0.1	0.1	0	0.1	0.2	0.1	0.1
vanilla_combined.163981	0.2	0.6	0.3	0.1	1.4	0.5	0.2	1.6	0.5	0.7	0	0	0.1	0.1	0.1	0.1	0	0	0.1	0.1	0	0.2	0.2	0.1	0	0.1
vanilla_combined.163982	0.1	0.2	0.2	0.2	0.1	0.2	0.3	0.3	0.2	0.5	0.4	0.5	0.2	0.4	0.3	0.4	0.2	0.3	0.2	0.3	0.3	0.2	0.2	0.2	0.1	0.1
vanilla_combined.163983	0.1	0.1	0.1	0.2	0.1	0.1	0.1	0.1	0.1	0.1	0.1	0.1	0	0.1	0.1	0.1	0	0	0	0.1	0	0.1	0.2	0.1	0.1	0.1
vanilla_combined.163984	0.4	0.3	0.6	0.4	0.2	0.4	0.4	0.4	0.4	0.3	0.4	0.4	0.4	0.4	0.4	0.4	0.3	0.4	0.5	0.4	0.5	0.3	0.5	0.6	0.3	0.2
vanilla_combined.163985	0	0	0.2	0	0	0.1	0	0	0.4	0	0	0	0.5	0.1	0	0	0.1	0	0	0	0.2	0	0.1	0	0	0
vanilla_combined.163986	1.1	0.9	0.8	0.9	1.1	1.4	1.6	1.7	2	1.7	2.1	2.4	1.9	1.8	2.1	1.7	1.5	1.4	2.1	1.2	1.2	1.3	1.2	2.1	3.3	2.6
vanilla_combined.163987	0.4	0.7	0.5	0.1	0.4	0.4	0.5	0.6	0.4	0.1	0.3	0.2	0	0.2	1.3	0.2	0	0.2	1.3	0.1	0	2	0.9	7	0.1	0.2
vanilla_combined.163988	2.1	2.2	1.2	0.7	2.8	1.9	3.3	4.7	9.7	11.3	1.1	2.3	7.5	0.4	0.5	4.1	1.5	2.7	1.5	1.5	0.5	0.6	1.2	1.9	5	3
vanilla_combined.163989	0.1	0.3	0	0.2	0.1	0.4	0.6	0.5	0.2	0.3	0.8	0.3	0.2	0.3	0.3	0	0.1	0.2	0.4	0	0	0.4	0.7	0.2	0.5	0.1
vanilla_combined.16399	0.7	1	1.2	0.9	1.2	1.6	1	1.5	1.1	1.7	1.8	1.7	1.8	1.8	1.3	1.5	1.7	2.1	1.4	1.4	1.9	1.1	1.3	0.9	0.6	0.5
vanilla_combined.163990	0.4	0.7	0.8	0.6	0.8	0.3	0.3	0.4	0.4	0.5	0	0.2	0.5	0.4	0.1	0.2	0.5	0	0.2	0.2	0.3	0.3	0.3	0.4	0.2	0.7
vanilla_combined.163991	0.1	0.1	0.1	0.2	0	0.1	0.2	0.2	0.1	0.1	0.4	0.2	0.1	0.1	0.2	0.2	0.2	0.1	0.1	0	0.2	0.1	0.2	0.5	0.4	0.4
vanilla_combined.163992	0.1	0	0.1	0.2	0.3	0	0.5	0.4	0	0.5	0.5	0.5	0	0.7	1.3	0.6	0.1	0.8	0.2	0.6	0.4	0	0.1	0	0	0
vanilla_combined.163993	0.1	0.2	0.2	0.1	0.2	0.3	0.1	0.4	0.2	0.3	0.4	0.3	0.5	0.2	0.2	0.2	0.3	0.2	0.3	0.1	0.2	0.1	0.1	0.1	0.3	0.1
vanilla_combined.163994	1.2	1.1	1.5	1.3	1.2	2.2	0.7	0.8	1.2	0.5	1.1	0.6	0.9	0.3	0.9	0.3	0.8	0.2	0.9	0.1	0.5	1.1	1.2	0.8	0.7	0.7
vanilla_combined.163995	0.3	0.5	0.8	0.5	0.5	0.5	0.5	0.4	0.3	0.4	0.3	0.4	0.4	0.4	0.4	0.4	0.4	0.6	0.3	0.4	0.6	0.3	0.3	0.3	0.2	0.3
vanilla_combined.163996	0.3	0.2	0.3	0.4	0.3	0.3	0.2	0.3	0.2	0.3	0.3	0.3	0.4	0.1	0.2	0.1	0.3	0.1	0.1	0.1	0.2	0.2	0.2	0.3	1.4	0.6
vanilla_combined.163997	0.2	0.2	0.5	0.1	0.3	0.3	0.2	0.1	0.2	0.3	0	0.2	0.4	0.1	0.1	0.2	0.2	0.2	0.1	0.2	0.1	0.1	0.1	0.1	0.3	0.2
vanilla_combined.163998	1	1.2	1.5	0.9	1.5	1.4	0.3	0.5	0.4	0.3	0.3	0.7	0.7	0.4	0.4	0.5	0.4	0.3	0.5	0.5	0.8	0.6	0.9	0.6	1.3	0.4
vanilla_combined.163999	21.4	15.7	119	13.2	10	5.4	19.8	16.9	8.7	1.7	5.1	3	1	0.6	3.6	0.7	0.4	0.4	3.6	0.5	0.2	55.2	34.7	6.3	0.7	0.6
vanilla_combined.164	3	4.1	4	3.3	4	2.9	3.6	3.7	2	3.3	3.7	3.8	3.1	3.4	2.8	2.9	3.9	4	3.7	2.6	3.4	2.2	3	3.4	2.8	2.5
vanilla_combined.1640	2	2.6	3.5	2	3.1	2.7	2.3	3.2	1.6	2.6	2.4	2.5	2.1	1.5	1.9	1.5	1.4	1.6	1.8	1.5	0.9	2.1	3.3	1.7	1.2	1.1
vanilla_combined.16400	0.7	0.6	0.9	0.6	0.6	0.7	0.5	0.5	0.7	0.6	0.4	0.4	0.5	0.6	0.5	0.4	0.4	0.6	0.3	0.4	0.5	0.6	0.5	0.9	1.2	1
vanilla_combined.164000	0.2	0.3	0.2	0.3	0.4	0.3	0.2	0.6	0.4	0.8	0.6	0.9	1.3	1	0.5	1.1	1.8	0.7	0.4	1.1	1	0.2	0.5	1.4	0.3	0.9
vanilla_combined.164001	1.7	2	2.2	1.4	1.7	1.3	1.1	1.6	1	1.4	1.3	1.6	1.5	1.9	1.6	2.1	1.8	2.1	2	2.3	1.6	1.1	1.3	1.5	1.1	1.4
vanilla_combined.164002	1.6	0.8	0.7	1.3	0.7	0.8	0.8	0.4	0.3	0.3	0.7	0.7	0.2	0.6	1	0.6	0.5	0.4	0.7	0.7	0.5	0.6	0.4	2.3	4	4.1
vanilla_combined.164003	5	8.7	4.7	4.2	8.5	7.5	4.2	4.9	5.2	6	7.5	6.8	3.6	7.2	7.1	7.2	5.2	4.7	9.9	8.4	8.8	5.7	7.6	5.5	4.5	5.1
vanilla_combined.164004	1.6	1.7	1.6	1.5	1.5	1	1.7	1.2	0.7	1.2	1.1	1.5	0.7	1.4	1	1.6	0.9	1.8	0.6	2.2	1.2	0.9	1.2	0.9	0.2	0.3
vanilla_combined.164005	5.5	4.4	3.9	8.6	4.5	3.1	5	3.3	2.3	3.3	7.5	4	2.9	4.2	6.4	3.3	3.5	5.3	7.8	4.2	5.2	6.8	6.3	5.8	5.5	6.5
vanilla_combined.164006	0.1	0.2	0.2	0.1	0.1	0.1	0.1	0.3	0.2	0.5	0.1	0.5	0.4	0.4	0.1	0.4	0.3	0.2	0.1	0.2	0.1	0.1	0.2	0.1	0	0.1
vanilla_combined.164007	0.2	0.1	0	0.1	0.1	0.1	0.1	0	0.2	0	0.1	0.1	0.1	0	0.2	0.1	0.1	0	0.3	0.1	0.1	0.2	0.5	1.3	0.2	0.7
vanilla_combined.164008	1.8	2.1	2.4	2.1	1.7	1.4	1.7	1.6	1	1.3	1.2	2	1	1.8	1.4	1.9	1.3	2.5	1.2	2.3	1.7	1.7	1.5	1.1	0.6	0.7
vanilla_combined.164009	11.4	14.6	17.7	9.5	11.7	11.2	9.7	11.9	8.5	10.4	6.8	9.9	9.2	12.7	8.6	11.1	12.7	13.7	6.9	9.5	11.8	6.9	9.1	9.8	8.3	10.9
vanilla_combined.16401	150.6	265.5	36.9	119.2	132	25.3	125.6	117.3	25.4	68.5	156	64.7	8.5	36.9	95.8	34	10.5	37.1	191.4	37.4	19.1	11.2	6.7	9.3	12.9	133.6
vanilla_combined.164010	0.5	0.3	0.5	0.3	0.2	0.4	0.5	0.5	0.4	0.6	0.4	0.8	0.4	0.4	0.3	0.4	0.5	0.1	0.1	0.5	0.3	0.3	0.2	0.3	0.1	0.2
vanilla_combined.164011	0.3	0.7	0.1	0.3	0.8	0.1	0.3	0.3	0.1	0.3	0.2	0.4	0.1	0.2	0.4	0.2	0.2	0.2	0.4	0.1	0.1	0.1	0.2	0.3	0.1	0.5
vanilla_combined.164012	0.3	0.4	0.7	0.4	0.4	0.3	0.3	0.2	0.2	0.3	0.2	0.3	0.1	0.3	0.2	0.1	0.3	0.4	0.3	0.2	0.2	0.1	0.2	0.1	0	0.1
vanilla_combined.164013	2.8	3.4	2.3	3.1	2.9	2.1	2.6	2.7	2.1	2.8	2.7	3.2	3.5	3.4	2.8	3.7	3.7	3.3	3.5	4	3.4	1.9	2	2.8	3.4	3.1
vanilla_combined.164014	1.6	2.1	3.6	1.6	1.7	1.6	1.7	1.4	1.4	1.8	1	1.5	1.1	1.4	1	1.7	1.4	1.4	1.4	1.3	1.2	0.8	0.8	0.8	0.8	0.8
vanilla_combined.164015	0.1	0	0.3	0.1	0.1	0.8	0.1	0.2	0.3	0.3	0.1	0.2	0.3	0.4	0	0.2	0.2	0.2	0.1	0.1	0.3	0	0.1	0.2	0.1	0.2
vanilla_combined.164016	0.1	0.3	1.3	0.1	0.2	0	0.1	0.3	0.1	0.2	0	0.1	0	0.5	0.1	0.2	0.1	0.2	0	0	0	0.1	0.4	0.3	0.2	0.5
vanilla_combined.164017	0.1	0.3	0.1	0.3	0.5	0.2	0.5	0.5	0.3	0.3	0.2	0.4	0.3	0.2	0.3	0.3	0.2	0.1	0.1	0.3	0	0.4	0.4	0.7	0.5	0.6
vanilla_combined.164018	0.1	0.2	0.7	0.2	0.2	0.3	0.2	0.3	0.2	0.4	0.2	0.3	0.6	0.2	0.1	0.2	0.4	0.1	0	0.1	0.2	0.1	0.1	0.1	0.2	0.1
vanilla_combined.164019	0.5	0.7	1	0.7	0.5	0.4	0.4	0.4	0.4	0.7	0.6	0.7	0.5	0.6	0.5	0.6	0.7	0.9	0.7	0.6	0.6	0.5	0.5	0.5	0.6	0.5
vanilla_combined.16402	23.5	35.3	43.7	15.6	23.6	20.5	18.2	27.1	15.9	19.8	13.6	23.3	14.6	28.1	15.8	25.9	26.5	28	11.6	26.6	26.8	11.3	14.2	20.4	12.8	19.4
vanilla_combined.164020	0.2	0.1	0.1	0.1	0	0	0.2	0.3	0.2	0.2	0.4	0.5	0.3	0.3	0.3	0.2	0.1	0.2	0.1	0	0.1	0.1	0.1	0.2	0.2	0.1
vanilla_combined.164021	0.2	0.1	0.1	0.2	0.1	0.1	0.1	0.1	0	0.2	0.2	0.2	0.1	0.1	0.2	0.1	0.1	0.1	0.2	0.1	0.1	0	0.1	0.1	0.2	0.1
vanilla_combined.164022	2.1	2	1.1	0.6	2.8	1.1	0.9	1.4	2.9	3.6	0.2	0.7	2.7	0.2	0.2	1.6	0.6	0.9	0.7	0.5	0.2	0.2	0.5	0.6	1.5	0.9
vanilla_combined.164023	2.6	2.8	2	0.8	3.9	2	1.2	2.4	5.1	6.1	0.3	1.2	3.7	0.4	0.4	2.6	0.8	0.8	0.6	0.5	0.1	0.6	1	1	2.8	1.7
vanilla_combined.164024	0.4	0.4	0.8	0.2	0.2	0.5	0.2	0.2	0.2	0.2	0.2	0.3	0.2	0.4	0.3	0.3	0.4	0.3	0.4	0.1	0.7	0.2	0.1	0.1	0.1	0.2
vanilla_combined.164025	0.5	0.9	0.4	0.5	0.4	0.3	0.4	0.2	0.3	0	0.1	0	0.5	0	0	0	1.4	0	0	0	2.4	0.7	1	1.6	2	1.7
vanilla_combined.164026	0.2	0.1	0.1	0.1	0.3	0.4	0.2	0.2	0.3	0.5	0.4	0.7	0.4	0.4	0.3	0.2	0.2	0.3	0.3	0.1	0.5	0.3	0.4	0.2	0.4	0.2
vanilla_combined.164027	3.6	0.9	4	1.8	0.4	1.7	1.3	0.5	0.6	0.3	1.8	0.6	0.4	0.3	2	0.4	0.3	0.1	1.3	0.2	0.2	0.9	0.7	1.5	0.4	1.8
vanilla_combined.164028	0.2	0.1	0.2	0	0.2	0.2	0.1	0.2	0.2	0.5	0.2	0.5	0.3	0.4	0.1	0.3	0.5	0.3	0.1	0.1	0.2	0	0.3	0.2	0	0
vanilla_combined.164029	0.3	0.2	0.4	1	0.4	0.6	0.9	0.5	0.2	0.4	1.2	0.8	0.5	0.5	0.7	0.2	0.3	0.3	0.6	0.7	0.4	0.7	1.2	0.8	1.2	1.1
vanilla_combined.16403	0.1	0.3	1.7	0.1	0.5	0.3	0.1	0.5	0.2	0.3	0.1	0.2	0.4	0.2	0.1	0.2	0.2	0.2	0.1	0.1	0.3	0.1	0.5	0.4	0	0.1
vanilla_combined.164030	1.9	1.6	1	0.5	2.7	1.7	1.2	1.8	3	3.7	0.3	0.9	2.5	0.4	0.3	1.9	0.8	0.8	0.5	0.8	0.2	0.4	0.6	0.7	1.8	1.4
vanilla_combined.164031	2.4	3.5	3.2	2.6	3.9	2.1	2.2	2.6	1.5	1.8	1.5	1.7	2.4	1.5	1.6	1.4	1.8	1.1	1.9	1.4	1.6	2.4	2.5	1.7	1	1.3
vanilla_combined.164032	0.5	0.6	0.6	0.5	0.4	0.7	0.1	0.3	0.4	0.4	0.2	0.3	0.3	0.3	0.2	0.2	0.3	0.4	0.3	0.4	0.1	0.2	0.3	0.3	0.3	0.2
vanilla_combined.164033	0	0	0.1	0	0.1	0.1	0.1	0.1	0.1	0.1	0	0	0.2	0.1	0.1	0.1	0	0.1	0	0.1	0.1	0	0.1	0	0.2	0.2
vanilla_combined.164034	0.1	0.1	0.2	0	0.2	0	0.2	0.3	0.2	0.3	0.3	0.3	0.6	0.4	0.3	0.4	0.2	0.1	0.2	0.2	0.2	0.1	0.2	0.2	0.1	0.2
vanilla_combined.164035	2.4	2.5	1.9	0.9	3.1	1.8	1.6	2.9	4.7	6.6	0.5	1.1	3.7	0.5	0.4	2.4	0.8	1.1	0.5	0.7	0.3	0.6	0.9	0.9	2.2	1.5
vanilla_combined.164036	0.1	0.2	0.4	0.2	0.2	0.2	0.1	0.2	0.1	0.3	0.1	0.3	0.3	0.5	0.1	0.2	0.3	0.7	0.2	0.2	0.1	0	0.1	0.2	0.2	0.2
vanilla_combined.164037	8.2	9.4	9.4	7.4	9.3	14.6	8.2	10.2	12.8	8.5	10.5	10.9	15	10.8	11.9	10.7	13.3	11	13.6	11.5	13.5	5.8	4.9	12.8	4.7	6.5
vanilla_combined.164038	12.7	21.4	16.9	11.3	17.4	10.3	13.2	18.2	8.2	12.5	17	14	14.8	18.9	15.1	14	15.8	24.5	16.6	16.8	20.3	32.4	37.5	22	19.3	12.2
vanilla_combined.164039	0.3	0.2	0.4	0.4	0.2	0.1	0.3	0.1	0.1	0.4	0.3	0.2	0.4	0.2	0.5	0.3	0.3	0.2	0.1	0.3	0.2	0.1	0.3	0.3	0.3	0.1
vanilla_combined.16404	0.5	0.7	0.8	0.7	0.7	0.5	0.7	0.8	0.4	0.8	0.8	0.8	0.6	0.9	0.8	0.8	0.7	0.8	0.6	0.8	0.6	0.2	0.5	0.7	0.6	0.6
vanilla_combined.164040	0.3	0.4	0.9	0.1	0.7	0.2	0.3	0.4	0.3	0.7	0.2	0.6	0.6	0.5	0.3	0.3	0.4	0.6	0.1	0.4	0.1	0.3	0.6	0.3	0.3	0.4
vanilla_combined.164041	0.3	0.4	0.4	0.4	0.5	0.4	0.2	0.3	0.3	0.3	0.2	0.2	0.2	0.3	0.2	0.3	0.2	0.3	0.3	0.3	0.1	0.2	0.5	0.1	0.2	0.1
vanilla_combined.164042	0.3	0.3	0.4	0.2	0.2	0.3	0.1	0.2	0.1	0.2	0.1	0.2	0.1	0.3	0.1	0	0.2	0.5	0.2	0.3	0.3	0.2	0.1	0.3	0.5	0.2
vanilla_combined.164043	0.6	1	1.3	0.6	1	0.9	0.6	1.2	0.5	1.3	0.6	1	0.9	1.3	0.5	1	1.1	1.8	0.6	1.1	1	0.4	0.4	0.5	0.6	0.6
vanilla_combined.164044	0.1	0.1	0.3	0.1	0.2	0.3	0.2	0.2	0.1	0.2	0.1	0.3	0.3	0.3	0.1	0.2	0.2	0.3	0.3	0.3	0.2	0.1	0.1	0.3	0.2	0.2
vanilla_combined.164045	0.5	0.2	0.3	0.3	0.2	0.2	0.2	0.4	0.1	0.3	0.1	0.3	0.1	0.2	0.1	0.2	0.5	0.3	0.1	0.3	0.5	0	0.3	0.2	0.4	0.4
vanilla_combined.164046	0.1	0.1	0	0.2	0.2	0.1	0.2	0.1	0.2	0.4	0.2	0.1	0.3	0	0	0	0.3	0	0	0	0.2	0.1	0.5	0.1	0.8	0.3
vanilla_combined.164047	0.2	0.2	0.3	0.2	0.1	0.2	0	0.1	0.1	0	0	0.1	0.4	0.1	0.1	0.1	0.1	0	0	0.1	0.1	0	0.1	0	0.2	0.1
vanilla_combined.164048	0	0.2	0	0	0.2	0.1	0.1	0	0.1	0.1	0.1	0.1	0.1	0.1	0.2	0.1	0	0.5	0	0.1	0.2	0.1	0.1	0.2	0	0.1
vanilla_combined.164049	1.2	1.2	1.6	1.3	1.4	1.8	1.2	1	1.3	1.4	1.5	1.3	1.3	1.7	1.3	1.4	1.4	1.6	1.2	1.6	1.7	1.3	1.1	1.2	0.8	1
vanilla_combined.16405	2.8	3.7	5.1	3.3	3.7	5.7	2.4	2.4	2.4	2.8	2.8	2.7	3.2	3.5	2.7	2.7	3.4	5.2	3.7	4	4.5	2.7	2.4	2.3	2.8	2.4
vanilla_combined.164050	0.5	0.4	0.6	0.3	0.3	0.1	0.1	0.4	0.2	0.6	0.3	0.2	0.1	0.2	0.3	0.3	0.1	1	0.3	0.5	0.7	0	0.2	0.1	0.5	0.4
vanilla_combined.164051	0.1	0.1	0.6	0	0.2	0.4	0	0.1	0.3	0.2	0	0.1	0.4	0.3	0	0.2	0.6	0.3	0	0.1	0.2	0.1	0.3	0.1	0.1	0.2
vanilla_combined.164052	0.9	0.5	0.2	3.2	1.7	229.6	4.1	3.7	83.4	0.3	0.8	0.2	69.2	0	0.7	0.1	49.1	1	0.9	0.4	45.2	0.6	0.8	21.2	0	0.1
vanilla_combined.164053	0.3	0.2	0.2	0.2	0.1	0	0.4	0.1	0	0	0.1	0	0	0	0.1	0	0	0	0	0	0	0.6	0.6	0.2	0.3	0.4
vanilla_combined.164054	0.3	0.4	0.4	0.2	0.4	0.2	0.2	0.4	0.2	0.2	0.1	0.2	0.2	0.2	0.2	0.2	0.3	0.6	0.1	0.3	0.3	0.3	0.2	0.2	0.1	0.1
vanilla_combined.164055	0.2	0.4	0.7	0.1	0.6	0.8	0.1	0.4	0.3	0.7	0.1	0.5	0.4	0.2	0.1	0.3	0.3	0.5	0.2	0.6	0.3	0.1	0.2	0.1	0	0
vanilla_combined.164056	0.3	0.5	0.5	0.4	0.4	0.4	0.3	0.3	0.2	0.2	0.2	0.5	0.4	0.5	0.2	0.5	0.3	1.1	0.2	0.7	0.6	0.1	0.2	0.1	0.2	0.2
vanilla_combined.164057	1.3	0.9	0.8	0.3	1.2	0.9	0.6	1.2	2.2	2.8	0.3	0.4	2	0.2	0.3	1.3	0.4	1.1	0.5	0.6	0.1	0.1	0.4	0.7	1.6	0.9
vanilla_combined.164058	0	0	0	0	0	0	0.1	0.1	0	0.1	0	0	0.1	0.1	0	0	0	0.1	0	0	0.1	0	0.1	0	0	0.1
vanilla_combined.164059	0	0.1	0.2	0.1	0.1	0.3	0.1	0.2	0.3	0.2	0.2	0.2	0.8	0.2	0.1	0.1	0.3	0.4	0.2	0.4	0.2	0.2	0.1	0.4	0.1	0.2
vanilla_combined.16406	0.7	1	2.1	0.8	0.9	1.6	1	1.3	1.2	1.8	1.4	1.5	1.5	1.5	1	1.1	1.4	2	1.5	1.5	2.1	0.5	0.6	0.9	0.3	0.5
vanilla_combined.164060	0.2	0.2	0.1	0.2	0.1	0.1	0.2	0.1	0.1	0.2	0.2	0.1	0.1	0.1	0.1	0.1	0.1	0.1	0.1	0.1	0.1	0.1	0.1	0.2	0.5	0.3
vanilla_combined.164061	0.2	0.4	0.2	0.2	0.2	0.1	0.2	0.4	0.1	0.3	0.2	0.6	0.2	0.3	0.1	0.2	0.5	0.6	0.2	0.4	0.8	0.1	0.2	0.2	0.2	0.5
vanilla_combined.164062	1.8	2	2.7	2.1	2.3	2.3	1.9	2.3	1.5	2.4	2.2	2.3	2	2.4	2.1	2.5	1.8	2.8	1.8	2.2	2.4	1.8	2.1	1.8	1.1	1.5
vanilla_combined.164063	0.1	0.2	0.4	0.2	0.1	0.3	0.3	0.3	0.2	0.3	0.1	0.3	0.2	0.3	0.1	0.2	0.5	0.2	0.1	0.4	0.2	0.4	0.2	0.4	0.3	0.2
vanilla_combined.164064	1.1	1.6	1.8	1.1	1.4	0.9	1.1	1.1	0.6	0.8	0.8	1	0.9	1.7	1.1	1.2	1.3	1.9	1	1.4	1.6	0.9	0.9	1.4	1	0.8
vanilla_combined.164065	0.2	0.2	0.3	0.1	0.4	0.4	0.3	0.2	0.3	0.5	0.2	0.4	0.3	0.4	0.2	0.2	0.3	0.4	0.3	0.4	0.3	0.1	0.2	0.4	0.4	0.3
vanilla_combined.164066	0.3	0.6	0.5	0.2	0.3	0.4	0.1	0.1	0.3	0.1	0.1	0.1	0.2	0.2	0	0	0.2	0.1	0.1	0	0.1	0.1	0.1	0.1	0.1	0
vanilla_combined.164067	1	0.9	0.5	0.3	1.2	0.8	0.6	0.9	1.5	1.7	0.1	0.3	0.9	0.1	0	1.3	0.3	0.6	0.2	0.2	0.1	0.1	0.2	0.6	0.6	0.4
vanilla_combined.164068	0.1	0.1	0.1	0	0.1	0	0	0.1	0	0.1	0	0	0.1	0.1	0	0.1	0.2	0	0	0.1	0.1	0.1	0	0.1	0	0.1
vanilla_combined.164069	3.6	3.4	2.4	1	5.8	2.7	2.5	4.1	6.8	8.3	0.7	1.6	4.3	0.5	0.5	3.2	1	1.6	1.1	0.8	0.3	0.7	0.8	1.1	3.7	2.6
vanilla_combined.16407	0.3	0.5	0.5	0.3	0.6	0.5	0.3	0.5	0.5	0.3	0.2	0.6	0.4	0.3	0.2	0.4	0.3	0.3	0.2	0.3	0.3	0.2	0.5	0.1	0.1	0.1
vanilla_combined.164070	9.7	11.5	5.7	10.7	10	9.5	7.9	8.4	5.7	8.3	10.4	11.7	17.3	11.9	11	12.2	11.8	13.7	13.5	14.4	12.9	11.5	14.3	8.2	9.2	8.9
vanilla_combined.164071	2.1	2.7	3.1	2.5	2.8	4.6	3.6	3.2	4.4	4.8	9.6	7.3	4	5.4	9.4	5.8	4.1	5.3	6.3	5.7	5.8	1.1	0.8	5.7	5.4	6.8
vanilla_combined.164072	0.4	0.3	0.4	0.5	0.4	0.4	0.4	0.3	0.4	0.3	0.2	0.3	0.2	0.3	0.3	0.3	0.5	0.5	0.3	0.3	0.4	0.3	0.5	0.3	0.4	0.2
vanilla_combined.164073	0.2	0.8	0.7	0.2	0.6	0.9	0.2	0.5	0.8	0.1	0.2	0.7	0.6	0.3	0.3	0.7	1.1	0.2	0.5	1.5	1.7	0.3	0.2	0.1	0	0.1
vanilla_combined.164074	0.4	0.4	0.4	0.3	0.3	0.1	0.6	0.4	0.2	0.6	0.6	0.6	0.3	0.6	0.5	0.4	0.3	0.8	0.3	0.5	0.4	0.2	0.3	0.4	0.5	0.7
vanilla_combined.164075	0.2	0.2	0.2	0.2	0.1	0.1	0.2	0.2	0.1	0.2	0.2	0.3	0.2	0.1	0.1	0.1	0.3	0.1	0.2	0.2	0.2	0.1	0.1	0.2	0.7	0.3
vanilla_combined.164076	0.3	0.3	0.3	0.2	0.4	0.2	0.5	0.6	0.2	0.1	0.1	0.4	0.3	0.4	0.1	0.4	0.2	0.4	0.4	0.4	0	0.1	0.1	0.4	0.2	0.3
vanilla_combined.164077	0.4	0.4	1.4	0.4	0.4	0.7	0.3	0.3	0.2	0.3	0.2	0.3	0.3	0.2	0.1	0.2	0.3	0.4	0.2	0.3	0.3	0	0.1	0.3	0.3	0.3
vanilla_combined.164078	1.4	2.3	2.3	1.6	1.7	1.1	2.3	2.1	0.8	1.8	3.1	2.1	1.7	2.1	2.2	1.8	1.8	1.6	2.7	2	1.2	2.2	2.2	1.9	1.1	2.3
vanilla_combined.164079	0.2	0.4	0.3	0.3	0.6	0.3	0.4	0.7	0.3	0.2	0.4	0.3	0.2	0.1	0.2	0.1	0	0.1	0.1	0.1	0	0.2	0.2	0.1	0.3	0.1
[truncated: 68,798 more rows]
