# Supplementary material for: A deep transcriptomic analysis of pod development in the vanilla orchid (Vanilla planifolia)
Source: BMC Genomics. 2014 Nov 7;15(1):964. doi: 10.1186/1471-2164-15-964 (PMC4233054; doi:10.1186/1471-2164-15-964)
Supplement: Supplementary file 8 — Additional file 8: RPKM values for all hybrid-assembled transcripts in 26 tissues or organs (continue). (XLSX 18 MB) [file 12864_2014_6656_MOESM8_ESM.xlsx]

## Sheet: Additional file 8a
EST ID	6W dark	6W light	6W seed	8W dark	8W light	8W seed	10W dark	10W light	10W seed	3M hair	3M meso	3M plac	3M seed	5M hair	5M meso	5M plac	5M seed	6M hair	6M meso	6M plac	6M seed	1Y leaf	1Y stem	aerial	leaf	stem
vanilla_combined.225999	0.3	0.2	0.1	0.1	0.2	0	0.2	0.2	0.1	0.3	0.1	0.2	0	0.4	0	0.4	0.2	0.1	0	0.6	0	0	0	0	0	0
vanilla_combined.226	3.2	17	2.8	2.9	19.5	5.7	1.3	13.4	7.2	4.9	1.6	30.2	6.3	5.3	1.9	23.4	4.2	2.7	2.3	23	2.7	1.1	2	6.4	0.5	1.9
vanilla_combined.2260	9.3	11.4	14.7	11.9	12.4	13	8.5	9.6	6.7	6	9.1	7	6.5	7.2	8.1	7.3	6.7	7.9	11.2	8.2	6.9	14.3	15.8	9.9	8.4	7
vanilla_combined.22600	3.3	0.2	0.2	5.6	0.3	0.1	1.8	0.1	0.1	0.6	2	0.2	0.4	0.4	1.8	0.1	0.5	0.3	1.3	0.1	0.9	0.8	0.6	2.5	2.6	2.6
vanilla_combined.226000	21.2	24	34.3	21.9	25.5	34.1	15.8	23.1	26.7	23.7	17.3	27.1	30.2	41	23.8	36.5	42.8	53.8	36.6	61	74.8	15.3	14.9	20	11.4	17.8
vanilla_combined.226001	4	4.4	5.3	3.3	5.1	5.5	3.6	5.4	5.4	5.6	3.7	4.7	4.9	4.3	4.1	5.4	3.9	4.8	5.8	5.9	4.7	4.4	4.3	3.9	4.4	3.9
vanilla_combined.226002	0.1	0.2	0	0	0.2	0	0.1	0	0	0	0.1	0.1	0	0.1	0.2	0.2	0	0	0.1	0	0	0	0.1	0.5	0	0.2
vanilla_combined.226003	1.7	1.8	2.2	2.2	1.5	1.2	1.9	2	1.2	2.1	1.6	2.5	1.8	2.4	2.4	2.9	2.7	1.8	2.1	2.1	1.7	2.3	2	2.3	1.4	1.6
vanilla_combined.226004	0	0	0.1	0.1	0	0	0	0	0	0	0	0	0	0.1	0	0.1	0	0	0	0.1	0	0	0.1	0	0	0
vanilla_combined.226005	0	0	0	0	0	0	0	0	0	0	0	0	0	0	0	0	0	0	0	0	0	0	0	0	0.1	0
vanilla_combined.226006	8.9	9.5	9.8	10.4	9.3	12.6	10.3	10.5	9.2	10.4	10.5	9.9	8	10.5	11.6	9.4	9.5	10.5	12.6	10	10.9	8.6	10.1	8.6	7	6.6
vanilla_combined.226007	0.1	0.3	0.3	0.1	0.1	0.1	0	0.1	0	0	0.1	0.1	0.1	0.1	0	0.1	0.1	0	0.2	0.1	0	0.1	0	0.1	0.2	0.1
vanilla_combined.226008	0.1	0.2	0.4	0.2	0.1	0.8	0.3	0.1	0.8	0.5	0.1	0.2	0.4	0.2	0.1	0.2	0.3	0.3	0.1	0.1	0.4	0.3	0.3	0.3	0.2	0.2
vanilla_combined.226009	4.9	5.6	5.4	5.1	5.9	6.4	8.2	8.1	7.1	6.6	7.8	7.8	7.1	6.1	6.4	5.8	5.8	6	6.9	6.6	6	5.2	5.5	6.5	2.7	4.9
vanilla_combined.22601	11.8	13.1	19.6	12	12.4	9.5	10.7	11.2	6	10.9	10.7	11.9	8.9	13.8	12.8	13.3	11.6	13.4	11.7	14.3	12	13.9	14	11.1	8.1	9.2
vanilla_combined.226010	3.1	3.3	3.7	1.6	4.5	6.9	2.1	3.4	8.1	5	1.7	1.7	5.5	1.2	0.8	2.4	4.5	2.3	1.3	1.4	3	3.2	2.9	1.7	4.3	1.9
vanilla_combined.226011	1.1	1.2	1.4	1	1.4	1.6	0.9	1.1	1.2	1.1	1	1	0.9	1.4	1.2	1.3	1.2	0.8	1.3	1.6	1.4	0.8	0.9	0.9	0.7	0.9
vanilla_combined.226012	0	0	0.1	0	0	0	0	0	0	0	0	0.1	0	0	0	0	0	0.1	0	0.1	0	0	0	0	0	0
vanilla_combined.226013	1.4	2.1	2.1	1.3	1.6	2.6	3.5	2.6	2.8	2.9	3.9	3	2.5	2.7	3.3	2.5	2.4	2.6	3	2.1	2	2.7	2.4	2	1.4	1.2
vanilla_combined.226014	0.1	0.1	0.1	0.1	0.1	0.1	0.2	0.2	0.1	0	0.1	0.3	0.2	0.2	0.2	0.2	0.1	0.1	0.2	0.2	0	0.2	0.1	0.2	0.3	0.1
vanilla_combined.226015	0.2	0	0.1	0	0	0	0.2	0.2	0	0	0	0.1	0.1	0.2	0	0.2	0.1	0.6	0	0	0.2	0	0	0	0.2	0
vanilla_combined.226016	0.1	0.2	0.6	0.1	0.1	0.3	0	0.2	0.2	0.2	0.1	0.1	0.2	0.2	0	0.2	0	0.3	0	0.3	0.2	0.1	0.1	0	0.2	0.1
vanilla_combined.226017	0.1	0.1	0.2	0	0.2	0.2	0	0.1	0.2	0.3	0	0	0.2	0	0	0	0.1	0.1	0	0	0	0	0	0.1	0.3	0.1
vanilla_combined.226018	0.9	0.8	1.2	0.7	0.7	1	1.1	0.8	1	1.3	1.4	1	0.9	0.9	1.1	0.9	1.1	0.5	0.9	0.7	0.9	0.8	1.2	1	0.7	0.7
vanilla_combined.226019	0.6	0.2	0	0.3	0	0.1	1	0.2	0	0.2	0.3	0.1	0	0	0.1	0	0.1	0	0.1	0	0	0	0	0	0	0
vanilla_combined.22602	18.2	26.6	28.3	16.2	19.1	37.9	25	28.8	33.4	25.6	25.2	27.8	24.5	24.6	20.7	19.6	21.8	27.2	24.5	22.8	23.9	17.2	21.8	19.8	20.6	18.8
vanilla_combined.226020	0.4	0.9	0.8	0.4	0.8	0.6	0.3	0.6	0.5	0.7	0.4	0.8	0.7	0.8	0.4	0.9	0.7	0.8	0.4	0.9	1	0.1	0.1	0.5	0.2	0.3
vanilla_combined.226021	0	0	0	0	0	0	0	0	0	0	0	0	0	0	0	0	0	0	0	0	0.2	0	0	0	0	0
vanilla_combined.226022	3.8	4.4	1.4	2.3	5.7	7.9	3.8	6.9	8.8	6.2	2.2	1.6	5	3.1	1.8	5.2	2.4	5	4.1	2.8	3.6	3.2	2.5	2.3	3.7	2
vanilla_combined.226023	23.3	4.5	2.8	40.1	6.3	2.7	26.6	4.4	2.4	5.8	22.1	17	7.9	17.6	24.6	25.8	15.8	15.9	23.9	22.9	15.5	23.7	18.7	26.7	38	31
vanilla_combined.226024	2.2	2.6	1.6	1.9	1.6	1	1.2	1.2	0.5	0.6	0.9	1.1	0.9	1.2	0.9	1.2	1.6	1	1.1	1.5	1.8	0.8	1.1	2.7	2.4	2.7
vanilla_combined.226025	0.2	0.3	0.4	0.2	0.2	0.2	0.2	0.2	0.2	0.3	0.1	0.2	0.2	0.4	0.2	0.2	0.4	0.4	0.1	0.3	0.3	0.2	0.2	0.4	0.2	0.3
vanilla_combined.226026	0	0	0	0	0	0	0	0.1	0	0	0	0	0.1	0	0	0	0	0	0	0	0	0	0	0	0	0
vanilla_combined.226027	0.1	0.1	0	0.1	0.1	0	0.2	0.2	0.1	0.2	0.2	0.3	0.1	0.2	0.2	0.2	0.5	0.2	0.1	0.1	0.6	0.4	0.2	0.1	0.1	0.3
vanilla_combined.226028	0.9	1.7	1.2	0.9	1.4	3.5	1.8	2.6	3.9	2.8	3.1	3.5	3.7	2.6	2.5	2.3	2.7	2.2	2.4	2	3.1	2.2	2.2	2.2	1.1	1.7
vanilla_combined.226029	2.9	3.7	3.8	3.1	4.2	3.3	1.9	5.1	4.1	3	3.4	2.9	4.2	2.6	2.8	2.5	4.5	5.1	4.5	4.4	5.6	5.3	4.7	4.8	3.9	3
vanilla_combined.22603	2.2	2.6	3.9	2.2	2.5	2.9	1.6	2.2	2.2	1.9	1.5	1.9	2.2	2.4	1.8	1.9	2.3	2.7	2.1	2.2	2.6	2.1	2.3	2.3	1.3	1.8
vanilla_combined.226030	0	0	0	0	0	0	0	0	0	0	0	0	0	0	0	0	0	0	0	0	0	0	0	0	0	0
vanilla_combined.226031	3.7	6	5.6	2.9	6.1	4.5	3.5	4.4	4.3	3.5	4.1	3.6	2.3	4.4	3.3	4.5	2.9	3.7	5.1	5.4	4.7	3.4	4.6	4.1	2.9	2.5
vanilla_combined.226032	0.3	0.5	0.8	0.3	0.7	0.3	0.2	0.3	0.3	0.5	0.2	0.3	0.4	0.2	0.2	0.2	0.2	0.5	0.3	0.4	0.5	0.2	0.2	0.2	0.2	0.2
vanilla_combined.226033	0	0.1	0.2	0.2	0.2	0.2	0.2	0.5	0.5	0.3	0.3	0.4	0.4	0.1	0.1	0.2	0.5	0	0.1	0.1	0.6	0	0.1	0.1	0.4	0.1
vanilla_combined.226034	0	0	0.2	0	0	0	0	0.1	0.4	0.1	0	0	0	0	0	0	0.1	0.1	0	0	0	0.2	0	0.1	0.1	0
vanilla_combined.226035	0.9	1	0.9	0.9	0.9	0.6	0.7	0.6	0.3	0.4	0.4	0.6	0.4	0.5	0.4	0.4	0.4	0.9	0.3	0.4	0.3	0.8	0.8	0.7	3.5	1
vanilla_combined.226036	0	0	0	0	0	0.2	0	0	0.1	0	0	0	0	0	0	0	0	0	0	0	0	0	0.7	0.3	0	0
vanilla_combined.226037	0.1	0.1	0.1	0.1	0.2	0.1	0.1	0.2	0.2	0.2	0.1	0.2	0.1	0.2	0.1	0.2	0.1	0.2	0.1	0.3	0.1	0.1	0.1	0.1	0.1	0.1
vanilla_combined.226038	0.1	0.1	0.3	0.1	0.1	0.3	0.1	0.1	0.2	0.1	0.1	0.1	0.2	0.1	0.1	0.1	0.1	0.1	0	0.1	0.1	0.2	0.3	0.2	0.1	0.1
vanilla_combined.226039	30.3	44.9	4.1	14.3	28.4	16.5	21.3	9.9	3.7	0.6	0.3	0.3	0.5	0.9	0.3	0.8	1.1	1.8	1.7	1.6	1.8	1150.9	893.2	2	1.5	0.9
vanilla_combined.22604	0.1	0.2	0.1	0.2	0.2	0.2	0.3	0.4	1	6	0.4	1.9	9.8	16.2	0.4	1.7	17.2	11.4	0.4	1	13.8	0.3	0.3	0.5	0.2	0.4
vanilla_combined.226040	0	0.1	0	0	0.1	0	0	0	0	0	0	0	0	0	0.1	0	0	0	0.2	0	0	0.2	3.3	0	0	0
vanilla_combined.226041	0.2	0.4	0.7	0.1	0.2	0.4	0.1	0.3	0.2	0.4	0.2	0.2	0.3	0.4	0.3	0.2	0.3	1.5	0.2	0.3	0.2	0.2	0.3	0.2	0.2	0.3
vanilla_combined.226042	0.1	0.3	0.7	0.1	0.1	0.3	0.1	0.2	0.2	0	0	0	0.1	0.1	0.1	0.1	0.1	0.1	0	0.1	0.1	0.1	0.2	0.2	0	0
vanilla_combined.226043	0.3	0.2	2.3	0.2	0.3	0.3	0.3	0.4	0.2	0.3	0.2	0.1	0.5	0.3	0.4	0.2	0.6	0.2	0.3	0.1	0.4	0.1	0.3	0.5	0.1	0.4
vanilla_combined.226044	0.1	0.2	0.3	0.1	0.2	0.1	0	0.1	0.1	0	0	0	0	0	0	0.1	0.1	0.1	0	0.1	0.1	0.3	0.7	0.2	0	0.3
vanilla_combined.226045	0.1	0.1	0.2	0.1	0.2	0.2	0.1	0.3	0.3	0.1	0.2	0.2	0.2	0.2	0	0.2	0.1	0.3	0.3	0.1	0	0.1	0.3	0.2	0.1	0.1
vanilla_combined.226046	0.3	0.2	0.1	0.4	0.1	0.2	0.5	0	0.2	0.1	0.3	0.1	0.1	0.3	0.2	0.1	0.3	0.3	0.4	0.1	0.3	0.3	0.5	0.4	0.3	0.4
vanilla_combined.226047	0	0	0	0	0	0	0	0	0	0	0	0	0	0	0	0	0	0	0	0	0	0	0	0	0	0
vanilla_combined.226048	0.3	0.3	0.2	0.2	0.2	0.2	0.1	0.1	0.1	0.1	0.1	0.2	0.1	0.1	0.1	0.2	0.1	0.1	0.1	0.1	0.1	0.1	0.1	0.1	0.2	0.1
vanilla_combined.226049	0	0.1	0	0	0.1	0.2	0	0	0	0	0	0	0	0	0	0	0	0	0	0	0	0.2	0.4	0	0	0
vanilla_combined.22605	1	1.3	5	0.8	0.9	2.5	1.5	2.3	5.3	3.7	2.4	4.3	9.8	3.1	1.4	2.3	2.9	1.9	0.5	1.8	2.6	1.5	1.2	1.7	1.5	1.5
vanilla_combined.226050	0	0.1	0.1	0.2	0	0.1	0.1	0.1	0.1	0.1	0.2	0.1	0.2	0.2	0.1	0.1	0.2	0.2	0.1	0.1	0.1	0.1	0.1	0.3	0.6	0.3
vanilla_combined.226051	0.1	0	0.1	0	0	0.3	0.1	0.2	0.5	0.3	0.1	0.2	0.5	0.3	0.2	0.1	0.6	0.1	0.1	0.1	0.4	0.1	0.1	0.4	0.3	0.3
vanilla_combined.226052	0.1	0.2	0.8	0.2	0.3	0.2	0.1	0.3	0.1	0.2	0	0.1	0.1	0	0.1	0	0.1	0.1	0	0.1	0	0.1	0.4	0.1	0	0
vanilla_combined.226053	0.1	0.3	0.2	0.1	0.1	0.3	0.2	0.1	0.3	0	0.1	0.2	0.2	0.1	0.1	0	0.4	0.2	0	0.1	0	0.1	0.5	0.1	0.2	0.2
vanilla_combined.226054	0.1	0	0.9	0	0.1	0	0	0	0.1	0.3	0.1	0.1	0.1	0.7	0.1	0.2	0	0.1	0.1	0	0	0.3	0.9	1	0.2	0.8
vanilla_combined.226055	0	0.2	0.5	0	0.2	0.2	0.1	0.3	0.4	0.2	0.1	0.2	0.4	0	0	0.1	0.1	0.2	0.1	0	0	0.1	0.3	0	0	0.1
vanilla_combined.226056	3.8	0.5	0.2	5.8	0.5	0.1	1.7	0.2	0.1	0.2	1.2	0.1	0.1	0	0.9	0.2	0.1	0	1.7	0.1	0.1	2.6	2.5	1.9	2.1	1
vanilla_combined.226057	0.3	0.3	0.3	0.2	0.4	0.2	0.1	0.1	0.2	0.3	0.2	0.4	0.3	0.4	0.2	0.2	0.2	0.2	0.1	0.4	0.2	0.1	0.2	0	0.1	0.1
vanilla_combined.226058	0.4	0.4	0.2	0.3	0.2	0.1	0.3	0.1	0.1	0.2	0.1	0	0.2	0.2	0.1	0.1	0.1	0.3	0.1	0.1	0.1	0.3	0.3	0.2	0.5	0.6
vanilla_combined.226059	0.2	0.3	0.4	0.3	0.2	0.3	0.3	0.4	0.2	0.4	0.3	0.3	0.3	0.4	0.3	0.2	0.4	0.5	0.2	0.5	0.4	0.1	0.1	0.2	0.2	0.4
vanilla_combined.22606	1.9	8	20.8	1.1	9.9	2.5	1.4	10.5	2.1	2	0.7	0.5	1	0.6	0.5	0.4	0.8	0.4	0.4	0.3	0.6	3.5	2.5	1.7	1.7	1.6
vanilla_combined.226060	0.3	0.3	0.5	0.3	0.2	0.3	0.2	0.1	0.2	0.5	0.2	0.3	0.4	0.2	0.1	0.4	0.1	0.2	0.2	0.2	0.1	0.3	0.3	0.2	0.2	0.1
vanilla_combined.226061	2.9	3.2	2.7	3.2	3.8	2.8	2.8	2.4	3.1	3.2	3.4	2.1	1.9	2.1	2.6	2.4	1.9	1.8	3.7	1.4	2.5	1.8	1.7	2.9	1.9	2.3
vanilla_combined.226062	0.1	0.2	0.2	0.1	0.2	0.2	0.1	0.3	0.2	0.5	0.1	0.5	0.3	0.2	0.1	0.2	0.3	0.2	0	0.1	0.2	0	0.2	0	0	0
vanilla_combined.226063	0.4	0.1	0.3	0.4	0.1	0.2	0.2	0.2	0.2	0.6	0.2	0.4	0.3	0.4	0.1	0.5	0.6	0.6	0.1	0.4	0.6	0	0.2	0.3	0.1	0
vanilla_combined.226064	0.5	0.9	0.7	0.6	0.8	0.8	0.4	0.3	0.5	0.5	0.9	0.4	0.7	0.5	0.6	0.3	0.6	0.8	1.1	0.7	0.6	0.9	0.9	0.6	0.7	0.9
vanilla_combined.226065	0.1	0.3	0	0.1	0	0.3	0.3	0.5	0.1	0.3	0.2	0.2	0.3	0.3	0.2	0.2	0.2	0.5	0.2	0.4	0.1	0.2	0.1	0.1	0.2	0.5
vanilla_combined.226066	3.5	4.2	4.8	3.8	3.4	3.6	4.8	5.7	4.3	6.2	4.9	6	5.1	5.3	4.1	4.9	4.1	3.8	4.6	5.4	4	2.6	3.3	4.4	3.5	3.5
vanilla_combined.226067	1	0.5	1	0.5	0.4	0.8	0.4	0.9	0.7	0.5	0.7	0.6	0.6	0.6	0.8	0.5	0.6	0.7	0.8	0.6	0.5	0.3	0.6	0.4	0.3	0.5
vanilla_combined.226068	1.3	0.9	0.6	1.4	0.7	0.6	1.6	0.6	0.4	1.2	2.7	1.5	0.6	1	1.5	1	0.5	0.9	1.4	0.7	0.6	1.3	0.9	0.9	0.7	0.5
vanilla_combined.226069	0	0	0	0.4	0	0.1	0.1	0.2	0.2	0.2	0.4	0.4	0.2	0.2	0.3	0.4	0.2	0.4	0.1	0.5	0.2	0	0.1	0.3	0.1	0.3
vanilla_combined.22607	0.3	0.8	0.2	0.2	0.4	1	0.4	0.3	2.3	0.2	0.5	0.3	1.8	0.2	0.3	0.2	0.5	0.4	0.5	0.3	0.5	0.3	0.3	0.3	0.1	0.3
vanilla_combined.226070	0.2	0.1	0.1	0.3	0	0	0	0.2	0	0.2	0.1	0.2	0.1	0.2	0.1	0.1	0.1	0.1	0.1	0	0.3	0.3	0.1	0.1	0.4	0
vanilla_combined.226071	0.4	0.8	0.6	0.3	0.7	0.5	0.4	0.5	0.3	0.4	0.5	0.4	0.3	0.5	0.4	0.5	0.5	0.5	0.6	0.6	0.4	0.5	0.5	0.7	0.4	0.5
vanilla_combined.226072	0	0	0	0	0	0	0	0	0	0.1	0	0.6	0.1	0.1	0	0.2	0	0	0	0	0	0	0	0	0	0
vanilla_combined.226073	1.2	1	0.8	0.9	0.9	1.3	0.9	0.9	0.6	0.9	0.8	0.8	1.6	0.7	0.8	0.7	1.8	0.3	0.6	0.5	1.1	0.9	0.8	1.1	1.5	1.7
vanilla_combined.226074	0.5	0.7	0.7	0.5	0.7	1	0.7	0.7	0.8	0.7	0.6	0.9	0.5	0.6	0.6	0.7	0.4	0.7	0.5	0.4	0.4	0.5	0.8	0.5	0.4	0.5
vanilla_combined.226075	0.3	0.4	0.4	0.4	0.2	0.3	0.2	0.4	0.1	0.4	0.2	0.3	0.4	0.4	0.1	0.2	0.4	0.4	0.2	0.5	0.4	0.2	0.2	0.2	0.5	0.2
vanilla_combined.226076	0.2	0.2	0.6	0.2	0.2	0.2	0.1	0.3	0.2	0.3	0.1	0.1	0.3	0.2	0.1	0.4	0.1	0.6	0.1	0.3	0	0.2	0.1	0.4	0.4	0.1
vanilla_combined.226077	0	0.1	0.1	0	0.1	0.2	0.2	0.3	0.2	0.4	0.3	0.4	0.5	0.1	0	0	0.3	0	0.1	0	0.1	0.2	0.2	0.1	0.2	0
vanilla_combined.226078	0	0.1	0.9	0	0	0.5	0	0.1	0.2	0.1	0.1	0.1	0.6	0.3	0.1	0.2	0.2	0.2	0	0.2	0.4	0	0.2	0	0	0
vanilla_combined.226079	0	0.2	0.4	0	0	0.8	0	0.1	0.4	0.1	0	0	0.5	0	0	0	0.2	0.1	0	0	0	0.1	0.5	0	0	0
vanilla_combined.22608	2.3	1.7	3.1	1.8	1.5	0.8	0.8	0.8	1.1	0.2	0.3	0.4	0.5	0.2	0.4	0.4	0.3	0.1	0.1	0.2	0.6	1.4	3.3	0.4	0.4	0.4
vanilla_combined.226080	3.5	4.9	3.8	3.6	4.1	7.5	3.5	4.4	4.8	3.3	4.2	4.4	3.4	3.9	4.4	3.7	2.7	5.6	6.1	5.3	4.6	5.6	8.4	4.8	4.2	3.6
vanilla_combined.226081	0.5	0.9	0.6	0.4	0.6	1.7	0.6	0.4	0.6	0.3	0.8	0.5	0.7	0.5	0.6	0.4	0.6	0.3	0.5	0.2	0.9	0.7	1.1	1.1	0.9	1.1
vanilla_combined.226082	0.3	0.3	0.3	0.2	0.3	0.2	0.2	0.4	0.1	0.6	0.4	0.6	0.4	0.6	0.4	0.6	0.4	0.9	0.2	0.5	0.1	0.1	0.2	0.2	0.2	0.2
vanilla_combined.226083	0.7	0.7	1.3	0.8	0.5	2.9	0.7	1.1	1.9	0.7	0.6	1	1	1.1	1	1.4	1.1	1	1.1	0.6	1.1	1.3	0.9	0.8	0.6	0.3
vanilla_combined.226084	0	0.1	0.2	0	0	0.1	0.1	0.1	0.2	0.2	0.1	0.4	0.4	0.5	0.3	0.5	0.5	0.8	0.4	0.7	0.6	0.2	0	0.4	0.2	0.2
vanilla_combined.226085	0.1	0.3	1.2	0.2	0.4	0.6	0.1	0.4	0.5	0.2	0.2	0.4	0.5	0.1	0.1	0.2	0.4	0.1	0.1	0.3	0.4	0.1	0.2	0.2	0	0.1
vanilla_combined.226086	0.4	0.4	0.2	0.3	0.4	0.4	0.2	0.2	0.2	0.2	0.2	0.2	0.3	0.2	0.2	0.2	0.2	0.4	0.1	0.2	0.1	0.2	0.4	0.6	0.7	0.6
vanilla_combined.226087	0.3	0.3	0.4	0.3	0.2	0.3	0.1	0.2	0.1	0.2	0.2	0.2	0.2	0.2	0.1	0.2	0.2	0.4	0.2	0.4	0.2	0.2	0.1	0.2	0.1	0.2
vanilla_combined.226088	0.6	0.9	1	0.6	1	1.7	0.9	1.2	1.5	1.5	1.4	1.5	1.9	1.6	1.3	1.1	1.9	1.3	1.8	1.4	2.1	0.7	0.9	1.7	0.5	0.5
vanilla_combined.226089	0.2	0.1	0.4	0.2	0.1	0.3	0.1	0.2	0.2	0.3	0.2	0.3	0.3	0.3	0.2	0.3	0.3	0.3	0.1	0.3	0.1	0.2	0.2	0.3	0.1	0.2
vanilla_combined.22609	1	1.2	2.6	1	1.5	3.1	2.4	2.6	3.7	4	4.2	2.7	4.6	3.2	2.6	2.5	4.5	3	1.8	1.5	4.6	2.1	1.5	2.3	3.2	1.7
vanilla_combined.226090	0	0	0	0	0	0	0	0	0	0	0	0	0.1	0	0	0	0.9	0	0	0	0.4	0	0	0	0	0
vanilla_combined.226091	0.4	0.2	0.2	0.6	0.3	0.3	0.4	0.3	0.1	0.6	0.6	0.5	0.3	0.4	0.5	0.4	0.3	0.4	0.7	0.4	0.4	0.1	0.2	0.3	0.5	0.5
vanilla_combined.226092	6.2	8.9	9.2	5.7	9.5	1.7	8.7	12.7	2.2	17.5	11.3	22.8	12.8	21.7	13.7	24.5	15	14.3	9.4	15	13.7	4.7	5.1	8.7	7	6.6
vanilla_combined.226093	1.6	0.8	1	1.7	0.8	0.8	1.2	0.7	0.5	0.4	1.2	0.7	0.3	0.4	1.2	0.6	0.4	0.4	1.2	0.5	0.5	0.7	0.7	0.9	1.4	1.2
vanilla_combined.226094	0.7	0	0.1	0.1	0	0	0.1	0.1	0	0.1	0	0.1	0.1	0	0	0	0.1	0.1	0	0	0.1	0.1	0.1	0.1	0	0
vanilla_combined.226095	2.3	1.1	1.7	1.9	0.5	0.9	2.1	0.5	1.2	0.7	2.1	1.7	1.8	4.3	4.9	3	4.9	2.5	2.3	2.4	4.5	4.6	2.7	3.4	2.8	1.5
vanilla_combined.226096	0.8	1.5	0.3	0.8	0.8	0.6	0.4	0.2	0.3	0.1	0.5	0.1	0.2	0.2	0.4	0.2	0.3	0.1	0.3	0.1	0.1	0.5	0.7	0.9	0.1	0.3
vanilla_combined.226097	0.2	0.3	0.3	0.5	0.2	0.2	0.2	0.1	0.1	0	0.1	0.3	0.2	0.2	0.4	0.2	0.1	0.3	0.3	0.2	0.3	0.3	0.1	0	0.2	0.1
vanilla_combined.226098	0.5	0.2	0.5	0.4	0.6	0.8	0.1	0.2	0.1	0.1	0	0.1	0	0.1	0.1	0	0	0.3	0.2	0.5	0.4	0.4	0.2	0.3	0.5	0.4
vanilla_combined.226099	0	0	0	0	0	0	0	0	0	0	0	0	0	0	0	0	0	0	0	0	0	0	0	0	0	0
vanilla_combined.2261	0.6	2.7	5.1	0.4	2.3	1.8	0.7	3.7	2	1.9	0.8	1.8	1.9	2.5	0.6	1.5	2.4	2.6	0.6	1.2	2	1.5	2.8	1.1	0.4	0.7
vanilla_combined.22610	6.1	9.6	11.9	4.4	6.5	3.4	6.8	9.4	3.7	9.4	6.2	9.6	7.4	11.6	5.9	8.8	9.5	11.8	4.2	8.3	7	3.4	4.9	7.4	8	8.2
vanilla_combined.226100	0.2	0.3	0.3	0.2	0.1	0.7	0.2	0.4	0.4	0.3	0.1	0.4	0.2	0.5	0.2	0.2	0.3	0.5	0.1	0.2	0.4	0.2	0.2	0.1	0.1	0.1
vanilla_combined.226101	0.1	0.2	0.5	0.2	0.2	0.5	0.2	0.2	0.2	0.2	0.2	0.3	0.3	0.1	0.1	0.2	0.2	0.2	0.2	0.2	0.1	0.3	0.4	0.2	0.5	0.2
vanilla_combined.226102	0.5	0.5	1	0.4	0.4	0.5	0.5	0.7	0.4	1	0.6	1	0.9	1.2	0.7	1.1	1.1	1	0.5	0.7	1	0.3	0.3	0.8	0.4	0.7
vanilla_combined.226103	0.1	0	0	0	0	0	0	0	0	0.1	0	0.1	0	0	0	0	0	0	0.1	0	0	0	0	0.6	0.1	0
vanilla_combined.226104	1.5	0.6	0.2	2.2	0.5	0.2	1.5	0.2	0.1	0.1	0.9	0.1	0.1	0.1	1.1	0	0	0	1.6	0.1	0.1	2.2	1.9	2.7	5.6	3.9
vanilla_combined.226105	0.2	0	0	0.2	0.1	0	0.8	0.2	0.1	0.6	0.5	0.7	0.7	0	0.3	0.2	0.6	0	0.1	0	0.2	1.3	1.2	0.3	0.4	0.2
vanilla_combined.226106	0.1	0	0.3	0	0.3	0.1	0	0.2	0	0.1	0.2	0.2	0.3	0.5	0.3	0.3	0.2	0.1	0.2	0	0.3	0.1	0.2	0.2	0.6	0.4
vanilla_combined.226107	0.2	0	0.1	0.2	0.1	0.2	0.1	0	0.2	0.4	0.1	0.1	0.1	0.2	0.1	0.1	0.5	0.3	0	0	0.4	0	0.1	0.2	0.6	0.1
vanilla_combined.226108	0.1	0.1	0.2	0.4	0.2	0.1	0.4	0.2	0.2	0.3	0.4	0.1	0.2	0.2	0.1	0.1	0.1	0.1	0.1	0	0	0.2	0.1	0.3	0.6	0.3
vanilla_combined.226109	37	43.3	22.4	26.8	33.7	16.4	38.9	41.7	25	37.8	43	57.1	38.5	58.2	50.4	59.1	59.4	42.9	45.9	56.2	72.8	12	18	40.5	24.8	63
vanilla_combined.22611	4.2	5.1	4.6	3.4	5.1	4.5	2.9	3.7	2.9	3.4	3.1	4.7	3.1	6	4.3	6.3	4.7	7.1	5.3	7.3	4.9	3.4	4.4	2.9	1.4	2.6
vanilla_combined.226110	1.8	3	4.2	1.4	2.8	0.6	1.2	2.4	0.7	2.2	1	1.2	1.3	1.9	1.2	1.4	1.3	2.2	1.2	1.8	1.6	1.3	2.2	1.1	0.4	0.7
vanilla_combined.226111	1.8	2	1.8	1.6	1.1	1.1	2.1	1.8	1.1	1.7	1.6	2.3	1.4	2.5	1.2	1.3	1.3	1.9	0.7	1.6	1	1.1	1.4	1.7	2.9	1.9
vanilla_combined.226112	18.9	13	7.3	28	14.5	7.7	29.2	12	5.8	3.7	24.9	6.2	2.6	2.6	19.7	3.1	2.3	2.2	28.1	2.7	2.8	30.2	16.4	14.7	49.3	38.8
vanilla_combined.226113	4	3.9	3	4.2	4	2.2	5.2	3.6	2.8	4.3	8.7	4	4.5	4.4	6.6	3	4.5	3.6	6.1	3.1	4.2	3.5	2.5	6.1	6.2	7.4
vanilla_combined.226114	4.2	4.4	3.1	1.3	5.5	3.2	2.5	4.2	6.8	9.5	0.8	1.6	4.7	1	0.5	3.3	1	1.2	1.2	1	0.3	0.7	1.1	1.6	3.4	2.7
vanilla_combined.226115	2.2	3.6	4.4	2.4	3.7	6.8	2	3.5	5.4	4.4	2.5	3.9	4.4	4.3	3.2	5.9	3.9	4.5	4.5	6	4.8	3.8	4	2.1	1.3	1.2
vanilla_combined.226116	0.1	0.1	0.1	0.2	0.4	0.2	0.4	0.3	0.1	0	0.6	0.2	0.2	0.4	0.6	0.4	0.2	0.6	0.2	0.9	0.2	0.4	1.1	0.4	0	0.4
vanilla_combined.226117	0.8	0.6	0.1	0.8	0.2	0.3	0.7	0.3	0.7	0.2	0.8	0.3	0.3	0.3	1.1	0.1	0.5	0.2	1.2	0.1	0.5	0.9	1	1.1	1.1	0.9
vanilla_combined.226118	72.5	69.3	22.2	57	63.8	31.9	47.8	43.8	35.2	45.3	56.9	55.9	39.9	47.8	63.9	57.5	54.9	85.2	102.9	92.6	129.5	39	30.2	212.8	85.6	55.6
vanilla_combined.226119	0	0	0	0	0	0	0	0	0	0	0	0	0	0	0	0	0	0	0	0	0	0	0	0	0	0
vanilla_combined.22612	1.3	1.2	2.1	1.3	1.3	1.3	1.3	1.1	0.9	1.4	1.4	1.3	1.4	1.5	1.2	1.3	1.5	2	1.2	1.6	1.7	0.8	1.1	0.9	0.7	0.8
vanilla_combined.226120	1.4	1.4	3.4	0.8	1.5	1.6	1.1	1.2	0.9	1	1.5	1	1.5	2.5	1.4	1.7	2.4	3.9	1.5	1.2	2.6	1	1.2	2.1	0.8	1.3
vanilla_combined.226121	1.8	1.9	1.2	0.5	2.9	1.4	1.1	1.8	3.4	5.1	0.3	0.7	3.6	0.2	0.2	1.7	0.7	0.6	0.7	0.5	0.2	0.2	0.4	0.9	1.5	0.7
vanilla_combined.226122	0.2	0	0.3	0.1	0.3	0.3	0.2	0.4	0.3	0.3	0.1	0.3	0.3	0.3	0.1	0.1	0.3	0.1	0	0.3	0.4	0	0.1	0.1	0.1	0.1
vanilla_combined.226123	0	0	0	0	0	0	0	0	0	0	0	0	0	0	0	0	0	0	0	0	0	0	0	0	0	0
vanilla_combined.226124	3.4	2.7	1.7	0.9	3.9	2.5	1.8	3.2	5.3	6	0.3	1.1	3.8	0.3	0.2	3	1.1	1.5	1.1	0.7	0.2	0.5	0.8	1.3	3	1.3
vanilla_combined.226125	0	0	0	0	0	0	0	0	0	0	0	0	0	0	0	0	0	0	0	0	0	0	0	0	0	0
vanilla_combined.226126	0.6	0.8	0.2	0.6	1.1	0.3	0.6	0.9	0.2	0.3	0.2	0.3	0.2	0.3	0.1	0.2	0.2	0.5	0.1	0.2	0.4	0.8	0.4	0.4	0.2	0.1
vanilla_combined.226127	0	0	0	0	0	0	0	0	0	0	0	0	0	0	0	0	0	0	0	0	0	0	0	0	0.1	0
vanilla_combined.226128	1.8	2	1.5	0.6	3.1	1.5	1	1.7	3.2	5.1	0.4	1	2.8	0.4	0.2	1.8	0.7	0.5	0.8	0.7	0.2	0.5	0.7	0.7	1.9	1.1
vanilla_combined.226129	3.7	3.3	2.2	0.6	5	2.5	2.6	4.1	7.6	9.9	0.9	1.5	6.1	0.5	0.4	3.8	0.9	1.2	1.1	0.9	0.3	0.7	1	1.3	3.6	2.8
vanilla_combined.22613	1.5	0.6	0.3	2.1	0.5	0.4	2.4	0.6	0.3	0.3	2.1	0.4	0.3	0.3	1.8	0.3	0.3	0.3	2.1	0.3	0.3	2.6	1.8	1.9	2.5	2.3
vanilla_combined.226130	0.3	0.1	0.5	0.2	0.3	0.2	0.1	0.2	0.1	0.1	0	0.1	0.2	0.2	0.1	0.2	0.3	0.6	0.3	0.4	0.5	0	0.2	0.1	0.1	0.2
vanilla_combined.226131	0.1	0.1	0	0.1	0.1	0.1	0.1	0.2	0.1	0.1	0.1	0.1	0.1	0.2	0.2	0.3	0.2	0.1	0.1	0.2	0.2	0	0.1	0.1	0.1	0.1
vanilla_combined.226132	0.2	0.2	0.4	0.1	0.2	0.1	0.1	0.2	0.1	0.1	0.1	0.1	0.1	0.1	0.1	0.1	0.1	0.4	0.1	0.1	0.1	0	0.1	0.2	0.2	0.1
vanilla_combined.226133	0.1	0	0.2	0	0	0.1	0	0.1	0.1	0.1	0.1	0	0.1	0.1	0.1	0.1	0	0	0	0	0.1	0.3	0.2	0	0.3	0.2
vanilla_combined.226134	2.2	4.6	1.7	3.5	7.7	3.3	9.1	9.1	6.3	12	15.5	16.6	10.9	6.4	6.9	5.8	5.7	2.8	6	4.1	4.3	10	10.7	4.2	5.2	3
vanilla_combined.226135	0.5	0.6	0.8	0.3	0.4	0.5	0.6	0.5	0.4	0.5	0.3	0.6	0.8	0.6	0.3	0.5	1.1	0.9	0.3	0.4	0.7	0.4	0.4	0.8	1.8	0.9
vanilla_combined.226136	2.6	7.4	1	2.6	8.2	4	8.5	10.3	3.2	1.2	1.3	2.2	0.1	0	0.1	0	0	0.1	0.1	0	0	30.3	16.6	0.3	0.3	0
vanilla_combined.226137	0.2	0.4	0.1	0.2	0.2	0	0.1	0.1	0	0	0.1	0	0	0	0	0	0	0	0	0	0	0.6	0.6	0	0	0
vanilla_combined.226138	0.4	0.8	0.4	0.3	0.9	0.4	0.4	0.5	1.6	1.8	0.3	0.3	0.9	0.2	0.1	1	0.2	0.3	0.3	0.1	0	0.4	0.2	0.1	1.1	0.8
vanilla_combined.226139	3.3	0.7	0.4	0.8	1	0.5	1.3	0.7	1	1.5	0.4	0.2	1	0.1	0.2	0.6	0.2	0.3	0.5	0.1	0.1	2.2	0.8	1.2	6.1	1.7
vanilla_combined.22614	13.1	18.4	20.6	15	19.5	23.3	18.8	20.7	17	23.9	27.3	25.2	24.1	25.9	25	21.2	26.6	26.8	25.7	21.8	29.4	13.1	15.6	21.3	18.3	18.3
vanilla_combined.226140	0.6	0.4	0.3	0.2	1	0.4	0.2	0.5	0.9	0.9	0.1	0.3	0.7	0.1	0	0.5	0.2	0.3	0.1	0.2	0.1	0.2	0.1	0.2	0.6	0.3
vanilla_combined.226141	0.3	0.8	0.4	0.3	0.5	0.6	0.4	0.6	0.7	0.4	0.5	0.8	0.7	0.9	0.8	0.8	0.9	1	0.9	0.8	1.5	0.4	0.6	0.9	0.3	0.5
vanilla_combined.226142	0.4	0.2	0	0.2	0.2	0.2	0.1	0.1	0.1	0.2	0.1	0.2	0.1	0.1	0.1	0.2	0.4	0.5	0.2	0.2	0.2	0.1	0.1	0.1	0.1	0
vanilla_combined.226143	0.3	0.5	0.6	0.4	0.4	0.2	0.4	0.3	0.2	0.3	0.4	0.3	0.3	0.4	0.3	0.2	0.3	0.4	0.2	0.4	0.2	0.3	0.3	0.3	0.3	0.2
vanilla_combined.226144	0	0	0	0.1	0	0	0	0	0.1	0	0	0	0	0.1	0	0.1	0.1	0	0	0.1	0.1	0.3	0.1	0.1	0	0
vanilla_combined.226145	0.2	0.4	0.4	0.2	0.3	0.1	0.3	0.4	0.1	0.4	0.5	0.3	0.3	0.4	0.3	0.3	0.2	0.3	0.3	0.2	0.2	0.2	0.2	0.2	0.3	0.2
vanilla_combined.226146	0.2	0.1	0.2	0.1	0.1	0.1	0.1	0.2	0.2	0.2	0.2	0.2	0.2	0.2	0.1	0.1	0.2	0.2	0.1	0.2	0.2	0.2	0.3	0.1	0	0.1
vanilla_combined.226147	0.1	0.1	1.4	0	0.1	0	0	0.1	0	0.2	0	0.1	0	0.4	0.2	0.3	0	0.2	0	0.1	0	0	0.1	0.2	0.1	0.1
vanilla_combined.226148	0	0	0	0	0	0	0	0	0	0	0	0	0	0	0	0	0	0	0	0	0	0	0	0	0	0
vanilla_combined.226149	0.1	0.1	0.5	0	0.2	0.1	0	0.1	0	0.1	0.1	0.1	0	0	0.1	0.3	0.1	0.2	0	0.1	0.1	0	0	0	0	0
vanilla_combined.22615	0.4	0.5	0.8	0.4	0.4	0.5	0.4	0.4	0.3	0.5	0.4	0.7	0.5	0.4	0.2	0.3	0.4	0.6	0.3	0.4	0.6	0.6	0.7	0.4	0.4	0.4
vanilla_combined.226150	0	0	0.1	0	0.1	0.2	0	0.2	0.1	0.3	0.1	0.1	0.3	0	0	0.1	0.2	0.1	0	0	0.2	0.2	0.1	0.1	0.2	0.1
vanilla_combined.226151	0.6	0.5	0.7	0.7	0.7	0.5	0.5	0.5	0.3	0.7	0.6	0.7	0.6	0.7	0.8	0.8	0.7	0.5	0.6	0.5	0.5	0.5	0.6	0.7	0.4	0.7
vanilla_combined.226152	0.1	0.2	0.1	0.1	0.1	0	0.2	0.3	0	0	0.2	0.1	0	0	0	0	0	0	0	0.2	0	0	0.3	0.1	0.2	0.2
vanilla_combined.226153	0.1	0.3	0.1	0.1	0	0.1	0.2	0.1	0.3	0.3	0.1	0.1	0.3	0.1	0	0.1	0.1	0.1	0.1	0.1	0.3	0	0.1	0.1	0.3	0.3
vanilla_combined.226154	0.1	0.2	0.3	0.1	0.1	0.1	0	0.2	0.1	0.1	0.1	0.3	0.1	0.3	0.1	0.2	0.2	0.4	0.1	0.6	0.1	0.2	0	0.2	0	0
vanilla_combined.226155	5.3	4.9	7.3	5.5	4.9	6.9	4.8	4.7	5.3	4.7	5.4	7.9	5.4	6.7	6.9	9.6	6.6	8.8	7.7	11.3	7.2	4.5	4	4.3	3.7	3.3
vanilla_combined.226156	9.9	16.4	24.1	10.9	20.7	34.5	8.5	17	20.1	13	10.5	12.3	15.6	14	10.8	12.2	14.1	16.1	11.1	14.7	16.9	9.5	11.3	8.7	6.2	6.4
vanilla_combined.226157	0	0	0.1	0	0	0	0	0	0	0	0	0	0	0	0	0	0	0	0	0.1	0	0	0	0	0	0
vanilla_combined.226158	4.5	4.3	3.4	1.3	5.6	3.4	2.6	4.1	7.7	10.6	0.7	1.3	6.4	0.5	0.4	4.5	1.4	1.9	1.4	1.1	0.1	0.6	1.4	1.8	4	1.7
vanilla_combined.226159	1.7	1.7	0.8	0.6	2	1.3	1	2	2.9	3.6	0.3	0.9	2.4	0.6	0.3	2.2	0.6	0.7	0.7	0.4	0.2	0.4	0.5	1	1.9	1.3
vanilla_combined.22616	35.2	37.8	58.3	27.6	35	13.9	25.1	33.9	11.6	27.4	15.6	26	18.4	35.2	21.5	33.3	28.2	37.6	20.4	33	37.4	34.9	33.9	35.7	11.9	18.9
vanilla_combined.226160	0	0.2	0.1	0.1	0.2	0.1	0.4	0.4	0.1	0.3	0.3	0.4	0.4	0.1	0.1	0	0.3	0	0	0	0.1	0.1	0.1	0.1	0	0.1
vanilla_combined.226161	13.3	20.9	27	13.3	19.1	18.8	12.5	18.4	15.1	12.9	10.6	12.3	10.4	15.7	10.6	12.6	13.1	15.4	10.8	13.4	16.6	13.4	15.8	12.1	8	9.8
vanilla_combined.226162	0.5	0.9	0.4	0.5	0.3	0.1	0.4	1	0.2	1.3	0.7	1.7	0.5	0.9	1.1	1.9	0.7	0.7	1.2	1.6	0.4	0.4	0.2	0.3	0.1	0
vanilla_combined.226163	2	2.5	2.2	1.2	1.9	0.5	1.7	0.8	0.4	0.1	0.2	0	0.2	0	0.2	0	0	0	0.2	0	0.1	1.5	2.8	0.5	0.2	0.3
vanilla_combined.226164	10.3	14.3	13.9	10.3	12.8	8.6	11.8	14.5	8.4	14.3	10.9	14	11	13.8	11.5	14.1	12.6	10.2	11.3	12.3	10	8.2	9.2	8.6	8.3	7.4
vanilla_combined.226165	4.9	3.9	2	4.8	3.7	2.6	5.2	3.5	2.2	3.5	7.8	6.8	4	5.1	8	5.9	4.2	4	6.1	4.3	3.2	7	7.5	6	10	9.5
vanilla_combined.226166	0	0	0	0	0	0	0	0	0	0	0	0	0	0	0	0	0	0	0	0	0	0	0	0	0	0
vanilla_combined.226167	0	0	0	0	0	0	0	0	0	0	0	0	0	0	0	0	0	0	0	0	0	0	0	0	0	0
vanilla_combined.226168	0.2	0.2	0.4	0.2	0.2	0.2	0.2	0.3	0.3	0.3	0.1	0.2	0.3	0.2	0.1	0.2	0.2	0.2	0.1	0.1	0.2	0	0.1	0.1	0.1	0.1
vanilla_combined.226169	0	0	0.1	0	0.1	0	0	0.1	0	0	0	0.1	0	0.1	0	0.1	0	0	0	0.1	0	0	0	0	0	0
vanilla_combined.22617	0.8	1.9	1.8	1	2	4.7	1.6	3	4.6	1.4	1.8	1.9	1.3	1.6	1.5	1.4	1.2	1.1	2.3	2	1.8	0.7	1.7	0.6	0.3	0.4
vanilla_combined.226170	0	0	0	0	0	0	0	0	0	0	0	0	0	0	0	0	0	0	0	0	0	0	0	0	0	0
vanilla_combined.226171	0.4	0.5	0.8	0.4	0.5	0.4	0.5	0.6	0.5	0.8	0.4	0.7	0.7	0.6	0.3	0.4	0.4	0.5	0.2	0.4	0.4	0.2	0.3	0.3	0.2	0.2
vanilla_combined.226172	0.8	1.3	1.9	1.2	1.3	1.4	0.3	0.6	0.4	0.4	0.9	0.4	0.3	1	0.6	0.6	0.6	1.1	1.3	1.3	2.1	1.7	1.3	0.7	0.2	0.2
vanilla_combined.226173	0	0	0	0	0	0.1	0	0	0.7	0	0	0	0.1	0	0	0	0	0	0	0	0	0	0.1	0	0	0
vanilla_combined.226174	0.1	0.1	0.5	0.1	0	0.7	0.1	0.2	1.3	0.2	0.2	0.7	0.7	0.3	0.3	0.4	1.4	0.3	0.3	0.4	1.1	0.7	0.3	0.3	0.4	0.1
vanilla_combined.226175	0	0.3	0.6	0	0.2	0.8	0	0	0.4	0	0	0.1	0.3	0.2	0	0.1	0.7	0.2	0	0	0.6	0	0.1	0	0	0
vanilla_combined.226176	2	0.4	0.1	3.9	0.2	0.3	3.4	0.5	0.3	0.2	2.3	0.3	0.1	0.3	2.8	0.3	0.1	0.2	3.7	0.3	0.2	5.8	3.6	3.8	5	2.5
vanilla_combined.226177	0.5	0.6	0.7	0.4	0.5	0.5	0.5	0.7	0.6	0.4	0.3	0.4	0.6	0.4	0.3	0.4	0.4	0.5	0.3	0.6	0.5	0.3	0.4	0.4	0.2	0.3
vanilla_combined.226178	0	0.1	0.1	0	0.1	0	0	0	0	0	0	0	0	0	0	0	0	0	0	0	0	0.2	0.5	0	0	0
vanilla_combined.226179	0.4	0.5	0.7	0.5	0.5	0.9	0.3	0.4	0.5	0.3	0.2	0.3	0.3	0.4	0.3	0.3	0.4	0.6	0.3	0.5	0.4	0.2	0.3	0.3	0.2	0.2
vanilla_combined.22618	1.1	1.5	1.5	1.2	1.2	1.7	1.4	1.4	1.4	1.3	1.2	1.2	1.2	1.3	1.3	1	1.6	1.5	1.4	1.1	1.5	1.1	1.3	1.3	1.1	1.3
vanilla_combined.226180	0	0	0.1	0	0	0	0	0	0	0	0.1	0	0	0	0	0	0	0	0	0.2	0	0	0	0.1	0	0
vanilla_combined.226181	0.2	0.4	0	0.2	0.5	0.1	0.5	0.3	0.1	0.1	0.4	0.3	0	0.1	0.1	0.1	0	0.1	0	0.1	0	0.1	0.5	0	0	0
vanilla_combined.226182	0	0	0	0	0	0	0	0	0	0	0	0	0	0	0	0	0	0	0	0	0	0.2	0.6	0	0	0
vanilla_combined.226183	0.3	0.4	0.1	0.2	0.2	0.3	0.1	0.1	0.2	0.1	0.2	0.1	0.1	0.2	0.1	0.1	0.1	0.2	0.2	0.1	0.1	0.2	0.4	0.1	0.1	0.1
vanilla_combined.226184	0.2	0.1	0.1	0.2	0.1	0.1	0.3	0.1	0.1	0.1	0.2	0.2	0.2	0.1	0.1	0.1	0.1	0.1	0.1	0.2	0.1	0.2	0.2	0.1	0.2	0.1
vanilla_combined.226185	9.6	12.8	25.1	10.6	14.7	15.3	10.7	14.5	9.9	14.7	11.4	13.2	17	14.4	12.4	14.9	19.2	17.9	16	18.3	20.3	9.7	9.4	14	8.3	9.7
vanilla_combined.226186	0.3	0.4	0.4	0.5	0.4	0.6	0.4	0.9	0.3	0.5	0.4	0.8	0.5	0.6	0.7	0.6	0.5	0.6	0.4	0.9	0.7	0.4	0.6	0.6	0.5	0.4
vanilla_combined.226187	0.2	0.3	0.3	0.3	0.3	0.4	0.2	0.3	0.2	0.4	0.3	0.4	0.3	0.3	0.3	0.4	0.2	0.4	0.4	0.3	0.2	0.3	0.3	0.2	0.3	0.3
vanilla_combined.226188	0	0	0.1	0	0.1	0.1	0.1	0.2	0.1	0.3	0.4	0.2	0.2	0	0	0	0.6	0.2	0	0.1	0.1	0	0.1	0	0	0.1
vanilla_combined.226189	0	0	0	0	0	0	0	0	0	0	0	0	0	0	0	0	0	0	0	0	0	0	0	0	0	0
vanilla_combined.22619	2.2	2.5	5.1	1.9	2.4	2.3	1.8	2.7	1.3	2.3	2.3	1.7	1.8	2.3	1.9	1.8	2.3	2.5	2.3	2.1	2.2	1.8	1.8	2	1.4	1.5
vanilla_combined.226190	0.1	0.2	0.1	0.1	0.1	0.1	0.2	0.3	0.1	0.3	0.6	0.2	0.1	0.2	0.4	0.1	0.3	0.3	0.1	0.1	0.1	0.2	0.2	0.1	0.3	0.1
vanilla_combined.226191	0	0	0.1	0.1	0.1	0	0.4	0.2	0.1	0.2	0.6	0.3	0.1	0.3	0.1	0.2	0.1	0.2	0.2	0.1	0.2	0	0	0	0	0.1
vanilla_combined.226192	0.1	0.1	0.2	0.1	0.1	0.1	0.1	0.1	0.1	0.2	0.1	0.2	0.1	0.2	0.1	0.2	0.1	0.2	0.1	0.2	0.1	0.1	0	0.1	0.1	0.1
vanilla_combined.226193	0.2	0.4	0.5	0.2	0.4	0.1	0.3	0.4	0.1	0.4	0.6	0.4	0.5	0.3	0.5	0.3	0.5	0.5	0.3	0.1	0.7	0.4	0.6	0.4	0.2	0.4
vanilla_combined.226194	8.6	8.5	12.6	10.2	7.8	13.3	12.1	10.8	12.8	14.5	19.4	15.3	16.4	15	15.4	12.3	17.8	10.8	14.8	9.1	19.3	11.6	9.6	15.9	25.7	15.8
vanilla_combined.226195	1	2.7	0.2	0.2	0.2	0	0.6	1.1	0	0.1	0.1	0.8	0	0.2	0.5	0.3	0	0.1	0.2	0.4	0	1.9	1.2	0.3	0.5	0.7
vanilla_combined.226196	0.3	0.3	0.3	0.3	0.2	0.2	0.3	0.2	0.3	0.5	0.2	0.4	0.4	0.4	0.1	0.2	0.3	0.3	0.1	0.1	0.2	0.1	0.2	0.2	0.2	0.2
vanilla_combined.226197	0.2	0.4	0.3	0.3	0.2	0.1	0.3	0.2	0.3	0.3	0.4	0.4	0.4	0.6	0.5	0.5	0.5	0.4	0.2	0.3	0.3	0.1	0.2	0.6	0.5	0.7
vanilla_combined.226198	0.1	0	0	0.1	0.2	0	0.1	0.1	0.2	0.2	0.1	0.3	0.2	0.2	0.1	0.1	0	0.1	0.1	0.2	0.1	0.1	0.3	0	0.4	0.1
vanilla_combined.226199	3.7	5.1	2.3	3.4	5.5	5.9	2.1	2.2	3.7	1.6	1.8	2.2	1.7	1.4	2.1	1.8	0.9	1.5	3.4	2.6	2.3	3.7	4.5	2.4	1.5	1.5
vanilla_combined.2262	1	1.4	1.9	0.9	1.1	0.6	0.9	1.3	0.6	1.5	0.9	1.4	1.2	1.5	0.8	1.1	1.2	1.4	0.7	1.1	0.9	0.5	0.9	0.8	0.5	0.8
vanilla_combined.22620	1.3	0.9	0.3	1.9	0.9	0.7	1.2	1.1	0.4	0.8	1.4	0.9	0.5	0.5	1	0.3	0.4	0.5	1.4	0.4	0.4	0.4	0.8	0.8	2.1	1.6
vanilla_combined.226200	0.1	0.1	0.1	0	0.1	0.1	0.1	0	0.2	0.1	0.2	0.2	0.2	0	0.1	0.2	0.1	0.1	0.1	0.2	0	0	0.2	0.3	0.3	0
vanilla_combined.226201	0.1	0.1	0	0.1	0.1	0.1	0.1	0.1	0.1	0.1	0.1	0.1	0.1	0.1	0.1	0.1	0.1	0.2	0.1	0.1	0.1	0	0.1	0.1	0	0.1
vanilla_combined.226202	0	0	0.2	0	0	0	0	0	0.1	0.9	0.1	0.1	0.5	0.4	0.2	0.1	0.7	0.8	0.1	0.2	0.8	2.6	16.1	0.2	0	0
vanilla_combined.226203	0.7	0.5	0.5	0.4	0.4	2.4	0.4	0.3	0.7	0.5	0.7	0.5	1.2	0.5	0.3	0.3	0.6	0.4	0.2	0.4	0.4	0.2	0.3	0.2	0.2	0.2
vanilla_combined.226204	0.1	0.3	0.1	0	0.3	0.5	0.3	0.3	0.2	0	0.2	0.3	0.6	0	0.1	0.1	0.2	0	0	0.1	0.2	0.3	0.8	0	0	0
vanilla_combined.226205	3.7	3.6	5.3	3.2	3.8	4.3	5.1	5.1	5.5	4.5	3.6	6.6	5.6	7.6	6.4	7.4	6.3	6	6.2	6.9	7.1	2.4	3.3	5	2.1	2.9
vanilla_combined.226206	0.2	0.2	0.3	0.4	0.2	0.1	0.1	0.1	0	0.2	0.2	0.1	0.2	0.4	0.3	0.2	0.2	0.3	0.1	0.3	0	0.1	0.2	0.1	0.3	0.1
vanilla_combined.226207	5	9.2	2.4	3.4	8.5	3.8	2.5	2.9	2	1.9	2.8	3.7	2.2	4.5	4.7	5.5	4.2	1.2	1.5	2.1	1.8	4.2	3	8.2	4	4.1
vanilla_combined.226208	3.5	0.9	4.3	2.9	0.6	3	3.4	0.4	2.2	0.5	2.8	0.3	1.8	0.7	2.8	0.2	1.4	0.2	2.1	0.4	1.2	1.5	3.4	3	1.3	1.9
vanilla_combined.226209	0	0	0	0	0	0	0	0	0	0	0	0	0	0	0	0	0	0	0	0	0	0	0	0	0	0
vanilla_combined.22621	0.7	1	1.5	0.8	1.2	1.3	0.7	1.2	0.8	0.9	0.9	0.8	0.6	0.9	0.8	0.9	0.8	0.9	0.9	0.9	1	0.8	0.9	0.8	0.8	0.7
vanilla_combined.226210	1.3	1.4	1.9	1.5	1.3	0.6	1.2	1.2	0.6	1.5	1.4	1.3	1.2	1.8	1.5	1.4	1.9	1.7	1.4	1.4	1.7	1.4	1.3	1.5	1.2	1
vanilla_combined.226211	1.1	1.2	1.4	0.7	0.9	0.9	0.5	0.4	0.4	0.5	0.3	0.3	0.4	0.6	0.5	0.5	0.5	0.7	0.5	0.5	0.5	0.8	0.9	0.7	0.7	0.5
vanilla_combined.226212	2	2.9	3.3	2.2	2.3	3.3	2.4	2.7	2.6	2.6	2.5	2.8	2.7	2.8	2.6	2.9	2.9	2.6	2.4	2.6	2.6	1.8	2.2	2.1	1.9	2.3
vanilla_combined.226213	0.5	0.4	0.9	0.5	0.4	0.3	0.2	0.2	0.2	0.2	0.3	0.2	0.2	0.3	0.2	0.3	0.5	0.2	0.1	0.2	0.4	0.3	0.4	0.7	1.2	0.7
vanilla_combined.226214	0	0.2	0.2	0.2	0.2	0.1	0	0	0	0.1	0.2	0.1	0	0.1	0	0.1	0.9	0.2	0.1	0.3	0.4	0.1	0.2	0	0.2	0.2
vanilla_combined.226215	0.1	0.1	0.1	0.1	0.1	0.1	0.1	1.4	0.3	1.6	0.3	0.4	0.5	0.2	0.2	0.3	0.7	0.4	0.2	0.2	0.3	0.2	0.3	0.3	0.3	0.5
vanilla_combined.226216	9.3	12.2	8.9	10	10.8	14.4	8.2	9.9	11.3	11.7	11.9	21.1	10.9	23	16.4	27.6	16	18.9	20.2	23.9	18.3	4.3	4.7	11.7	5.2	12
vanilla_combined.226217	0.6	0.6	0.5	0.5	0.5	0.2	0.2	0.1	0.1	0.2	0.1	0.2	0	0.2	0.1	0.1	0	0.4	0.2	0.7	0.1	0.1	0.2	0.2	0.3	0.4
vanilla_combined.226218	0	0.1	0.1	0	0	0	0	0	0.1	0	0.3	0.2	0.1	0.2	0.1	0	0.1	0.6	0	1	0.2	0.1	0.3	0.2	0.2	0.2
vanilla_combined.226219	2.6	2.8	1.8	2.7	3.3	1.4	4.3	3.8	3.3	3	3.8	3.3	2.5	2.3	3.2	2.6	1.9	0.6	2.1	1.4	1	8	6.7	6.2	3.9	4.5
vanilla_combined.22622	0.8	0.9	0.5	0.8	0.7	0.3	0.3	0.4	0.2	0.2	0.2	0.3	0.1	0.2	0.2	0.1	0.1	0.1	0.2	0.1	0	0.1	0.5	0.2	0	0.2
vanilla_combined.226220	71	27.7	28.8	117	29.8	26.9	80.5	25.5	21.4	22.4	53	23.4	24.2	26.7	63	24.6	25.9	25.5	83	28.2	30.7	123	91.2	76.9	102.5	54.4
vanilla_combined.226221	0	0	0	0	0	0	0	0	0	0	0	0	0	0	0	0	0	0	0	0	0	0	0	0	0	0
vanilla_combined.226222	5	2.5	1.2	6.4	2.6	0.8	5.6	2.1	1.4	1.8	5.7	2.9	1.5	3	4.9	2.6	2	2	6.8	1.7	2.4	6.4	4	8.2	7.7	6.1
vanilla_combined.226223	0	0	0	0	0	0	0	0	0	0	0	0	0	0	0	0	0	0	0	0	0	0	0	0	0	0
vanilla_combined.226224	0	0.1	8	0.1	0.1	0.2	0	0	0	0	0	0	0	0	0	0	0.1	0	0	0	0	0	0	0	0	0
vanilla_combined.226225	0.5	1.1	1.6	0.6	0.6	1.2	0.3	0.4	0.6	0.2	0.1	0.2	0.8	0.2	0.2	0.2	0.5	0.3	0.3	0.2	0.4	0.9	1.3	0.3	0.4	0.5
vanilla_combined.226226	0.6	0.6	1	0.7	0.7	0.4	0.9	0.8	0.3	0.8	0.5	0.9	0.3	0.5	0.3	0.6	0.5	0.6	0.3	0.9	0.6	0.2	0.4	0.3	0.2	0.2
vanilla_combined.226227	0.3	0.3	0.3	0.2	0.4	0.4	0.1	0.2	0.2	0.2	0.1	0.1	0.2	0.1	0.1	0.1	0.1	0.2	0.1	0.1	0.2	0.1	0.3	0.1	0.1	0.1
vanilla_combined.226228	0	0	0	0	0	0	0	0.1	0.1	0.1	0	0	0	0	0	0	0	0	0	0	0	0.1	0.1	0.8	0	0.1
vanilla_combined.226229	0	0	0.3	0.1	0.1	0.1	0	0.1	0	0	0	0.1	0.1	0	0	0	0.1	0	0	0	0.1	0.1	0.4	1	0.2	0.2
vanilla_combined.22623	1.4	1.3	2	1.3	1.9	1.8	1.7	2	1.2	1.9	1.5	2.3	1.9	2.4	1.2	2	2.5	2	0.8	1.5	2	1	1.1	1.1	1.3	1.9
vanilla_combined.226230	0	0	0.2	0	0	0	0	0.1	0	0.1	0	0	0.1	0.2	0	0.1	0.1	0	0.1	0	0.1	0.2	0.2	0.4	0.6	0.6
vanilla_combined.226231	0.1	0	0.1	0.2	0	0	0.1	0	0	0.1	0	0	0.1	0.1	0.1	0	0.1	0	0.1	0	0	0.4	0.2	0.2	0.9	0.4
vanilla_combined.226232	0.3	0.1	0.1	0.3	0.2	0	0.1	0	0	0	0.2	0	0	0	0.2	0.1	0	0	0.1	0.1	0	0.1	0.1	0.2	0.3	0.8
vanilla_combined.226233	0	0	0	0	0	0	0	0	0	0	0	0	0	0	0	0	0	0	0	0	0	0	0	0	0.2	0.4
vanilla_combined.226234	0	0.1	0.2	0	0.1	0	0.1	0.1	0	0	0.2	0.1	0.1	0	0	0.1	0.1	0	0.1	0.1	0	0.1	0.2	0.1	0.6	0.4
vanilla_combined.226235	4.4	5.6	6.2	4.8	4.4	1.2	4.1	4.7	1.8	5	5.8	4.9	4.5	5	3.8	4.5	3.9	3.5	3.8	3.7	4.1	5	7.4	5.4	4.7	4.6
vanilla_combined.226236	0.8	0.9	1	0.7	0.7	0.4	0.4	0.8	0.2	0.2	0.1	0.2	0.3	0.2	0.1	0.2	0.2	0.3	0.1	0.1	0.2	0.3	0.4	0.4	0.1	0.1
vanilla_combined.226237	3.2	3.3	5	3	2.8	2.7	3	3.1	1.9	3.4	3.2	3.7	3.5	3.7	3.1	3.3	4.2	3.9	3.5	4	4.8	2.9	2.7	3.6	2.8	3.1
vanilla_combined.226238	7.6	6.5	11.8	9.5	7.9	6.2	4.7	6.1	4.6	5	4.4	8	4	8.7	5.9	13.4	5.3	9.5	6.9	14.4	6	14.1	10.9	3.9	5.7	3.8
vanilla_combined.226239	0	0	0	0	0	0	0	0	0	0	0	0	0	0	0	0	0	0	0	0	0	0	0	0	0	0
vanilla_combined.22624	0.5	0.6	0.6	0.5	0.4	0.5	0.6	0.7	0.5	0.7	0.6	1	0.9	0.6	0.4	0.6	0.7	0.5	0.2	0.5	0.5	0.4	0.4	0.4	0.6	0.4
vanilla_combined.226240	0	0	0	0	0	0	0	0	0	0	0	0	0	0.1	0	0	0	0	0	0	0	0	0	0	0	0
vanilla_combined.226241	5.8	3.2	6.4	8.6	3.1	3.4	5.9	2.5	3.3	2.4	8	2.9	2.4	3.1	11	3.5	2.8	1.9	7.1	3.2	3.3	12.3	6.6	3.9	5.7	6.6
vanilla_combined.226242	0	0.1	0.2	0	0.1	0	0	0.1	0	0.1	0	0.1	0	0.3	0	0.1	0.1	0.1	0	0.1	0	0	0	0.1	0	0.1
vanilla_combined.226243	0	0	0.1	0	0	0	0	0	0.1	0.2	0	0.4	0	0.2	0	0.2	0	0.1	0	0	0	0	0	0	0	0.1
vanilla_combined.226244	0	0	0	0	0	0	0	0	0	0	0	0	0	0	0	0	0	0	0	0	0	0	0	0	0	0
vanilla_combined.226245	0.8	0.7	0.7	0.2	0.9	0.8	0.7	0.8	1.5	1.5	0.2	0.4	1.1	0.2	0.2	1.1	0.3	0.7	0.1	0.1	0.1	0.1	0.1	0.5	1	0.6
vanilla_combined.226246	0.4	0.6	0.4	0.3	0.7	0.4	0.5	0.5	0.5	0.5	0.3	0.2	0.2	0.1	0.4	0.5	0.1	0.7	0.6	0.3	0.1	1.6	1.3	1	8	3
vanilla_combined.226247	0.3	0.3	0.5	0.3	0.2	0.2	0.2	0.1	0.2	0.2	0.2	0.2	0.2	0.3	0.1	0.2	0.3	0.3	0.2	0.3	0.1	0.3	0.2	0.2	0.2	0.1
vanilla_combined.226248	0.5	0.6	0.5	0.4	0.8	0.8	0.6	1.1	1.3	1.1	0.8	1.3	1.3	1.3	0.9	1.1	1.2	1.6	0.9	1	1.2	0.7	0.5	0.7	0.4	0.4
vanilla_combined.226249	0	0	0	0	0	0	0	0	0	0	0	0	0	0	0	0	0	0	0	0	0	0	0	0	0	0
vanilla_combined.22625	0.3	0.5	0.7	0.3	0.4	1.6	0.3	0.6	1.2	0.5	0.3	0.8	0.6	0.7	0.3	0.8	0.9	0.5	0.2	0.7	1.2	0.3	0.3	0.2	0	0.1
vanilla_combined.226250	0	0	0	0	0	0	0	0	0	0	0	0	0	0	0	0	0	0	0	0	0	0	0	0	0	0
vanilla_combined.226251	0.2	0.2	0.3	0.2	0.3	0.2	0.2	0.3	0.2	0.3	0.2	0.2	0.4	0.7	0.2	0.4	0.8	0.8	0.2	0.5	0.6	0.4	0.4	0.2	0.4	0.3
vanilla_combined.226252	2.8	2.1	1.7	1.8	2.9	2.2	1.9	2.5	2.7	4.5	1.6	1.4	3.2	1.7	1.4	2.7	2.1	2.6	2	1.7	1.8	2.4	2.3	2.4	3.8	3
vanilla_combined.226253	0.1	0	0.4	0	0	0.1	0	0	0.1	0.1	0.1	0.1	0	0	0	0.1	0	0.1	0	0	0.5	0.1	0.1	0.2	0	0
vanilla_combined.226254	1.4	1.2	0.6	1.5	3.4	0.6	0.6	0.9	0.4	0.9	0.6	0.7	0.7	1.2	0.8	0.8	0.5	1.1	1.1	1.2	0.6	1.1	1.3	2.3	2.6	2.1
vanilla_combined.226255	9.7	11.9	9.7	10.7	12.1	14.9	14.8	15.5	16.2	14.3	15.4	13.5	11.8	12.4	16	13.1	12.4	11.5	13	11.2	12.5	11.4	11.8	12	9	9.5
vanilla_combined.226256	0.2	0.3	0.5	0.3	0.4	0.3	0.1	0.2	0.1	0.1	0.1	0.2	0.2	0.2	0.1	0.1	0.1	0.2	0.2	0.3	0.1	0.1	0.2	0.1	0.1	0.2
vanilla_combined.226257	0	0	0	0	0	0	0	0	0	0	0	0	0	0	0	0	0	0	0	0	0	0	0	0	0	0
vanilla_combined.226258	0.2	0.1	0.2	0.1	0.1	0.1	0.2	0.1	0.1	0.2	0.1	0.2	0.4	0.1	0	0.2	0.1	0.2	0.1	0.1	0.1	0	0.1	0	0.2	0.1
vanilla_combined.226259	4	0.7	1.1	3	1.7	2.2	6.3	3.2	3.4	4	2.9	6.9	4.5	2.6	1.7	2.3	1.6	1.1	0.9	1.7	1.1	5.5	3.3	4.6	0.2	0.6
vanilla_combined.22626	2	0.4	0.3	3.3	0.3	0.4	4.4	0.5	0.5	0.5	4	0.3	0.5	0.3	3.9	0.2	0.5	0.2	4	0.2	0.3	4.1	2.2	4	12.5	8.6
vanilla_combined.226260	0.3	0.3	0.5	0.4	0.5	0.4	0.5	0.6	0.7	0.5	0.4	0.7	0.5	0.7	0.4	0.3	0.7	0.5	0.3	0.2	0.4	0.6	0.5	0.5	0.2	0.2
vanilla_combined.226261	0.4	0.9	0.7	0.5	0.7	0.9	0.3	0.6	0.2	0.3	0.2	0.3	0.3	0.2	0.3	0.3	0.4	0.6	0.3	0.3	0.5	0.5	0.4	0.6	0.5	0.3
vanilla_combined.226262	0.5	0.9	0.7	0.7	1	1.8	1.1	1.5	1.3	2.3	1.2	1.4	1.3	1.3	0.9	0.6	1	2.7	1	0.9	2.1	1.3	1.4	1.6	1	0.9
vanilla_combined.226263	2.1	1.3	1.1	2.6	1.1	0.8	2.4	1.4	0.6	1	2.5	1.7	0.9	1.6	2.5	2.1	1.3	1.8	3.1	2.4	2.2	3	2.5	3.3	3.8	3.3
vanilla_combined.226264	0	0	0	0	0	0	0	0	0	0	0	0	0	0	0	0	0	0	0	0	0	0	0	0	0	0
vanilla_combined.226265	0.2	0.2	0.1	0	0.2	0.1	0.1	0.1	0.3	0.3	0.1	0	0.1	0	0	0.2	0	0.2	0.1	0	0	0	0	0	0.2	0.1
vanilla_combined.226266	0.3	0.1	0.2	0.2	0.1	0.1	0	0	0	0	0.1	0	0.1	0	0.1	0	0.1	0	0.1	0	0	0	0.1	0	0.1	0.2
vanilla_combined.226267	0	0	0	0	0	0	0	0	0	0	0	0	0	0	0	0	0	0	0	0	0	0	0	0	0	0
vanilla_combined.226268	3.7	0.8	0.5	1.1	1.1	0.6	1.8	0.7	1.2	1.6	0.5	0.3	1.2	0.1	0.2	0.7	0.3	0.3	0.7	0.1	0	2.1	0.9	1	7.9	2
vanilla_combined.226269	0.4	0.6	0.5	0.4	0.6	0.4	0.3	0.6	0.6	0.6	0.4	0.4	0.6	0.4	0.2	0.3	0.3	0.4	0.3	0.4	0.1	0.5	0.5	0.5	0.4	0.3
vanilla_combined.22627	2	0.6	0.7	1.4	0.4	0.3	0.6	0.3	0.1	0.1	0.3	0.1	0	0.1	0.2	0.1	0	0	0.3	0.1	0	0.6	0.6	0.7	3.6	1.5
vanilla_combined.226270	5.4	6.1	5.3	3.3	6.1	6.2	2.7	4	3.5	1.4	1.2	2.3	0.9	1.4	1.2	2.1	0.9	1.1	1.5	1.7	0.8	2.6	1.9	1.6	0.7	1
vanilla_combined.226271	0.1	0.2	0.4	0.2	0.2	0.3	0.1	0.2	0.1	0.4	0.3	0.4	0.3	0.3	0.1	0.1	0.3	0.2	0	0.2	0.5	0.2	0.1	0.2	0.7	0.3
vanilla_combined.226272	0.7	0.4	0.5	0.4	0.6	0.7	0.4	0.4	0.4	0.2	0.4	0.3	0.3	0.2	0.3	0.3	0.3	0	0.4	0.1	0.2	0.8	0.5	0.3	1	0.7
vanilla_combined.226273	0.9	1	1.1	1.1	0.9	0.7	1.4	1.1	0.4	0.3	1.2	0.5	0.6	0.3	1	0.3	0.2	0.4	0.9	0.3	0.8	1.3	1.9	0.9	0.7	0.5
vanilla_combined.226274	9.5	15.5	19	11.3	14.6	16.4	10.1	15.4	9.9	12.5	16.8	15.6	10.9	13.5	16	16.5	11.3	12.6	15.5	18.6	12.7	14.5	14.4	10.5	13.6	13.8
vanilla_combined.226275	1.4	1.5	0.9	0.5	1.9	1.3	1.2	1.9	3.6	4.4	0.2	0.7	2.7	0.3	0.1	1.4	0.5	0.8	0.7	0.4	0.1	0.2	0.4	0.7	1.5	0.7
vanilla_combined.226276	0.3	0.3	0.4	0.1	0.6	0.2	0.1	0.2	0.2	0.5	0.1	0.2	0.2	0.1	0.1	0.3	0.2	0.1	0.1	0.2	0.1	3.5	1.3	0.4	9.7	3.3
vanilla_combined.226277	3.2	2.1	1.2	1.1	3.2	1.4	1.1	1.7	3.2	4.3	0.4	0.7	3.3	0.2	0.4	1.8	0.8	0.6	0.8	0.5	0	0.9	0.8	1	5.2	1.6
vanilla_combined.226278	3.3	2.4	8.4	10.1	6.1	24.1	42	33.6	73.1	59.4	72.1	15	36	13.5	57.4	5.4	19.5	9	85.4	4.8	15.4	7.3	4.1	20.9	23.2	61.6
vanilla_combined.226279	2.9	0.9	1.6	5.1	1.2	1.9	3	1	1.2	1.5	2.1	0.9	1.2	1.2	1.5	0.7	1.2	1.2	2.4	0.7	1.2	3.9	3.8	2.9	7.2	4.7
vanilla_combined.22628	0.1	0.4	0.7	0.1	0.3	0.6	0.2	0.4	0.4	0.4	0.3	0.3	0.4	0.3	0.2	0.2	0.4	0.3	0.3	0.3	0.5	0.2	0.4	0.3	0.2	0.2
vanilla_combined.226280	0.2	0.3	0.5	0.2	0.2	0.3	0.3	0.3	0.3	0.4	0.3	0.3	0.3	0.2	0.1	0.2	0.1	0.2	0.1	0.1	0.2	0.3	0.4	0.1	0.1	0.1
vanilla_combined.226281	0.2	0.3	0.3	0.2	0.4	0	0	0.3	0.2	0.3	0.2	0.2	0.3	0.3	0.1	0.3	0.2	0.2	0	0.2	0.3	0.1	0.3	0.2	0.2	0.3
vanilla_combined.226282	0.6	0.8	1.1	0.6	0.8	0.7	1	1.3	0.8	1.6	0.5	1.3	0.9	1	0.7	1.2	1.1	0.5	0.5	1	1.2	0.8	1	1.3	0.8	0.8
vanilla_combined.226283	0.3	0.4	0.8	0.6	0.4	0.4	0.3	0.2	0.3	0.3	0.2	0.2	0.4	0.2	0.3	0.1	0.2	0.2	0.2	0.3	0.3	0.2	0.5	0.2	0.2	0.1
vanilla_combined.226284	0.1	0.2	0.2	0.2	0.2	0.2	0.1	0.2	0.1	0.2	0.2	0.2	0.2	0.2	0.2	0.2	0.2	0.2	0	0.2	0.2	0	0.1	0.1	0.2	0.1
vanilla_combined.226285	1.1	1.1	1.5	1.1	1.3	2.8	1.1	1.5	2.1	1.5	1.8	1.7	1.3	1.5	1.8	1.5	1.5	1.4	1.9	1.5	1.7	1.4	1.7	1.7	1.5	1.1
vanilla_combined.226286	1.5	0.9	1	2.1	1.3	0.7	1.3	0.8	0.3	0.4	1	0.8	0.4	0.5	1	0.8	0.4	0.5	1.1	0.9	0.3	0.9	0.9	1	1.9	1
vanilla_combined.226287	23.4	32.3	33.9	19.5	29.2	39.2	20	27.5	20.7	21.3	13.7	27.2	17.4	23.2	16.4	26.6	19.7	16.6	11.5	23.6	20.6	14.1	15.2	16	9.9	17.9
vanilla_combined.226288	0.1	0.3	0.1	0	0.6	0.2	0	0.3	0	0	0	0	0	0	0	0	0	0	0	0	0	0.1	0.1	0	0	0
vanilla_combined.226289	0	0.3	0.1	0	0.5	0.2	0	0.8	0.1	0.1	0	0	0.1	0	0	0	0	0	0	0	0	0	0.1	0	0	0
vanilla_combined.22629	3	3	4.3	3.2	3.3	0.5	3.4	3.7	0.9	1.7	2.5	1.2	1	0.9	2	0.9	0.6	1	3.2	1.5	0.6	2.6	3	2.4	0.6	1.5
vanilla_combined.226290	2.3	6.8	0.7	2.2	9.4	2.8	0.6	12.5	7.2	3.5	0.3	0.3	2.2	0.3	0.6	0.2	0.4	0.3	0.9	0.5	0.5	3.9	3	0.3	0.3	0.2
vanilla_combined.226291	0	0	0	0	0	0	0	0	0	0	0	0	0	0	0	0	0	0	0	0	0	0	0	0	0	0
vanilla_combined.226292	0.3	0.6	0.4	0.4	0.6	0.2	0.3	0.1	0.4	0.2	0.1	0.6	0.2	0.2	0	0.2	0.1	0.3	0	0.1	0.1	0.6	0.7	0	0	0.1
vanilla_combined.226293	0	0	0.1	0	0	0.2	0	0	0.7	0	0	0	0.7	0	0	0	0.3	0	0	0	0	0	0.2	0.1	0	0
vanilla_combined.226294	0	0	0.4	0	0	1.7	0	0	0.6	0	0	0	0.1	0	0	0	0.6	0	0	0	0.4	0	0	0	0	0
vanilla_combined.226295	0	0	0.1	0	0.1	0	0	0	0.8	0	0	0	0.1	0	0	0.1	0	0	0	0	0	0.1	0.1	0	0	0.1
vanilla_combined.226296	0	0	0.4	0	0	0.4	0	0	0.5	0	0	0	0.5	0	0	0	0.4	0	0	0	0.3	0	0.2	0.1	0	0
vanilla_combined.226297	2.6	3.2	2.9	2.4	3.5	3.4	1.6	3.3	3	4.1	2.9	3.6	3	5.2	3.8	3.6	3.9	4.3	2.9	4.2	4	4	4.3	3.5	1.4	1.9
vanilla_combined.226298	0.1	0.2	0.2	0.1	0.1	0.2	0.1	0.2	0.5	0.2	0.2	0.2	0.2	0.1	0.1	0	0.4	0.1	0.1	0.1	0.2	0	0.1	0.2	0.1	0.1
vanilla_combined.226299	14.2	13.9	16.4	11	12.6	14.7	11.7	7.4	11.4	2.7	6.3	4.1	4.3	3.8	7.1	4.7	4.9	3.4	7.1	4.1	5.1	12.4	12.5	7.6	1.4	7.3
vanilla_combined.2263	4.2	4.8	6.8	4	4.9	5.7	5.3	7.3	6.7	5.7	4.5	5.8	5.3	5.6	5.1	4.9	4.9	4.9	4.3	4.2	4.3	4.4	4.6	4.4	3.5	3.9
vanilla_combined.22630	3.9	3.8	6.9	5	5	7.1	3.3	3.9	5.8	4	2.6	5.9	6.7	4.7	3.5	6.5	5.2	4.6	3	6.6	4.9	2.5	2.3	1.5	1.4	1.6
vanilla_combined.226300	3	3.9	6.4	3.5	4	6.1	6.2	5.6	5.9	5	6.4	5.3	4.8	5.5	7.3	5.5	6	5.9	8.9	6.7	6.5	1.7	2.4	5.3	2.3	4.4
vanilla_combined.226301	1.3	0.9	1	1.6	1	0.3	0.6	0.3	0.3	0.3	0.3	0.3	0.3	0.3	0.4	0.4	0.3	0.1	0.2	0.3	0.2	0.9	0.7	0.6	2.9	1.6
vanilla_combined.226302	0	0	0	0	0	0	0	0	0	0	0	0	0	0	0	0	0	0	0	0	0	0	0	0.2	0	0
vanilla_combined.226303	3.1	3.3	1.8	1.9	3.4	4.7	3.7	4.3	5	3.9	3.5	5.3	4.1	3.9	3.1	4.2	4	1.9	2.3	2.2	3.2	3.5	2.9	2.1	2.2	3
vanilla_combined.226304	4.8	9.5	7.4	3.1	5.9	3.3	3.7	5	3.2	1.7	1.5	3.3	1.6	1.9	1.8	4.2	1.7	1.3	1.9	3.7	1.8	8.8	6.9	7	1.7	1.9
vanilla_combined.226305	0	0	0.4	0.1	0	0	0	0	0.1	0	0.1	0.1	0.1	0.1	0.1	0.1	0.2	0.1	0.1	0.3	0.6	2.2	3.4	0.1	0	0.1
vanilla_combined.226306	0.3	0.3	0.4	0.3	0.3	0.2	0.3	0.2	0.1	0.1	0.2	0.2	0.2	0.2	0.2	0.1	0.2	0.1	0.1	0.2	0.1	0.2	0.3	0.1	0.2	0.2
vanilla_combined.226307	4.7	10.4	8.4	5.9	11.5	15.2	6	22.7	25.1	12.4	4.6	3.9	12.2	12.1	6.4	6.7	37.5	31.7	8.7	11.8	72.4	3.2	1.8	6.7	2.4	5.4
vanilla_combined.226308	0.2	0.3	0.3	0.3	0.1	0.1	0.1	0.2	0.1	0.2	0.1	0.1	0.1	0.1	0.1	0.1	0.1	0.1	0.1	0.1	0.1	0.1	0.1	0.1	0.2	0.1
vanilla_combined.226309	0.1	0.1	0.5	0.1	0.2	0.2	0.2	0.3	0.1	0.4	0.1	0.2	0.2	0.2	0.2	0.1	0.2	0.1	0.2	0.1	0	0.3	0.3	0.1	0.1	0.3
vanilla_combined.22631	1.8	2.3	3.8	1.4	2.3	2.9	1.6	2.3	1.8	2.4	1.7	2	2.1	2.4	1.9	1.9	2.5	2.9	2.3	2.5	2.5	1.6	1.8	1.8	1.1	1.2
vanilla_combined.226310	0.2	0.1	0.2	0	0.1	0	0.1	0.1	0.1	0.2	0.1	0.2	0.2	0.1	0	0.1	0.1	0.1	0.1	0.1	0	0	0	0.1	0.1	0.1
vanilla_combined.226311	0.1	0.4	0.4	0.5	0.3	0.4	0.5	0.2	0.2	0.5	0.2	0.5	0.3	0.2	0.2	0.3	0.2	0.2	0.2	0.4	0.5	0.3	0.4	0.1	0.5	0.2
vanilla_combined.226312	0.1	0.1	0.6	0	0.1	0.2	0	0	0.1	0	0	0.2	0	0.1	0	0	0	0	0	0	0	5.9	9.9	0	0	0
vanilla_combined.226313	3.3	2.6	3	3.1	2	4	2.7	1.8	3.2	1.6	3.1	2.1	3.2	1.8	2.3	1.8	2.1	1.9	3.8	1.9	2.6	9.3	6.2	3.8	4.8	3.4
vanilla_combined.226314	10.1	0.5	1.3	15.3	0.3	0.6	6.7	0.2	0.4	0.4	6.4	0.4	0.1	0.5	6.1	0.5	0.4	0.8	6.9	1.1	0.8	3.5	2.6	1.6	6.1	2.3
vanilla_combined.226315	1	1	0.4	1.3	1.1	0.7	0.9	0.9	0.3	0.5	0.4	0.6	0.5	0.8	0.4	0.5	0.6	0.7	0.8	0.4	0.8	1.2	1	0.8	0.4	0.6
vanilla_combined.226316	0.2	0.3	0.4	0.2	0.2	0.1	0.2	0.3	0.1	0.3	0.3	0.3	0.2	0.2	0.1	0.2	0.2	0.2	0.2	0.4	0.1	0.1	0.1	0.2	0.1	0.2
vanilla_combined.226317	0.5	0.7	0.2	0.5	0.5	0.2	0.5	0.4	0.3	0.1	0.5	0.4	0.3	0.3	0.3	0.5	0.3	0.4	0.6	0.4	0.2	0.4	1.3	0.4	0.3	0.2
vanilla_combined.226318	1.7	2	3	1	2	0.6	0.9	1.1	0.6	1.1	1.6	1.2	1	1.3	1.6	1.7	1.5	1.3	1.6	1.3	1.7	1.5	1.6	2.1	1.3	1.3
vanilla_combined.226319	0.3	0.3	0.2	0.2	0.1	0.1	0.2	0.2	0.1	0.1	0.2	0.3	0.1	0.3	0.2	0.2	0.1	0.1	0.1	0.2	0.1	0.2	0.2	0.2	0.5	0.2
vanilla_combined.22632	1.4	2.6	2.5	1.4	3.1	2.9	1.4	3	2.5	2.4	1.4	2.8	1.8	2.4	1.7	2.7	1.7	1.8	1.3	2.3	1.5	1.3	1.4	1.5	1.5	1.7
vanilla_combined.226320	0	0	0	0	0	0	0	0	0	0	0	0	0	0	0	0	0	0	0	0	0	0	0	0	0	0
vanilla_combined.226321	0.2	0.2	0.2	0.1	0.2	0.1	0.3	0.3	0.2	0.3	0.4	0.3	0.3	0.4	0.3	0.5	0.3	0.2	0.1	0.4	0.5	0.5	0.2	0.3	0.7	0.4
vanilla_combined.226322	0.3	0.3	0.1	0.4	0.3	0.1	0.5	0.1	0.1	0.3	0.4	0.4	0.2	0.2	0.2	0.2	0.4	0.2	0	0.1	0.3	0.1	0.2	0.3	0.2	0.7
vanilla_combined.226323	0.4	0.3	0.3	0.3	0.3	0.1	0.2	0.2	0.1	0.2	0.2	0.1	0.1	0.1	0.1	0.1	0.1	0.1	0.2	0	0.1	0.2	0.2	0.1	0.3	0.2
vanilla_combined.226324	0	0	0	0.1	0	0	0.2	0	0.1	0.3	0.5	0.1	0	0.1	0	0	0	0.6	0.6	0.2	0.1	0	0	0	0	0
vanilla_combined.226325	0.1	0.3	0.3	0.1	0.2	0.2	0.1	0.2	0.1	0.2	0.2	0.1	0.1	0.2	0.2	0.1	0.1	0.2	0.1	0.1	0.1	0.2	0.1	0.1	0.1	0.1
vanilla_combined.226326	0.2	0.1	0.6	0.2	0.1	0.1	0.2	0.3	0.1	0.6	0.6	0.5	0.6	0.3	0.3	0.3	0.3	0.4	0.2	0.4	0.6	0.2	0.2	0.4	0.6	0.2
vanilla_combined.226327	0.2	0.3	0.1	0.3	0.2	0.1	0.3	0.2	0.2	0.4	0.1	0.5	0.4	0.2	0.2	0	0.2	0.3	0.3	0.1	0.1	0.1	0.2	0.1	0.3	0.2
vanilla_combined.226328	0.3	0.2	0.6	0.2	0.4	0.2	0.2	0.3	0.3	0.3	0.1	0.5	0.4	0.3	0.3	0.2	0.4	0.3	0.1	0.3	0.1	0.2	0.3	0.1	0.1	0.1
vanilla_combined.226329	2.4	2.7	1.8	1.6	2.7	7.5	1.7	1.9	6.6	1.9	1.4	2.1	3	2.2	1.9	2.5	3	1.4	1.6	1.8	3.2	3.8	3.1	3.8	2	1.8
vanilla_combined.22633	0.4	0.5	0.6	0.4	0.4	0.2	0.6	0.6	0.3	0.7	0.6	0.9	0.8	0.7	0.5	0.6	0.6	0.5	0.4	0.6	0.5	0.2	0.3	0.4	0.5	0.5
vanilla_combined.226330	15.7	19.2	11	20.2	22.5	18.3	18.1	15.8	16.6	13.1	18.8	19.3	12.6	16.8	17.8	19	11.6	16.4	24.2	19.7	16	23.7	27.9	13.6	13.8	11.4
vanilla_combined.226331	0	0	0	0	0	0.1	0.1	0.2	0.1	0.4	0.1	0.5	0.6	0.1	0.1	0.2	0.2	0	0.1	0.1	0	0.1	0	0	0	0.1
vanilla_combined.226332	0	0.1	0.1	0.1	0	0.1	0.1	0.1	0.1	0.2	0.1	0.3	0.6	0.1	0.1	0.1	0.2	0	0	0	0.2	0	0	0.1	0.3	0.1
vanilla_combined.226333	0.1	0.4	0.4	0.3	0.3	0.2	0.1	0.5	0.3	0.3	0.1	0.3	0.5	0.2	0.2	0.4	0.1	0.7	0	0.6	0	0.2	0.1	0.1	0.1	0
vanilla_combined.226334	1.5	1	1.7	1.3	0.8	0.7	0.8	0.7	0.3	0.6	0.8	0.5	0.3	0.6	0.8	0.6	0.6	0.8	0.8	0.5	0.5	0.6	0.8	1	1.3	1.2
vanilla_combined.226335	0.3	0.2	0.2	0.4	0.3	0.3	0.3	0.1	0.3	0.1	0.6	0.1	0.2	0.2	0.4	0.2	0.1	0.2	0.4	0.2	0.1	0.4	0.7	0.5	0	0.2
vanilla_combined.226336	0.2	0.2	0.2	0.3	0.2	0.2	0.3	0.3	0.2	0.2	0.1	0.3	0.5	0.3	0	0.2	0.3	0.3	0.1	0.4	0.3	0.1	0.2	0.4	0.6	0.2
vanilla_combined.226337	0.1	0.2	0.3	0.1	0	0.3	0.2	0.3	0.1	0.2	0.2	0.2	0.3	0.1	0.1	0.2	0.6	0.1	0	0	0.1	0.1	0.1	0.1	0.1	0.1
vanilla_combined.226338	0.1	0.3	0.3	0.2	0.2	0.3	0.1	0.5	0.3	0.3	0.2	0.3	0.4	0.3	0	0.2	0.3	0.4	0.1	0.3	0.2	0.2	0.3	0.3	0.3	0.2
vanilla_combined.226339	0.4	0.5	0.4	0.3	0.5	0.3	0.2	0.3	0.4	0.3	0.6	0.3	0.5	0.2	0.5	0.2	0.3	0.1	0.3	0.1	0.5	0.5	0.6	0.5	0.7	0.2
vanilla_combined.22634	3.3	6.7	2.7	2.8	4.9	2.4	2.1	4.1	2.6	3.4	0.7	6.6	4.6	9.2	2	15.7	9.5	11.3	2.7	22.4	14.9	0.6	1	9.6	0.4	0.2
vanilla_combined.226340	1.7	2.5	1.8	1.5	2	2.9	2	1.8	1.6	1.7	2.4	2.6	1.7	2.7	2.5	2.4	2.3	2.7	4.1	2.2	2.8	0.7	1.1	1.9	1.1	1.9
vanilla_combined.226341	2.8	3.4	2.6	3.1	3.4	2.3	4	3.4	2.2	3.4	6.4	5.1	3	4	5.2	5.3	3.6	3.8	5	4.8	3.3	6.1	5	3.6	5.3	5
vanilla_combined.226342	0	0	0	0	0	0	0	0	0	0	0	0	0	0.2	0	0	0	0	0	0	0.2	0	0	0	0	0
vanilla_combined.226343	0.3	0.2	0.3	0.2	0.4	0.2	0.2	0.2	0.2	0.3	0.1	0.2	0.2	0.3	0.2	0.2	0.2	0.4	0.2	0.3	0.1	0.3	0.3	0.2	0.1	0.2
vanilla_combined.226344	0.4	0.3	0.6	0.3	0.2	0.6	0.4	0.4	0.4	0.2	0.3	0.4	0.4	0.4	0.3	0.2	0.8	0.9	0.5	0.1	0.7	0.9	0.7	0.7	0.5	0.2
vanilla_combined.226345	0.6	0.6	0.4	0.7	1.1	0.4	0.6	2.8	0.8	1.5	0.5	2.3	0.3	1.1	0.6	1.6	0.2	0.7	0.4	1.3	0.3	0.3	0.4	0.3	0.3	0.3
vanilla_combined.226346	1.4	2	1.4	1.4	2.3	1.5	1	0.9	0.9	1	0.7	1.1	0.8	1.3	1.3	0.6	0.9	1	1.5	0.9	1.6	3.1	3.4	2.2	0.8	1.2
vanilla_combined.226347	0.4	0.3	0.6	0.7	0.5	0.1	0.6	0.5	0.2	0.5	0.4	0.5	0.5	0.5	0.3	0.4	0.8	0.4	0.4	0.2	0.4	0.2	0.3	0.4	0.5	0.3
vanilla_combined.226348	0.3	0.4	0.2	0.2	0.2	0.3	0.1	0.2	0.1	0.2	0.2	0.2	0.1	0.2	0.1	0.7	0.3	0.2	0.1	0.8	0.1	0	0.1	0.1	0.2	0
vanilla_combined.226349	0.1	0.2	1.4	0.1	0.1	0.3	0.1	0.1	0.2	0.2	0	0.1	0.2	0.1	0.1	0.1	0.1	0.2	0.1	0.1	0.1	0.2	0.2	0.1	0.1	0.1
vanilla_combined.22635	0.2	0.4	0.1	0.1	0.3	0.1	0.1	0.2	0.1	0.2	0.2	0.3	0.1	0.2	0.2	0.2	0.4	0.3	0.1	0.3	0.3	0.1	0.2	0.3	0.2	0.2
vanilla_combined.226350	1	1	1	0.9	0.9	0.7	0.6	0.8	0.5	0.9	0.7	0.8	0.7	0.7	0.4	0.6	0.9	1.1	0.4	1	0.9	0.3	0.4	0.5	0.8	0.7
vanilla_combined.226351	0.1	0.1	0.2	0	0.1	0.3	0.1	0	0.3	0.1	0.1	0	0.2	0.2	0.1	0.1	0	0.5	0.3	0.3	0.2	0.1	0.1	0.1	0.1	0
vanilla_combined.226352	2.9	1.5	2.7	3.1	1.3	1.2	1.3	0.8	0.9	1	1.2	1	0.8	1.6	1.6	1	1.6	2.7	2	1.2	2.7	1.6	1.6	1.9	2.3	2.1
vanilla_combined.226353	2.6	2	1.3	2.6	1.9	1	1.9	1.5	0.6	1.3	2	1.2	0.8	1.8	2.3	1.5	1.8	2.3	2.3	1.7	2	2.4	1.5	3.2	2.7	2.7
vanilla_combined.226354	0.3	0.4	1.1	0.8	0.3	0.8	0.1	0.1	0.2	0.1	0.2	0.1	0	0.1	0.1	0.2	0	0.4	0.4	0.3	0.6	0.1	0.3	0.1	0.2	0.4
vanilla_combined.226355	0.6	0.8	0.8	0.6	0.5	0.5	0.3	0.3	0.2	0.3	0.1	0.3	0.2	0.4	0.3	0.5	0.2	0.3	0.2	0.5	0.3	0.2	0.2	0.4	0.2	0.4
vanilla_combined.226356	1	0.4	0.6	0.7	0.6	0.8	0.6	0.8	0.7	0.9	0.6	0.7	0.4	0.4	0.8	0.5	0.3	0.2	0.1	1.1	0.6	0.1	0.6	0.2	0.6	0.5
vanilla_combined.226357	0.3	0.5	0.5	0.5	0.6	0.6	0.5	0.7	0.5	0.6	0.5	0.6	0.5	0.4	0.4	0.4	0.5	0.5	0.4	0.3	0.5	0.2	0.4	0.4	0.3	0.5
vanilla_combined.226358	0.3	0.8	0.4	0.5	0.5	0.3	0.4	0.2	0.1	0.4	0.2	0.3	0.2	0.1	0.2	0.2	0.4	0.3	0.1	0.4	0.1	0.1	0.3	0.3	0.4	0.1
vanilla_combined.226359	1.4	1.8	2	1.4	2.5	2.7	1.3	1.6	1.9	1.6	1.6	1.9	2	2.1	1.5	2.3	2.2	1.8	2	2.8	2.8	1.9	1.6	0.9	0.9	1.1
vanilla_combined.22636	1	1	1.2	0.9	1	0.9	1.2	1.8	1.2	1.3	1.1	0.8	1.1	1	1.2	0.7	0.9	1.1	1.3	0.5	0.7	1.9	1.9	1.5	2.2	1.2
vanilla_combined.226360	0.1	0.1	1.9	0	0	0.2	0	0	0.1	0	0	0	0	0	0	0	0	0	0	0	0.1	0	0.5	0	0	0
vanilla_combined.226361	8.6	10.3	20.9	10.5	11.7	8	9.9	13.3	8.7	12.4	9.6	10.1	11	12.3	8.1	9.9	10.6	13.5	11.7	12.6	11.5	4	5.1	8.3	3.9	7.5
vanilla_combined.226362	0.1	0.1	1.1	0.1	0.1	0.2	0.1	0.2	0.1	0.1	0.1	0	0.1	0.1	0.1	0.1	0	0.1	0	0.1	0	0.1	0.1	0	0.1	0
vanilla_combined.226363	0.1	0	0.3	0.1	0.1	0	0.1	0	0.1	0.1	0.2	0.1	0.2	0.1	0.3	0.1	0.2	0	0.1	0	0.1	0.2	0.2	0.1	0.4	0.4
vanilla_combined.226364	0	0	1.2	0	0	0	0	0	0	0	0	0	0	0	0	0	0	0	0	0	0	0	0	0	0	0
vanilla_combined.226365	1.3	1.8	2.1	1.2	1.3	1.8	1.2	1.6	1.1	1.8	1.2	1.5	1.4	2	1.3	1.2	2.2	1.4	1.5	1.6	2	1.4	1.9	2.9	1.7	1.9
vanilla_combined.226366	0.9	1.5	0.8	1.2	1.1	1.3	1.1	1.1	1.1	0.7	0.9	1.6	1	1.6	1.6	1.3	0.9	1.7	1.8	2.1	2.2	2.2	1.5	1.3	1.3	1.6
vanilla_combined.226367	12.3	30.9	4.6	11.3	24	7.8	10.5	15.8	9.6	9.2	9.1	18.9	5.1	12.1	12.1	20.3	6.2	12.2	21	39.4	7.8	10.7	8.1	5.4	8.8	8.7
vanilla_combined.226368	0.6	0.4	0.5	0.7	0.5	0.6	0.8	0.6	0.5	0.8	1.2	0.8	0.6	0.8	1.5	0.8	0.7	0.7	1.4	0.7	0.5	0.9	0.6	0.8	0.8	0.7
vanilla_combined.226369	0.1	0.1	0.1	0.2	0.2	0.2	0.2	0.3	0.3	0.5	0.3	0.6	0.5	0.4	0.2	0.4	0.4	0.3	0.1	0.1	0.2	0.1	0.1	0.2	0.2	0.2
vanilla_combined.22637	3.3	4.2	3.7	3.5	4.1	2.1	3.1	3.8	2.1	3.8	4.2	4.2	4	3.6	3.9	3.2	3.9	3	4.2	2.9	3.7	3	3.9	3.6	2.4	3.2
vanilla_combined.226370	0	0	0	0	0	0	0	0	0	0	0	0	0.1	0	0	0	0	0	0	0	0	0	0.3	0.7	0	0.1
vanilla_combined.226371	0.4	0.3	0.2	0.3	0.1	0.2	0.2	0.1	0.1	0	0.2	0.1	0.1	0.1	0.1	0.1	0.2	0.1	0.3	0.3	0.1	0.2	0.2	0.2	0.5	0.3
vanilla_combined.226372	0	0	0.4	0	0	0	0	0	0	0	0	0	0	0	0.1	0	0	0	0.1	0	0	0	0	0.1	0.7	0.1
vanilla_combined.226373	3.3	4.3	2.5	2.3	2.8	3.4	1	1.2	0.9	0.8	1	1.1	0.9	1.7	1.7	2.2	1.4	3.4	2.5	2.2	2.6	1.4	1.9	1.7	1.1	1.7
vanilla_combined.226374	0.2	0.3	0.3	0.4	0.4	0.3	0.2	0.1	0.2	0.1	0.1	0.2	0.1	0	0.1	0.1	0.4	0.2	0.2	0.3	0.7	0.2	0.2	0.1	0.5	0.3
vanilla_combined.226375	0.3	0.3	0.5	0.1	0.2	0	0.3	0.1	0.3	0.2	0.1	0.2	0.1	0.1	0.1	0.1	0	0.1	0	0.2	0.2	0.1	0.1	0.1	0.6	0.1
vanilla_combined.226376	0.3	0.2	0.1	0.3	0.4	0.3	0.2	0.3	0.1	0.3	0.1	0.2	0.2	0.2	0.3	0.2	0.2	0.1	0	0.3	0.1	0.4	0.1	0.1	0.4	0.2
vanilla_combined.226377	0	0	0.1	0	0.1	0.2	0	0.1	0.1	0	0.1	0	0.1	0	0	0	0	0	0	0	0.1	0	0.1	0.2	0.8	0.2
vanilla_combined.226378	0.3	0.1	0.4	0.3	0.3	0.2	0.1	0	0.1	0	0	0.1	0	0.1	0.1	0.3	0.1	0	0.2	0.2	0.4	0.4	0.2	0.2	0.7	0.1
vanilla_combined.226379	70.3	38	2.1	49.1	40.7	10.5	32.4	25.4	10.7	2	3.8	5.2	0.3	0.5	2.9	0.8	0.2	0.4	3.4	1	0.3	131.9	96	2.7	0.5	0.6
vanilla_combined.22638	10.4	11	15	11	11.9	18.4	9.1	10.7	10.6	10.2	10.5	10.8	8.9	12.2	12.1	11.5	10.7	13.7	14.4	13.1	13.4	9.5	9.3	10.9	6.7	8.7
vanilla_combined.226380	0	0	0	0	0	0	0	0	0	0	0	0	0	0	0	0	0	0	0	0	0	0	0	0	0	0
vanilla_combined.226381	0.5	0.4	0.2	0.2	0.3	0.9	0.1	0.3	0.2	0.1	0.4	0.2	0.1	0.2	0.3	0.1	0.2	0	0	0.3	0.1	0.2	0.2	0.1	0.1	0.3
vanilla_combined.226382	3	2.8	3.7	2.6	2.8	2.4	3.2	3.3	1.8	3.5	2.5	3.2	3.4	3.5	3.6	3	3	2.1	2.5	2.5	2.1	2.5	3.4	2.9	1.8	2.4
vanilla_combined.226383	0.4	0.4	0.4	0.3	0.6	0.8	0.1	0.5	1.3	0.6	0.2	0.2	1.2	0.1	0.1	0.4	0.7	0.6	0.1	0.2	0.3	0.5	0.4	0.3	0.8	0.3
vanilla_combined.226384	0.1	0.1	0.2	0.2	0.2	0.1	0.2	0.2	0.1	0.2	0.2	0.2	0.2	0.3	0.1	0.2	0.2	0.4	0.2	0.1	0.1	0.1	0.2	0.2	0.3	0.4
vanilla_combined.226385	3.2	3.2	1.6	0.8	4	2.6	1.8	2.7	5	5.3	0.6	1.1	3.9	0.3	0.3	2.8	0.8	1.6	1	1	0.3	0.7	0.9	1.1	3	1.6
vanilla_combined.226386	3.1	0.8	0.4	0.8	1	0.3	1.5	0.7	0.9	1.3	0.3	0.1	0.9	0.1	0.1	0.6	0.2	0.1	0.6	0.1	0	1.9	0.8	0.9	5.9	1.4
vanilla_combined.226387	1.8	1.7	1.3	0.6	2.6	1.4	0.9	1	2.4	3.3	0.3	0.6	1.7	0.3	0.1	1.2	0.3	0.5	0.4	0.4	0	0.3	0.4	0.5	1	0.9
vanilla_combined.226388	4.2	0.8	0.7	1.3	1.1	0.6	1.9	0.9	1.2	1.9	0.3	0.4	1.1	0.1	0.2	0.8	0.2	0.2	0.5	0.2	0	2.3	1.1	1.1	7	2.2
vanilla_combined.226389	0.1	0.1	0.1	0	0.2	0.1	0.1	0.1	0.1	0.2	0	0	0	0	0	0.1	0	0.1	0	0	0	0.1	0	0	0.1	0.1
vanilla_combined.22639	3.3	4.2	3.7	3.7	4	6.8	2.9	3.6	5	3.7	4.1	4.8	4.8	4.6	4.7	5.2	5.7	4.3	4.4	4.6	5.6	3.1	3.3	4.1	3.7	4
vanilla_combined.226390	1.3	1.8	2.3	1.9	2.4	2.7	1.6	2.6	1.9	3	2.1	3.2	2.8	3.8	2.5	3.6	3.1	4.4	3	4.6	3.6	1.3	0.9	2.2	1.7	1.5
vanilla_combined.226391	2.4	1.5	6.7	1.2	0.8	0.7	1.7	1.5	0.9	0.9	0.8	0.7	1.3	1.1	0.8	0.9	1	0.5	0.9	0.7	0.7	3.8	2.8	1.6	0.7	0.6
vanilla_combined.226392	0.2	0.1	0.2	0.3	0.1	0.3	0	0.1	0.1	0.3	0.2	0.1	0.3	0.4	0.1	0.2	0.4	1	0.2	0.4	0.4	0	0.3	0.4	0.2	0.2
vanilla_combined.226393	0.4	0.5	0.3	0.1	0.7	0.4	0.1	0.6	1.2	1.6	0.1	0.1	0.7	0.1	0.1	0.6	0.2	0.3	0.1	0.1	0.1	0	0.1	0.2	0.2	0.5
vanilla_combined.226394	0.8	0.7	0.7	0.3	1.2	0.7	0.3	0.5	1.3	1.4	0.2	0.3	0.9	0.1	0.1	0.7	0.2	0.3	0.2	0.2	0.1	0.1	0.2	0.3	0.9	0.5
vanilla_combined.226395	0	0.1	0.7	0.1	0.1	0.1	0	0.1	0.1	0.4	0.1	0.1	0.1	0.2	0	0.2	0.2	0.2	0	0	0.2	0.1	0.1	0.2	0.1	0.6
vanilla_combined.226396	3.6	5.5	5.1	4.7	5.9	2	4.5	6.5	2.1	5.4	6.9	6.8	4.5	6.5	6.3	6.2	6.5	7.1	7.3	5.5	5.5	4.7	5.9	5	3.1	5
vanilla_combined.226397	2.1	2.2	1.1	0.5	2.8	1.5	1.2	1.8	3.1	4.3	0.6	1.2	2.8	0.6	0.3	2.4	0.8	1	0.9	0.7	0.4	0.5	0.7	1.3	2.3	1.6
vanilla_combined.226398	0.3	0.5	0.5	0.3	0.4	0.7	0.4	0.3	0.5	0.2	0.4	0.5	0.4	0.2	0.4	0.4	0.3	0.3	0.3	0.4	0.7	0.7	0.9	0.2	0.4	0.3
vanilla_combined.226399	0	0	0	0	0	0	0	0	0	0	0	0	0	0	0	0	0	0	0	0	0	0	0	0	0	0
vanilla_combined.2264	1.8	2	2.3	1.8	1.9	1.7	2.1	2.5	2	2.6	2.1	3	2.6	2.9	2.1	2.7	2.6	2.5	2.4	2.9	2.4	1.3	1.7	1.7	1.3	1.6
vanilla_combined.22640	5.5	5.8	5.8	4.7	5.8	7.7	4	5	5.9	5.3	4.3	5.9	4.9	6	4.6	6.4	4.7	5.3	3.8	5.7	4.6	3.1	3	3.7	3.9	3.6
vanilla_combined.226400	0	0	0.1	0.1	0	0	0	0	0.1	0.1	0	0	0	0	0	0.1	0	0	0	0	0	0.1	0	0	0	0.1
vanilla_combined.226401	76.2	8.2	2.7	87.9	18.1	3.5	235.2	1.5	0.9	0.7	338.7	0.6	0.8	0.2	16.5	0.3	0.9	0.8	1	0.3	1.4	44.5	30.7	42.1	3.2	0.7
vanilla_combined.226402	0.2	0.3	0.3	0.2	0.3	0.1	0.3	0.3	0.2	0.3	0.1	0.3	0.3	0.2	0.2	0.2	0.3	0.3	0.1	0.1	0.1	0.1	0.2	0.2	0.2	0.2
vanilla_combined.226403	0.1	0.1	0.4	0.1	0.2	0.2	0.1	0.1	0.1	0.1	0	0.2	0	0	0	0.2	0	0	0	0.3	0	0.2	0.7	0	0	0.1
vanilla_combined.226404	19	39.2	17.9	28.6	51.9	57.6	33	48.8	60.8	20.3	29.4	45.3	23.8	28.7	43	35.1	15.1	25.2	48.5	55.4	21.8	39	35.7	24.7	18.5	18.2
vanilla_combined.226405	0.2	0.4	0.4	0.5	0.3	0.3	0.3	0.4	0.3	0.4	0.2	0.7	0.2	0.4	0.2	0.3	0.3	0.4	0.1	0.5	0.3	0.2	0.3	0.2	0.2	0.3
vanilla_combined.226406	0.3	0.2	0.3	0.1	0.3	0.2	0.1	0.2	0.1	0.2	0.2	0.2	0.2	0.3	0.2	0.2	0.4	0.3	0.2	0.2	0.4	0.1	0.1	0.2	0.4	0.3
vanilla_combined.226407	0	0	0.2	0	0.1	0.2	0	0.1	0.2	0.1	0.1	0.2	0.2	0.1	0.2	0.1	0.1	0	0	0	0	0.2	0	0.1	0	0
vanilla_combined.226408	0.1	0.3	0.3	0.1	0	0.1	0.1	0.1	0.2	0.1	0.1	0.1	0.2	0.4	0.1	0	0.2	0.3	0	0.3	0.3	0	0.1	0.1	0.1	0.1
vanilla_combined.226409	0	0	0	0	0	0	0	0	0	0	0	0	0	0	0	0	0	0	0	0	0	0	0	0	0	0
vanilla_combined.22641	2	1.5	1.1	2.5	1.8	0.8	1	0.9	0.4	0.4	0.4	0.5	0.3	0.5	0.4	0.5	0.3	0.3	0.2	0.3	0.1	1.1	1.8	0.8	2.6	1.2
vanilla_combined.226410	0.2	0.3	0.3	0.1	0.2	0.5	0.3	0.3	0.3	0.2	0.1	0.2	0.3	0.1	0.3	0.2	0.1	0.1	0.2	0.2	0.1	0.3	0.3	0.3	0.4	0.3
vanilla_combined.226411	27.4	22.8	13.9	20.3	14.7	13.9	15.9	11	8.3	16.4	24.7	23.6	15.1	27.3	27.3	29.8	29.1	21.6	23	21.5	30	9.2	10.6	26.6	12.6	19
vanilla_combined.226412	0.7	0.5	0.6	0.9	0.4	0.8	1.3	0.7	1.5	1.2	1	0.9	1.6	2.1	1.6	1	2.4	1.2	1.1	0.7	1.4	1	1.9	2.8	1.6	1.5
vanilla_combined.226413	0	0.2	0.8	0.1	0	0	0	0.1	0.1	0.4	0	0.3	0.1	0.8	0.2	0.3	0	0.1	0.1	0.1	0	1.3	1.2	0.6	0.4	0.9
vanilla_combined.226414	1.8	2.6	3.2	1.7	3	1.4	1.2	2	0.9	5.9	1.5	3	1.6	4.3	2.5	2.8	3.2	4.9	3.4	3.8	3.7	1.7	2.3	1.5	1.1	1
vanilla_combined.226415	0.5	0.4	0.8	0.5	0.5	0.6	0.3	0.3	0.3	0.7	0.4	0.6	0.6	0.4	0.2	0.2	0.3	0.1	0	0.2	0.2	0.3	0.4	0.3	0.9	0.4
vanilla_combined.226416	0.1	0	0	0	0	0	0.1	0.1	0	0.1	0	0.1	0	0.1	0.3	0	0.1	0.1	0.1	0.2	0.3	0	0	0	0.1	0
vanilla_combined.226417	6.4	4	10.2	5	3	13.2	3.1	2.4	7	13.4	2.6	5.6	8.1	21.8	3.7	8.1	15.3	20.8	4.2	7.7	17.1	3.5	5.5	5.5	1.8	1.5
vanilla_combined.226418	0.3	0.3	0.3	0.1	0.4	0.4	0.2	0.3	0.4	0.9	0.1	0.2	0.4	0.1	0.1	0.5	0.1	0.1	0	0.1	0	0	0.1	0.1	0.3	0.3
vanilla_combined.226419	0	0	0	0	0	0	0	0	0	0	0	0	0	0	0	0	0	0	0	0	0	0	0	0	0	0
vanilla_combined.22642	2	2.9	2.5	2.2	2.9	2.1	1.7	2	1.3	1.7	2	2	1.3	2.3	2	2.2	2.2	2.7	2.9	2.5	2.1	2.2	2.9	2.2	1.5	1.7
vanilla_combined.226420	1	0.6	0.7	1.3	0.9	0.7	2.1	0.5	0.5	0.2	2.6	0.5	0.5	0.6	1.2	0.5	0.4	0.7	1.1	0.5	0.7	1.6	1.4	1.2	0.5	0.6
vanilla_combined.226421	0.1	0	0.2	0.1	0.1	0.1	0	0.1	0.1	0.2	0	0.1	0.1	0.1	0.1	0.1	0.1	0.1	0.2	0.1	0.1	0.2	0.1	0	0.1	0
vanilla_combined.226422	0	0	0	0	0	0	0	0	0	0	0	0	0	0	0	0	0	0	0	0	0	0	0	0	0	0
vanilla_combined.226423	2.6	2.3	1.4	0.8	3.1	1.7	1.4	2.5	3.9	5.5	0.5	0.8	3.5	0.3	0.2	2.4	1.1	0.9	0.8	0.5	0.2	0.5	0.6	0.9	1.8	1.4
vanilla_combined.226424	0	0	0	0	0	0.1	0.1	0	0.1	0.1	0.2	0.1	0	0.1	0	0	0.2	0.2	0.1	0	0.2	0	0	0.1	0.1	0.1
vanilla_combined.226425	2.8	2.8	1.7	1.2	4.1	2.2	2.2	3.8	6.6	8.9	0.8	1.8	5	0.7	0.6	3.9	1.3	1.7	1.3	1.1	0.4	0.6	1.1	1.8	4	2.9
vanilla_combined.226426	1.4	1.2	1.5	0.7	1.9	1.5	1.3	1.7	2.7	3.2	0.7	1.3	2.3	0.6	0.7	1.6	0.8	0.8	1.1	0.7	0.5	0.8	1	0.8	2	1.2
vanilla_combined.226427	0.2	0.1	0.2	0.3	0.2	0.1	0.2	0.3	0.2	0.2	0.1	0.2	0.4	0.2	0.1	0.1	0.1	0	0.1	0.3	0.1	0.1	0	0.1	0.5	0.2
vanilla_combined.226428	0	0.1	0.3	0.1	0.1	0.2	0	0.2	0	0.2	0	0.1	0.2	0.2	0	0	0.2	0	0	0.1	0.3	0	0	0	0.2	0.4
vanilla_combined.226429	0	0	0	0	0.1	0	0	0	0	0	0	0	0.1	0	0.1	0.1	0	0	0	0	0	0	0.1	0	0.1	0
vanilla_combined.22643	10.8	12.4	20	10	12.9	10.6	13.5	16.4	10.8	19.5	15.5	17	19	17.1	13.4	14.6	17.2	17.9	11.7	13.5	15.8	9.4	10.1	16.1	12.1	12.2
vanilla_combined.226430	0.3	0.1	0.3	0.1	0.4	0.2	0.1	0.2	0.2	0.3	0.3	0.2	0.2	0.2	0.2	0.1	0.1	0.1	0.2	0	0.2	0.4	0.2	0.1	0.2	0.2
vanilla_combined.226431	0.7	0.7	0.5	0.9	0.7	0.5	0.4	0.3	0.3	0.2	0.2	0.3	0.3	0.4	0.3	0.4	0.4	0.3	0.1	0.5	0.6	0.2	0.3	0.5	1	1
vanilla_combined.226432	16.1	6.5	0.4	21	7.1	0.2	33.4	1.2	0.1	0.4	49.5	0.1	0	0.1	3.6	0	0.1	0.2	0.5	0	0.1	14.2	22	36.2	1.8	88.8
vanilla_combined.226433	1.9	2.4	3.5	1.7	3.3	3.9	2	3.2	2.8	2.2	2.8	2.6	2.7	2.8	2.1	2.4	3.3	2.9	2.8	2.9	4.4	2.8	3.6	3	2.3	1.5
vanilla_combined.226434	0	0	0	0	0	0	0	0	0	0	0	0	0	0	0	0	0	0	0	0	0	0	0	0	0	0
vanilla_combined.226435	0	0.2	0.2	0.2	0	0.2	0.1	0.1	0.2	0.1	0	0.2	0.5	0.4	0.1	0.1	0.2	0.3	0	0	0	0.3	0.1	0.1	0	0.1
vanilla_combined.226436	0.2	0.7	1.3	0.1	0.8	0.8	0.3	0.8	3.8	0.3	0.2	0.4	13.1	0.3	0.3	0.3	14.3	0.1	0.1	0.3	12.1	0.4	1.2	0.5	0.1	0.1
vanilla_combined.226437	1.8	1.1	0.9	2.2	1.6	1.5	2.1	0.9	0.8	0.4	1.6	0.7	0.6	0.8	1.4	0.9	0.8	0.4	1.4	0.5	0.9	3.5	2.6	1.6	1.7	1.9
vanilla_combined.226438	0	0	0.1	0	0.1	0.1	0.1	0.1	0.1	0.1	0.1	0.1	0.3	0	0	0	0.1	0.1	0	0.1	0.1	0	0	0.1	0.1	0.1
vanilla_combined.226439	0.2	0.3	0.4	0.2	0.2	0.2	0.2	0.3	0.2	0.3	0.2	0.3	0.2	0.3	0.2	0.2	0.3	0.4	0.2	0.3	0.3	0.1	0.2	0.2	0.2	0.2
vanilla_combined.22644	0.4	0.3	0.5	0.5	0.4	0.4	0.3	0.3	0.2	0.3	0.4	0.3	0.2	0.3	0.2	0.3	0.3	0.4	0.3	0.4	0.3	0.3	0.2	0.2	0.2	0.1
vanilla_combined.226440	0.6	1.1	2.2	0.3	1.1	0.6	0.4	0.6	0.3	0.2	0.1	0.2	0.2	0.1	0.1	0.1	0.7	0	0	0	0.6	2.7	5.5	0.2	0.2	0.1
vanilla_combined.226441	0.2	0.2	0.3	0.1	0.2	0.2	0.1	0.2	0.3	0.2	0.2	0.3	0.3	0.2	0.1	0.1	0.3	0.1	0	0.1	0.2	0.1	0.2	0.1	0.2	0.1
vanilla_combined.226442	0	0.1	0	0	0.1	0.1	0.1	0.1	0	0.1	0.1	0.1	0.1	0	0.1	0.1	0	0	0	0	0	0	0	0	0.1	0.1
vanilla_combined.226443	0.5	0.4	0.6	0.6	0.5	0.4	0.5	0.3	0.2	0.4	0.5	0.5	0.2	0.3	0.3	0.3	0.5	0.6	0.4	0.4	0.5	0.3	0.2	0.4	0.7	0.7
vanilla_combined.226444	0	0	0	0	0	0	0	0	0	0	0	0	0	0	0	0	0	0	0	0	0	0	0	0	0	0
vanilla_combined.226445	1.7	0.4	0.3	7.4	0.8	0.4	5	0.4	0.2	0.2	8.3	0.3	0.3	0.2	5.8	0.3	0.2	0.1	6	0.2	0.2	2.3	1.2	1	7.2	3.9
vanilla_combined.226446	15.3	18.4	19	13.6	14.3	20.9	14.6	14.7	17.4	14.8	11.2	14.3	15.4	22.9	14.5	17.3	28.2	21.8	13	19.5	29.9	8.6	9.2	12.6	10.6	11.8
vanilla_combined.226447	117.5	85.6	15.4	114.5	79.8	14.5	64.4	28.9	37.6	9.1	16.3	36.9	34	12.5	7	20.1	6.1	14.5	8.1	24.9	9.3	111	179.6	9.9	7.8	14.8
vanilla_combined.226448	0	0.1	0	0.1	0.1	0.2	0.1	0.1	0.1	0	0.1	0.1	0	0.1	0	0	0	0.1	0.1	0.1	0.1	0.1	0.5	0	0	0
vanilla_combined.226449	21.2	17.2	23.1	32.4	22.1	37.2	23.2	21.6	21.6	14.6	29.1	16.2	14.7	15.1	25.1	16.9	13.8	16.2	37.1	20.2	18.8	45.4	34.4	26.8	39.1	26.5
vanilla_combined.22645	0.1	0.3	0.3	0.1	0.3	1.6	0.3	0.5	1.8	1.3	0.7	1.7	2.4	1.3	0.9	1.8	3.2	0.9	0.8	0.8	2.1	0.1	0.1	2.8	0.1	0.2
vanilla_combined.226450	0.5	0.1	0.4	0.5	0.3	0.2	0.3	0.3	0.1	0.1	0.2	0.2	0.1	0.2	0.1	0.2	0.2	0.5	0.1	0.3	0.1	0.3	0.7	0.2	0.4	0.2
vanilla_combined.226451	0.1	0.1	0.3	0.2	0.2	0.1	0.2	0.2	0.1	0.2	0.2	0.1	0.1	0.1	0.1	0.1	0.1	0.3	0.1	0.1	0.1	0.1	0.2	0.1	0.4	0.3
vanilla_combined.226452	0	0	0.1	0	0	0.1	0	0	0.2	0	0	0	0	0	0	0	0	0	0	0	0.1	0	0.5	0	0	0
vanilla_combined.226453	0.3	0.4	0.4	0.3	0.3	0.4	0.1	0.3	0.3	0.4	0.2	0.4	0.2	0.2	0.2	0.2	0.1	0.5	0.3	0.4	0.1	0.5	0.6	0.1	0.1	0.2
vanilla_combined.226454	0.3	0.6	0.4	0.6	0.5	0.3	0.2	0.4	0.3	0.4	0.3	0.2	0.4	0.4	0.3	0.4	0.3	0.3	0.2	0.4	0.7	0.3	0.3	0.2	0.1	0.7
vanilla_combined.226455	0	0	0	0	0	0	0	0	0	0	0	0	0	0	0	0	0	0	0	0	0	0	0.1	0	0	0
vanilla_combined.226456	0.4	0.2	0.1	0.3	0.1	0.2	0.3	0.4	0.2	0.4	0.2	0.3	0.4	0.2	0.2	0.1	0.3	0	0.1	0.1	0.1	0.6	0.5	0.3	0.8	0.7
vanilla_combined.226457	0.4	0.4	0.4	0.4	0.4	0.2	0.2	0.3	0.1	0.3	0.3	0.2	0.2	0.2	0.1	0.2	0.2	0.2	0.1	0.1	0.1	0.2	0.3	0.3	0.2	0.2
vanilla_combined.226458	0.3	0.2	0.6	0.1	0.3	0.2	0.1	0.3	0.1	0.3	0	0.1	0.3	0.2	0.2	0.2	0.1	0.4	0.1	0.2	0.2	0.2	0.5	0.2	0.1	0.1
vanilla_combined.226459	0.2	3.5	2.6	0.3	12.1	4	0.4	21.4	9.9	8.7	0.3	1.4	1.9	3.7	0.7	1.9	0.4	4.2	0.2	1.6	0.7	0.1	0.2	0.2	0.2	0.1
vanilla_combined.22646	1.6	2.1	2.6	1.7	2.1	1.1	1.7	2.1	0.9	2.5	2.5	2.4	2	2.3	2.1	2.2	3.2	2.1	2.2	1.9	3.3	1.3	1.6	2.1	1.8	1.9
vanilla_combined.226460	1.8	2	2	1.8	2.3	2.3	2.2	2.5	2.1	1.8	2.4	2.5	2	2.3	2.5	2.5	1.9	2.2	2.4	2.8	2.2	2.3	2.7	2.1	1.2	1.3
vanilla_combined.226461	0.2	0.2	0.4	0.3	0.2	0.3	0.3	0.3	0.1	0.3	0.3	0.3	0.2	0.3	0.2	0.3	0.3	0.5	0.8	0.4	0.5	0.2	0.3	0.5	0.2	0.3
vanilla_combined.226462	11.2	6	2	10.2	4.4	6.2	11.2	5	3.5	6.1	21.9	12.2	2.9	10	27	7.7	5	6.8	15	6.4	6.2	1.9	2	15.3	9.1	7.6
vanilla_combined.226463	0.2	0.1	0.1	0.3	0.2	0.1	0.2	0.4	0.1	0.2	0.2	0.4	0.2	0.1	0.2	0.2	0.2	0.1	0	0.1	0.2	0.4	0.1	0.2	0.4	0.2
vanilla_combined.226464	0.6	0.7	1.7	0.4	0.8	1.4	0.3	0.7	1	0.8	0.1	0.2	0.5	0.8	0.1	0.2	0.5	1.4	0.1	0.3	0.8	0.3	0.6	0.3	0	0
vanilla_combined.226465	0.1	0.3	0.2	0.2	0.6	0.1	0.4	1.3	0.1	0.8	0.3	2.2	0.2	1.3	0.6	2.6	0.4	0.7	0.5	1.6	0.3	0.1	0.1	0.1	0.3	0.1
vanilla_combined.226466	0	0	0	0	0	0	0	0	0	0	0.1	0.1	0.1	0.1	0	0.1	0	0	0	0	0	0	0	0	0.1	0.1
vanilla_combined.226467	3.1	3.7	3.7	2.9	2.8	2.1	2.2	1.8	1.5	3.5	2.5	2.9	2.4	3.4	3.2	3.2	2.7	3.6	3.3	5.4	4.1	2.5	2.3	3.8	3.8	4.4
vanilla_combined.226468	0.4	0.7	0.5	0.1	0.3	0.9	0.1	0.8	0.7	0.8	0.3	0.7	0.6	0.6	0.4	0.5	0.8	1	0.5	0.6	0.9	0.1	0.3	0.3	0.4	0.1
vanilla_combined.226469	0	0	0	0.1	0.1	0.1	0.4	0.1	0	0.3	0.3	0.3	0.4	0.3	0.1	0.1	0.1	0.1	0	0.1	0	0	0	0	0.3	0.2
vanilla_combined.22647	5.3	4.3	1.3	3.3	2.9	0.5	3.6	3.5	1.2	2.3	3.4	2.9	3.6	2.2	2.7	2.1	2.8	1.4	2.5	1.6	2.3	1.2	1.5	2.1	0.7	0.9
vanilla_combined.226470	0.1	0.2	0.9	0.1	0.1	0	0.1	0.1	0.1	0.3	0	0.4	0.3	0.7	0.3	0.3	0.4	0.3	0	0.1	0.2	0	0.1	0.3	0.1	0.1
vanilla_combined.226471	0.2	0.2	0.3	0.3	0.3	0.2	0.3	0.3	0.2	0.3	0.2	0.4	0.2	0.2	0.3	0.3	0.3	0.3	0.1	0.2	0.2	0.1	0.1	0.2	0.2	0.2
vanilla_combined.226472	0.2	0.1	0.3	0.2	0.1	0.3	0.2	0.1	0.3	0.2	0.2	0.5	0.5	0.3	0.3	0.4	0.6	0.5	0.1	0.4	0.5	0.1	0.2	0.3	0.2	0.2
vanilla_combined.226473	0	0	0.2	0	0.1	0	0	0	0.3	0	0	0	0.6	0	0	0	0.1	0	0	0.1	0	0	0.1	0	0	0
vanilla_combined.226474	0	0	0	0	0	0	0	0	0	0	0	0	0	0	0	0	0	0	0	0	0	0	0	0	0	0
vanilla_combined.226475	0.3	0.2	0.3	0.3	0.5	0.3	0.1	0.3	0.4	0.3	0.2	0.3	0.6	0.4	0.3	0.5	0.5	0.3	0.3	0.2	0.5	0	0.2	0.1	0.3	0.2
vanilla_combined.226476	0.2	0.2	0.2	0.2	0.2	0.5	0	0.2	0.4	0.5	0.1	0.3	0.7	0.2	0.5	0.2	0.4	1	0.3	0.6	0.3	0	0.2	0.3	0.1	0.2
vanilla_combined.226477	4.8	6.1	7.9	4.4	5.8	6.3	5.7	6.4	6.2	7.9	7.6	6.8	6.2	6.8	6.8	6.2	6.3	5.9	6	5	6.9	4.3	5.5	5.5	3.3	3.7
vanilla_combined.226478	2.8	3.4	1.7	2.9	3.1	2.8	3.7	3.9	2.8	2.7	2.5	4.4	2.1	2.8	4	3.9	2.5	3.1	4.5	4.5	3.2	4	3.3	3.4	2.7	2.6
vanilla_combined.226479	0.6	0.7	0.8	0.5	0.7	1.1	0.5	0.9	0.6	0.6	0.4	0.7	0.7	0.9	0.6	0.6	0.5	0.6	0.8	0.6	0.2	0.5	0.6	0.5	0.5	0.4
vanilla_combined.22648	9.2	11.9	20.6	11.9	15.4	54	9.7	16.8	23.4	12	9.6	9.1	15.2	10.6	10.2	9.1	11.5	12.8	13.6	11.2	16.8	16	14.7	12	20.6	11.3
vanilla_combined.226480	0.2	0	0	0.2	0	0.1	0.1	0.1	0.1	0.2	0.1	0.3	0.5	0.3	0	0.1	0.5	1.2	0	0.1	0.9	0	0.1	0.1	0	0
vanilla_combined.226481	1.8	0.9	0.8	2.2	0.9	0.3	1.9	0.7	0.2	0.4	1.7	0.7	0.4	0.6	1.5	0.9	0.4	0.7	1.3	0.6	0.5	2.6	1.7	1.7	3.1	1.5
vanilla_combined.226482	0.2	0.1	0	0.3	0	0	0	0.1	0	0.1	0.2	0.1	0	0.1	0	0.1	0	0	0	0	0.1	0.2	0.2	0	0.1	0
vanilla_combined.226483	0.4	0.4	1.5	0.3	0.9	0.8	0.8	0.8	0.5	1.1	0.7	0.7	0.6	0.8	0.6	1	0.5	0.6	0.7	0.3	0.4	0.2	0.5	0.6	0.4	1.2
vanilla_combined.226484	0.2	0.2	0.3	0.4	0.4	0.1	0	0.2	0.2	0.3	0.1	0.1	0.4	0.2	0.2	0.2	0.5	0.8	0.4	0.1	0.7	0.1	0.2	0.4	0.1	0.1
vanilla_combined.226485	0	0	0	0	0	0.1	0	0	0	0	0	0	0	0	0	0	1.2	0	0	0	0.6	0	0.2	0	0	0
vanilla_combined.226486	0.2	0.2	0.4	0.3	0.3	0.2	0.1	0.3	0.2	0.2	0.2	0.2	0.2	0.3	0.2	0.2	0.2	0.3	0.2	0.4	0.3	0.1	0.2	0.2	0.2	0.2
vanilla_combined.226487	0.1	0.2	0.4	0.2	0.1	0.3	0.1	0.1	0.2	0.2	0.1	0.2	0.3	0.1	0.1	0.2	0.7	0.3	0.2	0.1	0.4	0.1	0.2	0	0.3	0.1
vanilla_combined.226488	4.8	7.4	8.7	5.1	7.6	6.9	4.8	7.9	5.8	5.8	8.1	8	5.3	6.2	6.6	8.2	5.3	5.1	8.9	9.8	7.2	7.6	8.3	5.1	3.9	3.4
vanilla_combined.226489	4.4	4.9	4.6	3.8	4.9	5.1	4.1	4.4	4.9	3.1	3.7	3.8	3.4	3.1	4.2	3.3	2.9	2.5	2.9	3.4	2.5	4.2	5.1	2.8	2.1	2.4
vanilla_combined.22649	0	0.1	1.8	0	0.1	0.1	0	0	0.1	0.2	0	0.1	0.2	1.5	0	0.2	1.1	2.2	0	0.2	1.3	0.1	0.1	0.3	0	0
vanilla_combined.226490	2.4	2.9	2.8	1.7	2.3	1.6	1	2.6	1	2	0.9	1.6	1.7	2.4	1.8	1.6	1.9	1.8	1.7	1	1.6	1.8	1.6	2.4	2.4	2.2
vanilla_combined.226491	1.9	1.2	0.4	1.3	2	1.8	1.5	3	2.3	1.4	1.5	4.5	1.3	1.7	2.4	3.6	1	2.4	1.8	4.5	1.8	1.3	1	0.8	0.6	0.9
vanilla_combined.226492	0.2	0.3	0.4	0.3	0.3	0.5	0.1	0.2	0.2	0.2	0.2	0.2	0.2	0.3	0.2	0.2	0.3	0.2	0.3	0.1	0.4	0.2	0.2	0.3	0.2	0.2
vanilla_combined.226493	0.8	0.7	0.4	0.8	0.6	0.2	1.1	0.8	0.3	0.6	1.6	1.1	0.5	0.6	1.6	0.7	0.5	0.3	1.3	0.4	0.4	0.4	0.4	0.8	1.1	1.4
vanilla_combined.226494	0.9	1	2.1	0.8	1.1	1.1	0.7	0.9	0.3	0.6	0.5	0.7	0.4	0.8	0.5	0.7	0.7	0.5	0.6	0.9	1.2	1.2	1.2	0.6	0.6	0.7
vanilla_combined.226495	0.3	0.3	0.6	0.4	0.4	0.9	0.3	0.4	0.3	0.3	0.3	0.4	0.3	0.3	0.3	0.3	0.3	0.5	0.4	0.3	0.3	0.4	0.5	0.3	0.4	0.3
vanilla_combined.226496	0.4	0.2	0.5	0.3	0.4	0.3	0.2	0.2	0.2	0.3	0.2	0.2	0.2	0.2	0.1	0.2	0.4	0.1	0.1	0.2	0.6	0.2	0.2	0.2	0.2	0.2
vanilla_combined.226497	0.7	0.6	0.3	0.4	0.3	0.2	0.3	0.2	0.2	0.3	0.2	0.4	0.2	0.2	0.2	0.4	0.3	0.2	0.1	0.5	0.1	0.3	0.3	0.2	0.2	0.3
vanilla_combined.226498	0.4	0.1	0.5	0.3	0.2	0.3	0.2	0.3	0	0.2	0.1	0.1	0.2	0.3	0.1	0.2	0.3	0.4	0.1	0.6	0.2	0.1	0.2	0.1	0.1	0
vanilla_combined.226499	2.4	1.6	1.1	2.2	1.6	1.1	2.3	1.2	0.5	0.8	1	1.1	0.6	0.9	1.5	1.1	0.8	1	1.9	1.6	0.8	1.3	1	1.9	4	3.4
vanilla_combined.2265	2.8	4.2	5.7	1.9	3.3	4.7	3	5.5	5.6	4.6	2	4.9	5.1	5.4	2.5	5.6	4.3	4.7	1.7	5.6	3.6	1.9	2.7	2.9	2.1	2.6
vanilla_combined.22650	0.5	0.5	0.7	0.4	0.5	0.2	0.3	0.3	0.2	0.3	0.2	0.3	0.3	0.4	0.2	0.4	0.3	0.4	0.3	0.3	0.3	0.2	0.3	0.3	0.2	0.5
vanilla_combined.226500	0.2	0.5	0.7	0.2	0.3	0.3	0.4	0.2	0.2	0.2	0.2	0.2	0.1	0.1	0.2	0.1	0.1	0.2	0.2	0.1	0.1	0.1	0.3	0.1	0.5	0.1
vanilla_combined.226501	0	0.1	1.7	0	0.1	0.1	0	0.1	0	0	0	0	0	0	0	0	0	0	0	0	0	0	0	0	0	0
vanilla_combined.226502	0	0.1	0.8	0	0.1	0.1	0	0.1	0.1	0.1	0.1	0.1	0	0	0.1	0	0	0	0	0	0	0	0.1	0.1	0.2	0.1
vanilla_combined.226503	1.6	3.5	3.3	1.7	2.3	2.9	1.8	1.4	2.3	0.6	2.5	1	1.9	0.7	1.7	0.6	2.9	0.8	2.5	0.4	3.9	1.9	3.8	1.3	1.6	3.2
vanilla_combined.226504	0.1	0.2	0.3	0.2	0.2	0.2	0.2	0.3	0.1	0.2	0.1	0.3	0.3	0.2	0.1	0.3	0.2	0.2	0.2	0.3	0.2	0.2	0.1	0.2	0.1	0.1
vanilla_combined.226505	0	0.1	0.7	0	1.1	2.7	0	0.3	0.3	0.3	0	0.1	0.3	0.6	0	0	0.7	0.6	0	0	0.6	0.4	0.1	0	0.1	0.1
vanilla_combined.226506	0	0	0	0	0	0	0	0	0	0	0	0	0	0	0	0	0	0	0	0	0	0	0	0	0	0
vanilla_combined.226507	44.3	28.9	60.4	59.9	26.1	35.5	30.1	9.8	20.1	3.4	23.3	3.3	14.1	4.1	18.1	3.2	13	2.7	17.6	1.9	10	39.5	51.7	47.6	40.7	42.4
vanilla_combined.226508	1.1	1.3	0.9	0.9	0.9	2.4	1.3	0.7	1.9	1.2	2.9	2	1	2.1	5.1	2.3	1.7	0.6	3.6	1.5	2.3	2.1	1.7	2.1	1.7	3.3
vanilla_combined.226509	0.6	0.8	0.5	0.5	0.8	0.3	0.4	0.5	0.3	0.3	0.2	0.8	0.5	0.5	0.3	0.7	0.7	0.5	0.2	0.8	0.4	0.2	0.4	0.2	0.1	0.2
vanilla_combined.22651	0.6	0.6	0.8	0.5	0.6	0.8	0.4	0.5	0.6	0.6	0.4	0.5	0.5	0.6	0.5	0.5	0.6	0.6	0.4	0.6	0.6	0.4	0.4	0.5	0.5	0.4
vanilla_combined.226510	0.3	0.2	0.4	0.2	0.3	0	0.2	0.1	0.2	0.2	0.2	0.1	0.2	0.1	0.2	0.2	0.3	0	0.1	0.1	0.4	0	0.1	0.5	0.9	0.8
vanilla_combined.226511	0.2	0.3	0.1	0.1	0.2	0	0	0.2	0.1	0.1	0.1	0.2	0.1	0.1	0.2	0.1	0.2	0.4	0.1	0	0	0.3	0.2	0.1	0.7	0.3
vanilla_combined.226512	0.2	0.3	0.1	0.2	0	0	0.1	0.1	0	0.1	0.2	0	0.1	0.1	0	0	0	0	0.1	0	0	0	0.1	0	0.7	0.5
vanilla_combined.226513	0	0	0	0	0	0	0.1	0	0	0	0.2	0	0	0	0	0	0.1	0	0.1	0	0.2	0.4	0.2	0.2	1.2	0.2
vanilla_combined.226514	0.1	0.1	0.1	0.1	0.1	0.1	0.1	0	0.1	0.1	0.1	0.1	0.1	0.1	0.1	0.1	0.1	0.1	0.1	0.1	0.1	0	0	0.1	0.1	0.1
vanilla_combined.226515	0	0	0	0	0	0	0	0	0	0	0	0	0	0	0	0	0	0	0	0	0	0	0	0	0	0
vanilla_combined.226516	1.9	1.9	1.6	0.9	2.3	1.6	1	1.3	2.8	4.2	0.4	0.5	2.1	0.4	0.3	1.5	0.7	1	0.7	0.5	0.7	0.5	0.6	0.5	1	0.7
vanilla_combined.226517	0.3	0	0	0.2	0	0	0.1	0	0.2	0	0	0	0.5	0	0	0	2.9	0	0	0	3.8	1.7	2.6	1	0.8	1.5
vanilla_combined.226518	0.7	0.7	1	0.7	0.6	1.1	0.9	0.5	0.8	0.8	1.3	0.8	0.9	1.1	2.3	1.3	1	0.7	1.9	0.7	0.8	0.3	0.3	6	0.5	0.7
vanilla_combined.226519	3.6	4.1	4.8	3.8	4.8	5.4	4	4.4	3.9	4.3	4.5	4.3	4.6	4.8	4.7	3.9	5.3	5.9	4.3	4.4	4.5	4.3	3.8	4.7	3.4	3.4
vanilla_combined.22652	3.6	3.9	6.5	4.4	4.2	12.9	6.4	5.8	9.2	6.7	7.2	7.2	6.1	6.8	5.9	5.2	6	6.4	8.2	7.5	8.6	3.9	4.6	3.8	3.1	3.6
vanilla_combined.226520	2.7	5.9	328.3	0.5	2.1	17	0.9	1.4	2.6	3.1	0.5	0.6	2	0.3	0.1	1.6	0.5	0.6	0.5	0.2	0.2	0.3	0.4	0.5	1.7	0.9
vanilla_combined.226521	0	0	0.1	0	0	0	0	0	0	0.1	0.1	0	0.1	0.5	0.1	0.3	0.5	0.3	0.1	0.2	0.1	0	0	0.1	0.1	0
vanilla_combined.226522	0	0	0	0	0	0	0	0	0	0	0	0	0	0	0	0	0	0	0	0	0	0	0	0	0	0
vanilla_combined.226523	0.2	0.2	0.5	0.2	0.2	1.1	0	0.1	0.3	0.1	0.1	0	0.1	0.1	0.1	0.1	0.2	0.1	0.1	0.4	0.1	0.1	0	0.1	0.1	0.1
vanilla_combined.226524	0.3	0.1	0.1	0.4	0.1	0.1	0.2	0.1	0.1	0.2	0.2	0.1	0	0.2	0.2	0	0.1	0.1	0.2	0.2	0.1	0.2	0.1	0.2	0.8	0.4
vanilla_combined.226525	0.1	0.1	0.3	0.1	0.1	0.2	0.2	0.2	0	0.3	0.1	0.2	0	0.1	0	0.2	0.2	0.1	0	0.2	0.2	0.3	0.2	0.1	0.4	0
vanilla_combined.226526	0.5	1	0.3	0.1	0.5	0.6	0	0.2	0.5	0.6	0	0.1	0.3	0	0	0.1	0	0	0.1	0.2	0.1	0.1	0.1	0.1	0.5	0.1
vanilla_combined.226527	0	0	0	0	0.1	0	0	0	0	0	0	0	0	0	0	0	0	0	0	0	0	0	0	0	0	0
vanilla_combined.226528	0	0	0	0	0	0	0	0	0	0	0	0	0	0	0	0	0	0	0	0	0	0	0	0	0	0
vanilla_combined.226529	1	0.3	0.4	0.3	0.4	0.2	0.5	0.4	0.4	0.4	0.3	0.2	0.3	0.2	0.2	0.2	0.2	0.4	0.2	0.2	0.2	0.7	0.3	0.4	1.4	0.6
vanilla_combined.22653	6.7	6.3	3.9	1.6	8.6	4.6	3.3	5.7	10.1	13.2	0.9	2.2	8.9	0.6	0.6	5.9	2.4	2.5	1.6	1.5	0.4	1.1	1.5	2.1	5	2.7
vanilla_combined.226530	0.5	0.7	0.3	0.1	1.1	0.6	0.4	0.7	0.8	0.4	0.3	0.4	0.3	0.2	0.1	0.4	0.2	0.2	0.2	0.4	0.1	1.9	1.7	0.1	0.1	0.2
vanilla_combined.226531	0	0	0	0	0	0	0	0	0	0	0	0	0	0	0	0	0	0	0	0	0	0	0	0	0	0
vanilla_combined.226532	0.2	0.2	0.4	0.4	0.2	0.2	0.1	0.3	0.1	0.2	0.1	0.4	0.2	0.3	0.2	0.3	0.3	0.4	0.1	0.2	0.3	0.2	0.2	0.2	0.3	0.2
vanilla_combined.226533	2.8	1.1	0.8	0.8	1.7	0.7	1.4	1.2	2.6	3.5	0.3	0.7	2.1	0.1	0.2	1.2	0.4	0.4	0.5	0.3	0.1	1.4	0.7	0.9	4.7	1.6
vanilla_combined.226534	0.1	0.1	0	0	0.2	0.3	0.1	0.1	0.3	0.3	0.3	0.2	0.3	0	0	0.1	0.1	0.1	0.1	0.1	0.2	0.2	0.1	0.1	0.4	0.4
vanilla_combined.226535	5.4	4.1	2.7	4.1	4.4	1.9	5.6	3.3	4.3	5.6	4.8	2.6	3.6	2.3	6.4	4.2	1.9	3.5	7.6	2.4	1.2	23.5	14.8	10.1	39.4	18.8
vanilla_combined.226536	12.5	18.7	10.3	11.7	14.9	11.2	11	12.9	10.1	11.5	9.6	11.1	7.9	11.2	12.2	12.7	11.1	14.6	10.2	11.5	11.8	6.4	6.1	11.9	6	9.6
vanilla_combined.226537	0.6	0.7	1.1	0.3	1.3	1.2	0.4	0.9	2.1	1.4	0.4	0.3	1.6	0.2	0.2	0.6	1.3	0.5	0.3	0.3	0.6	0.8	0.7	0.5	1.5	0.4
vanilla_combined.226538	0.4	0.4	0.5	0.3	0.3	0.2	0.3	0.4	0.3	0.8	0.2	0.4	0.5	0.6	0.2	0.3	0.3	0.1	0.2	0.1	0.2	0.2	0.4	0.3	0.3	0.9
vanilla_combined.226539	2.6	3.1	3.3	1.5	2.1	1	2.9	3.7	1.8	4.2	2.9	3.5	2.6	3.5	2.4	2.9	3.6	3.6	2.1	2.3	2.6	1.1	1.4	2.2	1.8	2.2
vanilla_combined.22654	1.1	1.2	1.5	1.2	1.1	1	1.1	1.3	1.1	1.3	1.2	1.3	1.3	1.7	1.3	1.3	1.7	1.6	1.5	1.6	1.8	0.7	1.2	1.5	1.2	1.2
vanilla_combined.226540	0.3	0.7	0.2	0.2	0.5	0.1	0.1	0.2	0.2	0.1	0.2	0.2	0.3	0.2	0.2	0.1	0.2	0.1	0.2	0.1	0.1	0.1	0.3	0.4	0.3	0.3
vanilla_combined.226541	0.1	0.1	0	0.4	0.3	0	0.4	0.2	0	0.1	0.4	0.6	0.1	0.4	0.2	0.2	0.2	0.2	0.4	0.2	0.2	0	0	0.1	0.1	0.2
vanilla_combined.226542	0.6	0.1	0.1	0.1	0.1	0	0.1	0	0	0	0.1	0	0	0	0.1	0	0.1	0	0.2	0	0.1	0.2	0.2	0.2	1.8	0.5
vanilla_combined.226543	0	0.1	0.1	0.1	0.1	0.1	0	0.1	0.1	0.1	0.1	0.1	0.1	0.2	0	0.1	0	0.1	0	0.1	0.1	0.1	0.1	0	0	0
vanilla_combined.226544	0	0.1	0.1	0	0.1	0.2	0	0.1	0	0.2	0	0.1	0.2	0	0	0	0	0	0	0.1	0.1	0.1	0	0	0	0
vanilla_combined.226545	3.8	3.7	3.4	1.1	4.8	2.7	1.7	2.9	6	9.7	0.7	1.5	5	0.6	0.4	3.1	1	1.2	1	0.5	0.4	1.1	1	1.4	3.2	2
vanilla_combined.226546	0.1	0.2	0.1	0.2	0.1	0.2	0.2	0.1	0.2	0.3	0.1	0.2	0.1	0.2	0.2	0.1	0.2	0.2	0.2	0.3	0.2	0	0	0.2	0.1	0.2
vanilla_combined.226547	0.3	0.3	0.4	0.2	0.6	0.7	0.2	0.4	1	0.5	0.1	0.1	0.9	0.1	0	0.3	0.6	0.2	0.1	0.1	0.1	0.2	0.4	0.1	0.6	0.4
vanilla_combined.226548	0	0	0	0	0	0	0	0	0	0.1	0	0.1	0	0	0	0	0	0	0	0	0	0	0	0	0	0
vanilla_combined.226549	0.2	0.1	0.1	0.1	0.1	0.1	0.1	0.1	0.1	0.2	0	0.2	0.2	0	0.1	0	0.2	0.2	0	0	0	0.2	0.1	0	0.2	0.1
vanilla_combined.22655	7.3	3.7	1.4	10.2	3.9	0.8	4.1	1.4	0.3	1.1	2.8	1	0.4	0.7	2.3	0.9	0.6	0.5	1.9	0.6	0.1	2.8	2.8	4.5	10.9	8.3
vanilla_combined.226550	5.8	6	7.9	6.6	6.5	7.4	7	6.8	6.3	6	7.7	7.1	6.3	6.6	7.6	6.4	6.3	5.7	10	7.5	5.5	8.9	8.1	6.4	5.3	5.3
vanilla_combined.226551	30.6	45.4	37.1	30.7	44.9	76.9	33.7	37.6	52.9	30.4	51.1	37.8	28.2	30.1	40.8	29.9	23.5	21.4	45.4	28.1	21.6	54.4	72.9	37.8	31.9	29.9
vanilla_combined.226552	1.3	1.6	2.1	1	1.1	0.8	1	1.3	0.8	1.1	0.7	1.2	1	1.2	1	1	0.8	0.8	0.7	1.1	0.6	1.1	1.3	1	0.6	0.8
vanilla_combined.226553	1.1	1.1	0.5	0.4	1.4	0.9	0.6	0.9	2	1.9	0.2	0.5	1.5	0.2	0.2	0.9	0.4	0.3	0.3	0.3	0.1	0.1	0.4	0.3	1.1	0.7
vanilla_combined.226554	0.2	0.4	0.1	0.4	0.3	0.2	0.2	0.2	0.2	0.3	0.2	0.3	0.3	0.3	0.2	0.1	0.3	0.3	0.1	0.1	0.3	0	0.2	0.1	0.1	0.2
vanilla_combined.226555	4.2	3.5	1.1	4.3	2.4	1.1	2.4	1.8	0.7	1.1	2	1.7	1	2.4	3.5	2.4	1.4	1.5	3.2	2.1	1.3	3.7	2.5	2.6	5.4	3
vanilla_combined.226556	0	0	0	0	0	0	0	0	0	0	0	0	0	0	0	0	0	0	0	0	0	0	0	0	0	0
vanilla_combined.226557	2.5	1.6	0.4	3.2	1.1	0.3	2.3	0.9	0.3	0.7	1.4	0.9	0.4	0.8	2.5	0.8	0.8	0.5	1.6	0.7	0.5	2.2	1.8	2.4	4.6	3.7
vanilla_combined.226558	0.1	0.1	0.1	0.1	0.1	0.2	0.1	0	0.1	0.1	0.1	0.1	0.1	0	0.1	0.1	0.1	0.1	0	0.1	0	0	0	0.1	0.4	0.2
vanilla_combined.226559	0.5	1	1.1	0.6	0.9	0.8	0.4	0.9	0.5	1	0.5	1.2	0.8	1.7	0.8	1	1.5	1.7	0.8	1	2	1	0.8	0.5	0.4	0.5
vanilla_combined.22656	0.9	1	2.8	1.1	1	1.2	1.3	1.6	1.5	1.4	2	2	1.7	2	1.7	2.3	1.2	1.6	2.7	1.9	1.4	1.8	1.4	1.2	0.9	1.1
vanilla_combined.226560	3.1	2.8	0.4	1.6	1.8	0.2	1.9	0.8	0.1	1	2.8	1.3	0.7	1.9	3.4	1.2	1.5	1.2	1.4	0.7	2.8	0.9	0.6	10.3	3.6	6
vanilla_combined.226561	0.2	0.3	0.2	0.4	0.2	0.1	0.4	0.2	0.1	0.3	0.4	0.2	0.3	0.3	0.2	0.2	0.3	0.3	0.4	0.3	0.3	0.1	0.2	0.1	0.4	0.4
vanilla_combined.226562	0.5	0.4	0.4	0.5	0.7	0.1	0.6	0.6	0	0.2	0.1	0.1	0	0.1	0.1	0	0	0	0	0	0	1	0.4	0.1	0.1	0
vanilla_combined.226563	0.2	0.3	0.4	0.4	0.3	0.1	0.2	0.6	0.1	0.2	0.3	0.4	0.2	0.3	0.3	0.1	0.1	0.5	0.5	0.3	0.2	0	0.1	0	0	0.1
vanilla_combined.226564	0.2	0.2	0.4	0.2	0.3	0.2	0.3	0.5	0.4	0.5	0.2	0.6	0.5	0.3	0.2	0.3	0.3	0.3	0.1	0.3	0.1	0.1	0.2	0.2	0.4	0.3
vanilla_combined.226565	1.6	1.4	3.5	1.4	1.9	2.1	1.4	2.5	1.7	3.9	1.7	2.2	1.5	3.2	1.9	2	2.3	4	1.8	2.1	3.7	1.5	1.1	2.8	0.9	0.9
vanilla_combined.226566	0	0.1	0.2	0.1	0.4	0.2	0.1	0.1	0.1	0.4	0.1	0.2	0.1	0.1	0.3	0.1	0.3	0	0	0.3	0.1	0	0.1	0.1	0.2	0.2
vanilla_combined.226567	0.2	0.1	0.2	0.2	0.2	0.1	0.1	0.3	0.2	0.3	0.2	0.3	0.3	0.3	0.1	0.2	0.2	0.2	0.1	0.3	0.1	0	0.1	0.1	0.1	0.1
vanilla_combined.226568	0	0	0	0	0	0	0	0	0	0	0	0	0	0	0	0	0	0	0	0	0	0	0	0	0	0
vanilla_combined.226569	0.1	0	0.3	0	0.1	0.1	0	0.1	0.4	0.3	0	0.1	0.3	0.1	0	0.1	0.2	0.3	0	0	0.3	0	0	0	0	0
vanilla_combined.22657	0.5	0.8	1.7	0.3	0.6	0.4	0.4	0.6	0.3	0.4	0.3	0.4	0.5	0.5	0.3	0.4	0.5	0.3	0.2	0.3	0.3	0.3	0.6	0.6	0.4	0.4
vanilla_combined.226570	0.2	0.1	0.3	0.3	0.2	0.2	0.2	0.2	0.5	0.3	0.2	0.4	0.5	0.4	0.1	0.5	0.5	0.2	0.1	0.1	0.2	0	0.1	0.1	0.2	0.1
vanilla_combined.226571	0.8	1.3	5.3	0.9	1.8	2.1	0.7	2.1	2	3.3	0.4	2.3	2.9	4.1	0.4	2.6	4.1	2.4	0.4	2.1	2.3	0.6	0.7	0.6	1.8	0.7
vanilla_combined.226572	0.4	0.4	0.3	0	0.2	0.3	0.2	0.3	0.2	0.2	0.1	0.1	0.1	0.1	0.1	0.2	0.1	0.3	0.2	0.2	0.1	0.1	0.2	0.4	0.5	0.3
vanilla_combined.226573	0.1	0.2	0.2	0.1	0.3	0.1	0.1	0.1	0.1	0.1	0.1	0.2	0.1	0.1	0.1	0.1	0.1	0	0.1	0.2	0.1	0	0.1	0.1	0.3	0.1
vanilla_combined.226574	0.2	0.1	0.3	0.3	0.3	0.5	0.4	0.1	0.3	0.2	0.3	0.1	0.3	0.1	0.2	0.1	0.3	0.2	0	0	0.1	0.1	0.3	0.3	0.4	0.4
vanilla_combined.226575	0.1	0	0	0.1	0	0	0.1	0	0.1	0	0	0	0.3	0	0.1	0	0.1	0.3	0	0	0	0	0	0	0	0.3
vanilla_combined.226576	0.1	0.2	1	0.2	0.2	0	0.2	0.1	0.1	0.2	0.1	0.2	0.1	0.2	0.2	0.2	0.2	0.1	0	0.1	0	0.7	1.3	1.1	0.3	0.7
vanilla_combined.226577	9	12.6	4.7	8.2	9.3	5.6	6.2	7.5	4.1	6.3	8.6	9.8	5.3	8.3	8.9	9.1	8.5	7.6	10.3	10.3	6.4	7.7	10.1	9.5	8.9	10.1
vanilla_combined.226578	0.2	0.1	0.1	0	0	0.1	0	0	0	0	0	0	0	0	0	0	0	0	0	0	0	0.1	0.9	0	0	0
vanilla_combined.226579	0.2	0	0.1	0.2	0	0	0.1	0.1	0	0	0.1	0	0.2	0	0.2	0	0.1	0	0.1	0	0.1	0.2	0.4	0.4	0.2	0.3
vanilla_combined.22658	1.4	1.7	1.9	1.1	1.4	1.9	1.7	1.7	1.7	1.5	1.2	1.8	1.6	1.7	1.1	1.5	1.8	1.7	0.9	1.4	2	1.2	1.5	1.1	0.2	0.5
vanilla_combined.226580	0	0.1	0	0	0	0.1	0	0	0	0	0	0	0	0	0	0	0	0	0	0	0	0.4	0.9	0.2	0	0
vanilla_combined.226581	0	0	0.1	0	0	0.1	0	0.1	0.1	0	0	0.2	0.1	0.1	0	0.2	0.4	0	0	0	0.2	0.2	0.6	0.2	0.3	0.1
vanilla_combined.226582	0.2	0.3	0.5	0.3	0.3	0.3	0.2	0.2	0.2	0.1	0	0	0.2	0.2	0.1	0.1	0.3	0.2	0.1	0	0.3	0.1	0.3	0.1	0	0
vanilla_combined.226583	0.2	0.1	0.2	0.1	0.3	0.2	0.2	0.3	0.2	0.3	0.2	0.2	0.3	0.4	0.2	0.3	0.2	0.1	0.3	0.2	0.1	0.1	0.5	0.1	0.3	0.3
vanilla_combined.226584	0.3	0.2	0.4	0.4	0.3	0.2	0.2	0.2	0.1	0.4	0.1	0.3	0.2	0.1	0.3	0.4	0.2	0.2	0.2	0.5	0.4	0.1	0.5	0.1	0.3	0.1
vanilla_combined.226585	0.1	0.1	0.3	0.3	0.3	0.3	0.2	0.2	0.2	0.2	0.2	0.2	0.3	0.1	0.1	0.2	0.3	0	0.1	0.1	0.1	0.1	0.3	0.1	0.3	0.1
vanilla_combined.226586	0.1	0.3	0	0.4	0.2	0.1	0	0.1	0.1	0.1	0	0.2	0	0.1	0.1	0.2	0.1	0.1	0.1	0.1	0.3	0.7	1.1	0.7	0.8	0.4
vanilla_combined.226587	0	0	0	0	0	0	0	0.1	0	0	0	0	0.2	0.1	0	0	0	0	0	0	0	0	0.8	0	0	0
vanilla_combined.226588	0.3	0.5	0.7	0.2	0.2	0.3	0	0.1	0	0.1	0.1	0.2	0.1	0.1	0.1	0.2	0.1	0.2	0	0.2	0.1	0.1	0.4	0.3	0.1	0.2
vanilla_combined.226589	0	0	0	0	0	0	0	0	0	0	0.1	0	0	0	0	0	0.1	0	0	0	0	0	0	0	0	0
vanilla_combined.22659	0.3	0.5	0.5	0.4	0.5	0.2	0.4	0.5	0.2	0.3	0.3	0.5	0.3	0.4	0.4	0.4	0.4	0.5	0.4	0.6	0.5	0.2	0.3	0.3	0.2	0.4
vanilla_combined.226590	0.2	0.4	0.4	0.2	0.7	0.3	0.1	0.8	0.2	0.2	0.1	0.1	0.1	0.1	0.1	0.1	0.1	0	0.1	0.1	0.1	0.2	0.2	0.1	0.1	0.1
vanilla_combined.226591	0.5	1.2	0.9	0.3	0.7	0.3	0.6	0.5	0.6	0.1	0.5	0.3	0.7	0.2	0.4	0.3	0.3	0.1	0.3	0.3	0.2	1.2	1.7	0.3	0.2	0.4
vanilla_combined.226592	8.5	14.5	7.6	10	12.5	19.5	8.5	13.2	18	7.6	7.3	12.3	9.1	10.5	9.6	12.6	9.4	6.8	10.8	11.6	11.8	6	7.1	5.6	1.8	4.8
vanilla_combined.226593	0.5	0.3	0.6	0.3	0.5	0.7	0.2	0.2	0.3	0.3	0.1	0.3	0.5	0.2	0.3	0.3	0.6	0.5	0.2	0.1	0.3	0.2	0.4	0.5	0.4	0.2
vanilla_combined.226594	0.3	0.3	0.4	0.3	0.2	0.2	0.3	0.4	0.2	0.3	0.2	0.5	0.2	0.3	0.3	0.5	0.3	0.2	0.1	0.3	0.2	0.2	0.2	0.2	0.3	0.2
vanilla_combined.226595	0	0	0	0	0	0	0	0	0	0	0	0	0	0	0	0	0	0	0	0	0	0	0	0	0	0
vanilla_combined.226596	0.5	0.6	0.5	0.5	0.5	0.2	0.5	0.5	0.2	0.6	0.5	0.7	0.5	0.6	0.5	0.5	0.4	0.5	0.2	0.3	0.3	0.2	0.3	0.4	0.4	0.4
vanilla_combined.226597	0	0	0	0	0	0	0	0	0	0	0	0	0	0	0	0	0	0	0	0	0	0	0	0	0	0
vanilla_combined.226598	0.1	0.2	0.1	0.3	0.2	0.1	0.3	0.2	0.2	0.3	0.3	0.5	0.4	0.1	0.2	0.2	0.1	0.1	0.1	0.1	0.1	0	0	0	0.2	0.2
vanilla_combined.226599	0.2	0.2	0.1	0.1	0.2	0.2	0.1	0.1	0.1	0.1	0.2	0.1	0.1	0.2	0.1	0	0.1	0.1	0.1	0.1	0.1	0.3	0.4	0.1	0.2	0.2
vanilla_combined.2266	3.4	3.7	8.8	3.3	3.7	3.3	4	6.6	3.7	8.1	4	5.3	5.5	5.4	3.7	4.4	5.4	4.7	3.5	3.9	4.1	2.6	2.8	3.8	3.2	3.2
vanilla_combined.22660	0.4	0.3	0.3	0.4	0.4	0.3	0.3	0.4	0.3	0.3	0.3	0.6	0.5	0.3	0.3	0.2	0.2	0.4	0.1	0.3	0.4	0.2	0.3	0.2	0.3	0.2
vanilla_combined.226600	0.1	0.2	0.2	0.1	0.1	0	0.3	0.1	0.1	0.4	0.2	0.4	0.3	0.1	0.1	0.3	0.2	0.2	0.1	0.2	0.1	0	0.1	0	0.1	0.2
vanilla_combined.226601	0	0	0	0	0	0	0	0	0	0	0	0	0	0	0	0	0	0	0	0	0	0	0	0	0	0
vanilla_combined.226602	0.2	0.2	0.5	0.4	0.1	0.2	0.2	0.3	0.2	0.2	0.4	0.2	0.5	0.4	0	0.1	0.6	0.4	0.2	0.2	0.5	0.2	0.2	0.4	0.3	0.3
vanilla_combined.226603	0.2	0.2	0.2	0.1	0.2	0.1	0.3	0.4	0.1	0.5	0.4	0.6	0.5	0.2	0.3	0.2	0.4	0.1	0	0.1	0.3	0.2	0.1	0.2	0.3	0.4
vanilla_combined.226604	7.4	9.5	9.9	8.2	9	9.9	9	10.1	9.6	8.4	9.7	11.6	9.1	10.7	13.6	14.2	8.1	9	13	14.5	8.1	10.1	12	9	4.9	6.8
vanilla_combined.226605	2.7	3	4.9	2.4	2.5	4.8	2.5	2.6	2.9	2.7	2.9	2.8	2.9	3	2.5	2.7	3.6	3	3.6	3.1	3.5	3.6	3.2	3.1	2.7	1.6
vanilla_combined.226606	0.7	1.5	2.6	0.4	1.2	1.6	0.2	0.6	0.9	0.2	0	0.1	0.3	0.1	0.1	0.1	0.2	0.1	0.1	0.1	0.2	1.2	1.8	0.1	0.1	0.1
vanilla_combined.226607	0.1	0	0.1	0	0.1	0.1	0	0.1	0	0.1	0.1	0.7	0	0.1	0.2	0.1	0.1	0.3	0.2	0.4	0	0	0.1	0.3	0.2	0.1
vanilla_combined.226608	0.2	0.2	0.3	0.3	0.2	0.3	0.1	0.2	0.2	0.2	0.2	0.3	0.2	0.2	0.1	0.2	0.1	0.2	0.1	0.1	0.2	0.1	0.2	0.1	0.1	0.1
vanilla_combined.226609	0.2	0.2	0.4	0.3	0.2	0.2	0.4	0.4	0.2	0.1	0.2	0.4	0.2	0.3	0.1	0.3	0.2	0.3	0	0.2	0.2	0	0.1	0.1	0.5	0.2
vanilla_combined.22661	0.6	0.7	1	0.5	0.8	0.9	0.9	1.1	1	1.4	1.2	1.3	1.4	1.2	0.9	0.9	1.2	1.2	0.8	0.9	1.1	0.6	0.7	0.9	0.9	0.7
vanilla_combined.226610	0.2	0.1	0.1	0.2	0.1	0.2	0.1	0	0.1	0.1	0	0.2	0.1	0	0.1	0	0.1	0	0.1	0	0.1	0.1	0.1	0.1	0.4	0.2
vanilla_combined.226611	0.9	0.7	0.9	0.9	0.8	0.9	1.1	0.5	0.5	0.7	0.7	0.5	0.5	0.8	0.8	0.8	1.1	0.8	1.4	1	1.1	1	0.8	1.4	1.1	1.2
vanilla_combined.226612	0	0	0	0	0	0	0	0	0	0	0	0	0	0	0	0	0	0	0	0	0	0	0	0	0	0
vanilla_combined.226613	0	0	0	0	0	0	0	0	0	0	0	0	0	0	0	0	0	0	0	0	0	0	0	0	0	0
vanilla_combined.226614	0.2	0.1	0.5	0.4	0.2	0.3	0.4	0.6	0.1	0.2	0.2	0.4	0.3	0.3	0.3	0.1	0.2	0.2	0.4	0.5	0.1	0.2	0.2	0.2	0.6	0.2
vanilla_combined.226615	0.1	0.2	0.2	0.1	0.3	0.3	0.1	0.3	0.2	0.4	0.2	0.5	0.6	0.4	0.2	0.3	0.3	0.6	0.1	0.4	0.4	0	0.1	0.1	0.2	0.1
vanilla_combined.226616	0.3	0.4	1.1	0.4	0.5	0.4	0.4	0.4	0.3	0.5	0.5	0.4	0.3	0.5	0.3	0.4	0.4	0.4	0.3	0.3	0.4	0.2	0.6	0.4	0.7	0.3
vanilla_combined.226617	0.3	0.1	0.4	0.5	0.2	0.4	0.4	0.2	0.2	0.3	0.4	0.5	0.4	0.6	0.2	0.4	0.3	0.6	0.4	0.2	0.4	0.1	0.2	0.7	0.5	0.2
vanilla_combined.226618	0.2	0.2	0.4	0.2	0.1	0	0.3	0.3	0.2	0.3	0.4	0.3	0.6	0.3	0.3	0.3	0.6	0.8	0.3	0.2	0.4	0.2	0.2	0.2	0.3	0.5
vanilla_combined.226619	0.1	0	0	0.2	0.1	0	0.3	0.1	0.2	0.1	0.3	0.1	0.4	0	0.4	0	0	0.1	0.3	0.1	0	0.3	0.2	0	0.3	0.1
vanilla_combined.22662	0.7	1.2	1.5	0.8	1	1.3	0.7	0.8	0.7	0.7	0.5	0.7	0.8	0.9	0.7	0.8	1	1	0.6	0.6	1	0.7	0.9	0.9	0.7	0.7
vanilla_combined.226620	0.2	0.2	0.1	0.2	0.1	0.1	0.2	0.1	0.3	0.1	0.2	0.3	0.6	0.2	0.3	0.1	0.4	0.3	0.4	0.5	0.6	0.1	0.1	0.2	0	0.1
vanilla_combined.226621	0	0	0.1	0	0	0	0	0	0	0	0	0	0	0	0	0	0	0	0	0	0	0	0	0	0	0
vanilla_combined.226622	0	0.2	0.2	0.1	0.2	0.2	0.1	0.1	0.1	0.3	0.1	0.2	0.4	0.4	0.1	0.2	0.2	0.3	0.1	0.2	0	0	0	0.1	0.2	0.2
vanilla_combined.226623	0	0.1	0.1	0	0.2	0.6	0	0.3	0.2	0	0	0	0.6	0	0	0	0.3	0	0	0	0.2	0.1	0.1	0	0	0
vanilla_combined.226624	2.9	2.4	1.7	3.5	2.6	1.8	8.8	5.1	3.7	6	12.3	11.7	5.8	6.5	6.3	7.6	5.8	3.9	4.7	5	5.2	10.3	7.6	8	9.7	9.8
vanilla_combined.226625	0.7	0.4	0.7	0.6	0.3	0.3	0.3	0.3	0.3	0.3	0.2	0.4	0.4	0.3	0.2	0.2	0.3	0.4	0.1	0.3	0.4	0.4	0.3	0.1	0.4	1.8
vanilla_combined.226626	3.6	1.9	0.7	3.4	1.4	0.9	4.5	1.2	0.7	0.3	2.4	0.5	0.1	0.2	1.9	0.2	0.1	0.3	1.3	0.1	0.1	2.5	1.2	1	1.2	0.9
vanilla_combined.226627	0.1	0	0	0	0	0	0	0	0	0	0	0.1	0	0.1	0.2	0.1	0.2	0.2	0	0.1	0	0	0	0	0	0
vanilla_combined.226628	0.1	0.1	0	0	0	0	0	0	0	0	0	0.1	0	0.2	0.2	0.2	0	0.1	0.1	0	0.1	0.1	0.1	0	0.2	0
vanilla_combined.226629	12.5	10.2	1.8	8.5	6.5	1.3	11.4	6.1	1.5	1.5	5.7	1.4	0.2	0.5	1.5	0.8	0.4	0.6	0.7	0.7	0.4	7.5	6.4	4.2	0.4	5.1
vanilla_combined.22663	0.3	0.3	0.3	0.3	0.3	0.3	0.4	0.4	0.3	0.5	0.4	0.5	0.6	0.4	0.3	0.4	0.4	0.3	0.3	0.5	0.3	0.2	0.3	0.2	0.2	0.2
vanilla_combined.226630	0	0	0	0	0	0	0	0	0	0	0	0	0	0	0	0	0	0	0	0	0	0	0	0	0	0
vanilla_combined.226631	2.3	1.2	1.3	2.9	1.6	1.1	1.6	0.7	0.3	0.5	1.6	0.9	0.4	1.1	2.4	1.3	0.5	0.4	1.1	0.7	0.4	1.7	1.5	1.4	2.5	2.6
vanilla_combined.226632	0.1	0.2	1.3	0.3	0.8	0.6	0.1	0.4	0.4	0.8	0.1	0.8	0.7	1.3	0.1	0.7	1.1	1.4	0.3	1.2	0.5	0	0.1	0.1	0.2	0.4
vanilla_combined.226633	0.4	0.4	0.5	0.2	0.3	0	0.4	0.5	0	0.6	0.2	0.7	0.7	0.9	0.2	0.9	0.8	0.7	0.1	0.7	0.9	0.1	0.3	0.4	0.5	0.2
vanilla_combined.226634	7.1	7.8	13.1	6	4.3	28.6	7.8	5.9	13.9	9.2	5.9	5.7	10.8	10.5	5.6	6.8	12.2	10.2	10	7.8	15.6	11.2	9.2	11.8	4.9	4.3
vanilla_combined.226635	0.1	0.1	0.1	0.1	0.1	0.1	0	0.1	0.1	0.2	0.1	0.2	0.1	0.2	0.1	0.1	0.1	0.3	0.1	0.2	0.1	0	0	0	0	0
vanilla_combined.226636	0.3	0.5	0.7	0.2	0.3	1.3	0.3	0.6	0.4	0.4	0.3	0.3	0.7	0.4	0.2	0.1	0.4	0.2	0.6	0.2	0.7	0.8	0.5	0.3	0.1	0.2
vanilla_combined.226637	1.6	1.8	2.6	1.4	1.8	3.2	1.1	2.2	2.4	2.1	1.7	1.9	2	2.4	1.9	2.1	2.1	2.4	1.9	2.3	2.3	1.6	1.9	1.8	1.2	1.1
vanilla_combined.226638	15.3	19.9	40.8	23.1	31.6	33.9	23.5	34.9	38	32.2	18.1	24.7	32.9	28.6	19.9	27.2	21	15	23.2	23.8	17.8	20.9	28	14.2	10.2	10.1
vanilla_combined.226639	1.5	0.8	0.2	2.1	1	0.2	1.4	1	0.4	0.2	1.6	0.4	0.2	0.2	1.1	0.3	0.3	0.2	0.9	0.1	0.1	0.6	0.3	0.7	3.6	2.7
vanilla_combined.22664	0.6	0.8	1.4	0.7	0.7	1.2	0.5	1	0.9	1.1	0.7	0.9	0.9	1	0.6	0.8	1	0.9	0.6	0.7	1.2	0.7	0.7	0.8	0.7	0.6
vanilla_combined.226640	1.3	0.3	1.5	1.2	0.9	4.5	0.7	2.9	6.6	1.6	0.4	0	3.5	0	0.4	0	3.2	0	0.3	0	2.3	6.8	5.3	1	0.9	0.5
vanilla_combined.226641	0	0	0	0	0	0	0	0	0	0	0	0	0	0	0	0	0	0	0	0	0	0	0	0	0	0
vanilla_combined.226642	0.4	0.5	0.3	0.2	0.1	0.2	0.1	0.1	0.2	0	0.1	0.1	0.3	0.1	0	0	0.2	0	0	0.1	0.1	0	0.3	0.3	0.1	0.1
vanilla_combined.226643	0.1	0	0.2	0	0	0.1	0	0	0	0.1	0	0	0	0.3	0.2	0	0.1	0.4	0.2	0.8	0.4	0.3	0	0.1	0.1	0.1
vanilla_combined.226644	0.5	0.6	0.7	0.2	0.4	0.2	0.1	0.2	0.1	0.2	0.1	0.2	0.3	0.5	0.2	0.4	0.4	0.4	0.1	0.3	0.6	0.3	0.1	0.2	0.4	0.2
vanilla_combined.226645	0	0.1	0.6	0	0.2	0	0.1	0.2	0.1	0.2	0.1	0.2	0.2	0.1	0	0.1	0.1	0.3	0.1	0	0	0.1	0.1	0.1	0.1	0
vanilla_combined.226646	0	0	1.3	0.1	0	0.2	0.2	0.1	0.2	0	0	0.1	0.2	0	0	0	0.1	0	0	0	0	0	0.1	0	0	0
vanilla_combined.226647	6.7	2.6	0.3	17.4	4.1	10.5	11.4	3.4	2.5	0.8	3.4	0.3	1.7	0	0.5	0.1	0	0.3	0.6	0	0	0.1	0.1	17.4	0	0
vanilla_combined.226648	0.2	0.3	0.5	0.4	0.4	0.8	0.3	0.3	0.4	0.3	0.3	0.3	0.3	0.4	0.5	0.5	0.3	1	0.4	0.7	0.6	0.2	0.2	0.3	0	0.2
vanilla_combined.226649	0.2	0.2	0.4	0.3	0.3	0.2	0.2	0.2	0.1	0.4	0.2	0.3	0.3	0.5	0.2	0.5	0.4	1	0.2	0.6	0.6	0.1	0.2	0.3	0.2	0.1
vanilla_combined.22665	0.1	0.2	0.3	0.2	0.3	0.2	0.2	0.3	0.1	0.2	0.1	0.3	0.3	0.2	0.1	0.3	0.2	0.3	0.1	0.2	0.1	0.2	0.2	0.1	0.1	0.1
vanilla_combined.226650	0.4	0.3	0.5	0.5	0.6	0.4	0.1	0.3	0.1	0.2	0.3	0.2	0.2	0.3	0.2	0.1	0.1	0.5	0.2	0.3	0.3	0.1	0.2	0.2	0.2	0.2
vanilla_combined.226651	0.6	0.5	0.3	0.5	0.4	0.3	0.3	0.2	0.1	0.2	0.2	0.1	0.1	0.2	0.2	0.1	0.1	0.2	0.2	0.1	0.2	0.3	0.4	0.2	0.3	0.2
vanilla_combined.226652	0.3	0.5	0.3	0.6	0.5	0.7	0.2	0.4	0.2	0.1	0.1	0.2	0.3	0.4	0.2	0.2	0.2	0.3	0.1	0.3	0.6	0	0.2	0.3	0.2	0.6
vanilla_combined.226653	0.5	0.5	0.6	0.2	0.3	0.6	0.2	0.3	0.1	0.1	0.2	0.2	0.2	0.2	0.1	0.2	0.2	0.4	0.2	0.3	0	0.3	0.1	0.2	0.3	0.1
vanilla_combined.226654	0	0.2	0.3	0.1	0.1	0.4	0	0.2	0.2	0.2	0.2	0.2	0.3	0.2	0.2	0.1	0.2	0.2	0.2	0.3	0.4	0.3	0.1	0.2	0.2	0.1
vanilla_combined.226655	0.2	0	0.2	0.2	0.2	0	0.1	0.2	0	0.2	0.1	0.2	0.1	0.2	0.3	0.4	0.2	0.5	0.1	0.7	0	0.3	0.1	0.4	0.2	0.3
vanilla_combined.226656	0.5	2.7	34	0.3	6.4	11.2	0.5	11.8	11.6	7	0.6	7.9	7.1	10.1	1.9	12.4	7.9	11.5	2.1	14.9	9.9	0.8	1	0.3	0.1	0.1
vanilla_combined.226657	0.1	0.2	0.1	0.1	0.2	0.1	0.1	0.1	0.1	0.2	0.1	0.3	0.2	0.3	0.1	0.2	0.2	0.1	0.1	0	0.1	0.1	0.1	0.2	0.4	0.1
vanilla_combined.226658	0.2	0.1	0.3	0.1	0.1	0	0.1	0.2	0.1	0.1	0.1	0.5	0.3	0	0.1	0.2	0.2	0	0	0	0.1	0.1	0.1	0	0.6	0.2
vanilla_combined.226659	0.1	0	0	0.2	0	0	0.1	0	0	0	0.1	0	0	0	0.1	0	0	0	0.1	0	0	0.3	0.2	0	1	0.2
vanilla_combined.22666	7.4	6.8	6.8	10.4	9.3	4.6	14.2	16.5	4.3	17.8	28.1	20.9	13.9	16.3	17.7	17	13.3	13.1	15.3	14.8	11.8	23.5	19.1	15.7	24.9	16.1
vanilla_combined.226660	0.1	0.2	0.1	0	0.1	0	0.2	0.2	0	0	0.1	0	0	0	0.2	0.1	0	0	0	0	0	0.3	0.2	0	0.5	0.1
vanilla_combined.226661	0.2	0.2	0.1	0.3	0.2	0.1	0.2	0.3	0.1	0.2	0.2	0.1	0.2	0	0.1	0.1	0.1	0.1	0	0.1	0.1	0	0	0.1	0.6	0.4
vanilla_combined.226662	0.3	0	0.4	0.2	0.2	0.1	0.2	0.1	0.1	0.3	0.1	0.2	0.1	0.2	0.2	0.3	0.3	0.3	0.2	0	0	0.4	0.1	0.2	0.5	0.1
vanilla_combined.226663	0.6	0.1	0.4	0.2	0.1	0.1	0.2	0.3	0	0.5	0.3	0.6	0.2	0.3	0.2	0.4	0.5	0.3	0.1	0.2	0.3	0	0.1	0.2	0.6	0.8
vanilla_combined.226664	0.2	0.2	0	0.2	0.3	0.2	0.2	0.2	0	0.2	0.2	0.2	0	0	0.1	0.1	0.1	0.2	0.1	0	0.3	0.2	0.2	0.2	0.4	0.1
vanilla_combined.226665	0.1	0.1	0.2	0	0.1	0.1	0	0.1	0.1	0.1	0	0.2	0.1	0.1	0	0.1	0.1	0.1	0	0.1	0	0	0	0	0.1	1.1
vanilla_combined.226666	1.8	1.9	1.7	0.7	2.4	3.1	0.8	1.5	4	2.8	0.7	0.7	2.9	0.6	0.5	1.2	1.5	1.1	0.7	0.7	1.3	1.4	1.3	0.7	2.6	1.2
vanilla_combined.226667	0.6	0.4	0.1	0.7	0.2	0.4	0.6	0.2	0.3	0.1	0.5	0.3	0.3	0.2	0.3	0.1	0	0.1	0.5	0.1	0	1.8	0.8	0.1	0.2	0.2
vanilla_combined.226668	9.1	12.6	6.6	8.9	11.7	15.4	11.4	13.1	14.6	9.6	12.6	13.7	8.1	11.8	14.7	10.8	10	8.1	14.3	8.6	9.1	11.8	18.6	11.1	9.5	10.4
vanilla_combined.226669	20.9	15.9	9.9	24.7	16.3	11.8	26.3	11.1	8.9	15.3	30.1	22.6	13.4	19	33.1	23.7	14.6	13.2	33.6	22	15.3	16.6	15	26.6	26.9	47.9
vanilla_combined.22667	0.8	1	1.1	0.9	1.1	1.3	0.9	1.2	1.2	1.1	1.2	1.2	1.1	1.2	1.1	1	1.2	1.2	1.1	1.1	1.3	0.8	1	1	0.6	0.7
vanilla_combined.226670	0.1	0.1	0	0.4	0.1	0.1	0	0	0	0	0	0.1	0	0	0.2	0	0	0.1	0.1	0	0.1	0.7	0.2	0.1	0.1	0
vanilla_combined.226671	0	0	0	0	0	0	0	0	0	0	0	0	0	0	0	0	0	0	0	0	0	0	0	0	0	0
vanilla_combined.226672	0.4	0.5	1	0.3	0.9	0.8	0.3	0.6	1.3	1.1	0.3	0.3	1.2	0.1	0.2	0.4	1.2	0.3	0.3	0.2	0.3	0.5	0.7	0.4	0.9	0.4
vanilla_combined.226673	4.4	4.3	2.2	1.2	4.6	3.3	2.2	3.9	6.9	8.9	0.9	1.3	6	0.6	0.6	3.6	1.6	1.4	1.5	0.8	0.5	1	1.4	1.9	5.9	2.4
vanilla_combined.226674	1	0.8	0.5	0.2	1	0.5	0.4	0.6	0.9	1.4	0.1	0.3	0.9	0.1	0.1	0.8	0.3	0.2	0.2	0.1	0.1	0	0.2	0.3	0.6	0.3
vanilla_combined.226675	0	0.2	0.1	0.4	0.3	0.1	0	0.1	0.1	0.3	0	0.4	0.2	0.2	0.1	0.4	0.2	0.1	0.1	0.6	0.2	0.1	0.1	0.1	0	0.1
vanilla_combined.226676	0	0	0	0	0	0	0	0	0	0	0	0	0	0	0	0	0	0	0	0	0	0	0	0	0	0
vanilla_combined.226677	1.3	1.2	0.9	1.4	1.4	2.3	1.9	2.2	2.3	6.4	3.4	3.7	1.5	8.3	5.4	5.2	1.9	5.9	5.8	5.1	1.7	1.3	1.2	1.7	0.8	0.6
vanilla_combined.226678	4	11	3.9	9.4	15.4	11.4	25.4	39.9	82.3	105	51.7	77.7	129.1	43.3	22	32.6	55.1	12.9	9.6	13.2	37.4	34.7	34.8	32	17.4	13.6
vanilla_combined.226679	0.2	0.3	0.4	0.1	0.3	0.4	0.1	0.1	0.2	0.2	0.2	0.2	0.4	0.1	0.1	0.3	0.2	0.4	0.3	0.3	0.2	0.2	0.2	0.1	0.2	0.3
vanilla_combined.22668	4.7	8.2	4.8	5.2	9	5.4	9.7	12.8	7	7.4	8.8	11.3	3.3	6.3	7.8	8.1	3.8	3.7	7.5	6	3.4	11	8.5	47	2.2	1.5
vanilla_combined.226680	7.7	8	4.7	2.5	9.5	6.4	4.9	8.3	14.4	17	1.4	3.3	9.2	2	1	8.3	2.2	3.1	2.5	2.3	0.5	1.6	2.6	3.8	7.6	3.9
vanilla_combined.226681	0.2	0.2	0.3	0.3	0.3	0.4	0.2	0.4	0.2	0.3	0.2	0.3	0.3	0.4	0.3	0.3	0.3	0.3	0.2	0.3	0.3	0.2	0.3	0.3	0.3	0.3
vanilla_combined.226682	0	0.2	0.2	0	0.3	0.1	0	0.1	0.1	0	0	0	0	0.1	0.2	0.2	0	0.1	0	0.2	0	0	0	0.1	0	0
vanilla_combined.226683	0.2	0.6	0.7	0.1	0.7	0.7	0.2	0.6	1.2	0.9	0.3	0.4	1	0.2	0	0.5	0.6	0.3	0.1	0.2	0.1	0.4	0.4	0.2	0.7	0.3
vanilla_combined.226684	0.2	0.2	0.3	0.1	0.4	0.2	0.2	0.2	0.6	0.3	0.1	0.1	0.2	0	0	0.1	0.3	0.3	0	0.2	0.1	0.2	0.1	0.1	0.3	0.1
vanilla_combined.226685	0.2	0.1	0.1	0.2	0.1	0	0.3	0.2	0.1	0.5	0.7	0.3	0.4	0.1	0.3	0.2	0.3	0.1	0.5	0.2	0.2	0.1	0.1	0.1	0.3	0.2
vanilla_combined.226686	3.8	1	8.3	3	1.2	2.3	11.2	3.1	3.3	6	9.9	5.2	3.7	11.3	9.4	2.4	6.1	28.2	32	9.3	19	1.3	1.7	2.6	1.5	1.3
vanilla_combined.226687	0	0.2	0.7	0	0.2	0.4	0	0.2	0.1	0	0	0	0.1	0.1	0	0.1	0.1	0.1	0	0.1	0	0	0.1	0	0	0
vanilla_combined.226688	0	0	0.1	0	0.1	0	0	0	0	0	0	0.1	0	0	0	0	0	0	0	0	0.1	0.1	0	0.1	0	0.2
vanilla_combined.226689	10.3	12.5	9.7	12.1	12.5	27.3	11.5	11.1	14.5	8.3	13.3	10.6	9.8	12	13.5	10.6	9.4	14	16.4	14.5	11.9	19.6	20.6	12.5	10.5	8.7
vanilla_combined.22669	0.6	0.8	0.7	0.7	0.7	0.6	0.8	0.9	0.5	1.1	0.7	1.2	0.8	0.9	0.6	0.9	0.7	1.1	0.7	1	0.6	0.3	0.5	0.4	0.5	0.5
vanilla_combined.226690	7.2	1.7	1.2	2	1.9	0.8	3	1.5	2.2	3.3	0.7	0.7	2.3	0.2	0.4	1.5	0.4	0.5	1.2	0.3	0.1	4.9	2	2.2	13.6	3.9
vanilla_combined.226691	1.4	1.5	0.9	0.3	2.1	1.2	1.1	1.7	2.5	3.4	0.3	0.8	2.1	0.3	0.4	1.8	0.7	0.7	0.4	0.5	0.1	2.1	1.2	0.8	5.9	2.1
vanilla_combined.226692	2.5	2.9	3	1.7	4.5	3.3	2.3	3.4	6.5	9.3	1.9	2.4	5	1.5	1.8	2.8	2.1	2.1	2	1.5	1.6	1.8	1.7	2.3	3.9	3.1
vanilla_combined.226693	2.8	2.4	2	0.7	3.3	2.1	1.3	2.2	3.8	5.4	0.5	0.7	3.6	0.1	0.2	2.4	1	0.7	0.8	0.3	0.2	0.5	0.7	0.9	1.7	0.9
vanilla_combined.226694	0.6	0.6	0.6	0.3	0.7	0.5	0.5	0.6	1.1	1.7	0.3	0.4	1.1	0.3	0.2	0.8	0.3	0.3	0.2	0.2	0.3	0.2	0.3	0.3	0.8	0.6
vanilla_combined.226695	0	0.3	0.2	0.1	0	0.1	0	0	0	0.2	0	0.1	0	0	0.2	0	0	0	0	0	0.2	0	0	0	0	0
vanilla_combined.226696	0.1	0.1	0.7	0	0.2	0.6	0	0.2	0.7	0.1	0	0	0.3	0	0	0	0.1	0	0.1	0	0.1	0.1	0.1	0	0	0
vanilla_combined.226697	4.2	5.5	8.5	4.1	7	5.1	4.8	6.7	4.4	6.5	5	6.6	6.6	7.7	4.3	5.7	7.3	8.6	5.2	6	6.7	3.7	5.8	5	2.2	3.8
vanilla_combined.226698	2.5	3.2	2.3	1.9	3.5	2.1	2.3	2.4	2.9	4.1	1.6	1.9	2.5	1.2	1.4	2.3	1.2	1.7	1.9	1.4	1.2	1.7	1.7	1.6	1.6	2.1
vanilla_combined.226699	0	0	0	0	0	0	0	0	0	0	0	0	0	0	0	0	0	0	0	0	0	0	0	0	0	0
vanilla_combined.2267	5.7	8.6	7	6.2	9.2	8.1	5.2	8.3	6.2	6.3	6.6	6.3	5.8	7.9	7.2	6.9	6.2	8	7.4	7.5	6.7	6.8	6.5	4.8	5.1	4.2
vanilla_combined.22670	1.4	2.6	2.7	1.7	3.1	2.4	2.6	4.7	2.2	3.7	3.6	3.8	3.1	3.5	2.7	2.9	3.7	4	3.4	3.2	3.8	1.4	2.7	1.7	1	1.2
vanilla_combined.226700	0.8	0.4	0	0.2	0.1	0	0.2	0.1	0	0	0.1	0.1	0	0.2	0.1	0.1	0	0.1	0.1	0	0	0	0.1	0	0	0
vanilla_combined.226701	0.1	0.1	0.1	0.3	0.1	0.1	0.2	0.1	0.1	0	0.1	0.1	0	0	0.2	0	0.1	0	0	0	0.3	0	0	0.1	0	0.3
vanilla_combined.226702	0.5	0.3	0.3	0.3	0.8	0.3	0.6	0.8	0.2	0.3	0.5	0.4	0.4	1.2	0.9	0.2	0.3	0.5	0.8	0.9	1.2	0.8	0.8	0.4	0.4	0.8
vanilla_combined.226703	0	0	0	0.1	0.2	0.1	0	0	0	0	0	0	0	0	0	0	0	0	0	0	0	0.3	0	0.1	0	0
vanilla_combined.226704	0.3	0.4	0.1	0.3	0.5	0.1	0.3	0.3	0.1	0.2	0.2	0.3	0.1	0.2	0.4	0.2	0.1	0.1	0.3	0.1	0	0.1	0.1	0	0.1	0.1
vanilla_combined.226705	0.4	1.2	0.8	0.2	1.5	0.6	0.2	6.6	1.7	2.6	0.1	0	0.6	0.1	0.1	0	0.1	0.1	0	0	0.2	0.6	0.3	0.1	0.1	0
vanilla_combined.226706	0.1	0.2	0.1	0.1	0.2	0.2	0.2	0.4	0.3	0.3	0.3	0.6	0.4	0.4	0.3	0.5	0.5	0.4	0.4	0.2	0.3	0.1	0.3	0.1	0.2	0.3
vanilla_combined.226707	3.3	3.1	0.4	3.8	3.5	1.6	4.6	3.6	2.4	2	5.6	3.9	1.3	1.6	4.4	2.4	1.5	3.9	6.8	5.3	1.6	2.2	3.1	3.1	3.8	8.1
vanilla_combined.226708	0.1	0.3	0.3	0.2	0.2	0.1	0.1	0.3	0	0.1	0	0.2	0.1	0.1	0.1	0	0.3	0	0.2	0.1	0.1	0.1	0.2	0.2	0.2	0.1
vanilla_combined.226709	0	0	0	0	0	0	0	0	0.1	0	0	0	0	0	0	0	0	0	0	0.1	0	0	0	0	0	0
vanilla_combined.22671	1.1	0.9	0.9	1.5	0.9	1	1.7	1	0.9	1.3	1.9	1.2	1.1	0.9	1.2	0.8	0.8	0.8	1	0.6	0.8	0.5	0.9	0.7	0.6	0.6
vanilla_combined.226710	0.2	0.1	0.1	0.2	0.3	0.3	0.2	0.2	0.4	0.1	0.1	0.3	0.3	0.2	0.1	0.8	0.9	0.3	0.1	0.7	0.6	0.2	0	0.2	0.1	0
vanilla_combined.226711	0.1	0	0.1	0	0.1	0.1	0.1	0.1	0.4	0.1	0	0	0.1	0.2	0	0.1	0.1	0	0.1	0.1	0	0	0	0.1	0	0
vanilla_combined.226712	0.2	0.3	0.4	0.2	0.3	0.5	0.1	0.3	0.4	0.3	0.3	0.4	0.2	0.1	0.1	0.2	0.2	0.3	0.4	0.3	0.2	0.2	0	0.3	0.4	0.4
vanilla_combined.226713	0.2	0.1	0.5	0.3	0.6	0.4	0.2	0.1	0.4	0.4	0.3	0.2	0.5	0.4	0.2	0.3	0.4	0.6	0.1	0	0.2	0.1	0.4	0.2	0.9	0.3
vanilla_combined.226714	0.3	0.9	0.8	0.5	0.9	0.9	0.9	0.9	0.8	0.8	0.7	1.4	1.3	1.1	1	1.6	1.6	1	1.3	1.4	1.5	1.4	0.8	0.5	0.4	0.2
vanilla_combined.226715	0.1	0.2	0.6	0.5	0.4	0.4	0.1	0.2	0.4	0.3	0.1	0.3	0.2	0.3	0.2	0.3	0.2	0.2	0.1	0.1	0	0.3	0.2	0.1	0.1	0.6
vanilla_combined.226716	0.3	0.3	0.1	0.3	0.3	0.2	0.3	0.5	0.3	0.4	0.2	0.3	0.2	0.4	0.4	0.2	0.1	0.1	0.3	0.2	0.1	0.2	0.1	0.6	0.4	0.5
vanilla_combined.226717	0.1	0.2	0.2	0	0.1	0.1	0	0.2	0.2	0.2	0.1	0.2	0	0	0	0	0.2	0.1	0.1	0.1	0.4	0.1	0.4	0	0	0
vanilla_combined.226718	0.3	0.5	0.6	0.5	0.7	0.7	0.2	0.4	0.4	0.4	0.4	0.4	0.9	0.4	0.2	0.3	1.1	0.6	0.3	0.1	0.6	0.1	0.2	0.4	0.5	0.5
vanilla_combined.226719	4.8	6.4	7.4	4.5	5.2	3.4	4.9	6.5	3.9	7.6	5.8	8.9	6.9	9.8	6.8	8.9	8.7	7.5	6.2	8.1	7	4.4	4.3	6.3	4	4.9
vanilla_combined.22672	1.2	1.5	1.5	1.1	1.3	1.4	1	1.3	1.4	2.2	1.3	1.6	3.3	4.9	1.8	2.3	5.6	3.4	1	1.5	5.6	3.9	3.2	7.2	9.6	5.4
vanilla_combined.226720	2.8	3.2	1.6	2.9	3.4	2.1	2.8	2.8	1.6	1.6	2	1.9	1.1	1.7	1.9	1.6	1.5	1.6	1.7	1.5	1.8	3.3	3	2.5	1.9	2.9
vanilla_combined.226721	2	0.8	2.8	1.1	1.3	0.6	3.6	1.4	0.6	1.8	6.1	0.8	0.6	1.9	1.6	1.3	1	2.2	1.8	0.9	0.9	12.4	13.6	2.2	1.4	1
vanilla_combined.226722	0	0	0	0	0	0	0	0	0	0	0	0	0	0	0	0	0	0	0	0	0	0	0	0	0	0
vanilla_combined.226723	0.4	0.4	0.4	0.3	0.1	0.1	0.3	0.7	0.2	0.3	0.4	0.6	0.5	0.5	0.8	0.5	0.7	0.8	0.4	0.2	0.9	0.4	0.4	0.6	0.3	0.5
vanilla_combined.226724	0.4	0	0.3	0.1	0.2	0	0.1	0.1	0.1	0.1	0.2	0.1	0	0	0.1	0	0.2	0	0	0	0	0.1	0.1	0	0.1	0.2
vanilla_combined.226725	1.8	3.6	3.9	2.4	3.7	6.4	3	2.1	2.9	2.8	3	2.9	2.1	3.3	2.3	3.1	2.7	5.7	5.2	4.8	4.2	3.2	2.6	2.4	1.3	1.4
vanilla_combined.226726	0.5	1.8	2.5	1	1.4	2.6	0.7	0.9	2.6	1.2	1	1.4	1.3	2.3	1	1.1	1.2	2.4	1.2	1.7	1.9	1.9	0.9	1	1	1
vanilla_combined.226727	0.3	0.4	1	0.4	0.2	0.2	0.2	0.4	0.3	0.4	0.4	0.3	0.3	0.2	0.4	0.2	0.3	0.2	0.3	0.4	0.4	0	0.2	0.5	0.4	0.2
vanilla_combined.226728	0.2	0.3	0.2	0.2	0.2	0.2	0.2	0.2	0.2	0.2	0.2	0.2	0.1	0.1	0.2	0.2	0.1	0.3	0	0.3	0.2	0.1	0.1	0.1	0.1	0.1
vanilla_combined.226729	0.3	0.3	0.3	0.3	0.3	0.2	0.2	0.1	0.3	0	0.1	0.1	0.3	0.1	0.1	0.1	0.1	0	0.1	0	0	0.1	0.5	0.2	0	0.1
vanilla_combined.22673	5.1	6.2	7.5	4.7	5.2	4.4	4.3	5.1	2.9	3.9	3.2	3.5	3	3	2.9	2.8	3.5	2.6	3.1	2.7	3.4	3.1	4.2	3	4.4	3.6
vanilla_combined.226730	0.7	0.6	0.1	0.9	0.5	1.5	0.3	0.3	0.5	0	0.3	0.1	0.1	0.2	0.4	0.2	0.2	0	0.5	0.7	0.2	0.7	0.8	0.2	0.7	0.4
vanilla_combined.226731	0.1	0.1	0.4	0.1	0.1	0.1	0.2	0.2	0	0.1	0.1	0.1	0	0.2	0.2	0.1	0.2	0.1	0.5	0.1	0.2	0.3	0.2	0.3	0.2	0.1
vanilla_combined.226732	0	0.1	0	0.1	0.1	0.3	0	0.1	0.1	0	0.1	0	0	0	0	0	0	0	0	0	0	0	0.7	0	0	0
vanilla_combined.226733	0	0.1	0.1	0	0.1	0	0	0	0	0	0	0	0	0	0	0	0	0.2	0.1	0	0	0.2	0.5	0	0.1	0
vanilla_combined.226734	1.6	1.1	1.3	1.5	1.2	1.3	1.4	0.9	1.3	0.5	1.1	0.7	0.7	0.5	1	0.6	1.2	0.2	0.9	0.3	1.2	1.1	1.3	0.8	1.2	1.1
vanilla_combined.226735	0.2	0.1	0.4	0.1	0.1	0.1	0.3	0.2	0.1	0.1	0.2	0.2	0.2	0.1	0.2	0.1	0.1	0.2	0.1	0.1	0.1	0.5	0.6	0.2	0.2	0.2
vanilla_combined.226736	0.1	0.2	0.1	0	0.2	0	0.1	0.2	0	0.1	0.1	0.1	0.1	0	0.1	0	0	0	0.1	0	0	0.5	0.6	0.1	0	0
vanilla_combined.226737	0.2	0	0	0.1	0.3	0.1	0.3	0.1	0.3	0.2	0.2	0.1	0.2	0.1	0.3	0.1	0.3	0.7	0.2	0.2	0.1	0	0.4	0.1	0	0.1
vanilla_combined.226738	0.2	0.1	0.4	0.2	0.2	0.3	0.2	0.3	0.2	0.3	0.3	0.2	0.4	0.3	0	0.1	0.2	0.1	0.2	0	0	0.1	0.6	0.2	0.2	0.1
vanilla_combined.226739	0.2	0	0	0.1	0	0	0	0	0	0	0.1	0.1	0.1	0.1	0.1	0.2	0.1	0.3	0	0	0.1	0	0.1	0	0.2	0
vanilla_combined.22674	1.7	0.1	0	3.5	0.1	0	1.5	0.1	0	0	1.3	0	0	0	1.8	0	0	0	0.5	0	0	3.5	1.7	1.3	10.1	4.6
vanilla_combined.226740	0	0	0	0	0	0	0	0	0	0	0	0	0	0	0	0	0	0	0	0	0	0	0	0	0	0
vanilla_combined.226741	0.1	0.2	0.5	0.1	0.1	0.1	0.1	0.2	0.2	0.4	0.2	0.3	0.5	0.2	0	0.4	0.2	0.7	0.1	0.2	0.4	0.3	0.1	0.1	0.3	0.2
vanilla_combined.226742	0.2	0.4	0.5	0.2	0.3	0.3	0.3	0.3	0.2	0.3	0.2	0.2	0.3	0.3	0.2	0.2	0.2	0.3	0.2	0.2	0.2	0.3	0.4	0.3	0.4	0.3
vanilla_combined.226743	0	0	0	0	0	0	0	0	0	0	0	0	0	0	0	0	0	0	0	0	0	0	0	0	0	0
vanilla_combined.226744	0	0	0	0	0.1	0.1	0.2	0.3	0.2	0.1	0.1	0	0.2	0.1	0	0.1	0.2	0.3	0.2	0	0.3	0	0.1	0.3	0.1	0
vanilla_combined.226745	3.7	3.7	0.1	2.7	1.6	1.1	1.6	0.8	0.8	0.8	1.3	0.8	0.1	0.3	0.7	0.8	0.2	0.2	0.9	0.5	0.1	0.3	1.4	0.1	0	1.3
vanilla_combined.226746	0.1	0.1	0.1	0.1	0.1	0	0.1	0.1	0	0.1	0.1	0	0	0.1	0.1	0.1	0	0	0.1	0	0	0	0	0	0	0.1
vanilla_combined.226747	0	0	0	0	0	0	0	0	0	0	0	0	0	0	0	0	0	0	0	0	0	0	0	0	0	0
vanilla_combined.226748	2.9	3.5	4.4	2.8	3.5	3.6	2.7	3.6	3	3.8	2.4	3	2.3	3.6	2.7	3.4	2.9	3.4	2.9	3	3	2.9	3.6	2.5	1.5	2
vanilla_combined.226749	0	0	0.1	0	0	0.1	0	0.1	0.1	0	0	0.4	0.2	0.4	0.1	0.1	0.2	0	0	0.1	0	0	0.1	0.1	0	0
vanilla_combined.22675	5.6	4.6	5.5	6.2	5.4	7.1	7	6	8.8	6.4	8	7.4	12.2	6.9	7.3	6.6	9.9	7	8.5	7.6	10.9	4.7	4.2	7.2	5.2	6.3
vanilla_combined.226750	7.7	14.6	10.9	8.3	12.7	9.3	9.5	15.2	9.5	21.4	16.6	34.3	18.3	38.9	25.1	54.6	36.6	26.9	20.8	42.3	26.2	8.7	12.2	18	11.2	17.8
vanilla_combined.226751	0.5	0.3	0.3	0.3	0.4	0.4	0.4	0.8	0.2	0.8	0.6	1.1	0.7	0.9	1.2	0.9	0.4	0.5	1.1	1.1	0.7	0.2	0.3	0.5	0.5	0.4
vanilla_combined.226752	0	0.1	0.1	0.2	0	0.1	0.2	0.2	0.1	0.2	0.1	0.3	0.5	0.3	0.1	0.2	0.2	0.2	0.1	0.4	0.1	0.2	0.1	0.2	0.1	0.1
vanilla_combined.226753	0.1	0	0.2	0	0.1	0.1	0	0.1	0	0	0	0.1	0	0	0	0	0	0.3	0.1	0.3	0.2	0.2	0.1	0	0.1	0
vanilla_combined.226754	0.4	0.5	0.3	0.5	0.2	0.2	0.1	0.3	0.2	0.2	0	0.1	0.4	0.3	0.1	0.1	0.3	0.2	0.1	0.5	0.4	0	0.2	0.2	0.1	0.1
vanilla_combined.226755	0	0	0	0	0	0	0	0	0	0	0	0	0	0	0	0	0	0	0	0	0	0	0	0	0	0
vanilla_combined.226756	0.1	0.1	0	0.1	0.1	0.1	0.2	0.2	0.1	0.4	0.1	0.2	0.2	0.2	0.1	0.2	0.4	0.4	0.5	0.3	0.5	0.1	0.1	0.2	0.1	0.1
vanilla_combined.226757	0	0	0.1	0	0	0.1	0	0	0.2	0	0	0	0.6	0	0	0	0.1	0	0	0	0	0	0	0	0	0
vanilla_combined.226758	0	0	0	0	0	0	0	0	0	0	0	0	0	0	0	0	0	0	0	0	0	0	0	0	0	0
vanilla_combined.226759	0.1	0.1	0.1	0.1	0.1	0	0.1	0.1	0.1	0.1	0.1	0.2	0.1	0.2	0.2	0.2	0.1	0.1	0	0.1	0	0.1	0.1	0.1	0.2	0.3
vanilla_combined.22676	3.4	3.7	4.2	3.2	3.5	0.9	3.4	3.7	1.7	4.3	3.2	3.9	3.8	5.8	4.2	5.2	5.7	4.2	3.8	4.4	4.9	3.4	2.9	4.9	2.8	4.8
vanilla_combined.226760	0.3	0.2	0.2	0.4	0.2	0	0.4	0.2	0	0.5	0.3	0.2	0	0.9	0.2	0.4	0.4	0.5	0.2	0.3	0.2	0	0.1	0.3	0.1	0.4
vanilla_combined.226761	1.1	2.1	4.2	2	1.7	3.2	1.2	1.7	1.5	1.7	1.3	1.2	1.1	1.2	0.6	1.1	2.5	4.8	1.5	2.3	2.4	2.2	2.5	1.9	2.5	1.5
vanilla_combined.226762	0.4	0.6	0.7	0.4	0.5	0.1	0.7	0.4	0.1	0.5	0.6	1	0.5	0.4	0.8	0.7	0.5	0.3	0.5	0.6	0.3	0.2	0.3	0.5	0.1	0.9
vanilla_combined.226763	0.1	0.1	0.2	0	0.1	0.2	0.1	0.2	0.2	0.4	0.1	0.4	0.5	0.4	0.1	0.5	0.6	0.4	0.2	0.4	0.6	0	0.1	0.1	0.5	0.3
vanilla_combined.226764	1.2	0.6	0.3	0.8	0.5	0.3	0.4	0.4	0.2	0.1	0.5	0.4	0.2	0.2	0.2	0.3	0.1	0.3	0.3	0.1	0.2	2.3	1.9	0.4	0.3	1.6
vanilla_combined.226765	0.2	0.2	0.2	0.2	0.3	0.2	0.3	0.4	0.2	0.4	0.3	0.4	0.5	0.4	0.2	0.3	0.5	0.5	0.2	0.3	0.3	0.1	0.2	0.4	0.2	0.3
vanilla_combined.226766	2.5	0.4	0.2	3.6	0.5	0.3	3.2	0.3	0.2	0.3	4.1	0.5	0.6	0.5	5.8	0.6	0.7	0.4	4.8	0.3	0.4	5.9	4.8	5.5	13.7	8.9
vanilla_combined.226767	12.4	8	6.5	10.9	6.9	5.9	9	5.4	5.5	1.8	3.6	3.4	1.3	1.7	4.1	2.8	1	0.5	4.3	2	0.6	16	12.8	4.1	0.7	2.6
vanilla_combined.226768	1.4	1.7	1.4	1.3	1.6	2.3	1.3	1.8	1.9	1.4	1.2	1.5	1.4	1.5	1.4	1.4	1.8	1.6	2.4	1.6	2	1.2	1.5	1.6	1.3	1.1
vanilla_combined.226769	46.3	3.2	0	100.4	3.3	0.2	77	1.2	0.1	0.4	59.1	0.5	0.1	0.3	42.4	0.1	0.7	0.4	44.6	0.5	1.3	134.1	72.4	86.8	181.2	114.6
vanilla_combined.22677	0.2	0.3	0.4	0.2	0.3	0.2	0.2	0.3	0.1	0.2	0.2	0.2	0.2	0.2	0.2	0.2	0.3	0.3	0.3	0.3	0.3	0.1	0.2	0.2	0.1	0.2
vanilla_combined.226770	0	0.2	0.1	0	0	0.1	0	0	0.6	0	0	0	1.2	0	0	0	1.4	0	0	0	1.3	0	0.1	0	0	0
vanilla_combined.226771	0.5	0.1	1.1	0.2	0.4	0.3	0.1	0.2	0.1	0.1	0.2	0.1	0	0.1	0.1	0.1	0.1	0.1	0.1	0.1	0.2	0.1	0.1	0.2	0.1	0.1
vanilla_combined.226772	1.1	0.3	0.4	0.3	0.4	0.1	0.2	0	0	0	0.1	0.2	0	0	0.4	0.1	0	0.1	0.1	0	0	0	0.1	0.1	0.3	0
vanilla_combined.226773	0.5	0.2	0.2	0.5	0.2	0	0	0.2	0.3	0.3	0.2	0.1	0.1	0.1	0.1	0.1	0.2	0	0.2	0.1	0.2	0.1	0.1	0.2	0.3	0.1
vanilla_combined.226774	0.4	0.2	0.5	0.4	0.2	0	0.4	0.1	0.1	0	0	0	0.1	0	0	0	0.1	0	0.1	0	0	0.3	0.1	0.1	0	0.1
vanilla_combined.226775	0	0	0	0	0	0	0	0	0	0	0	0	0	0	0	0	0	0	0	0	0	0	0	0	0	0
vanilla_combined.226776	0.1	0.1	0.2	0.1	0.2	0.2	0.1	0.1	0.2	0.1	0.1	0.1	0.1	0.1	0.1	0.1	0.2	0.1	0.1	0.2	0.2	0.1	0.1	0.1	0.1	0.1
vanilla_combined.226777	0	0	0	0	0	0	0	0	0	0	0	0	0	0	0	0	0	0	0	0	0	0	0	0	0	0
vanilla_combined.226778	0.4	0.4	0.6	0.5	0.5	0.1	0.3	0.1	0.2	0.3	0.2	0.4	0.2	0.2	0.4	0.2	0.1	0.4	0.1	0.2	0.2	0.1	0.3	0.1	0.2	0.1
vanilla_combined.226779	0	0	0	0	0	0	0	0	0	0	0	0	0	0	0	0	0	0	0	0	0	0	0	0	0	0
vanilla_combined.22678	3.9	3.7	9.3	5.2	3.7	5.2	4.2	4.4	3.7	5.6	6.1	5.2	4	5.6	5.6	4.9	5.6	5.4	5.2	4.4	5.2	4.8	4.2	4	3.9	3.2
vanilla_combined.226780	0.3	0.3	0.5	0.2	0.3	0.3	0.1	0.3	0.1	0.3	0.1	0.3	0.3	0.1	0.2	0.2	0.1	0.2	0.1	0.1	0.3	0	0.1	0	0	0.2
vanilla_combined.226781	0.5	0.3	1.1	0.2	0.4	0.2	0.1	0.2	0.2	0.3	0.1	0.3	0.2	0.1	0.3	0.3	0.2	0.6	0.3	0.4	0.3	0.3	0.2	0.1	0.2	0.3
vanilla_combined.226782	0	0	1.3	0	0	0.1	0	0.1	0.1	0	0	0.1	0.1	0	0	0	0.1	0	0	0	0	0.1	0.2	0	0.1	0
vanilla_combined.226783	6.5	7.6	8	8.5	9.8	17.3	8.9	6.8	21.1	8.6	15	10.3	17.7	5.1	8.5	5.7	6.5	5	11.5	9.8	8.7	6.9	9.5	13.4	4.6	5.5
vanilla_combined.226784	1	0.6	0.1	0.8	0.5	0.1	0.8	0.6	0.1	0.1	0.3	0.3	0.2	0	0.2	0.1	0.5	0	0.3	0.1	0.4	0.9	1.1	0.5	0.3	0.3
vanilla_combined.226785	0.2	0.3	0.1	0.1	0.9	0.2	0.1	0.8	0.1	0.2	0.2	0.1	0.1	0	0.1	0.1	0.1	0	0.1	0	0.1	0.1	0.2	0.1	0.1	0.1
vanilla_combined.226786	0.2	0.2	0.3	0.2	0.2	0.2	0.2	0.3	0.2	0.4	0.2	0.3	0.4	0.2	0.1	0.2	0.3	0.1	0.1	0.1	0.2	0.1	0.1	0.1	0.1	0.1
vanilla_combined.226787	0.2	0.2	0.2	0.4	0.4	0.1	0.1	0.1	0.1	0.1	0.1	0	0.2	0.3	0.1	0.3	0.2	0.4	0.3	0.1	0.3	0	0	0.1	0.7	0.3
vanilla_combined.226788	0	0	0	0	0	0	0	0	0	0	0	0	0	0	0	0	0	0	0	0	0	0	0	0	0	0
vanilla_combined.226789	0.2	0.2	0.3	0.2	0.2	0.2	0.2	0.3	0.2	0.2	0.2	0.3	0.2	0.2	0.2	0.3	0.2	0.2	0.2	0.3	0.3	0.2	0.2	0.2	0.2	0.3
vanilla_combined.22679	28.3	24.1	4.6	33.9	28.2	6.2	31.1	18.7	7.7	11.7	25.4	5.3	5.4	5.2	16.2	3.7	3.7	5.4	7.6	6.6	3.4	31.8	19.7	18.2	33.4	101.2
vanilla_combined.226790	0.2	0.4	0.4	0.3	0.4	0.4	0.1	0.2	0.1	0.3	0.1	0.3	0.3	0.5	0.3	0.6	0.7	0.6	0.2	0.4	0.5	0.2	0.1	0.3	0.4	0.2
vanilla_combined.226791	0	0	0	0	0	0	0	0	0	0	0	0	0	0	0	0	0	0	0	0	0	0	0	0	0	0
vanilla_combined.226792	0	0	0	0	0	0	0	0.1	0	0	0	0	0	0	0	0.1	0	0	0	0	0	0.1	0	0.1	1.1	0.1
vanilla_combined.226793	0.1	0.1	0	0	0	0	0	0.1	0	0	0	0	0.1	0.1	0	0	0	0	0	0	0.2	0.1	0.1	0	0.1	0
vanilla_combined.226794	0.4	0.1	0.5	0.2	0.1	0.1	0.2	0.1	0	0.1	0.1	0.1	0	0.1	0	0.1	0	0	0	0.1	0.1	0.7	0.2	0.1	0.5	0.2
vanilla_combined.226795	0.2	0.1	0.1	0.2	0	0	0	0	0	0	0	0	0	0	0	0	0	0	0	0	0	0.1	0	0.2	0.7	0.2
vanilla_combined.226796	0.1	0.2	0.1	0.1	0.1	0.1	0	0.1	0.1	0.1	0.1	0.1	0.1	0.2	0.1	0.1	0.1	0.1	0	0.3	0.1	0.1	0.1	0.1	0.8	0.5
vanilla_combined.226797	0.1	0	0	0.1	0	0	0	0	0	0	0.1	0	0	0	0.1	0	0	0	0.1	0	0	0.4	0.1	0	0.8	0.1
vanilla_combined.226798	0.1	0.1	0.1	0.2	0.2	0.1	0.3	0.4	0.1	0.1	0	0.2	0	0	0.1	0.2	0.1	0.2	0	0.2	0.1	0.4	0.2	0.1	0.4	0.2
vanilla_combined.226799	0.1	0	0.3	0	0	0	0	0.1	0	0.1	0	0.1	0	0.1	0.1	0.1	0.1	0	0	0.1	0.1	0.1	0.4	0.3	0.1	0.2
vanilla_combined.2268	1.7	2.1	2.7	2.1	2.3	2.1	2.1	2.3	1.8	2.2	2.5	2.1	1.6	2.1	2.2	1.9	1.9	2.2	2.2	1.9	2	2.1	2.2	2.4	2.2	2.4
vanilla_combined.22680	5.3	6.4	5.7	4.8	5.9	5.4	3.3	4.2	2.5	3	3.7	3.5	2.6	4	4.6	4.1	3.9	4.3	6.2	4.3	5.7	4.1	5.1	4.1	3.5	4
vanilla_combined.226800	0.8	1	1.7	0.9	0.9	1.5	1.2	1	1	1.1	0.9	1.4	0.8	0.9	0.9	1.1	0.9	1	1	1	1	0.4	0.9	0.6	0.3	0.5
vanilla_combined.226801	0.4	0.5	0.6	0.3	0.4	0.4	0.3	0.4	0.3	0.4	0.2	0.5	0.3	0.5	0.4	0.6	0.4	0.5	0.2	0.5	0.4	0.2	0.3	0.3	0.3	0.3
vanilla_combined.226802	0	0	0	0	0	0	0	0	0	0	0	0	0	0	0	0	0	0	0	0	0	0	0	0	0	0
vanilla_combined.226803	11	13.7	13.4	12.2	16.6	18.1	17	20.8	28.9	24.5	15.3	23.1	27.3	23.7	16	20.5	28.9	17.1	15	16.9	26.7	36.5	27.2	13.2	9.6	10.9
vanilla_combined.226804	0.9	0.6	0.4	0.3	1	0.5	0.4	0.9	1.4	1.9	0.1	0.3	0.9	0.2	0.1	0.9	0.2	0.4	0.2	0.3	0.1	0.1	0.2	0.3	1.1	0.7
vanilla_combined.226805	0.2	0.1	0.1	0.4	0.1	0.1	0	0	0	0	0	0	0	0	0	0	0	0	0	0	0.1	0	0.1	0.1	1	0.2
vanilla_combined.226806	0	0	0	0	0	0	0	0	0	0	0	0	0	0	0	0	0	0	0	0	0	0	0.1	0	0.1	0
vanilla_combined.226807	4.4	10.5	8.6	4.4	10.9	19.7	5.9	13.3	22.5	21.1	10.7	10	11.8	11.4	8.7	9.7	12.1	9.2	9.1	11.3	12.8	6.8	7.4	7.2	6.3	4.9
vanilla_combined.226808	0.2	0.1	0	0.1	0.3	0	0.5	0.1	0.5	0	0.1	0.1	0.4	0	0.1	0.1	0	0.1	0	0	0	0.1	0.1	0	0.1	0
vanilla_combined.226809	0.2	0.2	0.2	0.3	0.2	0.2	0.1	0.2	0.2	0.1	0.1	0.2	0.2	0.1	0.1	0.1	0.2	0.1	0	0.1	0.3	0.1	0.1	0.1	0.3	0.2
vanilla_combined.22681	0.4	0.5	0.5	0.4	0.5	0.6	0.4	0.4	0.6	0.3	0.3	0.2	0.3	0.1	0.3	0.2	0.1	0.1	0.3	0.1	0.2	0.7	0.5	0.5	0.7	0.4
vanilla_combined.226810	2.6	1.9	3	4.8	2.1	1.9	2.9	2.4	1.8	2.1	2.1	2.6	2.7	3.5	3.2	3.3	3.6	3.3	4.5	3.2	3.5	9.4	4.6	9.8	16.1	9.7
vanilla_combined.226811	2.8	3.2	3.3	2.6	3.1	1.3	3.9	2.5	1.3	2.7	4	3.6	2.9	3.4	4.6	3.6	3.4	2.9	5.7	3.8	4.2	3.2	2.8	3.8	2.2	3
vanilla_combined.226812	0	0	0	0	0.1	0	0	0	0	0	0	0	0	0	0	0.1	0	0	0	0	0	0.1	0	0	0.1	0
vanilla_combined.226813	0	0.1	2.1	0	0.1	0.7	0	0.3	0.6	0.3	0	0.2	0.2	0.6	0.1	0.5	0.5	0.6	0.2	0.5	0.7	0	0	0	0	0
vanilla_combined.226814	0.1	0.1	0.2	0.2	0.1	0.1	0.1	0.2	0	0	0	0.1	0.1	0	0.1	0.1	0.3	0.4	0.1	0.2	0	0	0.1	0.1	0	0.2
vanilla_combined.226815	0	0.2	0.3	0	0.2	0.4	0	0	0	0	0	0	0	0	0	0	0.1	0.1	0	0.1	0.1	0.1	0.5	0.1	0	0.1
vanilla_combined.226816	0.4	0.8	0.1	0.4	0.6	0	0.2	0.1	0	0.1	0	0.1	0	0.1	0	0	0	0.1	0.1	0	0	0.3	0.1	0	0	0
vanilla_combined.226817	0	0	0	0	0	0	0	0	0	0	0	0	0	0	0	0	0	0	0	0	0	0	0	0	0.1	0
vanilla_combined.226818	0.5	0.1	0.1	0	0	0	0.1	0	0.1	0.1	0	0.1	0.1	0	0	0.1	0.1	0	0	0	0	0.3	0.2	0.2	0.7	0.2
vanilla_combined.226819	0	0	0	0	0	0	0	0	0	0	0	0	0.1	0.1	0	0	0	0	0.1	0.1	0	0	0	0	0.1	0
vanilla_combined.22682	2.2	3.2	4.6	2.2	2.9	3.9	2.2	2.9	3	2.8	2.3	3.1	3.6	4.5	2.9	3.9	5.5	5.3	3	4.8	7.2	1.7	2.1	2.9	1.7	2.6
vanilla_combined.226820	1	0.7	1.7	0.7	0.5	1.7	0.8	0.5	1	0.8	0.7	0.8	1	1.2	0.8	1	1.7	1.5	1.3	0.9	1.7	0.6	0.5	1.1	0.6	0.6
vanilla_combined.226821	2.6	7.6	0.3	2.2	9.1	0.2	2.4	5	0.2	2.9	2.7	8.1	0.2	2.2	2.2	7.6	0.1	0.6	3.7	8.5	0	2	1.9	2.1	1.1	2.2
vanilla_combined.226822	1.7	2.2	2	1.5	2.2	3.5	1.6	2	3.3	1.6	1.7	2	2.8	1.7	1.8	1.7	2	1.4	1.9	1.8	2.3	1.7	1.9	2.3	1.4	1.6
vanilla_combined.226823	5.2	4.5	2.2	6.6	4.7	3.8	5.4	3.7	2.4	2.6	4.8	3.6	2.7	3.5	5.5	4	3.4	4.1	7	4.5	3.6	8.9	7.2	6.5	8.9	6
vanilla_combined.226824	0.1	0.1	0.2	0.1	0.1	0.1	0.1	0.1	0.1	0.4	0.1	0.2	0.2	0.1	0.1	0.1	0.2	0.3	0.1	0.2	0.1	0	0.1	0.1	0.1	0.1
vanilla_combined.226825	0	0	0.2	0.1	0.1	0	0.1	0.1	0.1	0	0	0	0	0.1	0	0.1	0.1	0.2	0.1	0	0	0.2	0.1	0	0.1	0.1
vanilla_combined.226826	1.5	0.7	0.9	0.4	0.9	0.8	0.6	0.9	1.3	1.5	0.3	0.3	1.4	0.1	0.2	0.5	1	0.2	0.3	0.2	0.3	1.5	0.8	0.5	2.8	0.8
vanilla_combined.226827	1	0.9	0.3	0.3	1.3	0.7	0.6	0.7	1.3	1.7	0.1	0.4	1.1	0.1	0.1	0.7	0.4	0.5	0.3	0.2	0.1	0.1	0.3	0.3	1.4	0.7
vanilla_combined.226828	0.1	0.1	0.1	0	0.1	0.2	0.1	0.1	0.4	0.5	0.1	0.3	0.2	0.2	0	0.3	0.2	0.2	0	0.1	0	0.1	0.1	0	0	0
vanilla_combined.226829	0	0	0.1	0	0	0	0	0	0	0.1	0	0.1	0	0	0	0	0	0	0	0.1	0.1	0	0	0	0	0.1
vanilla_combined.22683	0.6	0.5	0.9	0.6	0.5	0.6	0.8	0.7	0.6	0.9	0.9	0.8	1	0.9	1	0.8	0.9	0.9	0.8	0.9	0.9	0.6	0.4	0.8	0.9	0.8
vanilla_combined.226830	0	0	0	0	0	0	0	0	0	0	0	0	0	0	0	0	0	0	0	0	0	0	0	0	0	0
vanilla_combined.226831	0.6	1.3	1.5	0.8	1.3	0.6	0.6	0.9	0.8	0.7	0.3	0.9	0.7	1.1	0.4	0.8	0.9	1.3	0.4	1.2	0.9	0.4	0.9	0.5	0.6	0.7
vanilla_combined.226832	25.5	61.5	12.2	20	78.7	19.2	13.7	36.9	7.2	2.6	1.1	3.1	1.1	0	0	0	0.3	0	0	0	0.4	5.6	14.2	0.3	0.1	0.1
vanilla_combined.226833	0	0	0	0	0.1	0	0	0	0	0	0	0	0.1	0	0	0	0	0	0	0	0	0.1	0	0	0.4	0.1
vanilla_combined.226834	14.4	18.8	17	15.4	22.7	27.2	13	21.9	20.1	17.9	11.3	14.4	13.1	19.2	11.6	18.1	14.7	20.5	12.2	20.6	18.5	9.5	12.7	11.2	5.4	6.7
vanilla_combined.226835	12.7	2.3	0.7	16.3	3.1	0.9	6.9	1.2	2	3.1	4.8	0.7	1.5	0.3	5	1.4	0.5	0.8	4.7	0.5	0.2	10.1	5.5	10.4	20.3	12.6
vanilla_combined.226836	0.2	0.2	0.8	0	0.2	0.3	0	0.1	0	0	0	0.1	0.2	0.1	0	0.1	0.2	0.3	0	0.1	0.2	0.1	0.2	0.1	0.2	0.2
vanilla_combined.226837	0.5	0.3	0.2	0.3	0.3	0.2	0.5	0.5	0.2	0.5	0.4	0.4	0.2	0.4	0.4	0.3	0.3	0.4	0.4	0.5	0.5	0.2	0.5	0.4	0.5	0.2
vanilla_combined.226838	0.1	0.1	0.4	0.3	0.2	0.2	0.1	0.1	0.1	0.1	0.1	0.3	0.1	0.3	0.1	0.3	0.2	0.5	0.3	0.5	0	0	0.2	0.2	0.1	0.3
vanilla_combined.226839	0.5	0.4	0.7	0.5	0.5	0.6	0.5	0.6	0.3	1	0.3	0.9	1.4	0.7	0.5	0.5	0.5	0.2	0.1	0.3	0.5	0.1	0.5	0.2	0.6	0.5
vanilla_combined.22684	0.1	0	0	0.5	0	0.1	0.2	0	0	0.1	1	0.5	1.8	0.3	3.8	0.8	2.4	0.1	2.2	0.7	4.8	3	1.2	1	0.1	0.3
vanilla_combined.226840	0.1	0.2	0	0.1	0.1	0.1	0.1	0	0.1	0.1	0.1	0.1	0	0	0.1	0	0.1	0	0	0.1	0	0.1	0.1	0.2	0	0.1
vanilla_combined.226841	4.1	7	0.5	0.9	2.6	0.5	0.4	1.2	57.5	0.4	0.4	1.5	31.6	0.6	0.3	1.2	14.2	0.3	0.2	1	3.9	2.9	15.3	5.1	0.1	0.1
vanilla_combined.226842	0.1	0	0	0.3	0	0.1	0	0.1	0.2	0.1	0	0	0.2	0.1	0.1	0	0	0	0.1	0	0	0.2	0.1	0	0.1	0
vanilla_combined.226843	0	0	0	0.1	0	0	0	0	0	0	0	0.1	0	0	0	0	0	0	0	0	0	0	0	0	0	0
vanilla_combined.226844	0.1	0.7	1.2	0.2	0.8	0.2	0.2	0.4	0.1	1.2	0.4	0.2	0.3	0.7	0.2	0.3	0.3	0.6	0.4	0.2	0.3	0.1	0.2	1.1	0.2	0.2
vanilla_combined.226845	2.9	3.3	4.1	2.4	3.5	4.3	2.1	2.1	2.7	2	2.2	2	2	3	2.5	3.1	3.2	4	3.6	4.1	4.1	3.2	4	3.7	1.9	2.2
vanilla_combined.226846	0.2	0.3	0.4	0.3	0.4	0.4	0.2	0.3	0.2	0.2	0.2	0.4	0.3	0.3	0.2	0.3	0.2	0.2	0.1	0.3	0.2	0.1	0.1	0.1	0.2	0.1
vanilla_combined.226847	0.4	0.9	1.9	0.4	1	1.9	0.6	1.4	2.2	2.1	1.2	1.4	2.4	1.8	1	1.6	1.7	1.8	1.3	1.8	1.7	1.1	1.8	1.4	0.5	0.6
vanilla_combined.226848	5.3	2.6	1.4	6.3	3.1	2.7	5.4	2.1	1.9	1.4	3.5	2	0.8	1.6	3.5	2	1	1.4	2.7	1.8	1.1	5.6	3.9	4.5	3.3	3.7
vanilla_combined.226849	0.1	0.1	0.1	0.1	0.1	0.4	0	0	1	0	0.1	0	0.1	0.1	0	0	0.1	0	0	0	0	0.1	0.2	0.1	0.1	0
vanilla_combined.22685	1.9	3.1	4.1	1.7	3.7	5.5	2.9	5.9	4.3	6.8	5.5	7.1	5.3	7.3	5.3	6.8	5.8	5.4	3.7	4.2	4.6	2	2.7	3.6	2.2	3.5
vanilla_combined.226850	0.1	0.2	0.1	0.2	0.2	0.1	0.1	0.3	0.2	0.1	0.2	0.2	0.1	0.1	0.2	0.2	0.1	0.1	0	0.2	0.1	0.1	0.1	0.3	0.1	0.2
vanilla_combined.226851	0.1	0.3	0.1	0.2	0.3	0.4	0.2	0.3	0.3	0.3	0.2	0.4	0.3	0.3	0.1	0.3	0.5	0.5	0.2	0.3	0.5	0.3	0.3	0.1	0.3	0.1
vanilla_combined.226852	0.3	0.4	0.5	0.2	0.2	0.1	0.2	0.2	0.3	0.4	0.5	0.2	0.2	0.4	0.3	0.3	0.2	0.4	0.2	0.2	0	0.2	0.3	0.3	0.2	0.4
vanilla_combined.226853	1.3	2.1	2.2	1.6	2.1	2.9	2	2.6	3.4	3	2.3	3.1	3.5	3.1	2.4	2.8	2.9	2.2	3.1	2.2	3.8	2.1	1.8	2.4	3.2	1.8
vanilla_combined.226854	0.9	0.9	0.7	0.5	0.8	0.8	1	1.3	1	1.1	0.7	1.1	0.7	0.9	0.5	0.7	0.8	0.5	0.3	0.3	0.4	0.4	0.5	0.9	0.6	0.7
vanilla_combined.226855	0.2	0.2	0.1	0.3	0.2	0.1	0.3	0.3	0.2	0.2	0.2	0.2	0.2	0.2	0.1	0.1	0.2	0.2	0.1	0.1	0.1	0.1	0.2	0.1	0.4	0.2
vanilla_combined.226856	0	0.2	0.2	0	0.2	0.5	0	0.4	0.5	0.1	0	0	0.3	0.2	0	0	0.2	0.2	0	0	0.4	0	0	0	0	0
vanilla_combined.226857	0.1	0	0.3	0.1	0.1	0.1	0.1	0.1	0.4	0.2	0.1	0.1	0.1	0	0.1	0.1	0.1	0.1	0.1	0.2	0	0	0.1	0	0.3	0.4
vanilla_combined.226858	0.1	0.1	0.2	0.1	0.1	0.1	0.1	0.1	0.1	0.1	0.1	0.1	0.1	0.1	0.1	0.1	0.1	0.1	0	0.1	0.1	0.1	0.1	0.1	0.1	0.1
vanilla_combined.226859	0.2	0.4	0.5	0.2	0.4	0.4	0.2	0.3	0.3	0.4	0.3	0.3	0.2	0.2	0.3	0.2	0.3	0.3	0.1	0.4	0.2	0	0.4	0.1	0.2	0
vanilla_combined.22686	57.1	51.7	37.9	48.2	41.2	30.4	63.5	50.9	31.1	50.8	63.9	60.1	41.6	68.4	72.2	60	56.2	55.5	66.7	46.1	51.7	25.9	25.2	60.6	28.7	49.1
vanilla_combined.226860	0.1	0.1	0.2	0.1	0.1	0.1	0.1	0	0.1	0.1	0.1	0.2	0.1	0.1	0.2	0.1	0.2	0.3	0.1	0	0.2	0.2	0.1	0.1	0.2	0.1
vanilla_combined.226861	0.1	0.1	0	0.1	0.1	0	0.1	0.2	0.2	0.2	0.1	0.3	0.4	0.1	0.2	0.3	0.4	0.3	0	0.2	0.4	0	0.1	0	0.3	0
vanilla_combined.226862	0.1	0.1	0.1	0	0.2	0.1	0.1	0.2	0.1	0.2	0.1	0.3	0.2	0.2	0.1	0.2	0.2	0.3	0.1	0.2	0.1	0	0.1	0	0.1	0.1
vanilla_combined.226863	0	0	0	0	0	0	0	0	0	0	0	0	0	0	0	0	0	0	0	0	0.1	0	0.3	0	0	0.1
vanilla_combined.226864	0.3	0.2	0.4	0.4	0.2	0.2	0.2	0.2	0.1	0.1	0.2	0.1	0.1	0.1	0.1	0.2	0.2	0.2	0.2	0.1	0.2	0.6	0.4	0.9	1.4	0.7
vanilla_combined.226865	3	4.2	4.4	4	4	6.3	3.6	3.8	4.7	3.1	4	3.8	3.8	3.8	3.7	3.7	3.7	3.3	4.3	3.8	3.8	3.8	4.3	3.4	2.2	2.2
vanilla_combined.226866	0.2	0.2	0.3	0.1	0.1	0.2	0.1	0.1	0	0.1	0.1	0	0	0.1	0	0	0	0	0.2	0.1	0	0.2	0.2	0.1	0.1	0
vanilla_combined.226867	0	0	0.1	0	0	0	0	0	0	0	0	0	0	0	0	0	0	0	0	0	0	0.4	0.3	0.3	0.3	0.3
vanilla_combined.226868	0.1	0	0.1	0.2	0.4	0.2	0.1	0.4	0.2	0.2	0.1	0.1	0.1	0.2	0	0.1	0	0	0.1	0	0.1	1.2	0.6	0	0.1	0.1
vanilla_combined.226869	0.1	0.3	0.1	0	0.1	0.1	0	0.1	0.1	0	0	0.1	0	0	0	0	0	0	0	0	0	0.6	1	0	0	0.1
vanilla_combined.22687	1.6	0.6	0.5	2.2	0.6	0.5	1.8	0.5	0.3	0.3	2	0.5	0.3	0.4	1.6	0.3	0.6	0.3	1.4	0.4	0.5	2.8	2	1.9	4.3	2.7
vanilla_combined.226870	0.3	0.2	0.7	0.3	0.2	0.4	0.1	0.4	0.2	0.4	0.2	0.3	0.2	0.3	0.2	0.3	0.4	0.3	0.1	0.3	0.6	0.3	0.4	0.1	0.7	0.3
vanilla_combined.226871	0	0	0	0	0	0	0	0	0	0	0	0	0	0	0	0	0	0	0	0	0	0	0	0	0	0
vanilla_combined.226872	0.2	0.3	0.5	0.3	0.3	0.5	0.2	0.3	0.2	0.1	0.2	0.1	0.1	0.1	0.1	0	0.1	0.1	0.3	0.1	0.2	0.5	0.5	0.2	0.3	0.2
vanilla_combined.226873	0.1	0.2	0.5	0.3	0.2	0.5	0.1	0.3	0.4	0.3	0.3	0.4	0.3	0.4	0.2	0.5	0.2	0.6	0.1	0.5	0.2	0.3	0.4	0.2	0.1	0.1
vanilla_combined.226874	0.1	0.1	0.5	0	0.1	0.1	0.4	0.1	0.2	0.1	0.1	0.1	0.2	0	0.1	0	0	0	0.1	0.3	0	0.1	0.5	0.2	0.1	0.2
vanilla_combined.226875	0.5	0.8	0.8	0.7	1	0.7	0.5	1	0.8	0.8	1.2	1	1	0.9	0.9	1	0.9	1.2	1	1.5	1.1	1.5	1.6	1.2	0.8	0.6
vanilla_combined.226876	0	0	0.1	0	0	0.4	0	0	0	0	0	0	0	0	0	0	0	0	0	0	0	0	1.2	0	0	0
vanilla_combined.226877	0	0	0	0	0.1	0	0	0	0	0	0	0	0	0	0	0	0	0	0	0	0	0.1	0.6	0	0	0
vanilla_combined.226878	0.1	0.1	0.3	0.1	0.2	0.2	0.2	0.4	0.1	0.2	0.2	0.3	0.3	0.2	0.1	0.1	0.2	0	0.1	0.1	0	0.2	0.6	0	0.1	0
vanilla_combined.226879	0.1	1.2	0.2	0	1.1	0.5	0	0.2	0.1	0	0	0.2	0	0	0.1	0	0	0	0	0	0	0.2	0.5	0.2	0	0
vanilla_combined.22688	1	0.6	1	1.1	0.7	2.6	0.9	0.7	3.1	0.9	0.7	0.9	1.6	1.5	1.5	1.5	3.9	1.9	1.3	1.3	3.1	3.4	2	1.5	0.7	0.9
vanilla_combined.226880	0.1	0.2	0.2	0.1	0.1	0.1	0.3	0.4	0.3	0.5	0.3	0.5	0.5	0.2	0.2	0.2	0.2	0.1	0	0.1	0.1	0.2	0.3	0.2	0.2	0.2
vanilla_combined.226881	0.2	0	0.4	0.1	0	0.1	0.2	0.1	0.1	0.1	0.1	0.2	0.1	0.2	0	0.2	0.1	0.1	0	0.3	0.1	0.4	0.3	0.1	0.2	0.1
vanilla_combined.226882	0.4	0.7	0.5	0.5	1.1	0.9	0.7	1.3	1.5	1.5	1.4	1.8	2.1	1.5	0.9	1.4	1.9	1.5	1.1	1.6	1.8	1	0.9	0.8	1.1	0.6
vanilla_combined.226883	0	0	0	0	0	0	0	0	0	0	0	0	0	0	0	0	0	0	0	0	0	0	0	0	0	0
vanilla_combined.226884	0	0.2	0	0	0	0	0	0	0	0	0	0	0	0	0	0	0	0	0	0	0	0	0	0	0	0
vanilla_combined.226885	0.6	0.6	0.2	0.4	0.9	0.7	1	0.6	0.9	1.7	1.7	2.1	1.2	2	1.4	1.4	1.7	1.1	0.7	1	0.7	1.2	1.2	1.8	1.4	1.4
vanilla_combined.226886	0.1	0.1	0.6	0.2	0.2	0.6	0.3	0.9	4.3	1.8	1.4	0.3	1.5	1.3	4.1	0.6	4.3	1.1	3	0.5	4.3	0.2	0.3	1.2	0.4	0.5
vanilla_combined.226887	0.2	0.3	0.4	0.2	0.2	0.4	0.1	0.2	0.3	0.5	0.2	0.5	0.5	0.2	0.1	0.2	0.4	0.3	0.1	0.2	0.2	0	0.1	0.1	0.2	0.1
vanilla_combined.226888	0.2	0.2	0.2	0.2	0.2	0.1	0.3	0.3	0.2	0.3	0.3	0.5	0.3	0.4	0.2	0.3	0.3	0.3	0.1	0.2	0.1	0.2	0.2	0.2	0.4	0.3
vanilla_combined.226889	0	0.2	0	0	0.2	0.2	0.2	0.2	0	0.4	0.1	0.3	0.5	0.1	0.1	0.1	0.2	0.2	0.1	0.2	0.1	0	0.1	0	0.2	0
vanilla_combined.22689	0.8	0.7	0.6	0.4	0.4	0.5	0.4	0.4	0.3	0.3	0.2	0.4	0.3	0.5	0.4	0.5	0.4	0.4	0.3	0.4	0.4	0.2	0.5	0.4	0.3	0.3
vanilla_combined.226890	0.1	0.1	0	0.1	0.2	0.3	0	0.1	0.1	0.2	0.1	0.2	0.1	0.3	0.3	0.1	0.2	0.4	0.1	0.1	0	0.1	0.2	0.2	0	0.2
vanilla_combined.226891	0.3	0.4	0.4	0.2	0.3	0.2	0.3	0.4	0.3	0.5	0.3	0.4	0.4	0.6	0.3	0.3	0.4	0.5	0.2	0.3	0.3	0.2	0.2	0.3	0.1	0.2
vanilla_combined.226892	2.9	0.7	0.5	3.7	0.9	0.7	1.9	0.8	1	1	1.6	0.4	0.3	0.7	1.8	0.4	0.8	1	3.5	0.4	0.7	3.4	2.2	2.1	3.5	1.1
vanilla_combined.226893	0.2	0	0	0.4	0.1	0.3	0.3	0.1	0.1	0.3	0.3	0.3	0.2	0.3	0.3	0.1	0.4	0.4	0.4	0.2	0.1	0.2	0	0.1	0.1	0.1
vanilla_combined.226894	0.3	0.4	0.3	0.5	0.4	0.4	0.5	0.4	0.3	0.4	0.3	0.3	0.3	0.2	0.4	0.3	0.1	0.4	0.2	0.2	0	0	0.4	0.3	0.2	0.2
vanilla_combined.226895	0	0	0	0	0	0	0	0	0	0	0	0	0	0	0	0	0	0	0	0	0	0	0	0	0	0
vanilla_combined.226896	0	0	0	0	0	0	0	0	0	0	0	0	0	0	0	0	0	0	0	0	0	0	0	0	0	0
vanilla_combined.226897	8.3	8.1	6.7	7.5	7.4	7.6	6.6	5.4	5.7	5.8	5.9	7.8	6.1	7.5	8	8.4	7.1	6.3	8.3	8.2	7.9	5.6	5.3	7.6	7.9	7.5
vanilla_combined.226898	0	0.1	0.3	0.1	0.1	0.4	0.1	0.1	0.3	0.1	0.1	0.1	0.6	0.3	0	0.1	0.3	0.6	0.1	0.3	0.5	0	0	0	0	0
vanilla_combined.226899	0.1	0	0.1	0	0.2	0.2	0.1	0.4	0.1	0.3	0	0.4	0.2	0.2	0	0.4	0.4	0.1	0.1	0.3	0	0	0.1	0.3	0.3	0.4
vanilla_combined.2269	1.9	2.9	2.8	1.3	1.8	1.2	1.4	2.6	1.4	1.6	1	2.5	1.3	2.1	1.4	1.8	1.6	2	0.7	1.5	0.9	1.7	1.8	2.1	1.8	2.8
vanilla_combined.22690	2.1	2	1	2.8	1.4	1.1	2.6	1.3	1	0.3	2.3	0.8	1	0.2	1.3	0.3	0.4	0.1	1.4	0.1	0.4	1.7	2	2.1	6.3	3.1
vanilla_combined.226900	0	0	0	0	0	0	0	0	0	0	0	0	0	0	0	0	0	0	0	0	0	0	0	0	0	0
vanilla_combined.226901	3.9	7.9	8	5	10.4	11.6	7.1	11	17	16.1	12.5	15.3	24.4	17.5	9.1	11.2	21.7	13.4	11.2	9.4	14.7	10.8	11.2	10	11.2	7.9
vanilla_combined.226902	0	0.2	0.7	0	0.1	0.3	0	0.2	0.3	0.3	0	0.2	0.3	0.4	0.1	0.3	0.5	0.3	0.1	0.3	0.6	0.1	0.1	0.1	0.1	0.1
vanilla_combined.226903	1	1.1	0.9	1.1	1.1	1	1.1	1.4	1.2	1	1.1	1.3	1	1.3	1.5	1.6	1.2	1.3	1.5	1.7	1.1	1.3	1.6	1.3	1	1.3
vanilla_combined.226904	0	0.1	0.4	0	0.1	0.1	0.2	0.2	0.2	0.2	0.1	0.1	0.2	0.2	0.2	0.2	0.2	0.3	0	0.1	0.3	0.1	0.1	0.1	0.1	0.1
vanilla_combined.226905	1.3	1.7	2.6	1.4	1.3	1.3	1.2	1.4	0.8	1.3	1.4	1.5	1.7	1.5	1.6	1.4	1.8	1.7	1.5	1.2	1.6	1.3	1.6	1.2	0.8	1.2
vanilla_combined.226906	0	0	0	0	0	0	0	0	0	0	0	0	0	0	0	0	0	0	0	0	0	0	0	0	0	0
vanilla_combined.226907	0.1	0.1	0.2	0	0.2	0	0.2	0	0.1	0.3	0.1	0.1	0.3	0.1	0	0.1	0.2	0	0	0	0.2	0	0	0	0.1	0
vanilla_combined.226908	0.1	0.3	0.2	0	0.2	0.4	0.1	0.2	0.2	0.3	0.1	0.3	0.6	0.3	0.1	0.4	0.3	0.4	0.1	0.1	0.1	0.1	0.1	0.2	0.1	0.2
vanilla_combined.226909	0.2	0.3	0.3	0.2	0.3	0.4	0.2	0.3	0.2	0.4	0.4	0.4	0.2	0.4	0.3	0.3	0.3	0.5	0.3	0.3	0.4	0.4	0.5	0.2	0.2	0.1
vanilla_combined.22691	1	1	0.7	1.1	2.3	4.4	0.8	0.6	1.5	0.2	0.2	0.3	0.2	0.3	0.3	0.2	0.3	0.4	0.2	0.3	0.3	10.8	6.9	0.6	0.1	0
vanilla_combined.226910	0.2	0.1	0.1	0.3	0.2	0.1	0.3	0.2	0.2	0.3	0.3	0.4	0.3	0.2	0.2	0.3	0.2	0.1	0.2	0.2	0.1	0.2	0.3	0.2	0.8	0.4
vanilla_combined.226911	0	0	0.4	0	0.1	0.2	0	0	0.2	0	0	0	0.4	0	0	0	0.3	0.3	0	0	0.4	0	0	0	0	0
vanilla_combined.226912	0.2	0.3	0.2	0	0.3	0.2	0.3	0.4	0.2	0.1	0.1	0.2	0.2	0.7	0.3	0.4	0.1	0.2	0	0.2	0.2	0	0.1	0.1	0.3	0.1
vanilla_combined.226913	0.1	0.4	0.1	0.2	0.7	0.3	0.1	0.5	0.5	0.7	0.3	0.1	0.4	0.7	0.3	0.6	1.5	0.7	0.2	0.3	2.9	0.4	0.2	0.7	0.7	0.6
vanilla_combined.226914	0	0	0	0	0	0	0	0	0	0	0	0	0	0	0	0	0	0	0	0	0	0	0	0	0	0
vanilla_combined.226915	0.1	0.4	0.2	0.2	0.2	0.2	0.2	0.1	0.3	0.1	0.1	0.2	0.1	0.2	0.2	0.1	0.1	0.1	0.1	0.1	0	0.5	0.5	0.2	0.1	0.2
vanilla_combined.226916	2.7	3.1	5.6	2.7	3.4	4.7	3	3.7	4.5	4.1	3.7	4.1	3.3	4	4	4.3	4.3	3.6	3.3	3.4	4.5	4	4	4.2	2.1	2.1
vanilla_combined.226917	0.5	0.6	0.4	0.4	0.9	0.4	0.4	0.5	0.3	0.4	0.4	0.3	0.4	0.6	0.3	0.4	0.6	0.4	0.2	0.3	0.7	0.1	0.3	0	0.2	0.1
vanilla_combined.226918	0	0	0	0	0	0	0	0	0	0	0	0	0	0	0	0	0	0	0	0	0	0	0	0	0	0
vanilla_combined.226919	0.4	3.6	6.1	3.5	4.2	24	1.6	1.1	2.8	0.5	2.5	0.3	0.9	0.2	0.4	0.1	0.7	0.3	1.9	0.3	1.6	13.4	34.8	0.9	0	0
vanilla_combined.22692	1	1	1.6	1.1	1	2.1	0.7	0.7	1.1	0.5	0.6	0.6	1	0.8	0.8	0.7	2.7	0.8	1	0.7	2.1	1.2	1.2	1.2	1.7	1.1
vanilla_combined.226920	5.9	6.6	7.6	5.9	6.8	8.9	6	5.7	6.7	8.3	8.6	9.9	7.4	15.9	9.2	15.3	11.2	15.8	8.3	13.7	12.3	8.4	9.2	8.7	4.5	5.5
vanilla_combined.226921	0.3	0.4	0.4	0.3	0.4	0.5	0.4	0.4	0.3	0.6	0.4	0.4	0.7	0.4	0.3	0.4	0.7	0.4	0.3	0.3	0.7	0.3	0.5	0.3	0.2	0.3
vanilla_combined.226922	0	0	0	0	0	0	0	0	0	0	0	0	0	0	0	0	0	0	0	0	0	0	0	0	0	0
vanilla_combined.226923	1.2	1.2	2	1.2	1	1	1.2	1.4	0.7	1.6	1.3	1.4	1.2	1.7	1.3	1.8	1.5	2.2	1.2	1.6	1.6	1.1	1.1	0.8	0.7	0.8
vanilla_combined.226924	0	0	0	0	0	0	0	0	0	0	0	0	0	0	0	0	0	0	0	0	0	0	0	0	0	0
vanilla_combined.226925	0	0	0	0	0	0	0	0	0	0	0	0	0	0	0	0	0	0	0	0	0	0	0	0	0	0
vanilla_combined.226926	0.5	0.1	0.4	0.4	0.1	0.2	0.3	0.5	0.2	0.2	0.2	0.1	0.1	0.1	0.3	0.3	0.2	0	0.1	1.1	0	0.3	0.3	0.1	0.2	0.2
vanilla_combined.226927	1.2	1.5	1.4	1.1	0.9	1.2	1.2	1.4	1	1.4	1.6	1.6	1.4	1.1	1	1.2	1.7	1	1.2	0.8	1.3	1.7	1	1.5	1.2	1.4
vanilla_combined.226928	1.4	0.4	0.6	2	0.3	0.4	1.5	0.2	0.1	0.3	1.1	0.2	0.4	0.3	1.1	0.2	0.8	0.3	1.2	0.3	0.8	1.3	0.9	1.3	5	2.6
vanilla_combined.226929	0.7	0.9	1	0.6	0.7	1	0.4	0.5	0.9	0.5	0.7	0.6	0.7	0.8	0.6	0.9	1.1	1	0.9	1	1.6	1.2	1.6	1.2	0.6	0.8
vanilla_combined.22693	0.4	0.5	1	0.4	0.5	0.4	0.4	0.7	0.2	0.9	0.2	0.6	0.7	0.8	0.3	0.7	0.8	0.4	0.1	0.6	0.2	0.3	0.5	0.1	0.6	0.6
vanilla_combined.226930	0.2	0.1	0.2	0.2	0.3	0.4	0	0	0.2	0.1	0.1	0.1	0.1	0.2	0.1	0	0.2	0	0.2	0.1	0.1	0.3	0.4	0.1	0	0.1
vanilla_combined.226931	2.2	2.9	3	2.8	2.8	2	2.5	2.2	1.6	2.3	3.2	2.4	3.1	2.8	2.5	2.3	3.5	1.6	3.4	2.4	3.7	2.5	3.2	3.4	2.8	2.4
vanilla_combined.226932	0.2	0.5	0.5	0.4	0.5	0.2	0.4	0.2	0.1	0.3	0.6	0.3	0.5	0.4	0.3	0.4	1.2	1.4	0.4	0.3	0.9	0.3	0.3	0.9	0.6	0.4
vanilla_combined.226933	0	0.1	0.1	0.1	0.1	0.1	0.1	0	0.1	0.1	0	0.1	0	0.1	0	0.1	0.1	0	0.1	0	0	0	0	0	0.1	0.3
vanilla_combined.226934	2.8	1.9	0.9	3.1	1.9	1.1	1.5	0.7	0.5	0.7	2.4	1.4	0.6	1.2	2.2	1.2	1.5	2	3.3	1	1.8	1.1	0.9	1.6	1.8	0.7
vanilla_combined.226935	4.3	5	1.6	4.7	5.7	6	4.6	5.1	8.6	2.8	2.2	4.5	2.2	1.6	1.2	3.1	0.8	0.6	0.5	1.2	0.4	3.2	5.6	0.2	0.1	0.2
vanilla_combined.226936	0.2	0.1	0.1	0.2	0.1	0.1	0.2	0.1	0	0.1	0.3	0.2	0.1	0.2	0.2	0.2	0.2	0.2	0.1	0.2	0.2	0.1	0.1	0.2	0.2	0.2
vanilla_combined.226937	0	0	0	0	0	0	0	0	0	0	0	0	0	0	0	0	0	0	0	0	0	0	0	0	0	0
vanilla_combined.226938	0.1	0.2	0.3	0.1	0.2	0.2	0.1	0.3	0.2	0.2	0.1	0.2	0.2	0.2	0.1	0.1	0.3	0.1	0	0.2	0.2	0.1	0.2	0.1	0.1	0.2
vanilla_combined.226939	2.4	1.2	1	2.3	0.8	1.3	1.8	0.5	0.7	0.2	2.1	0.3	0.8	0.4	2	0.3	0.6	0.4	1.8	0.2	0.6	2.2	1.9	2	3.1	2.4
vanilla_combined.22694	3.5	5.4	7.3	4.3	6	8.2	4.6	7	7.7	7	5.8	6.1	7.8	7.8	5.3	6.3	8.6	7.7	6	6.9	9.5	4.6	4.6	5.3	3.3	4.6
vanilla_combined.226940	0.2	0.3	0.2	0.2	0.2	0.2	0.2	0.2	0.2	0.3	0.1	0.2	0.2	0.3	0.1	0.1	0.1	0.3	0.1	0.2	0.3	0.2	0.2	0.1	0.1	0.2
vanilla_combined.226941	0.2	0.2	0.3	0.2	0.2	0.3	0.2	0.2	0.1	0.3	0.1	0.3	0.1	0.2	0	0.2	0.1	0.1	0	0.1	0	0.1	0.1	0.1	0.5	0.1
vanilla_combined.226942	0.1	0.1	0.1	0.1	0.1	0	0.1	0.1	0.1	0.1	0.1	0.2	0.1	0.1	0.1	0.1	0.1	0.1	0.1	0.1	0.1	0	0.1	0.1	0.2	0.1
vanilla_combined.226943	0	0.1	0.3	0	0.1	0	0.1	0.3	0	0.3	0	0.3	0.2	0.4	0.3	0.4	0.2	0.3	0.2	0.4	0.3	0.1	0.1	0.7	0.3	0.1
vanilla_combined.226944	0	0	0	0	0	0	0	0	0	0	0	0	0	0	0	0	0	0	0	0	0	0	0	0	0.6	0.1
vanilla_combined.226945	0.1	0.1	0.2	0.2	0.2	0.1	0.2	0.1	0	0	0.1	0.2	0	0.1	0.2	0.1	0.1	0.1	0.2	0.1	0	0.2	0.2	0.2	0.6	0.4
vanilla_combined.226946	0.1	0.1	0.3	0.2	0.2	0.4	0.1	0.2	0.1	0.2	0.4	0.1	0.1	0.3	0.1	0.2	0.2	0.3	0.1	0.2	0.4	0	0.2	0.2	0.8	0.2
vanilla_combined.226947	0.3	0.3	0.2	0.4	0.3	0.3	0.5	0.2	0.2	0.3	0.4	0.3	0.2	0.3	0.2	0.3	0.1	0.3	0.3	0.1	0.2	0.2	0.3	0.4	0.8	0.4
vanilla_combined.226948	0	0	0	0	0	0	0.1	0	0	0	0	0	0	0	0	0	0	0	0	0	0.1	0	0	0	0	0
vanilla_combined.226949	0	0	0	0	0	0	0	0	0	0.1	0	0.1	0	0	0	0	0	0	0	0	0	0	0	0	0	0
vanilla_combined.22695	1.5	1.6	3.5	1.6	1.5	1.5	1.4	1.6	1.2	1.7	1.8	1.4	1.6	1.6	1.5	1.3	1.5	1.9	1.8	1.6	1.8	1.7	1.7	1.9	1.4	1.5
vanilla_combined.226950	0	0	0	0	0	0	0	0	0	0	0	0	0	0	0	0	0	0	0	0	0	0	0	0	0	0
vanilla_combined.226951	0.2	0.1	0	0.1	0.1	0	0.1	0	0	0	0	0	0.1	0	0	0.1	0	0	0.1	0	0	0.4	0.3	0.1	1.9	0.3
vanilla_combined.226952	0	0.1	0	0	0	0	0	0.1	0.4	0	0	0.1	0.2	0	0	0	0.1	0	0	0	0	0	0	0	0	0
vanilla_combined.226953	0.3	0.4	0.1	0	0.4	0	0.1	0.1	0.5	0.5	0.1	0	0.3	0.2	0.1	0.3	0.1	0.1	0.2	0	0	0.2	0.1	0	0.2	0.3
vanilla_combined.226954	0	0.1	0	0.1	0.1	0	0.2	0.1	0.1	0	0	0.1	0.1	0.3	0.1	0	1.4	1.3	0	0.1	0.1	0	0	0.8	0.1	0.2
vanilla_combined.226955	0	0	0	0	0	0	0	0	0	0	0	0	0	0	0	0	0	0	0	0	0	0	0	0	0	0
vanilla_combined.226956	2.1	1.7	1	2.7	1.7	0.7	1.2	0.8	0.5	0.4	0.3	0.7	0.4	0.5	0.5	0.5	0.3	0.2	0.3	0.2	0.2	1.2	1.9	0.9	2.9	1.2
vanilla_combined.226957	3.2	3.4	4.8	2.5	2.9	2.8	1.8	2.4	2	2.2	1.9	1.8	1.7	2.5	1.6	2.3	2	3.4	1.6	2.2	2.3	2	2.1	2	0.6	1.2
vanilla_combined.226958	0.2	0.3	0.9	0.3	0.4	0.4	0.2	0.4	0.2	0.4	0.2	0.3	0.6	0.5	0.2	0.3	0.8	0.5	0.2	0.2	0.6	0.1	0.4	0.2	0.2	0.3
vanilla_combined.226959	0.4	0.6	0.3	0.2	0.8	0.4	0.3	0.4	0.8	1.1	0.1	0.3	0.5	0	0.1	0.7	0.4	0.2	0.1	0.2	0	0.1	0.1	0.3	0.7	0.3
vanilla_combined.22696	0.3	0.4	0.8	0.5	0.5	0.7	0.5	0.6	0.5	0.9	0.6	1	0.7	0.7	0.5	0.6	0.6	0.6	0.2	0.6	0.5	0.2	0.2	0.4	0.5	0.3
vanilla_combined.226960	0.1	0	0.1	0.1	0	0	0	0.1	0	0.1	0	0.1	0.1	0.6	0.1	0.2	0.1	0.2	0.1	0	0.1	0	0.6	0.1	0	0.1
vanilla_combined.226961	0.6	0.6	0.4	0.1	0.3	0.4	0	0	0.2	0	0	0	0.2	0.1	0	0	0	0	0	0	0	1.4	1.8	0	0	0
vanilla_combined.226962	0.1	0	0.2	0	0.1	0	0	0.2	0	0.1	0.1	0.1	0	0.1	0.1	0	0	0	0	0	0.1	0	0	0	0.1	0
vanilla_combined.226963	0	0.2	0.5	0.1	0.3	0.4	0	0.2	0.7	0.5	0.1	0.1	0.6	0.1	0.1	0.3	0.5	0.3	0.3	0.1	0.1	0.2	0.2	0.1	0.5	0.3
vanilla_combined.226964	3.5	5.4	4.9	3.3	5.2	11.5	4.2	5.1	10.4	4.8	5.8	6.7	6.5	7.1	6.5	6.4	5.8	5	6.9	6.3	7	5.2	6.9	6.4	5.7	6
vanilla_combined.226965	0	0	0	0	0	0	0	0	0	0	0	0	0	0	0	0	0	0	0	0	0	0	0	0	0	0
vanilla_combined.226966	0	0.1	0.1	0.1	0.1	0.1	0	0	0.1	0	0.1	0.1	0.1	0	0.1	0	0.1	0	0	0.1	0	0	0	0	0	0
vanilla_combined.226967	0.4	0.3	0.4	0.2	0.3	0.4	0.2	0.2	0.2	0.1	0.3	0.3	0.4	0.3	0.2	0.2	0.2	0.4	0.4	0.3	0.3	0.2	0.3	0.4	0.3	0.3
vanilla_combined.226968	10.3	11.5	12.1	11.5	13.4	11.1	13.7	11.5	9.8	10.2	16.3	13.3	9.8	13.2	18.5	13.8	12.6	12.7	18.9	13.2	16.9	10	11.5	12.2	10.2	10.3
vanilla_combined.226969	0.1	0.1	0.3	0.1	0	0	0	0.1	0.1	0.1	0	0.1	0	0	0.3	0	0.1	0	0	0	0	0.2	0.7	0.9	0.2	0.3
vanilla_combined.22697	2.7	2.8	2.5	3.8	2.9	2.6	3.4	3	2.6	3.3	4.6	3.2	2.5	3	3.4	3.2	2.9	3.7	4.1	3.9	3.2	4.6	4.3	3.9	3.4	3.7
vanilla_combined.226970	2.8	3.4	5.8	2.7	3.5	4.5	2.7	3.6	4	3.6	3.2	3.5	3.7	3.3	2.7	2.9	3.7	3.2	3.7	3.5	4.7	4.2	3.6	3.1	2	2.2
vanilla_combined.226971	0	0	0	0	0	0	0	0	0	0	0	0	0	0	0	0	0	0	0	0	0	0	0	0	0	0.1
vanilla_combined.226972	0.3	0.3	0.5	0.1	0.8	0.6	0.2	0.5	0.8	0.9	0.2	0.3	0.8	0.1	0.1	0.3	0.6	0.3	0.2	0.2	0.4	0.5	0.4	0.2	0.9	0.2
vanilla_combined.226973	0	0	0.2	0	0	0	0	0.1	0	0.1	0	0	0	0	0	0	0	0	0	0	0	0	0	0	0	0
vanilla_combined.226974	1.8	1.7	1.5	0.7	2.5	1.4	0.9	1.9	3.4	4.3	0.3	1	2.6	0.3	0.3	1.8	0.6	0.7	0.5	0.2	0.2	0.3	0.5	0.6	1.9	1.2
vanilla_combined.226975	9.2	6	0.4	10.3	6.8	4.9	11	4.8	6.2	4.7	13	6.9	4.7	5.1	14.3	6.5	4.3	2.7	9.9	5.4	4.5	7.1	5.3	18.5	18.8	16.9
vanilla_combined.226976	9.2	8.6	10.2	7.8	8	6.5	6.9	7.9	5.4	7.7	6.7	9.2	7.1	13.6	10.1	10.8	10.1	13.5	8.7	13.1	11.3	5.9	6.8	9.3	5.6	8.7
vanilla_combined.226977	0.4	0.2	0.3	0.3	0.6	0.1	0.3	0.2	0.2	0.3	0.2	0.1	0.1	0.1	0.1	0.1	0	0.3	0.3	0.1	0	1.5	0.6	0.5	4.2	0.9
vanilla_combined.226978	4	3.3	2.8	6	5.1	8.2	4	3.5	3.9	3.9	4.3	5.6	3.2	6.1	5	7	4.2	5.9	4.6	8.2	5.5	3.3	2	6.5	6.9	6.6
vanilla_combined.226979	2.9	2.3	1.3	4	2.3	2	4.3	2	1.2	1.8	6.2	4	1.8	2.7	4.7	2.2	2.3	3.7	6.6	3.9	4.4	13	11.1	4.7	11.8	6.3
vanilla_combined.22698	2.6	3	2.4	2.5	3.4	4.1	2.9	3.8	2.7	3.2	3	2.1	3.3	2.3	2.3	1.3	2.2	2.8	1.8	2.1	1.8	1.2	1.8	1.7	2.1	1.9
vanilla_combined.226980	2.2	2.8	3.3	2	2.4	2.2	1.9	2.5	1.3	2.1	2.2	2.6	2.2	2.2	2.7	2.4	2.5	2	2.6	2	3	2.1	2	2	2	1.7
vanilla_combined.226981	0.3	0.4	0.2	0.1	0.4	0.5	0.3	0.6	0.8	1.4	0.5	0.2	0.6	0.1	0.1	0.4	0.8	0.3	0.3	0.2	0.3	0.4	0.5	0.2	0.6	0.3
vanilla_combined.226982	0.1	0.2	0.1	0	0	0	0	0.2	0	0.2	0	0.2	0	0.1	0.2	0	0.1	0	0	0.2	0	0	0	0.1	0	0.1
vanilla_combined.226983	1.6	1.7	0.8	0.6	2.1	1.3	0.9	1.6	2.9	3.9	0.2	0.7	2.3	0.2	0.3	1.9	0.6	0.7	0.5	0.4	0.1	3.7	3.3	0.8	2.4	1.5
vanilla_combined.226984	5.3	6.8	3.3	4.6	6.4	11.5	3.7	5	4.7	4.5	4.9	11.5	4.5	14.4	7.3	17.8	10	22.3	11.3	31.3	19.8	5.1	7.2	6.1	5.8	8.2
vanilla_combined.226985	2.5	1.1	1.5	2.1	1.2	0.8	2.2	1.4	0.8	1.9	3	2.2	1.5	2	3.5	1.9	1.6	2.6	3.5	2.1	1.6	1.6	1.4	1.9	2.8	2.2
vanilla_combined.226986	0	0	0.2	0.1	0	0	0.2	0.2	0.1	0.2	0.1	0.3	0.2	0.1	0	0.1	0.2	0.2	0.1	0.2	0.1	0.1	0.1	0	0.2	0.2
vanilla_combined.226987	4.8	5.7	1.6	4.1	7.9	3	4.3	4	1	0.9	1.8	1.2	0.4	0.4	0.9	0.6	0.3	0.2	1.2	0.3	0.4	12.5	9.1	0.7	0.6	0.7
vanilla_combined.226988	0.1	0.1	0.1	0.2	0.1	0.1	0.2	0.5	0.2	0.5	0.3	0.7	0.7	0.3	0.4	0.4	0.3	0.3	0.2	0.5	0.4	0.1	0.1	0.1	0.4	0.1
vanilla_combined.226989	0.3	0.3	0.3	0.2	0.2	0.2	0.1	0.3	0.2	0.2	0.1	0.2	0.1	0.2	0.1	0.3	0.2	0.2	0.1	0.2	0.1	0.1	0.1	0.3	0.3	0.3
vanilla_combined.22699	1.6	0.7	0.7	2.2	1.1	0.9	2.6	1.3	0.7	1.2	3.7	2.1	1.4	1.4	3.3	1.4	1.4	1.9	3.6	1.7	1.9	1.5	1.3	2.6	3.9	3.4
vanilla_combined.226990	0.4	0.4	0.5	0.4	0.3	0.1	0.3	0.6	0.1	0.1	0.2	0.4	0.2	0.6	0.3	0.6	0.2	0.4	0.4	0.3	0.4	0.2	0.2	0.4	0.2	0.4
vanilla_combined.226991	2	1.3	1.9	1.9	1.5	1.1	2.2	1	1.1	1.1	2.5	1.2	0.7	1.4	1.9	0.9	0.9	0.9	2.3	1	1.4	3.5	2.5	2.7	2.5	2.3
vanilla_combined.226992	13.7	0.7	0.1	25.4	0.6	0.7	11.2	0.2	0.2	0.2	4.9	0.1	0.3	0.2	4.5	0.1	0.2	0.1	5.5	0.2	0.2	21.7	12.8	14.7	14.8	6.6
vanilla_combined.226993	0.4	0.5	0.5	0.3	0.3	0.1	0.4	0.6	0.3	0.5	0.2	0.6	0.5	0.5	0.4	0.4	0.5	0.3	0.3	0.3	0.3	0.1	0.3	0.4	0.1	0.3
vanilla_combined.226994	0.2	0.3	0.3	0.1	0.1	0.2	0.3	0.5	0.4	0.3	0.3	0.3	0.3	0.3	0.1	0.1	0.3	0.2	0.2	0.2	0.3	0.2	0.2	0.2	0.2	0.6
vanilla_combined.226995	1	0.2	0.7	1	0.5	0.3	0.7	0.4	0.2	0.5	0.7	0.3	0.4	0.3	0.5	0.2	0.2	0.1	0.2	0.2	0.1	0.8	0.6	1.1	2.3	1.4
vanilla_combined.226996	0.1	0.3	0.6	0.2	0.1	0.2	0.1	0.1	0.2	0.1	0.1	0.3	0.2	0.2	0.2	0.2	0.5	0.3	0.1	0.4	0.4	0.2	0.2	0.2	0.3	0.2
vanilla_combined.226997	0	0.1	0.1	0	0.1	0.1	0	0.1	0.1	0.1	0	0.2	0.3	0.2	0	0.3	0.4	0.1	0	0.3	0.2	0.1	0.2	0.2	0	0.2
vanilla_combined.226998	1	0.6	0.4	1.4	1	0.6	0.7	0.5	0.3	0.3	0.9	0.6	0.3	0.7	1.1	0.5	0.5	0.5	2.1	1.1	0.8	1	0.5	0.8	1	1
vanilla_combined.226999	0.1	0.1	0.1	0	0.1	0.2	0	0	0.1	0	0	0	0.1	0.1	0	0.1	0.1	0	0	0	0.1	0.1	0.2	0.2	0.1	0
vanilla_combined.227	565.6	485.5	295.4	445.7	349.1	159.2	676.7	479.3	202.3	523.2	649.4	630.7	430.4	817.2	732.7	677.1	679.8	521.3	557.5	400.8	546.5	130.8	158.2	533	165.9	440.5
vanilla_combined.2270	1.3	2.2	5.8	1	1.9	7.5	1.3	2.8	8.5	4.2	1.8	3.5	4.6	3.5	2.1	3.3	3.6	2.5	1.6	2.6	2.9	2.2	2	1.6	1	1.3
vanilla_combined.22700	1.3	1.9	2.3	1.1	1.9	1.9	1.5	2.5	1.4	2.5	2	2.9	1.6	2.6	1.8	2.1	2.5	3.1	1.9	2.2	3.2	1.2	1.2	1.4	1.3	1.5
vanilla_combined.227000	22.9	33.4	33	23.7	31.7	80.1	24.6	23.4	45.4	18.3	31.3	25.7	26.5	27.1	29.5	25.6	26.5	28.2	31.5	26.7	24.9	44.7	56.3	35.4	27.9	24.3
vanilla_combined.227001	0.9	1	0.4	0.8	0.8	0.7	0.4	0.4	0.2	0.2	0.4	0.4	0.1	0.3	0.5	0.4	0.3	0.4	0.6	0.4	0.4	0.2	0.4	0.5	0.4	0.5
vanilla_combined.227002	0.2	0.2	0	0	0.1	0	0.1	0.2	0	0.1	0.1	0.2	0	0.1	0.1	0.2	0.1	0.4	0	0.1	0	0.1	0.4	0.4	0.3	0.1
vanilla_combined.227003	0.3	0.4	2.1	0.7	0.8	0.6	0.1	1.2	0.8	1	0.3	1.2	0.9	1.9	0.1	1.4	1.9	1.5	0.5	1.8	0.6	0.3	0.4	0.3	0.6	0.5
vanilla_combined.227004	0.6	0.6	1.1	0.7	0.2	0.5	0.5	0.6	0.5	0.5	0.5	0.6	0.4	0.9	0.5	0.5	0.5	0.3	0.6	0.4	0.6	0.2	0.3	0.5	1.1	0.7
vanilla_combined.227005	1.2	1.6	1.7	1.3	1.1	1.1	1.4	1.2	0.7	1.4	1	1.4	1	1.4	1.4	1.6	1.1	0.8	1.2	1.2	1.3	1	1.1	1.2	0.7	1
vanilla_combined.227006	0.5	0.2	0.4	0.4	0.4	0.2	0.1	0.2	0.1	0.1	0.1	0.2	0.1	0	0.3	0.2	0.1	0.3	0.2	0.4	0.3	0.5	0.5	0.2	0.3	0.3
vanilla_combined.227007	0	0	0	0	0	0	0	0	0	0	0	0	0	0	0	0	0	0	0	0	0	0.2	0.5	0	0	0
vanilla_combined.227008	0.2	0.2	0.3	0.1	0.3	0.3	0.3	0.3	0.1	0.3	0.3	0.1	0.2	0.2	0	0.1	0.3	0.2	0.2	0.2	0.1	0.6	0.4	0.1	0.4	0.2
vanilla_combined.227009	0.1	0.1	0.4	0.1	0	0.2	0.1	0.1	0.2	0.2	0.1	0.2	0.3	0.1	0	0.1	0.1	0.3	0.1	0.2	0	0.2	0.3	0.2	0.4	0.2
vanilla_combined.22701	8.8	12.5	8.5	6.2	9.3	6	5.5	10	7.8	9.8	3.4	7.8	6.7	10	4.7	7.8	9.1	9.9	4.4	7.3	7.6	6.3	9.4	9.7	1.3	3.5
vanilla_combined.227010	0	0	0.1	0	0	0	0.1	0	0	0	0	0	0	0	0.1	0	0	0.1	0	0.1	0.1	0.1	0.1	0	0	0
vanilla_combined.227011	0.1	0.3	0.8	0.1	0.3	0.4	0.2	0.4	0.2	0.3	0.1	0.2	0.2	0.2	0.1	0.1	0	0.2	0.1	0.1	0.1	0.2	0.3	0.1	0.1	0.1
vanilla_combined.227012	0	0	0.1	0	0	0.1	0	0	0	0	0	0	0	0	0.1	0	0	0	0	0	0	0	0.4	0	0	0
vanilla_combined.227013	0.2	0.4	0.4	0.2	0.2	0.2	0.3	0.3	0.1	0.5	0.2	0.3	0.3	0.3	0.2	0.1	0.4	0.3	0.2	0.2	0.1	0.3	0.6	0.3	0.4	0.2
vanilla_combined.227014	0.2	0.1	0.1	0.3	0.1	0	0.1	0.1	0	0	0.2	0.1	0	0	0.1	0.1	0	0	0.1	0.2	0.1	0.1	0.3	0.2	0.3	0.2
vanilla_combined.227015	0	0.1	0.4	0.1	0	0.1	0	0	0.1	0.1	0	0.1	0.1	0.1	0.1	0.1	0.1	0.2	0	0.1	0.1	0.1	0.1	0.1	0	0.1
vanilla_combined.227016	0.1	0.1	0.3	0.2	0.1	0.2	0.1	0.1	0.1	0.4	0.5	0.1	0.2	0.2	0.1	0.2	0.2	0.2	0	0.2	0.2	0.1	0.1	0.1	0.1	0.2
vanilla_combined.227017	0.2	0.2	0.3	0.2	0.2	0.2	0.1	0.2	0.1	0.2	0.2	0.3	0.2	0.2	0.1	0.2	0.2	0.2	0.1	0.2	0.2	0.1	0.2	0.1	0.2	0.1
vanilla_combined.227018	0.5	0.6	1.5	0.6	0.6	0.8	0.6	0.5	0.4	0.5	0.4	0.5	0.5	0.6	0.4	0.5	0.6	0.8	0.6	0.6	0.6	0.3	0.4	0.4	0.5	0.4
vanilla_combined.227019	1.9	1.9	1.7	1.5	2.1	2.6	2	1.5	2.4	1.3	2.2	1.8	1.3	1.5	1.8	1.6	1.2	2.4	2.4	2.8	1.7	2.2	2.7	2.1	1.5	0.8
vanilla_combined.22702	0.3	0.3	0.8	0.3	0.5	0.4	0.2	0.3	0.3	0.4	0.1	0.4	0.3	0.3	0.1	0.4	0.3	0.3	0	0.4	0.3	0.1	0.2	0.1	0.2	0.2
vanilla_combined.227020	3.8	4.6	4.4	3.7	4.3	7.3	3.6	4.3	5.4	3.7	5.5	5	4.2	4.9	4.9	4.9	4.1	7.4	4.7	5.8	5.3	3	3.4	3.9	2.9	3.3
vanilla_combined.227021	1	0.3	0.3	1.7	0.2	0.6	1.4	0.1	0.3	0.3	1	0.2	0.5	0.2	1	0.2	0.2	0.1	1.5	0	0.4	2.1	2.2	1.6	1.5	0.9
vanilla_combined.227022	0.3	0.2	0.1	0.6	0.2	0.3	0.5	0.2	0.1	0.1	0.7	0	0.1	0	0.3	0	0.1	0	0.6	0	0.1	8.6	5.4	2.5	11.4	4.2
vanilla_combined.227023	0.1	0.3	0.2	0.1	0.4	0.5	0.3	0.4	0.2	0.3	0.3	0.4	0.4	0.3	0.3	0.3	0.3	0.2	0.1	0.2	0.2	0.1	0.2	0.1	0.2	0.1
vanilla_combined.227024	0.2	0.3	0.6	0.4	0.3	0.3	0.2	0.2	0.2	0.2	0.3	0.3	0.3	0.3	0.2	0.3	0.5	0.1	0.1	0.2	0.7	0.1	0.1	0.5	0.2	0.2
vanilla_combined.227025	0.2	0.4	0.4	0.2	0.3	0.3	0.2	0.2	0.2	0.2	0.3	0.3	0.3	0.1	0.1	0.3	0.7	0.3	0.1	0.1	0.8	0	0.1	0.3	0.9	0.3
vanilla_combined.227026	0.2	0.1	0.1	0.2	0.1	0.2	0.4	0.1	0.1	0.1	0.7	0.1	0.1	0.1	0.1	0.1	0	0.2	0.5	0	0	0	0.1	0.3	0	0.3
vanilla_combined.227027	6.6	12.2	11.1	7.7	13.5	17.8	6.9	9.5	13.9	10.3	13.4	15.4	11.2	11.9	12	14.8	12	12.1	12.8	16	13.7	10.1	11.4	7.8	11.8	11.4
vanilla_combined.227028	48.2	35.2	27.7	118.2	41.9	38.2	61.6	35.9	46	32.4	77.5	36	37.5	27.5	59.9	31.3	34.8	21.2	64.9	35.7	35.4	101.7	66.7	68.6	241.4	128.7
vanilla_combined.227029	0.1	0.3	0.5	0.1	0.1	0.1	0.2	0.2	0.2	0.3	0.2	0.5	0.3	0.2	0.3	0.2	0.2	0.4	0.3	0.1	0.2	0.1	0.2	0.4	0.4	0.1
vanilla_combined.22703	0.5	0.5	0.7	0.5	0.5	0.6	0.4	0.5	0.4	0.6	0.4	0.6	0.4	0.6	0.4	0.5	0.5	0.8	0.4	0.5	0.5	0.2	0.5	0.5	0.4	0.5
vanilla_combined.227030	1.8	2.5	2.5	1.7	2.5	2.6	1.7	2.7	1.8	2.7	2.7	3.2	3.1	3.4	2.5	2.8	3.6	3.1	2.6	3.2	3.8	1.6	2.3	2.3	0.9	1.4
vanilla_combined.227031	0.4	0.3	0.4	0.3	0.3	0.3	0.3	0.3	0.3	0.3	0.4	0.4	0.2	0.3	0.4	0.4	0.2	0.3	0.2	0.2	0.1	0.1	0.1	0.1	0.2	0.1
vanilla_combined.227032	0.7	0.6	0.2	0.4	0.2	0.3	0.2	0.5	0.2	0.4	0.1	0.3	0.1	0.3	0.2	0.2	0.1	0.2	0.2	0	0.2	1.1	1.6	0.3	0.2	0.3
vanilla_combined.227033	0.1	0.3	0.1	0.2	0.3	0.2	0.2	0.2	0.5	0.4	0.2	0.1	0.3	0.4	0.2	0.1	0.3	0.4	0.2	0.2	0.3	0.2	0.2	0.2	0.1	0.1
vanilla_combined.227034	0.3	0.6	0.8	0.3	0.4	0.5	0.4	0.6	0.4	0.6	0.6	0.7	0.7	0.5	0.5	0.5	0.5	0.6	0.4	0.4	0.4	0.3	0.5	0.5	0.6	0.4
vanilla_combined.227035	0.3	0.5	0.9	0.2	0.5	0.2	0.2	1.6	0.3	0.9	0.1	0.1	0.2	0.1	0.1	0.2	0.2	0.1	0.2	0.1	0.2	0.4	0.6	0.1	0	0
vanilla_combined.227036	0	0	0.1	0	0	0.2	0.1	0.2	0.3	0.1	0	0.1	0.5	0.1	0	0	0.3	0.2	0.1	0.1	0.2	0	0.1	0	0.2	0.1
vanilla_combined.227037	0	0.1	0	0	0	0	0.1	0.1	0.2	0	0	0.1	0.5	0	0	0	0	0	0	0	0	0	0	0.2	0	0
vanilla_combined.227038	0.5	0.5	0.1	0.2	0.3	0.1	0.4	0.2	0	0.1	0.3	0.4	0.3	0.3	0.3	0.1	0.2	0.1	0.1	0.2	0.1	0.2	0.1	0.4	0.1	0.2
vanilla_combined.227039	0.6	0.6	0.7	0.8	0.6	0.8	0.8	1	1.5	3	0.7	1.5	1.5	3.2	1.2	1.6	2.3	1.7	1.2	1	2	0.1	0.2	0.7	0	0.2
vanilla_combined.22704	6.5	7.1	12.8	5.9	6.5	2.1	4.8	5.9	1.9	5.3	4.9	5.1	4.2	6	4.9	5.6	4.9	5.5	5.6	5.9	4.4	4.4	4.9	4.6	2.1	3.6
vanilla_combined.227040	0.6	1.2	1.4	0.6	1.1	1.9	1	3	2	2.8	1.6	2.2	1.6	2.1	1.1	1.5	1.7	0.8	1	1	1.3	0.7	1	0.8	0.7	0.8
vanilla_combined.227041	0.2	0.2	0.4	0.3	0.3	0.2	0.2	0.4	0.1	0.3	0.2	0.2	0.1	0.4	0.4	0.4	0.3	0.5	0.4	0.4	0.4	0.1	0.2	0.1	0.1	0.1
vanilla_combined.227042	0.3	0.2	0.4	0.4	0.3	0.2	0.2	0.3	0.1	0.3	0.2	0.2	0.1	0.2	0.2	0.1	0.1	0.2	0.2	0.2	0.1	0.2	0.2	0.2	0.5	0.3
vanilla_combined.227043	0.8	1.2	0.2	1.1	1.4	1.3	1.4	1.1	1.3	1.1	1.6	2.5	1.7	2.8	2.5	3.9	2.8	1.4	1.4	2.5	2.8	0.5	0.2	0.2	0.5	0.7
vanilla_combined.227044	5.7	5.3	7.3	5.6	5.9	11.5	4.6	6.5	8.1	5.5	4.9	5.2	5.6	6.7	6.7	5.9	6.5	6.2	6.8	7	7.6	6.6	6.5	4.9	3.7	3.2
vanilla_combined.227045	0.1	0.3	0.3	0.2	0.4	0.1	0.1	0.3	0.1	0.3	0.1	0.6	0.5	0.5	0.1	0.9	0.7	0.7	0.1	1	0.5	0.2	0.2	0.1	0	0
vanilla_combined.227046	3.9	3.8	6.1	3.7	3.6	4.7	4.4	4.8	3.7	5.5	4.2	5.7	4.6	5.5	4.9	6.1	4.8	4.4	4.3	5.8	4	4.1	4.6	3.5	2.5	3.7
vanilla_combined.227047	0.8	2.1	1.8	1.2	1.5	1.3	0.8	1.1	0.6	0.8	0.2	0.8	0.3	0.8	0.9	1.3	0.3	0.8	1.1	1	0.4	1.2	0.7	1.4	0.4	0.5
vanilla_combined.227048	0.3	0.4	0.2	0.1	0.2	0.1	0.2	0.1	0.1	0.2	0.1	0.3	0.2	0.2	0.2	0.3	0.2	0.2	0	0.1	0.1	0.2	0.1	0.1	0.5	0.2
vanilla_combined.227049	0.5	0.5	1	0.9	0.4	0.4	0.5	0.4	0.2	0.6	0.3	0.8	0.3	0.5	0.2	0.5	0.6	0.5	0.1	0.3	0.3	0.3	0.4	0.5	0.9	0.9
vanilla_combined.22705	0.1	0.3	2.2	0	0.4	0.9	0.1	0.6	0.7	0.8	0.1	0.2	1.7	1	0.1	0.3	2	1.1	0.1	0.4	1.5	0.2	0.6	0.6	0.2	0.1
vanilla_combined.227050	0.3	0.3	0.3	0.2	0.3	0.4	0.5	0.4	0.2	0.5	0.5	0.4	0.4	0.4	0.4	1	0.8	0.4	0.5	0.3	0.4	0.5	0.5	0.2	0.4	0.4
vanilla_combined.227051	0.6	0.6	0.4	0.6	0.7	0.5	0.2	0.5	0.3	0.2	0.2	0.2	0.2	0.2	0.3	0.3	0.2	0.5	0.4	0.8	0.3	0	0.2	0.1	0.2	0.2
vanilla_combined.227052	0	0.1	0.1	0.1	0.1	0.1	0.1	0.1	0.1	0.1	0.1	0.2	0.2	0.1	0	0.1	0.2	0.1	0	0.1	0.1	0	0.1	0.1	0	0
vanilla_combined.227053	0.1	0.2	0.1	0.1	0	0	0	0.1	0	0.1	0.1	0.1	0	0.1	0.1	0.2	0.7	0.1	0	0.2	0.8	0	0.1	0.1	0.2	0.3
vanilla_combined.227054	0	0.1	0	0	0.1	0	0	0.1	0	0.1	0.1	0.1	0.1	0.1	0.1	0	0.1	0.1	0	0.1	0.2	0.1	0	0	0	0
vanilla_combined.227055	0.4	0.3	0.2	0.4	0.3	0.1	0.3	0.2	0.1	0.2	0.3	0.2	0.1	0.2	0.3	0.4	0.2	0.3	0.3	0.2	0.1	0.3	0.4	0.6	0.8	0.5
vanilla_combined.227056	0	0	0.9	0	0	0.3	0	0	0.3	0	0	0	0.2	0	0	0	0.1	0	0	0	0.2	0.1	0.2	0	0	0.1
vanilla_combined.227057	0.3	0.1	1	0.2	0.4	0.2	0.1	0.1	0.1	0.2	0.1	0	0.2	0.3	0.2	0.1	0.2	0.6	0	0.1	0.1	0	0.1	0.1	0.2	0.1
vanilla_combined.227058	5.3	3.5	3	7.6	3.7	3.7	7.5	3.6	2.7	2.9	8.7	4	2.7	3.3	6.1	3.4	3.1	3.2	8.2	3.9	3.8	14	9.6	5.7	8.8	5.8
vanilla_combined.227059	0	0	0.8	0	0	0	0	0	0	0	0	0	0	0	0	0	0	0	0	0	0	0	0	0	0	0
vanilla_combined.22706	8.2	9.7	11.3	7.2	7.8	7.3	7.6	9.4	6.1	9.4	6.5	9.8	8.4	11.8	7.3	9.6	12.5	11.6	6.7	9.4	12.5	7.2	7.6	9	6.1	7.6
vanilla_combined.227060	0	0.1	0.8	0.1	0	0.2	0	0.1	0.1	0.1	0	0	0	0.2	0	0	0.1	0.1	0.1	0.1	0.1	0.8	0.4	0	0	0
vanilla_combined.227061	0.2	0.1	0.3	0.4	0.1	0.1	0.1	0.2	0.1	0.2	0.1	0.2	0.2	0.3	0.2	0.2	0.2	0.3	0.2	0.1	0.1	0.1	0.1	0.2	0.3	0.1
vanilla_combined.227062	0.2	0.4	0.8	0.3	0.6	0.2	0.1	0.2	0	0.2	0.1	0.1	0.2	0.2	0	0.1	0.1	0.3	0.3	0.4	0.3	0.1	0.2	0	0.1	0.1
vanilla_combined.227063	0.1	0.1	1	0.2	0.2	0.5	0.1	0.1	0.1	0.1	0.2	0.1	0.3	0.1	0.1	0.3	0.3	0.2	0.1	0.1	0.1	0.1	0	0.1	0.3	0.3
vanilla_combined.227064	0.2	0.2	0.1	0.2	0.2	0.1	0.2	0.2	0.1	0.1	0.2	0.2	0.1	0.1	0.1	0.1	0.1	0.1	0.1	0.1	0.1	0.1	0.1	0.2	0.2	0.2
vanilla_combined.227065	0.4	0.6	0.7	0.6	0.5	0.6	0.5	0.2	0.3	0.7	0.6	0.6	0.8	0.4	0.4	0.4	0.3	0.3	0.6	0.3	0.5	0.1	0.2	0.4	0.4	0.4
vanilla_combined.227066	0.4	0.1	0.4	0.7	0.3	0.4	0.3	0.1	0.2	0.3	0.2	0.2	0.1	0.3	0.1	0.2	0.3	0.3	0	0.2	0.4	0	0.1	0.2	0.2	0.8
vanilla_combined.227067	3.4	1	0.1	3.7	0.9	0.6	3.2	0.7	0.5	0.4	2.5	0.5	0.5	0.4	2.9	0.5	0.4	0.7	3.7	0.5	0.7	8.1	4.1	4	4.6	4.4
vanilla_combined.227068	0.1	0.1	0.4	0.1	0.1	0.2	0.1	0.1	0.1	0.2	0	0.2	0.1	0	0	0.1	0.2	0	0	0	0.1	0.1	0.2	0.8	0.1	0.1
vanilla_combined.227069	0.1	0	0.1	0	0	0	0	0	0	0	0	0	0	0	0	0	0	0	0	0	0	0.1	0.1	0.1	0.8	0.2
vanilla_combined.22707	3.3	2.5	4.4	3	1.8	3	3.6	3.2	2.9	4.2	4	4.5	4.2	4.1	2.9	3.1	5.6	4.5	2.7	3.2	5	1.4	1.6	3.6	4.7	5
vanilla_combined.227070	0.1	0.2	0.1	0.1	0.1	0.2	0	0.1	0.1	0	0.1	0.2	0.1	0.2	0.1	0	0.2	0.1	0.1	0	0.2	0.2	0.1	0.3	0.9	0.6
vanilla_combined.227071	0.1	0	0	0	0	0	0.1	0	0	0	0.1	0	0	0	0	0	0	0.1	0	0	0	0.1	0.1	0.1	0.9	0.3
vanilla_combined.227072	0.3	0.1	0.1	0.4	0.1	0	0.2	0	0.1	0.1	0.2	0.1	0.1	0	0.2	0	0.1	0	0.1	0	0	0.1	0.2	0.1	0.8	0.4
vanilla_combined.227073	0.2	0.3	0.4	0.5	0.2	0.1	0.1	0.2	0.2	0.2	0.2	0.1	0.1	0.1	0.2	0.1	0.1	0.2	0.6	0.2	0.2	0.4	0.2	0.2	1.1	0.3
vanilla_combined.227074	0	0	0.1	0	0.2	0	0.1	0.1	0.1	0.1	0	0	0.1	0	0	0	0	0	0	0.1	0	0.1	0	0.1	0.7	0.2
vanilla_combined.227075	0	0	0	0	0	0	0	0	0	0	0	0	0	0	0	0	0	0	0	0	0	0	0.1	0	0.6	0.1
vanilla_combined.227076	0.1	0.2	0.1	0.2	0.1	0.2	0.1	0	0.1	0	0.1	0	0	0	0.5	0	0.1	0	1.4	0	0	0.1	0.2	0.3	2.1	1.3
vanilla_combined.227077	0	0	0	0.1	0	0	0.1	0.1	0.1	0.1	0	0.1	0.2	0.1	0	0	0	0.1	0	0	0	0.2	0.1	0.1	0.8	0.3
vanilla_combined.227078	0	0	0.1	0	0	0	0.1	0	0	0	0	0	0	0	0	0	0	0	0	0	0	0	0.1	0.1	1	0
vanilla_combined.227079	0.1	0.2	0.3	0	0.2	0.1	0.1	0.2	0.2	0.1	0	0.1	0	0.1	0.1	0.1	0	0	0	0.1	0.1	0	0.2	0.1	0.1	0.9
vanilla_combined.22708	0.3	0.3	0.4	0.3	0.2	0.1	0.4	0.4	0.1	0.2	0.2	0.3	0.1	0.2	0.1	0.2	0.2	0.2	0.1	0.2	0.1	0.3	0.3	0.2	0.1	0.2
vanilla_combined.227080	0	0	0	0	0	0	0	0	0	0	0	0	0	0	0	0	0	0	0	0	0	0	0	0	0	0
vanilla_combined.227081	0.5	0.1	0.1	0.7	0.1	0	0.2	0.1	0.1	0.1	0.4	0.1	0.1	0.2	0.3	0.2	0.1	0.1	0.3	0.2	0.2	0.5	0.6	0.3	1	0.5
vanilla_combined.227082	4.7	5.5	2.9	1.4	5.7	3.5	3.5	5.2	8.9	10.3	1	2.5	5.7	1.4	0.9	6.2	1.1	2.7	1.8	1.4	0.5	1.2	1.6	2.3	5.2	2.3
vanilla_combined.227083	2.5	1.4	0.9	0.7	1.8	1	1.2	1.3	2.2	2.9	0.4	0.6	1.9	0.4	0.4	1.5	0.6	0.9	0.6	0.6	0.4	0.9	0.7	0.8	3.3	1.4
vanilla_combined.227084	6.9	12	1.7	3.7	6.6	4.2	5	2.8	1.3	0.5	0.2	0.2	0.4	0.8	0.1	0.4	0.9	1.4	0.5	0.7	1	318.6	250.5	1	0.6	0.3
vanilla_combined.227085	4.3	4	2.3	1.2	4.7	3.2	2	3.4	7.2	8.9	0.6	1.3	6.2	0.3	0.6	4.1	1.5	1.7	1.1	0.7	0.2	0.7	1	1.4	2.7	1.8
vanilla_combined.227086	0	0	0	0	0	0	0	0	0	0	0	0	0	0	0	0	0	0	0	0	0	0	0	0	0	0
vanilla_combined.227087	1.4	1.3	0.7	0.2	1.3	0.8	0.2	0.6	0.8	1.1	0	0.3	0.5	0.1	0	0.6	0.3	0.2	0.2	0.1	0	0.1	0.1	0.3	0.4	0.6
vanilla_combined.227088	0.3	0.1	0.2	0.2	0.2	0.1	0.1	0.1	0.1	0.3	0.1	0.1	0.1	0.4	0	0.3	0.3	0.1	0.1	0.1	0.3	0.1	0	0.1	0.1	0.4
vanilla_combined.227089	0	0	0.1	0	0	0.3	0.1	0	0.1	0.2	0.1	0	0	0.1	0	0	0	0.1	0	0	0	0	0.1	0.1	0	0
vanilla_combined.22709	0.1	0.1	0.2	0.1	0.1	0.4	0.3	0.2	0.6	0.1	0.3	0.2	0.2	0.1	0.3	0.1	0.2	0.1	0.2	0.1	0.2	0.1	0.1	0.1	0.1	0.1
vanilla_combined.227090	0.4	0.3	0.2	0.1	0.4	0.1	0.2	0.3	0.3	0.4	0.1	0.2	0.3	0.1	0.2	0.3	0.1	0.2	0.1	0.1	0	0.1	0.1	0.3	0.2	0.1
vanilla_combined.227091	0.1	0	0.1	0	0.1	0.2	0.1	0.2	0.2	0.3	0	0	0.2	0.2	0	0.1	0.1	0.3	0	0	0.2	0.2	0.4	0	0	0
vanilla_combined.227092	2.4	2.1	1.5	1	2.8	2.1	1.4	2.7	5.3	5.8	0.5	0.9	3.5	0.2	0.3	2.3	0.8	0.5	0.5	0.4	0.1	0.4	0.5	0.7	1.9	1.6
vanilla_combined.227093	1.1	0.8	0.8	1	0.9	1.1	1.1	1.1	0.9	1.1	1.2	1.4	0.7	1.5	1.5	1.7	1.3	1.4	1.4	1.3	1.1	1.3	1	1.1	1.4	1.1
vanilla_combined.227094	0	0	0	0	0	0	0	0	0	0	0	0	0	0	0	0	0	0	0	0	0	0	0	0	0	0
vanilla_combined.227095	2.1	2.2	2.6	2.7	2.9	3.6	3.3	3.2	4	2.7	3	3.1	3.1	3.4	3.2	3.5	3.7	3	3.6	2.8	3.7	2.7	2.7	2.4	1.6	2
vanilla_combined.227096	0.1	0	0.1	0	0.1	0.1	0	0	0.1	0.2	0.1	0.1	0.1	0.1	0	0	0	0	0.1	0	0.1	0	0	0	0.1	0.1
vanilla_combined.227097	2.3	2.4	1.5	0.7	3.5	1.5	1.7	3	6.6	8.2	0.8	1.6	5.5	0.4	0.5	2.9	0.8	1.6	1.2	0.7	0.2	0.5	0.9	1.2	3.3	1.9
vanilla_combined.227098	1.3	0.9	0.4	0.1	1.1	0.7	0.3	0.8	1.1	1.8	0.2	0.2	1.3	0.1	0.1	0.7	0.4	0.4	0.2	0.3	0.3	0.6	0.3	0.2	0.9	0.6
vanilla_combined.227099	1.6	1.8	1.1	0.5	2.5	1.3	1.1	1.9	3.4	4.8	0.4	0.8	2.8	0.3	0.3	2.3	0.6	0.5	0.6	0.4	0.1	0.5	0.5	0.7	2	1.5
vanilla_combined.2271	11	12.9	18.6	8.6	12.4	10.9	7.7	8.4	8.3	7.6	3.9	5.5	8.1	11.2	5.7	5.8	14	8.8	4.8	4.5	9.7	22.2	18	7.1	0.5	1.1
vanilla_combined.22710	0.5	0.5	0.9	0.5	0.4	0.6	0.4	0.6	0.3	0.7	0.5	0.5	0.4	0.6	0.4	0.4	0.6	0.7	0.3	0.4	0.3	0.2	0.3	0.4	1	0.6
vanilla_combined.227100	0.4	0.5	0.7	0.5	0.4	0.5	0.3	0.4	0.4	0.5	0.3	0.5	0.6	0.3	0.3	0.3	0.4	0.3	0.3	0.4	0.4	0.3	0.4	0.4	0.3	0.3
vanilla_combined.227101	0.1	0	0.1	0	0	0.1	0	0.1	0.1	0.2	0	0	0.1	0	0	0	0	0.1	0	0	0	0	0	0	0.2	0
vanilla_combined.227102	0.1	0	0.1	0.1	0.1	0.1	0.1	0	0.1	0.1	0.1	0.1	0.1	0	0.1	0.1	0.3	0.1	0	0.1	0.2	0	0	0	0.1	0.1
vanilla_combined.227103	0.4	0.5	0.4	0.1	0.7	0.4	0.2	0.4	0.6	0.8	0.1	0.1	0.6	0	0.1	0.4	0.2	0.2	0.1	0.1	0.1	0.1	0.1	0.1	0.4	0.2
vanilla_combined.227104	0.1	0.4	0.1	0.1	0.2	0.1	0.2	0.2	0.2	0.2	0.1	0.4	0.3	0.2	0	0.2	0.2	0.2	0.1	0.2	0.2	0	0.1	0.1	0.1	0.3
vanilla_combined.227105	4.2	5.3	7.3	4.2	4.9	7.3	5.7	7.1	9.9	7	5.5	9.7	10.4	7.8	7	8	8	5.2	5.5	4.9	5.3	6.6	6.5	5.3	4.6	4.6
vanilla_combined.227106	0	0	0.1	0	0	0	0	0	0.1	0	0	0	0	0	0	0	0	0	0	0	0	0	0	0	0.1	0
vanilla_combined.227107	0.2	0.1	0.2	0.1	0.2	0.1	0.2	0.2	0.1	0.3	0.2	0.5	0.1	0.4	0.2	0.2	0.2	0.6	0.2	0.3	0.1	0.2	0.3	0.1	0.2	0.2
vanilla_combined.227108	0.3	0.5	1.2	0.4	0.5	0.4	0.3	0.5	0.2	0.4	0.2	0.4	0.3	0.7	0.3	0.4	1	1.2	0.4	0.8	0.8	0.1	0.3	0.5	0.4	0.4
vanilla_combined.227109	0.5	0.5	0.7	0.4	0.7	0.5	0.7	0.7	0.5	1.2	0.9	1.1	0.9	0.5	0.4	0.8	1	0.7	0.6	0.6	0.8	0.3	0.3	0.4	0.4	0.1
vanilla_combined.22711	5	3.2	3.7	7.6	4.3	5.2	7.2	5.5	4.9	5.7	8.3	6.5	5.6	6.7	8.2	6.3	6.5	5.9	10.5	7.6	8.3	11.1	7.6	10.4	15.6	10.1
vanilla_combined.227110	0.4	0.5	1.3	0.3	0.6	0.6	0.4	0.7	0.2	0.7	0.5	0.8	0.4	0.8	0.7	1.1	0.5	0.6	0.8	1	0.6	0.5	0.4	0.3	0.1	0.1
vanilla_combined.227111	0.3	0.8	0.3	0.3	0.6	0.2	0.3	0.2	0.1	0.2	0.2	0.2	0.2	0.2	0.2	0.2	0.2	0.1	0.1	0.1	0.3	0.3	0.2	0.2	1.6	0.5
vanilla_combined.227112	5.1	4	4.1	5.9	3.7	2.8	7.6	5	3.3	3.9	7.1	4	3.4	3.7	5.8	3.7	3.6	3.3	6.3	3.8	4.4	5.7	5	5.7	5.5	4.5
vanilla_combined.227113	1.2	1.4	2	1.3	1.8	1.7	1.4	2	1.4	2	1.9	1.9	2	1.8	1.6	2.1	1.7	1.3	1.5	1.8	1.8	2.2	2.4	1.3	1	1
vanilla_combined.227114	0	0.7	0.5	0	0.6	0	0.1	0.9	0.3	0.5	0	0.8	0	0.3	0.1	0.6	0.1	0	0	0.6	0.2	0	0	0	0	0
vanilla_combined.227115	53.5	36.5	35.7	80.2	38.9	36.3	53.5	26	26.8	19.8	74.8	22.4	24.6	27.5	67.9	24.5	23.8	23.5	65.2	27.7	22.5	83.6	53.7	58.6	119.3	89.7
vanilla_combined.227116	3.4	4	4.4	4.6	4.4	4.6	4.2	3.9	3.4	6.7	5.2	6.7	6.6	7.6	5.4	8.4	6.9	6.8	6.8	8.5	8.5	4.8	4.4	4.4	4.2	3
vanilla_combined.227117	0.3	0.5	0.6	0.2	1	1.7	0.3	0.5	0.7	0.8	0.3	0.4	0.7	0.6	0.2	0.6	0.3	0.3	0.2	0.3	0.5	0.2	0.2	0.4	0.1	0
vanilla_combined.227118	6.6	7.4	9.8	7.1	7.1	6	7	7.5	5.4	5.8	5.7	6.7	4.8	6.6	7	7.3	5.7	8.7	7.3	7.3	6.8	7.1	6.9	6.2	3.4	5.9
vanilla_combined.227119	8.5	13.6	15.4	9.1	12.6	12.4	8.2	10.3	10.7	7.3	8.9	8.6	7.2	8.4	8.6	7.9	4.8	7.4	12.9	11.8	9.2	15.9	18.4	7.9	7.3	5.1
vanilla_combined.22712	0.8	0.3	0.3	1.1	0.2	0.2	1.1	0.4	0.1	0.3	0.6	0.4	0.2	0.2	0.6	0.2	0.3	0.2	0.3	0.2	0.2	0.4	0.5	0.7	1.3	0.7
vanilla_combined.227120	2.7	3.4	2.7	2.3	3.5	7.8	3.7	3.9	7.7	3.8	4.9	4.1	4.8	4.1	4.2	3.2	3.8	4.1	5.1	3.6	4.4	4.6	5.1	4.1	3.4	3.2
vanilla_combined.227121	0	0.2	0.6	0	0.1	0.5	0	0.1	0.4	0.3	0	0	0.2	0.1	0	0	0.2	0.1	0	0	0.5	0.3	0	0	0.1	0
vanilla_combined.227122	0	0.1	0.5	0	0.1	0.3	0.1	0.2	0.5	0.1	0	0	0.6	0.2	0	0.1	0.4	0.2	0	0.1	0.5	0	0.4	0	0	0
vanilla_combined.227123	1.2	0.7	2.7	1	0.8	1.6	1	1.1	1	3.2	1.5	2.8	2.3	2.5	1.8	3.1	2.7	2.5	0.8	2.6	1.9	0.4	0.4	0.3	0.4	0.2
vanilla_combined.227124	5.6	1.7	0.5	5.8	1.1	0.3	3.2	1.2	0.3	0.9	2.1	0.3	0.3	0.9	2.1	0.6	0.5	0.4	1.4	0.7	0.7	2.9	1.9	2	0.5	0.7
vanilla_combined.227125	16.3	19.1	25.1	18.1	20.9	40.1	18.5	27.6	38	20.6	25.1	24.6	23.4	24.9	24.3	22.4	22.3	24	26.3	25	29.6	31.7	32.3	20.6	21	13.7
vanilla_combined.227126	1.3	1.1	1	2	1.8	5.3	4.4	7.4	7.1	6.6	9.1	10.1	7.2	2.8	3.3	3.2	5.9	4.7	10	5.1	7.9	4	2.7	10.2	2.1	2.2
vanilla_combined.227127	0	0.3	0.1	0	0	0.1	0	0	0	0	0.1	0	0	0	0	0	0	0	0	0	0	0.3	0.6	0	0	0
vanilla_combined.227128	0.2	0.2	0.1	0.1	0.1	0.1	0.1	0	0.1	0	0.1	0.1	0.1	0.1	0.1	0.1	0.2	0.1	0.1	0	0.1	0.1	0.1	0.3	0	0
vanilla_combined.227129	0.1	0.2	0.2	0.2	0.1	0.1	0.2	0.1	0.2	0.2	0.3	0.2	0.2	0.2	0.2	0.2	0.2	0.2	0.2	0.1	0.1	0.2	0.2	0.3	0.3	0.3
vanilla_combined.22713	10.9	18.9	22	11.9	24.9	7.7	9.8	49.2	8.4	11.9	7.6	15.9	3.5	7.4	9.6	16.7	4.2	6.8	9.7	15.6	4.1	13.9	9.4	5.8	2.8	4
vanilla_combined.227130	0.3	0.3	0.6	0.4	0.3	0.2	0.2	0.5	0.2	0.5	0.4	0.5	0.3	0.3	0.3	0.2	0.4	0.2	0.3	0.7	0.1	0.2	0.4	0.2	0.2	0.2
vanilla_combined.227131	0.2	0.3	0.3	0.2	0.2	0.2	0.4	0.5	0.2	0.6	0.2	0.6	0.5	0.3	0.1	0.3	0.4	0.2	0.1	0.2	0.3	0.1	0.2	0.1	0.4	0.1
vanilla_combined.227132	0	0.1	0	0	0	0.1	0	0.1	0	0	0	0.1	0	0	0	0	0	0	0	0	0.1	0.2	0.8	0	0	0
vanilla_combined.227133	0.2	0.3	0.6	0.2	0.3	0.3	0.3	0.4	0.1	0.2	0.4	0.1	0.2	0.2	0.2	0.2	0.3	0.4	0.5	0.2	0	0.2	0.4	0.1	0.3	0.2
vanilla_combined.227134	0.1	0.2	0.2	0.1	0.2	0.2	0.1	0.2	0.1	0.1	0.1	0.1	0.1	0.1	0.2	0.2	0.1	0.2	0.2	0.2	0.1	0.1	0.1	0.1	0.1	0.1
vanilla_combined.227135	0.2	0.2	0.4	0.2	0.3	0.4	0.3	0.2	0.2	0.3	0.1	0.2	0.2	0.4	0.1	0.3	0.1	0.5	0.2	0.2	0.2	0.3	0.3	0.2	0.1	0.3
vanilla_combined.227136	0.3	0.4	0.4	0.1	0.3	0.2	0.2	0.2	0.1	0.3	0.1	0.3	0.1	0.3	0.2	0.5	0.2	0.2	0.1	0.1	0.1	0.7	2.1	0.3	0.3	0.1
vanilla_combined.227137	0.2	0.5	0.5	0.2	0.1	0.3	0.1	0.3	0.2	0.1	0.2	0.5	0.3	0.2	0.1	0.2	0.1	0.3	0.1	0.2	0.2	0.2	0.3	0.5	0.2	0.3
vanilla_combined.227138	0	0	0.1	0.1	0.1	0	0.1	0.3	0.2	0.2	0.1	0.2	0.2	0.1	0.1	0.1	0.1	0	0.1	0	0.1	0.1	0.1	0.1	0.2	0.1
vanilla_combined.227139	0.1	0.2	0.1	0.1	0.2	0.1	0.3	0.4	0.3	0.7	0.3	0.5	0.5	0.3	0.2	0.3	0.2	0.3	0.1	0.1	0.3	0.2	0.2	0.1	0.4	0.1
vanilla_combined.22714	5	3.8	6.7	4.5	3.4	3.1	5.5	4	2.4	4.1	5.6	4.6	4.6	5.3	5.9	4.6	6.1	4.7	6.4	4.7	6.1	4.4	5.1	5.6	3.5	6.3
vanilla_combined.227140	0	0.2	0	0.1	0.1	0.3	0.2	0.2	0.2	0.5	0.2	0.2	0.2	0.1	0.1	0.2	0.1	0.3	0.3	0.1	0	0.1	0	0.1	0.3	0.2
vanilla_combined.227141	0.3	0.3	0.4	0.2	0.2	0.1	0.2	0.2	0.1	0.2	0.1	0.2	0.1	0.2	0.2	0.3	0.1	0.2	0.1	0.2	0.1	0.3	0.1	0.2	0.3	0.2
vanilla_combined.227142	1.7	2.6	3.4	2	2.6	1.2	1.3	1.9	0.7	1.4	2.3	1.8	1.7	1.7	2.1	1.6	2	2.4	2.8	2.4	3.3	1.9	2	1.3	1.1	1.1
vanilla_combined.227143	0	0.2	0.1	0.1	0.1	0.1	0.1	0.2	0.2	0.2	0.5	0.3	0.1	0.2	0.3	0.3	0.1	0.3	0.2	0	0.2	0.1	0	0.2	0	0.2
vanilla_combined.227144	0.4	0.6	0.7	0.5	0.5	0.7	0.6	0.8	0.7	0.9	0.6	1	1.1	0.8	0.5	0.8	0.8	1.1	0.8	0.7	0.9	0.5	0.5	0.5	0.4	0.6
vanilla_combined.227145	0.1	38.4	3.1	0.4	75.5	24.8	1.1	123	51.3	39.3	0.1	0.1	0.4	0.9	0	0	0	0.1	0	0	0	0	0.1	0	0	0
vanilla_combined.227146	2.8	3.2	2.7	2.7	4.2	3.1	5	5.9	5.5	6	5.3	7.5	5.6	6.3	6.4	4.7	6.6	3.8	4	4.6	5	3.1	3.4	4	3.3	2.9
vanilla_combined.227147	0.3	0.1	0.1	0.4	0	0.1	0.3	0.2	0.2	0.4	0.2	0.3	0.4	0.1	0.2	0.2	0.1	0.1	0	0	0.3	0.3	0.1	0	0.5	0.2
vanilla_combined.227148	1.6	1.9	1.3	2.7	2	0.9	1.4	1.8	0.7	1.4	0.9	0.9	0.8	1.6	1.1	1.6	1.2	0.8	1.7	0.6	1.5	0.9	0.7	1.3	1.1	1.1
vanilla_combined.227149	1.2	1.5	1	0.9	1.1	1.9	0.9	0.8	1	0.6	0.6	1	0.8	0.6	1.1	0.4	0.8	0.4	0.9	0.6	0.6	1	0.8	0.8	0.5	0.5
vanilla_combined.22715	4.1	5.8	6.5	4.6	6.4	10.5	5.1	6.3	10.3	6.6	6	7.7	8.6	7	5.3	7	7.9	5.8	5.4	5.9	8.5	5.7	6.7	4.7	2.8	2.9
vanilla_combined.227150	0.1	0.3	0.4	0.3	0.1	0.3	0.3	0.3	0.2	0.7	0.3	0.3	0.5	0.4	0.2	0.3	0.3	0.3	0.3	0.3	0.3	0.3	0.3	0.2	0.4	0.2
vanilla_combined.227151	0.1	0	0.1	0.1	0.1	0	0.2	0.2	0.1	0.1	0.1	0.3	0.6	0	0	0	0.2	0	0	0.1	0.1	0	0.1	0	0.2	0.2
vanilla_combined.227152	0.1	0.1	0.1	0.1	0.2	0	0.2	0.1	0.1	0.4	0.2	0.3	0.2	0.6	0.2	0.3	0.2	0.1	0.1	0.2	0.1	0	0.2	0.1	0.2	0.1
vanilla_combined.227153	0.2	0.2	1.5	0.1	0.1	0.1	0.1	0.1	0.1	0.1	0	0.1	0.1	0.1	0.1	0.1	0.1	0.1	0.1	0.1	0.1	0.1	0.1	0.1	0	0.1
vanilla_combined.227154	5	6.3	10.9	6.1	6	7.6	4.8	5.2	6.2	4.1	4.3	5.8	6.4	5.6	5.4	6.2	6.1	5.1	6.8	6.7	6.3	8.8	8.9	8	4.1	4.6
vanilla_combined.227155	0.1	0.2	0	0	0.1	0	0	0.1	0	0.1	0.1	0.3	0	0.1	0.5	0.4	0	0.2	0.4	1	0	0	0	0	0	0.1
vanilla_combined.227156	14	21.9	23.2	14.6	20.2	22.2	15	19.6	16.9	16.5	17.8	17.7	16.5	20.4	18.9	18.2	21.9	20	18.7	19.3	26.3	15.4	16	20.5	11	14.8
vanilla_combined.227157	0.3	0.2	0.1	0.4	0.1	0.2	0.4	0.3	0.2	0.2	0.2	0.3	0.1	0.4	0.6	0.3	0.2	0.1	0.9	0.3	0.3	0.3	0.1	0.3	0.7	0.5
vanilla_combined.227158	0.2	0.3	0.2	0.1	0.4	0.6	0.3	0.2	0.1	0.3	0.2	0.4	0.3	0.2	0.2	0.3	0.6	0.4	0.7	0.6	0.5	0.1	0.1	0.4	0.4	0.3
vanilla_combined.227159	1.6	2.2	1.7	1.8	2.1	0.5	2.4	1.6	0.6	0.5	1.2	0.5	0.2	0.2	1	0.3	0.1	0.3	1.3	0.3	0.1	1.9	1.6	0.5	0	0.1
vanilla_combined.22716	1.6	2.5	2.2	1.7	2.2	2.3	1.5	1.8	1.5	1.9	2.4	2.1	1.9	2.4	2.2	1.9	2.4	2.4	2.4	1.9	2.8	1.7	2.4	2.4	2	2.2
vanilla_combined.227160	0.2	0.3	0.3	0.2	0.3	0.6	0.3	0.4	0.5	0.4	0.5	0.5	0.6	0.5	0.4	0.5	0.6	0.3	0.4	0.4	0.5	0.3	0.5	0.4	0.3	0.3
vanilla_combined.227161	0.2	0.2	0.2	0.2	0.2	0.2	0.2	0.2	0.1	0.2	0.2	0.3	0.2	0.3	0.1	0.3	0.2	0.2	0.2	0.2	0.2	0.1	0.1	0.2	0.2	0.2
vanilla_combined.227162	0.4	0.5	1.2	0.5	0.5	0.5	0.3	0.6	0.5	0.9	0.2	0.5	0.7	0.9	0.3	0.6	1.1	0.7	0.3	0.8	0.6	0.4	0.3	0.3	0.6	0.5
vanilla_combined.227163	0.5	0.5	1.1	0.4	0.5	0.4	0.2	0.4	0.4	0.4	0.5	0.6	0.6	0.4	0.3	0.3	0.5	0.5	0.3	0.3	0.5	0.4	0.7	0.3	0.4	0.3
vanilla_combined.227164	0.4	0.4	0.4	0.2	0.4	0.7	0.2	0	0.4	0.1	0.2	0.1	0.3	0.2	0.1	0.1	0.3	0.3	0	0.1	0.1	0.2	0.4	0.3	0.5	0.3
vanilla_combined.227165	0.4	0.3	0.5	0.3	0.3	0.2	0.1	0.2	0.1	0.1	0.2	0.2	0.1	0.2	0.1	0.2	0.1	0.1	0.1	0.2	0.1	0.1	0.2	0.1	0.1	0.3
vanilla_combined.227166	0.2	0.1	3	0	0.1	0.1	0.1	0.2	0.2	0.1	0.1	0.1	0.2	0.1	0.1	0.1	0.1	0.2	0.1	0.1	0	0.1	0.1	0.1	0.1	0
vanilla_combined.227167	0.5	0.5	0.7	0.4	0.4	0.7	0.5	0.6	0.5	0.8	0.7	0.7	0.7	0.7	0.5	0.6	0.6	0.4	0.8	0.4	0.7	0.6	0.5	0.8	0.4	0.3
vanilla_combined.227168	0.2	0.3	1.3	0.3	0.6	0.3	0	0.2	0.1	0.2	0.1	0	0.1	0.2	0.1	0	0.1	0.5	0.1	0.2	0.3	0.1	0.2	0.1	0	0
vanilla_combined.227169	0.1	0.6	2.1	0.1	0.5	0.3	0.1	0.4	0.3	0.2	0.2	0.1	0.2	0.2	0.1	0.1	0.2	0.1	0.1	0.1	0.2	0.5	0.8	0.1	0.1	0.1
vanilla_combined.22717	7.4	7	6.6	8.5	7	7.6	6.6	5.8	4.1	3.7	4.7	4	3	4.2	4.6	4.3	3.9	4.5	5.2	4.7	4.5	6	7.7	4.7	2.7	3.2
vanilla_combined.227170	0	0	0	0	0	0	0.1	0	0	0	0	0	0	0	0	0	0	0	0	0	0	0	0	0.9	0	0
vanilla_combined.227171	3.1	5.2	3.6	3.7	5.9	6.3	4	6	5.8	5.5	4.4	4.9	5.4	5	3.8	4.2	4.6	4.3	4.7	4	6	2.3	3	4.2	3.2	3.6
vanilla_combined.227172	0.4	0.7	0.7	0.2	0.4	0.3	0.2	0.5	0.4	0.3	0.2	0.2	0.6	0.2	0.2	0.1	0.9	0.2	0.1	0	0.5	0.2	0.6	0.2	0.3	0.1
vanilla_combined.227173	1.3	1.3	1.2	1.6	1.3	1.2	1.9	1.3	1.5	1.8	1.8	1.4	1.3	2.1	1.4	2	1.8	1.6	2.4	2.1	2	1.9	1.5	2	2.4	1.9
vanilla_combined.227174	0.4	0.4	0.6	0.5	0.3	0.5	0.3	0.2	0.4	0.4	0.4	0.3	0.3	0.5	0.5	0.3	0.6	0.5	0.7	0.3	0.4	0.4	0.3	0.2	0.4	0.4
vanilla_combined.227175	0.3	0.1	0.4	0.3	0.4	0.1	0.2	0.2	0.1	0.3	0.1	0.4	0.1	0.1	0.1	0.1	0.1	0.1	0	0.1	0	0.1	0.1	0.1	0.6	0.2
vanilla_combined.227176	0	0.2	0.4	0.1	0	0.1	0.1	0.1	0.1	0.2	0.1	0.2	0	0.2	0.2	0.2	0.1	0.1	0.1	0.1	0	0.1	0.2	0.1	0.6	0.1
vanilla_combined.227177	0.3	0.6	0.3	0.4	0.6	0.5	1	0.8	0.4	0.8	0.7	0.8	0.6	0.7	0.7	0.9	0.4	0.7	0.6	0.4	0.2	1	0.5	0.9	0.3	0.9
vanilla_combined.227178	11.3	13.6	16.2	11	12.1	18.1	11.5	13	10.3	14.7	13.7	17.9	11	21.5	17.5	22.7	16.1	19.9	14.9	25.2	16.4	12.8	11.8	11.3	8.2	9.8
vanilla_combined.227179	2.5	2.4	1.7	0.8	3.1	2	2	3	5	7.2	0.6	1.3	4.1	0.4	0.4	2.9	1.2	1.9	0.9	0.8	0.3	0.6	0.9	1.2	3.5	2
vanilla_combined.22718	0.2	0.1	0.3	0.2	0.2	0.2	0.2	0.2	0.1	0.2	0.2	0.2	0.3	0.2	0.2	0.2	0.3	0.3	0.2	0.2	0.3	0.1	0.1	0.3	0.2	0.2
vanilla_combined.227180	0.1	0	0	0	0.1	0	0	0.1	0.1	0.2	0	0	0.1	0.1	0	0	0.2	0	0	0	0	0	0	0	0.1	0
vanilla_combined.227181	0	0	0.1	0	0	0.1	0.1	0.1	0.1	0.1	0.1	0	0	0	0	0	0	0	0	0	0	0.1	0.8	0	0	0
vanilla_combined.227182	0.1	0.1	0.1	0.1	0.1	0	0.2	0.1	0	0	0.1	0.1	0	0.1	0.1	0.1	0	0.1	0.2	0.1	0	0.2	0.2	0.2	0.1	0
vanilla_combined.227183	0.1	0.2	0.2	0.1	0.1	0.1	0.2	0.2	0.1	0.2	0.2	0.2	0.3	0.2	0.2	0.1	0.2	0.2	0.1	0.1	0.2	0.1	0.2	0.2	0.1	0.2
vanilla_combined.227184	0.1	0.2	0.2	0.1	0.2	0.1	0.1	0	0	0.1	0.1	0	0	0.2	0	0	0.1	0.1	0	0.1	0.1	0.1	0.1	0.1	0.1	0
vanilla_combined.227185	0.4	0.8	0.4	0.7	0.5	0.7	0.4	0.6	0.6	0.4	0.5	0.9	0.4	0.6	0.5	0.7	0.6	0.6	1.5	1.3	0.6	0.3	0.6	0.9	0.7	0.6
vanilla_combined.227186	0.3	0.1	0.2	0.1	0.1	0.1	0.2	0.3	0.1	0.2	0.3	0.2	0.3	0.2	0.2	0.2	0.3	0	0.1	0.2	0.1	0.3	0.7	0.5	0.2	0.5
vanilla_combined.227187	0	0	0.2	0	0	0	0	0	0	0	0	0	0	0	0	0	0.1	0.1	0	0	0.1	0	0.1	0.1	0.1	0
vanilla_combined.227188	0.1	0.4	0.3	0.2	0.4	0.1	0.2	0.3	0.2	0.3	0.3	0.3	0.4	0.2	0.2	0.2	0.2	0.2	0.1	0.3	0.4	0.2	0.2	0.1	0.1	0.2
vanilla_combined.227189	6	2.8	0.8	5.2	1.7	0.6	3.4	1	0.5	0.4	0.9	0.3	0.1	0.1	0.7	0	0.1	0	0.6	0	0	0.7	0.8	0.4	0	0.2
vanilla_combined.22719	0.4	0.4	0.7	0.4	0.3	0.5	0.5	0.4	0.4	0.5	0.4	0.8	0.5	0.5	0.4	0.6	0.3	0.3	0.3	0.4	0.2	0.2	0.4	0.2	0.5	0.3
vanilla_combined.227190	0	0	0.1	0	0	0	0	0	0	0	0	0	0	0.1	0	0	0	0	0	0	0	0	0	0	0	0
vanilla_combined.227191	0.5	0.6	0.4	0.5	0.5	0.2	0.3	0.3	0.4	0.2	0.2	0.2	0.2	0.2	0.2	0.2	0.2	0.2	0.2	0.2	0.1	0.3	0.5	0.9	1.3	0.9
vanilla_combined.227192	0	0	0.2	0	0	0	0	0	0.1	0.3	0	0.1	0.3	0.3	0	0	0.4	0.5	0	0.1	0.2	0.1	0	0.1	0.5	0.2
vanilla_combined.227193	20.3	4	4.8	10.8	3.6	13.9	10.7	1.9	10.2	5.8	10.6	2.1	5.5	6.1	11.4	2.2	5.5	3.2	6.9	1.6	6.9	4.5	3.7	8.8	4.6	15.8
vanilla_combined.227194	1	1.2	1.8	0.9	1.1	0.9	1.3	1.4	1	1.7	1.4	1.8	1.6	1.6	1.1	1.4	1.9	1.8	1.4	2	1.7	1	1.3	0.9	1	0.8
vanilla_combined.227195	0.1	0	0.2	0	0.1	0.2	0.2	0	0.1	0.3	0.2	0.2	0.2	0.3	0.2	0.3	0.3	0.2	0.1	0.2	0.3	0.1	0.1	0.1	0	0.1
vanilla_combined.227196	0.1	0.3	0.7	0.1	0.1	0.5	0.1	0.2	0.3	0.8	0.2	0.2	0.5	0.3	0.1	0.1	0.2	0.3	0.2	0.4	0.1	0.1	0.3	0.1	0	0.2
vanilla_combined.227197	1	0.3	0.2	0.3	0.4	0.1	0.2	0.2	0.3	0.3	0.1	0.1	0.3	0	0	0.1	0	0.1	0.2	0	0	0.7	0.3	0.3	1.5	0.4
vanilla_combined.227198	0.9	1	0.9	0.2	1.2	0.5	0.4	0.5	1.3	1.8	0.1	0.4	1	0.1	0.2	0.7	0.2	0.4	0.3	0.1	0	0.2	0.2	0.3	0.8	0.5
vanilla_combined.227199	0.5	0.3	0.2	0.2	0.2	0.1	0.5	0.2	0.2	0.2	0.4	0.6	0.2	0.1	0.2	0.1	0.2	0.6	0.1	0.3	0.2	0.1	0.3	0.4	0.3	0.2
vanilla_combined.2272	1.7	5	1.5	0.7	4.6	0.5	0.9	2.9	0.6	2.2	0.5	2.1	1.4	1.3	0.3	1.8	1	0.7	0.2	1.1	0.6	3.7	4.9	0.6	3.7	1.3
vanilla_combined.22720	0.1	0.9	6.9	0.1	1	3.4	0.1	0.9	4	20.9	0.1	3.4	16.3	41	0.8	2.7	40	82.2	2.8	3.7	71.2	0.1	0.2	0.2	0.3	0.2
vanilla_combined.227200	0.1	0.3	0.5	0.1	0.2	0.3	0.3	0.2	0.1	0.3	0.2	0.3	0.2	0.3	0.1	0.2	0.2	0.1	0.1	0.2	0.2	0.3	0.5	0.1	0.2	0.2
vanilla_combined.227201	0.9	0.8	0.8	0.4	1.5	1	0.6	0.9	1.5	2.3	0.2	0.5	1.2	0.2	0.2	1.1	0.5	0.3	0.2	0.2	0.1	0.2	0.4	0.2	1	0.8
vanilla_combined.227202	0.2	0	0.5	0.1	0.5	0.2	0	0.2	0.1	0.2	0.1	0.4	0	0.2	0.1	0.2	0.2	0.4	0	0.2	0	0.1	0.2	0.1	0.1	0.1
vanilla_combined.227203	0.1	0.1	0.3	0.2	0.3	0.2	0.1	0.3	0.1	0.2	0.1	0.1	0.2	0.1	0.1	0.1	0.2	0.5	0.2	0.3	0.2	0	0	0.1	0.1	0.1
vanilla_combined.227204	0.1	0.1	0	0	0.1	0	0.2	0.1	0	0.1	0.1	0	0	0.1	0	0	0.1	0.1	0	0	0.1	0.1	0	0	0.4	0.1
vanilla_combined.227205	0	0	0	0	0.1	0	0	0	0	0	0	0	0	0	0	0	0	0.1	0	0.1	0	0	0	0	0	0
vanilla_combined.227206	0.2	0.1	0.3	0.2	0	0.1	0.2	0.1	0.2	0.1	0.1	0.2	0.1	0.3	0	0.1	0	0	0.1	0.1	0.1	0	0.1	0.1	0.2	0
vanilla_combined.227207	2	2.3	2.5	2	2.2	0.3	1.8	2.3	1	2.4	2.1	2.8	2.5	2.6	2	2.3	2.3	2.1	1.9	2.4	1.6	1.1	1.5	2.3	0.9	2
vanilla_combined.227208	0.2	0.1	0.2	0.4	0.4	0.3	0.1	0.3	0.2	0.1	0.1	0.2	0.2	0.1	0.2	0.1	0.1	0	0.2	0.3	0	0.1	0.1	0.4	0.5	0.6
vanilla_combined.227209	1.6	2	1.1	0.7	2.3	1.2	0.8	1.7	1.8	2	0.5	1	1.3	0.4	0.4	1.3	0.5	0.9	0.6	0.8	0.3	0.4	0.8	0.8	0.9	0.6
vanilla_combined.22721	32.5	51.2	59.6	22.9	59.8	177	28.3	60.2	72.2	117.8	34.9	177.4	97.4	222.6	83.6	287.7	120.5	225.3	90.1	318.9	154.4	21.8	20.7	16.9	3.1	5.2
vanilla_combined.227210	22.3	19.4	25.4	23.6	19.1	15.7	24.6	24.9	14.3	17.9	20.4	20.8	14.4	23.3	29.1	21.3	20.4	24.1	24.6	24	22.6	24.6	27.3	24.3	17.9	21.1
vanilla_combined.227211	0.7	0.7	1.9	0.9	0.6	0.3	0.5	0.7	0.2	0.4	0.5	0.4	0.4	0.4	0.6	0.6	0.4	0.5	0.2	0.7	0.1	0.7	0.7	0.4	0.2	0.5
vanilla_combined.227212	0	0	0.1	0	0	0	0.1	0	0.1	0.1	0.1	0	0.2	0.1	0.1	0.1	0.2	0.1	0	0	0.1	0.1	0	0.1	0	0.1
vanilla_combined.227213	0.7	0.2	0.2	0.4	0.3	0.1	0.3	0.1	0.1	0.3	0.2	0.1	0.2	0	0.1	0.1	0.1	0.1	0.4	0.1	0	1.5	0.7	0.6	7.4	1.5
vanilla_combined.227214	1.6	0.8	0.5	1.9	1	0.3	1	0.6	0.8	1	0.5	0.4	0.7	0.2	0.5	0.6	0.6	0.4	0.5	0.3	0.5	0.3	0.4	0.9	3.2	1.6
vanilla_combined.227215	51.4	39.6	3.2	70.8	59.2	8.3	112.4	63.3	14.4	50.2	152.5	87.8	9.2	47.7	136.3	76	12.7	55.6	135.8	104.7	13.6	8.7	29.1	12.8	13.1	90.1
vanilla_combined.227216	2.6	2.6	1.8	3.3	2.3	1.8	2	1.4	1.2	1.2	2.1	1.5	1.4	1.2	1.9	1	1.6	1.6	2.2	1.5	1.5	3.3	3	2.5	4.1	1.8
vanilla_combined.227217	0.2	0.4	0	0	0.2	0.5	0.3	0.2	0.2	0.2	0.4	0.2	0.1	0.2	0.3	0.3	0.3	0.3	0.3	0.1	0.7	0.2	0.4	0.1	0.2	0.2
vanilla_combined.227218	0.1	0.1	0.3	0.1	0.2	0.1	0.2	0.2	0	0.2	0.1	0.2	0.2	0.3	0.2	0.2	0.1	0.3	0.2	0.2	0.2	0.1	0.1	0.2	0.1	0.2
vanilla_combined.227219	0	0.3	0.1	0.1	0	0.9	0	0.1	9.7	0	0.5	0.1	6.2	0	0.2	0	0.6	0.1	0.1	0	0.2	2	4.3	0.3	0.3	0.3
vanilla_combined.22722	0.7	1	0.7	0.5	0.8	0.5	0.4	0.5	0.4	0.4	0.3	0.5	0.4	0.6	0.5	0.7	0.5	0.6	0.5	0.8	0.5	0.2	0.3	0.6	0.4	0.5
vanilla_combined.227220	0.7	0.6	0.7	0.9	0.9	1.4	0.6	0.7	1	0.4	1.4	0.9	0.6	0.5	0.8	0.9	0.7	0.8	1.2	0.7	1.5	2.1	1.4	1	1.5	0.9
vanilla_combined.227221	0.1	0.1	0	0	0.1	0.1	0.1	0.1	0.1	0.1	0.1	0.1	0.1	0.1	0	0.1	0.1	0	0	0	0.1	0.2	0.2	0	0.1	0
vanilla_combined.227222	0	0	0	0.1	0	0.2	0.1	0.1	0.4	0	0	0.1	0	0	0	0	0	0	0.1	0	0	0.1	0.2	0	0	0
vanilla_combined.227223	0.2	0.3	0.4	0.2	0.2	0.4	0.3	0.4	0.3	0.4	0.2	0.4	0.3	0.4	0.1	0.4	0.5	0.3	0.3	0.3	0.4	0.1	0.1	0.2	0.1	0.1
vanilla_combined.227224	0.1	0.2	0.2	0.3	0.3	0.2	0.2	0.2	0.3	0.3	0.2	0.3	0.3	0.2	0	0.3	0.5	0.3	0.2	0.1	0.6	0	0.1	0.1	0.4	0.2
vanilla_combined.227225	0.2	0.1	0.2	0.2	0.1	0.2	0.1	0.1	0.1	0.2	0.1	0.2	0.3	0.2	0.2	0.1	0.2	0.2	0.3	0.1	0.1	0.1	0.2	0.4	0.7	0.5
vanilla_combined.227226	3.1	1.8	1.9	5.5	1.8	3.1	3.5	1.8	1.9	1.8	3	1.8	1.7	1.8	2.3	1.3	1.6	2	3.9	1.2	2.3	4.7	4.2	2.7	7.2	5.1
vanilla_combined.227227	4.4	5.6	7.6	4.4	5.7	6.7	6.5	7.6	8.6	7.9	8	8.1	4.7	6.5	6.9	6.8	5.2	5.4	6.5	5	6.5	9	8.9	6.7	4.5	4.4
vanilla_combined.227228	0.1	0.2	0	0.2	0.2	0.2	0.2	0.3	0.2	0.2	0.3	0.2	0.2	0.3	0.3	0.2	0.3	0	0.1	0.1	0.2	0.5	0.7	0.7	0.6	0.8
vanilla_combined.227229	0	0	0.1	0	0	0	0	0	0	0	0	0	0.2	0	0	0	0	0	0	0.1	0	0.2	0.9	0	0	0
vanilla_combined.22723	1.2	1.2	1.5	0.9	1.4	1.3	0.7	0.8	0.7	0.7	0.5	0.8	0.5	0.8	0.6	0.7	0.7	1.2	0.7	1.2	1	0.7	1	0.5	0.3	0.4
vanilla_combined.227230	1.1	1.3	1.3	0.8	1.7	6.4	1.3	2.7	5	2.1	1.4	1.8	2	2.2	1.8	2.9	2.2	2.5	2.9	3.4	3.8	0.8	1	1.7	0.9	0.9
vanilla_combined.227231	0	0	0	0	0	0	0	0	0	0	0	0	0	0	0	0	0	0	0	0	0	0	0.6	0	0	0
vanilla_combined.227232	0.1	0.1	0.4	0.1	0	0.3	0	0.1	0	0.2	0.1	0	0.3	0.3	0.2	0.3	0.2	0	0	0.4	0	0.1	0.4	0.1	0	0
vanilla_combined.227233	0.2	0.3	0.7	0.2	0.4	0.3	0.1	0.2	0.1	0.5	0.2	0.4	0.2	0.2	0.2	0.3	0.3	0.5	0.1	0.2	0.1	0.1	0.3	0.1	0.2	0.2
vanilla_combined.227234	0.1	0	0	0.2	0	0.2	0.1	0	0.1	0.2	0.1	0	0.3	0	0	0	0.3	0.1	0.1	0	0.3	0.4	0.4	0.7	1	0.7
vanilla_combined.227235	0.6	0.5	1.6	0.4	0.7	0.5	0.4	0.6	0.5	1	0.3	0.4	0.7	0.8	0.3	0.4	0.9	1.3	0.3	0.8	1.3	0.6	0.9	0.7	0.2	0.3
vanilla_combined.227236	0.1	0.2	0	0.1	0.1	0	0	0.4	0.1	0	0.1	0.1	0.7	0.1	0.1	0.2	0.2	0	0	0.2	0	0.2	1.2	0.2	0.5	0.1
vanilla_combined.227237	0.3	0.1	0.1	0.3	0.1	0.1	0.2	0.3	0.3	0.6	0.4	0.4	0.4	0.2	0.3	0.5	0.3	0.3	0.1	0.2	0.1	0.1	0.2	0.1	0.4	0.2
vanilla_combined.227238	0.4	0.3	0.4	0.5	0.5	0.4	0.3	0.4	0.2	0.2	0.2	0.2	0.2	0.2	0.2	0.1	0.1	0.1	0.3	0.3	0.1	0.2	0.6	0.2	0.2	0.1
vanilla_combined.227239	2.2	4.4	2.9	2.7	5	9.3	2.6	3.1	4.6	3.9	3.7	3.5	4.7	6.4	5.6	4.8	7.7	7.9	7.2	4.8	14.7	2.7	2.9	3.2	1.1	2.6
vanilla_combined.22724	3.7	5.2	1.3	3.5	4.6	0.6	2.1	2.2	0.6	1.4	1.8	1.6	1	1.3	1.4	1.3	1	1	1.5	1.1	0.9	1.1	1.9	2	0.7	2.4
vanilla_combined.227240	3.7	5.4	5.3	3.8	4.4	5	3.6	4.3	3.6	3.6	4.2	4.8	4.8	6.4	6.1	5.6	6.9	6.5	6.9	6.6	6.4	2.9	4.1	6.3	2.7	4.5
vanilla_combined.227241	0.1	0.1	0.1	0.1	0.1	0.2	0.2	0.2	0.1	0.1	0.2	0.2	0.1	0.2	0.1	0.1	0.1	0.1	0.2	0.1	0.2	0.2	0.2	0.1	0.1	0.1
vanilla_combined.227242	0.6	0.6	0.8	0.5	0.5	0.5	0.7	0.9	0.6	0.9	0.6	0.9	1	0.9	0.6	0.4	0.8	0.5	0.4	0.5	0.5	0.4	0.5	0.7	0.7	0.9
vanilla_combined.227243	0.3	0.2	0.4	0.3	0.2	0.2	0.2	0.2	0.1	0.2	0.2	0.2	0.2	0.3	0.2	0.3	0.2	0.3	0.1	0.3	0.1	0.2	0.2	0.1	0.3	0.3
vanilla_combined.227244	0.3	0.4	0.5	0.2	0.3	0.3	0.2	0.2	0.2	0.3	0.1	0.3	0.2	0.3	0.1	0.3	0.3	0.4	0.1	0.4	0.3	0.1	0.2	0.3	0.4	0.4
vanilla_combined.227245	0	0.1	0.1	0	0.1	0.2	0.2	0.3	0.2	0.5	0.2	0.6	0.6	0.2	0.1	0.2	0.2	0.4	0	0.2	0.1	0	0.1	0.1	0.2	0
vanilla_combined.227246	0.2	0.3	0.5	0.3	0.3	0.2	0	0.2	0.2	0.1	0.2	0.6	0.2	0.2	0.2	0.1	0.1	0.1	0.2	0.4	0.2	0	0.1	0.1	0.1	0.1
vanilla_combined.227247	0.4	0.5	0.6	0.4	0.4	0.2	0.4	0.3	0.3	0.4	0.3	0.5	0.4	0.4	0.1	0.2	0.3	0.1	0.2	0.4	0.3	0.3	0.5	0.2	0.3	0.3
vanilla_combined.227248	0	0.1	0	0	0.2	0.1	0.1	0.2	0.1	0.2	0.3	0.5	0.2	0.1	0.1	0.3	0.3	0.1	0	0.1	0	0.1	0	0	0	0
vanilla_combined.227249	0.3	0.2	0.2	0.4	0.6	0.4	0.3	0.6	0.2	0.4	0.1	0.5	0.1	0.2	0.1	0.4	0	0	0	0	0	0.4	0.2	0	0	0
vanilla_combined.22725	6.9	8.4	11.4	8.4	10.9	4.5	7.6	10.5	3	10	9.1	10	7.1	9.9	8.5	9.9	8.1	9.9	8.9	11.2	7.5	8.5	6.8	8.1	5	7.5
vanilla_combined.227250	0.1	0.2	0.2	0.4	0.2	0.3	0.1	0.3	0.1	0.2	0.3	0.5	0.3	0.1	0.2	0.2	0.2	0.1	0.1	0.5	0.2	0	0.2	0.3	0.3	0.3
vanilla_combined.227251	0.2	0.3	0.2	0.1	0.2	0.2	0.1	0.2	0.1	0.2	0.2	0.2	0.1	0.2	0.1	0.3	0.3	0.2	0.1	0.4	0.3	0	0.1	0.1	0.1	0.1
vanilla_combined.227252	0.1	0.1	0.2	0	0.2	0.1	0.1	0.2	0.4	0.4	0.3	0.2	0.3	0.3	0.3	0.2	0.3	0.6	0.4	0.4	0.2	0.7	0.2	0.2	0.1	0.1
vanilla_combined.227253	0.1	0.3	0.6	0.2	0.3	0.1	0.2	0.2	0.2	0.4	0.1	0.3	0.4	0.3	0.1	0.2	0.2	0.3	0.2	0.1	0.2	0.2	0.2	0.1	0.1	0.3
vanilla_combined.227254	0.2	0.2	0.5	0.2	0.2	0.2	0.1	0.2	0.1	0.2	0.1	0.1	0.1	0.1	0.1	0.2	0.1	0.1	0.2	0.2	0.2	0	0	0.3	0.1	0.1
vanilla_combined.227255	0.3	0.6	0.5	0.3	0.5	0.4	0.3	0.5	0.3	0.5	0.4	0.4	0.5	0.3	0.4	0.4	0.3	0.5	0.4	0.3	0.3	0.1	0.2	0.1	0.3	0.3
vanilla_combined.227256	0.3	0.2	1	0.5	0.4	0.5	0.1	0.3	0.2	0.4	0.1	0.5	0.2	0.7	0.3	0.2	0.8	2	0.5	0.8	0.9	0.5	0.3	0.9	0.1	0.3
vanilla_combined.227257	3.8	6.3	8.3	4.3	5.7	5.2	3.9	6.6	4.5	12	3.9	8.3	8.8	22.5	6.8	9	16.3	27.8	6.1	14.4	12.7	3.4	4.1	6.3	9.4	5.4
vanilla_combined.227258	0.4	0.5	0.7	0.5	0.4	0.7	0.9	0.7	0.9	1.4	1.5	2.1	1.1	1.6	3	2.1	1.2	0.6	0.7	1.1	0.7	0.4	0.7	0.5	0.6	0.9
vanilla_combined.227259	4.1	4.5	153	3.8	2.5	2.3	3.3	3.1	1.5	1.3	2.1	1.1	0.9	1.1	2.3	1	1	0.9	2.6	1.3	2	1.4	0.8	6.5	2.1	2.2
vanilla_combined.22726	1.8	1.9	1.9	1.2	1.4	1.4	0.9	1.1	0.9	1.4	0.9	1.1	1.5	2.3	0.9	1.5	2.9	2.3	0.9	2.1	3.5	0.9	0.8	1.3	1.8	1.4
vanilla_combined.227260	0.2	0.1	0.3	0.2	0.3	0.4	0.2	0.3	0.3	0.2	0.3	0.4	0.5	0.4	0.3	0.3	0.4	0.3	0.1	0.5	0.2	0.5	0.2	0.2	0.2	0.1
vanilla_combined.227261	1.5	1.8	2.2	1.3	1.9	1.1	1	1.2	0.6	1.2	1.1	1.3	0.8	1.3	0.9	1	1.3	1.9	0.8	1.1	1.1	0.3	1	0.9	0.5	0.7
vanilla_combined.227262	18.5	30.1	31.5	18.2	28.7	28.4	28.3	33.4	27.5	28.8	30.6	35.5	30.6	31.7	32.4	33.4	28.3	27.1	38.8	32.9	29	33.7	49.4	32.3	20	22.7
vanilla_combined.227263	0.7	0.7	1.7	0.4	0.5	0.4	0.3	0.5	0.1	0.2	0.2	0.2	0.4	0.8	0.4	0.6	0.4	0.4	0.4	0.6	0.9	0.5	0.4	0.6	0.1	0.2
vanilla_combined.227264	0.6	0.6	0.6	1	0.9	0.4	0.8	0.9	0.5	0.8	0.6	1	0.3	0.5	0.6	0.6	0.4	0.4	0.4	0.7	0.5	0.3	0.6	0.2	0.7	0.3
vanilla_combined.227265	0.3	0.1	0.2	0.1	0	0.2	0.2	0.2	0.2	0.2	0.1	0.1	0.2	0.2	0.1	0	0.2	0.3	0.2	0.3	0.3	0.2	0.1	0.2	0.5	0.1
vanilla_combined.227266	0.5	0.4	0.6	0.2	0.2	0.4	0.1	0.2	0.2	0.4	0.2	0.4	0.3	0.1	0	0.2	0.2	0.2	0.2	0.2	0.4	0.2	0.2	0.3	0.4	0.5
vanilla_combined.227267	0.2	0.3	0.4	0.3	0.4	0.3	0.5	0.5	0.2	0.2	0.5	0.3	0.4	0.3	0.4	0.2	0.4	0.3	0.3	0.4	0.4	0.1	0.2	0.3	0.9	0.7
vanilla_combined.227268	0	0	1	0	0	0	0	0	0	0	0	0	0	0	0	0	0	0	0	0	0	0	0	0	0	0
vanilla_combined.227269	0.2	0.2	0.5	0.2	0.2	0.3	0.3	0.3	0.2	0.2	0.2	0.2	0.3	0.2	0.1	0.2	0.2	0.3	0.1	0.2	0.3	0.2	0.2	0.2	0.2	0.2
vanilla_combined.22727	0.2	0.5	0.1	0.3	0.4	0.3	0.2	0.3	0.4	0.1	0.2	0.1	0.5	0	0.2	0	0.2	0	0.1	0	0.1	1.6	1.2	0.2	0.6	0.4
vanilla_combined.227270	0.2	0.3	1	0.2	0.2	0.2	0	0.2	0.3	0.1	0.1	0	0.4	0.1	0	0	0.1	0	0	0.1	0.1	0	0.2	0.1	0.2	0.1
vanilla_combined.227271	0.7	0.5	5.9	0.7	0.4	0.8	0.7	0.5	0.5	0.4	0.4	0.4	1.4	0.6	0.4	0.7	1.8	1.3	1	1	2.1	0.7	0.7	7.3	1.7	1.1
vanilla_combined.227272	0.2	0.4	0.2	0.3	0.3	0.2	0.2	0.3	0.4	0.3	0.1	0.4	0.2	0.2	0.1	0.2	0	0.1	0.1	0.2	0	0.3	0.2	0.1	0	0
vanilla_combined.227273	1.1	0.5	0.7	1.3	0.2	0.1	0.9	0.2	0.1	0.6	1.6	0.5	0.1	0.5	1.4	0.3	0.3	0.9	1.6	0.3	0.3	1.4	1	1	1.1	0.7
vanilla_combined.227274	19.6	20.2	13.7	16.3	17	13	29	21.9	14.7	16.5	20.1	20.1	14.8	21.3	18.9	16.6	16.6	17.6	18.3	15.8	16.9	9.5	9.8	16.6	8.6	13.7
vanilla_combined.227275	0.2	0.3	1.3	0.2	0.5	0.4	0.2	0.6	0.3	0.5	0.1	1.3	0.3	0.8	0.2	1.4	0.5	0.4	0.1	1	0.4	0	0.2	0.1	0	0
vanilla_combined.227276	0.2	0.3	0.8	0.2	0.2	0.2	0.2	0.2	0.1	0.1	0.1	0.1	0	0	0.1	0	0	0.1	0.2	0	0	0.3	0.3	0.3	0	0.1
vanilla_combined.227277	0.8	1.2	2.1	0.4	1.5	1	0.6	0.9	0.6	0.8	0.4	0.4	0.6	0.6	0.6	0.5	0.7	0.6	0.7	0.6	0.4	1.4	1.2	0.3	0.5	0.4
vanilla_combined.227278	0.1	0.1	0.2	0.2	0.1	0.1	0	0.1	0.1	0.2	0.1	0.1	0.2	0.2	0.1	0.1	0.2	0.1	0	0	0	0.3	0.1	0.3	0.4	0.2
vanilla_combined.227279	0	0	0	0	0	0	0	0	0	0	0	0	0	0	0	0	0	0	0	0	0	0	0	0	0.9	0.1
vanilla_combined.22728	0.6	0.6	0.7	0.6	0.6	0.4	1	0.9	0.5	1.1	0.8	1.3	0.9	1.1	0.8	0.7	1.3	1.1	0.4	1	1.1	0.3	0.4	0.6	1	0.8
vanilla_combined.227280	0	0	0	0	0	0	0	0	0	0	0	0	0	0	0	0	0	0	0	0	0	0	0	0	0.8	0.1
vanilla_combined.227281	0.1	0.1	0.1	0.1	0.1	0.1	0	0	0.1	0	0	0.1	0.1	0	0	0	0.1	0	0	0	0.2	0	0	0.2	1	0.2
vanilla_combined.227282	0.1	0.2	0.2	0.2	0.1	0.2	0.2	0.1	0.2	0.3	0.2	0.2	0.2	0.2	0.1	0.1	0.2	0.1	0.1	0.1	0	0.5	0.1	0.1	0.6	0.1
vanilla_combined.227283	0.1	0	0.1	0.2	0.1	0	0.4	0.3	0	0.1	0.4	0.2	0.1	0.2	0.2	0.1	0.1	0.5	0.3	0.2	0	0.3	0.2	0.1	0.5	0.2
vanilla_combined.227284	0.8	0.6	0.9	0.5	0.7	0.4	0.3	1.3	0.4	1.7	0.3	0.1	0.6	0.8	0.3	0.1	1.4	1.4	0.4	0.1	1.4	1.2	0.9	1	0.3	0.2
vanilla_combined.227285	10.2	5.5	5.8	10.1	4.3	1	5.8	2.6	1.5	2	5.6	4	1.3	3	6.8	3.6	2.1	2.9	6.5	3.8	2.7	2.8	1.7	6.5	8.3	9.3
vanilla_combined.227286	0.1	0.2	0.1	0.1	0.1	0.1	0.1	0.3	0.1	0.1	0.1	0.2	0.4	0.1	0	0	0.2	0	0	0	0	0.1	0	0	0	0.1
vanilla_combined.227287	0.2	0.3	0.5	0.3	0.3	0.5	0.4	0.5	0.4	0.2	0.4	0.3	0.4	0.3	0.3	0.5	0.4	0.1	0.4	0.4	0.5	0.5	0.8	0.2	0.3	0.4
vanilla_combined.227288	0	0	0	0	0	0	0	0	0	0	0	0	0	0	0	0	0	0	0	0	0	0	0	0	0	0
vanilla_combined.227289	1.1	1	0.5	2	1.7	1.5	1.3	1.1	1.5	0.8	2.1	0.6	1.6	0.5	1.1	0.5	0.7	0.5	1.6	0.8	0.7	0.9	0.9	1.6	4.3	1.2
vanilla_combined.22729	2.4	8	0.8	3.6	9.4	1.9	6.1	13.6	2.6	3.9	5	18.6	1	3.3	4.1	11.9	0.6	1.6	4	7.1	0.5	7.8	5	3.1	8.5	6.8
vanilla_combined.227290	0.2	0	0	0.8	0	0.1	0.4	0	0	0	0.3	0	0	0	0.1	0	0	0.1	0.1	0	0	0.5	0.3	0.4	0.7	0.2
vanilla_combined.227291	0.5	0.7	0.4	0.4	0.6	0.5	0.6	0.5	0.5	0.9	0.6	0.7	1.1	1.1	0.6	0.7	1.1	0.8	0.5	0.3	0.9	0.1	0.2	0.5	0.4	0.3
vanilla_combined.227292	0	0	0	0	0	0.2	0	0	0	0	0.1	0	0.1	0.1	0.1	0	0	0.2	0	0.1	0	0.1	0.1	0.1	0.1	0
vanilla_combined.227293	0.1	0.1	0.2	0.1	0.2	0.4	0.1	0.1	0.2	0.3	0.1	0.1	0.4	0	0	0.1	0.3	0.1	0	0	0.1	0.2	0.1	0.1	0.2	0.2
vanilla_combined.227294	0	0	0	0	0	0	0	0	0	0	0	0	0	0.1	0	0	0	0.1	0	0	0	0	0	0	0	0
vanilla_combined.227295	0.7	1	0.7	0.8	1	0.5	0.3	0.3	0.6	0.2	0.3	0.7	0.5	0.4	0.5	0.3	0.4	0.2	0.3	0.3	0.3	0.6	0.5	0.2	0.2	0.1
vanilla_combined.227296	7.9	11	13.5	9.1	9.6	12.3	11.6	11.6	9.9	12.6	12.9	12	12.5	11.8	10.5	9.6	12.2	10.6	11	10.8	12.9	10.9	8.7	10.4	11.4	9.6
vanilla_combined.227297	0.4	0.5	0.7	0.3	0.4	0.6	0.4	0.3	0.4	0.4	0.5	0.4	0.4	0.4	0.4	0.3	0.4	0.5	0.6	0.4	0.4	0.4	0.5	0.3	0.3	0.3
vanilla_combined.227298	0.4	0.4	0.9	0.5	0.4	0.3	0.2	0.3	0.3	0.4	0.2	0.4	0.3	0.3	0.1	0.2	0.6	0.4	0.6	0.5	0.5	0.1	0.2	0.1	0.1	0.3
vanilla_combined.227299	4.2	1.6	1.2	1.1	2.3	1.4	2.1	2.1	3.8	5.2	0.5	0.9	2.9	0.3	0.4	1.9	0.6	0.7	0.8	0.4	0.2	1.7	1.1	1.5	6.5	2.6
vanilla_combined.2273	0.6	0.7	1.2	0.6	0.6	0.6	0.5	0.6	0.5	0.6	0.4	0.6	0.6	0.6	0.4	0.5	0.7	0.7	0.4	0.7	0.6	0.3	0.4	0.4	0.4	0.4
vanilla_combined.22730	2.5	3.6	4.9	2.3	3.2	3.3	3.2	3.5	3.9	3	2.8	2.5	3	3.4	2.8	2.8	4.3	3	2.6	2.5	4.4	1.4	1.9	3	1.6	2.6
vanilla_combined.227300	0.2	0.1	0.2	0.1	0.1	0.6	0	0.1	0.3	0.2	0.3	0.3	0.2	0.2	0.4	0.4	0.4	0.5	0.3	0.3	0.5	0.1	0.3	0.3	0.5	0
vanilla_combined.227301	0	0	0.1	0.1	0.1	0	0	0.1	0	0.1	0	0	0	0	0	0.1	0.1	0	0	0	0	0	0.1	0	0.1	0
vanilla_combined.227302	0.1	0.1	0.1	0.2	0.1	0	0.1	0.2	0.1	0.1	0.1	0.1	0.2	0.1	0	0.1	0.1	0.1	0.1	0	0	0.3	0.2	0.1	0.5	0.5
vanilla_combined.227303	3.7	3.4	1.5	0.8	4.4	2.1	1.6	3	3.7	5.4	0.3	0.8	3.1	0.2	0.2	2.8	0.9	0.7	0.8	0.4	0	0.6	0.7	1.1	2.3	1.3
vanilla_combined.227304	0.7	0.7	0.5	0.3	1	0.8	0.5	0.7	1.5	2	0.4	0.7	1.4	0.2	0.2	1.1	0.6	0.9	0.7	0.6	0.4	0.1	0.5	0.6	1.2	0.9
vanilla_combined.227305	3.2	2.6	2.1	0.9	3.8	1.9	1.9	2.7	5.1	6.7	0.5	1.2	4.3	0.8	0.3	3.4	0.8	0.8	0.8	0.7	0.3	1	0.9	1.4	4	1.9
vanilla_combined.227306	0	0	0	0	0	0	0	0	0	0	0	0	0	0	0	0	0	0	0	0	0	0	0	0	0	0
vanilla_combined.227307	0.4	0.4	0.2	0.4	0.3	0.4	0.4	0.2	0.2	0.2	0.5	0.3	0.1	0.2	0.5	0.4	0.2	0.9	0.6	0.3	0.3	0.4	0.4	0.5	0.5	0.4
vanilla_combined.227308	7.4	10.5	13.8	6.6	9.4	9.5	6.7	8.2	6.7	7.3	6.6	6.9	9.2	9.7	6.5	7.4	11.7	8.1	5.3	6.3	12.8	6.5	10.6	11.7	6.4	7.6
vanilla_combined.227309	3.8	4.2	2.6	4.2	6.4	2.8	3.3	3.5	2.2	3.3	3.9	3.8	2.5	3.1	3.4	3.1	3.1	2.3	4	4.3	4.8	2.2	2.4	3	2.8	2.4
vanilla_combined.22731	46.4	49.1	60.4	57.6	51.4	32.5	61.8	47.1	25.9	41.4	71.4	44.4	33.2	44.4	57.2	38	43.8	45.9	65.5	42.2	52	65.1	59.3	62	66	54.4
vanilla_combined.227310	0.2	0.3	0.3	0.2	0.2	0.1	0.3	0.1	0.1	0.3	0.1	0.2	0.3	0.2	0.2	0.3	0.2	0.7	0.1	0.2	0.3	0.2	0.1	0.4	0.6	0.2
vanilla_combined.227311	9.2	11.5	17.4	11.8	12.5	11	9	11.6	5.2	8.5	8.7	8.9	8.3	11.6	10.1	10.7	11.9	16.8	15	15.7	19.2	12.8	11.1	12.4	10	9.1
vanilla_combined.227312	0.1	0	0	0.1	0	0.1	0	0.2	0.2	0	0	0.2	0	0.1	0	0.1	0.1	0	0	0	0	0.2	0.2	0.1	0.1	0.1
vanilla_combined.227313	0	0	0.1	0.2	0	0	0.3	0	0.2	0.3	0.6	0.1	0.3	0	0.2	0	0	0.1	0.2	0.2	0.1	0	0	0	0.3	0.1
vanilla_combined.227314	5.3	6.4	6.3	5	5.9	4.4	5.2	5.7	3.8	6.2	5.4	4.7	4.9	7.1	5.3	5.2	6.6	6.2	4.4	5.8	7	3.4	4	4.8	3.8	4.6
vanilla_combined.227315	0.3	0.5	0.3	0.2	0.5	0.7	0.2	0.4	0.2	0.3	0.7	0.3	1.2	0.4	0.3	0.4	2.1	0.2	0.4	0.4	2	0.5	0.4	0.3	0.4	0.1
vanilla_combined.227316	0.5	0.6	0.5	0.1	1	0.5	0.3	0.5	0.9	1.2	0.1	0.2	0.8	0.1	0.1	0.5	0.3	0.1	0.1	0.2	0	0.2	0.1	0.1	0.5	0.6
vanilla_combined.227317	0.2	0.1	0.2	0.1	0.3	0.3	0.2	0.4	0.4	0.3	0.4	0.5	0.2	0.3	0.3	0.4	0.3	0.6	0.3	0.3	0.8	0.4	0.2	0.3	0.2	0.2
vanilla_combined.227318	0.2	0.2	0.3	0.2	0.5	0.2	0.2	0.3	0.4	0.5	0.1	0.2	0.3	0.2	0.1	0.3	0.2	0.3	0.2	0.2	0.1	0.4	0.3	0.2	2.3	0.5
vanilla_combined.227319	1.3	1.4	0.8	0.3	1.6	0.9	0.6	1.2	2	2.9	0.2	0.6	1.8	0.1	0.1	1	0.3	0.4	0.2	0.4	0.1	0.3	0.3	0.4	1.2	0.9
vanilla_combined.22732	28.1	17.7	20.7	20.1	14.2	12.7	14.6	10	6.5	3.7	4.1	2.7	3.4	2.5	4.2	2	2.6	2.3	3.3	1.4	2.6	16.5	13.1	7.5	1.3	1.3
vanilla_combined.227320	0.8	1.6	1.1	0.8	1.3	1.9	0.9	1.3	1.3	1.2	1.1	0.8	1.3	1.3	1.1	1	1.7	0.7	1.1	0.8	2	0.9	1.5	0.9	0.6	0.5
vanilla_combined.227321	1.1	0.9	0.6	0.6	1.4	0.9	1	1.1	1.7	2.4	1.9	1.7	1.6	0.6	1.3	1.5	1.5	0.6	1.4	1.2	0.9	1	0.9	0.7	2.7	1.1
vanilla_combined.227322	1.8	3.2	2.8	1.7	2.7	2.2	1.7	3	1.5	2	2.4	2.2	1.8	2	2.8	1.8	1.6	2.3	2.6	2.7	2.1	2.1	1.9	1.7	1.2	1
vanilla_combined.227323	121.6	136.1	94.3	129.5	135.6	21	119.6	106.2	15.3	111.4	165.1	135.9	74.3	146.3	157.1	144.1	107.9	178.3	184.5	185.1	166.5	62.1	63.4	115.5	100.9	110.4
vanilla_combined.227324	0	0.1	0.1	0.1	0	0.2	0	0.1	0.2	0	0	0.1	0	0	0.1	0	0.1	0.2	0	0	0.2	0	0.1	0.2	0.1	0.1
vanilla_combined.227325	0.1	0.1	0.2	0.1	0.2	0.6	0.2	0.4	0.6	0.9	0.4	0.4	0.4	0.3	0.2	0.3	0.3	0.3	0.2	0.4	0.4	0.2	0.2	0.1	0.3	0.2
vanilla_combined.227326	6.3	5.3	3.2	1.7	7.6	4.4	2.6	4.9	8.7	12.8	1	1.7	9.2	0.4	0.4	4.9	1.7	1.3	1.6	0.8	0.4	0.8	1.4	1.7	3.5	2.1
vanilla_combined.227327	0.3	0.4	0.3	0	0.1	0.3	0.3	0.1	0	0.1	0.1	0.2	0.1	0.1	0.1	0.2	0.3	0	0.2	0.1	0.1	0.2	0.1	0.1	0.1	0
vanilla_combined.227328	0.1	0	0.1	0.1	0.1	0.1	0	0	0.1	0.1	0	0	0	0	0	0.1	0.1	0.1	0	0	0.1	0	0	0.1	0.3	0.1
vanilla_combined.227329	0.2	0.2	0.7	0.3	0.4	0.4	0.3	0.2	0.2	0.2	0	0.4	0.2	0.3	0.3	0.7	0.2	0.5	0.2	0.2	0	0.5	0.2	0.1	0.1	0.2
vanilla_combined.22733	2.9	2.6	1.9	2.6	2.3	2.6	2.3	2	1.2	1.9	2.1	1.8	3.5	1.4	1.8	1.2	4.8	1	1.8	1.1	3.9	2.6	2.2	3.4	3.6	5.1
vanilla_combined.227330	0.2	0.2	0.2	0	0.1	0	0.1	0.2	0.3	0.3	0	0.3	0.3	0.3	0.2	0.1	0.3	0.1	0.3	0.1	0.2	0	0.1	0.3	0.3	0.2
vanilla_combined.227331	1.7	1.7	1	0.3	2.3	1.1	0.8	1.7	2.4	3	0.3	0.6	1.7	0.3	0.3	1.5	0.6	0.8	0.4	0.4	0.1	0.4	0.4	0.9	1.9	1.2
vanilla_combined.227332	2	2.3	2.8	1.3	2.3	1.8	1.5	1.6	1.5	1.2	1.6	1.4	3.1	1.2	1.3	1.6	2.4	1.2	0.9	0.8	1.7	1.5	1.7	2.5	1.4	2.1
vanilla_combined.227333	0.3	0.2	0.2	0.5	0.2	0.1	0.3	0.1	0.1	0	0.3	0.1	0.1	0	0.1	0.1	0	0	0.1	0.1	0	0.3	0.1	0.1	0.5	0.3
vanilla_combined.227334	2.4	3.3	4.1	2.3	6.6	1.7	2.3	4.9	1.1	2.5	2.8	2.2	2.6	5	5.6	6.3	6.1	20.7	8.4	14	11.9	20	15.6	8.4	39.2	12.2
vanilla_combined.227335	1.3	1.3	1.4	1.2	1.1	0.2	1.3	1.7	0.6	1.5	1.2	1.8	1.7	1.5	1.2	1.3	1.5	1	1.3	1.2	0.9	0.6	0.9	1.4	0.5	1.3
vanilla_combined.227336	0	0	0	0	0.1	0.1	0.1	0	0.1	0.1	0	0.1	0	0.7	0.8	0.8	0.3	0	0	0	0	0	0.1	0	0.1	0.1
vanilla_combined.227337	7.7	8.5	11.1	8.4	8.3	5.4	10.2	12.8	6.1	13.8	7.8	14.2	8.6	14.3	9.4	12.9	10.9	11.9	8.6	13.6	9.2	5	6.2	7.8	4.8	7.6
vanilla_combined.227338	18.4	12.8	0.5	22.4	15.4	0.4	12.1	4.4	0.4	1.2	5.5	0.8	0.2	0.6	4.3	0.5	0.1	0.2	2.2	0.2	0.1	0.7	1.5	0.9	2.7	7.3
vanilla_combined.227339	0.3	0.4	0.7	0.2	0.3	0.3	0.2	0.3	0.2	0.5	0.2	0.6	0.3	0.5	0.3	0.4	0.4	0.5	0.1	0.4	0.3	0.1	0.1	0.2	0.2	0.3
vanilla_combined.22734	0.9	1.5	0.7	0.5	0.4	0.1	0.5	0.3	0.1	0.1	0.2	0.2	0.1	0.1	0.2	0.1	0	0	0.2	0.1	0	0.1	0.3	0.2	0	0.1
vanilla_combined.227340	0	0	0	0	0	0.1	0	0	0.1	0.1	0	0.1	0.1	0	0	0.3	0	0	0	0.1	0	0	0	0	0	0
vanilla_combined.227341	0	0.1	1	0.1	0.1	0.1	0	0.1	0	0.1	0	0	0.1	0.1	0	0.1	0	0.1	0	0.2	0.3	0	0.1	0.2	0.1	0.2
vanilla_combined.227342	1.3	1.7	1.6	1	2.1	2.8	1.2	2	2.9	2.4	1.8	2.8	2.8	1.9	1.4	2.2	1.4	0.9	1.5	1.9	0.9	0.9	1.8	1.5	0.6	0.9
vanilla_combined.227343	1.6	1.8	1.6	1.4	1.8	2.1	1.6	1.9	2.8	0.9	2.4	2.9	2.2	3.4	3.6	3.2	2.9	4.1	3.7	3.5	6.1	2.4	3	3.8	2.9	2.9
vanilla_combined.227344	5.4	9.9	9.7	6.8	11	10	5.7	11	7.2	17.1	8.8	18.7	19.4	16.5	7.9	20.1	20.8	10.7	6.1	14.8	16.8	6.9	6.4	10.6	4.6	7.7
vanilla_combined.227345	0.2	0.2	0.3	0.1	0.2	0.1	0.1	0.2	0	0.3	0.2	0.3	0.2	0.2	0.2	0.3	0.1	0.2	0.1	0.2	0.2	0.1	0.1	0.3	0.1	0
vanilla_combined.227346	2.2	2.4	4	2.1	2.8	1.3	1.6	2.5	0.8	2.1	2	1.9	1.8	2	2	1.7	1.6	3.7	2.5	2.6	2.6	2.4	3.1	2.1	1.3	1.6
vanilla_combined.227347	0.2	1	3.3	0.3	2.1	10	0.7	2.9	4.6	4.7	1.9	4	3.6	3	1.1	2.9	4.3	3.1	0.6	2.6	5.1	0.1	0.1	0.2	0	0.1
vanilla_combined.227348	0.4	0.8	0.5	0.4	0.5	0.2	0.4	0.5	0.2	0.2	0.2	0.3	0.2	0.4	0.3	0.2	0.2	0.1	0.2	0.3	0.2	0.3	0.5	0.4	0.4	0.4
vanilla_combined.227349	0.2	0.6	0	0.2	1	0.2	0.2	0.4	0.5	0.4	0	0.3	0.3	0.3	0.2	0.4	0.1	0.5	0.1	0.6	0.1	0.1	0	0	0	0
vanilla_combined.22735	0.4	0.6	1.1	0.3	0.3	0.7	0.1	0.1	0.3	0.1	0.1	0.1	0.5	0.1	0.1	0.1	0.5	0.3	0.1	0.1	0.4	0.1	0.3	0.2	0.2	0.1
vanilla_combined.227350	0.3	0.4	0.5	0.3	0.3	0.4	0.2	0.2	0.3	0.1	0.1	0.3	0.3	0.3	0.2	0.2	0.3	0.6	0.1	0.3	0.1	0.3	0.3	0.4	0.1	0.5
vanilla_combined.227351	1.2	1.3	2.2	1.3	1.1	0.4	1.1	1	0.5	0.9	1.1	1	0.7	1	1	1.1	0.9	1.3	0.9	1.3	0.9	1.2	1.1	1.1	0.6	0.9
vanilla_combined.227352	0.2	0.2	0.1	0.1	0.1	0	0.2	0.1	0.2	0.2	0.4	0.2	0.3	0.1	0.2	0.2	0.1	0.2	0.3	0	0.1	0.1	0.2	0.1	0.2	0.1
vanilla_combined.227353	0	0.3	0.2	0.1	0.1	0.3	0.1	0.1	0.4	0	0.1	0.1	0.1	0.1	0	0	0.1	0	0	0.2	0	0	0.1	0.1	0.1	0.1
vanilla_combined.227354	0.5	0.5	0.6	0.6	0.4	0.4	0.2	0.5	0.3	0.3	0.2	0.1	0.3	0.3	0.1	0.2	0.2	0.5	0.3	0.6	0.5	0.3	0.4	0.3	0.1	0.3
vanilla_combined.227355	2.3	3	4.1	2.2	2.9	2	1.2	2.8	1.9	2.1	1.4	1.4	2	1.7	1.3	1.2	2.4	1.7	1.5	1	2.5	1.5	2	2.2	1.6	2.2
vanilla_combined.227356	1.1	2.1	0.1	0.5	1.4	0.1	0.5	0.6	0	0.3	0.5	0.4	0	0.4	0.5	0.3	0	0.1	0.5	0.5	0.1	1.2	0.9	0.9	0.3	0.5
vanilla_combined.227357	0.5	0.6	0.5	0.7	0.6	0.4	0.4	0.5	0.5	0.4	0.3	0.4	0.4	0.2	0.2	0.2	0.3	0.1	0.2	0.1	0.3	0.6	0.5	0.3	0.7	0.6
vanilla_combined.227358	2.1	2.8	2.2	1.4	1.8	1.4	2.2	2.7	1.7	1.6	2.2	1.4	1.6	1.4	1.6	1.4	0.8	0.9	1	1	0.8	1.1	1.9	2.2	1.7	1.5
vanilla_combined.227359	1.8	1.6	4.1	2.6	1.4	1.8	2.4	1.4	1.5	1.1	2	2.5	3	1.7	2.1	2.6	2.4	1.9	1.7	2.2	2	1.8	4.5	1.1	1.1	1.2
vanilla_combined.22736	2.4	2.3	5.2	2.3	3.3	8.5	2.2	4.4	6.5	1.9	2.4	2.6	2.7	2.8	3.1	3.6	2.5	3.8	4.5	3.9	3	4.7	4.5	2.2	0.8	1
vanilla_combined.227360	0.1	0.3	0.6	0.1	0.2	0.4	0.1	0.2	0.2	0.1	0	0	0.1	0	0	0	0	0	0	0.1	0	0.3	0.5	0	0	0
vanilla_combined.227361	0.1	0	0.4	0.1	0.3	0.2	0.1	0.2	0.1	0.1	0.1	0.2	0.3	0.3	0.1	0.2	0.2	0.1	0	0.1	0.1	0.1	0.3	0	0.2	0.1
vanilla_combined.227362	0.1	0.1	0.1	0	0.1	0.2	0.1	0	0	0.1	0.1	0.1	0.1	0.2	0.1	0.1	0.1	0.2	0.1	0	0.1	0.2	0.3	0.2	0	0.1
vanilla_combined.227363	0.4	0.8	0.7	0.5	0.5	0.5	0.5	0.6	0.5	0.6	0.4	0.7	0.4	0.5	0.3	0.4	0.5	0.7	0.8	0.5	0.5	0.3	0.6	0.4	0.4	0.3
vanilla_combined.227364	0.2	0.2	0.3	0.1	0.4	0.2	0.3	0.2	0.1	0.2	0.2	0.2	0.1	0.2	0.3	0.1	0.4	0.2	0.2	0.1	0.2	0.1	0.3	0.2	0.1	0.2
vanilla_combined.227365	0.2	0.2	0.2	0.1	0.1	0.1	0	0	0	0.1	0	0.2	0.2	0.1	0	0.2	0.1	0.3	0	0	0	0.1	0.3	0.2	0.4	0.3
vanilla_combined.227366	0.1	0.4	0.4	0.4	0.2	0.1	0.2	0.2	0.1	0.3	0.1	0.5	0.3	0.1	0.1	0.4	0.3	0.1	0.2	0.4	0.2	0.1	0.2	0.2	0.2	0.1
vanilla_combined.227367	0.1	0.2	0.1	0.1	0.1	0.1	0	0.2	0.1	0.1	0.1	0	0.3	0.2	0	0.2	0.5	0	0	0.1	0.4	0.1	0.3	0.1	0	0
vanilla_combined.227368	0.2	0.1	0.1	0.1	0.2	0	0.1	0	0.1	0.3	0	0	0.4	0.3	0.3	0.3	0.2	0.1	0	0.2	0	0.2	0.3	0.2	0.2	0.3
vanilla_combined.227369	2.8	3.5	4.1	2.8	4	4.9	3	2.9	2.7	3	3.7	3.4	4.1	2.4	3.9	2.6	3.9	2.3	3.8	2.4	3	3.5	3.7	2.5	2.6	2.3
vanilla_combined.22737	1.7	0.9	1	2.3	1.1	1.2	2.3	1.6	0.9	2.5	2.5	2.1	2.6	3.5	2.1	1.6	4	3.7	1.8	1.7	3.6	0.7	0.7	2.7	3.1	2.5
vanilla_combined.227370	0.2	0.3	0.3	0.1	0.2	0	0.3	0.3	0.2	0.2	0.2	0.1	0.3	0.1	0.1	0.1	0.1	0.1	0.1	0.2	0	0.3	0.3	0.2	0.4	0.1
vanilla_combined.227371	1.3	1	0.8	0.8	0.6	0.3	1	0.6	0.3	0.5	0.4	0.6	0.2	0.3	0.6	0.7	0.3	0.2	0.3	0.6	0.1	0.8	0.8	0.6	1.7	1.2
vanilla_combined.227372	0.3	0.2	0.9	0.2	0.2	0.2	0.2	0.3	0.3	0.5	0.1	0.3	0.4	0.3	0.1	0.3	0.4	0.4	0.1	0.1	0.3	0.1	0.2	0.2	0.2	0.4
vanilla_combined.227373	0.3	0.4	1	0.4	0.4	0.4	0.3	0.6	0.5	1	0.1	0.8	0.8	0.9	0.2	0.8	0.7	0.9	0.1	0.9	0.4	0.5	0.4	0.2	0.6	0.3
vanilla_combined.227374	0	0.1	0.2	0.1	0.1	0.1	0.2	0.1	0.2	0.3	0.3	0.3	0.4	0.2	0	0.2	0.4	0.3	0.1	0.1	0.1	0	0	0	0.1	0.1
vanilla_combined.227375	1.7	1.1	0.7	6.9	1.3	1.3	7.5	1.7	1.3	1	13	1.5	1.6	1.3	8.5	1.5	1.1	1.2	14.4	2	1.4	4.5	2.4	2.2	7.2	4
vanilla_combined.227376	16.5	15.9	16.4	19.9	20.7	4.2	23.2	15.5	5.3	17	25.8	16.4	10.8	14.1	16.4	11.1	8.8	13.2	20.1	14.4	8.7	16.6	17.7	14.7	15.2	17.5
vanilla_combined.227377	0.3	0.2	0.3	0.6	0.4	0.1	0.2	0.2	0.2	0.1	0.4	0.1	0.2	0.1	0.1	0.2	0	0	0.2	0	0.1	0.1	0.3	0.2	0.2	0.1
vanilla_combined.227378	0.3	0.1	0.1	0.4	0.2	0.1	0.4	0.1	0.1	0.1	0.3	0.2	0.2	0.1	0.2	0.1	0.1	0.1	0.1	0.1	0.1	0.2	0.2	0.3	0.5	0.3
vanilla_combined.227379	3.2	1.1	0.5	3.3	1	0.1	1.3	0.4	0.1	0.3	0.4	0.1	0.1	0.2	0.1	0.1	0.2	0.2	0.1	0.1	0.2	0.8	0.4	0.1	0.2	0.2
vanilla_combined.22738	0.7	0.8	0.9	0.8	0.8	0.8	0.9	1	0.9	1.1	1.4	1.2	1.2	1	1.1	1	1.1	0.8	1	0.9	0.9	0.9	1	1.1	0.8	0.8
vanilla_combined.227380	0.1	0.1	0.2	0.1	0.1	0.3	0.2	0.3	0.4	0.5	0.2	0.3	0.6	0.3	0.1	0.2	0.4	0.4	0.1	0.2	0.4	0	0.1	0.1	0.2	0.1
vanilla_combined.227381	0.7	0.8	1.2	0.6	0.6	0.7	0.7	0.8	0.6	0.7	0.9	0.9	0.7	0.9	1	0.8	0.7	0.6	0.8	0.8	0.7	0.8	0.8	0.7	0.5	0.5
vanilla_combined.227382	0.1	0.2	0.3	0.1	0.1	0	0.3	0.4	0.1	0.4	0.3	0.7	0.2	0.5	0.4	0.6	0.1	0.2	0.2	0.4	0.1	0.2	0	0.2	0.1	0.1
vanilla_combined.227383	1.1	1.1	1.4	1.2	1	0.7	1.1	1	0.6	1.2	1.3	1.1	1.1	1.3	1.3	1.2	1.6	1.3	1.5	1.4	1.5	1.4	1.1	1.4	1.5	1.4
vanilla_combined.227384	0.2	0.3	0.2	0.5	0.1	0.4	0.4	0.3	0.2	0.5	0.1	0.4	0.2	0.2	0.2	0.2	0.3	0.6	0	0.3	0.3	0.2	0.2	0.3	0.5	0.3
vanilla_combined.227385	0.5	0.4	0.3	0.2	0.4	0.2	0.1	0.2	0.1	0.4	0.3	0.8	0.5	0.3	0.4	0.5	0.3	0.3	0.2	0.3	0.2	0.2	0.3	0.2	0.3	0.3
vanilla_combined.227386	0	0	0.1	0.1	0.2	0.1	0	0	0.1	0.1	0.1	1	0.2	1.3	0.2	1.8	0.2	2	1	3.9	1	0.1	1.2	0	0.1	0
vanilla_combined.227387	0.4	0.4	0.3	0.4	0.2	0.5	0.2	0.3	0.2	0.2	0.1	0.4	0.2	0.1	0.2	0.1	0.2	0.4	0.2	0.4	0.3	0.2	0.2	0.2	0.1	0.3
vanilla_combined.227388	0	0	0.1	0.1	0.1	0	0.2	0.2	0.3	0.2	0.3	0.4	0.5	0.1	0.1	0.1	0.4	0	0	0.1	0	0.1	0.1	0.1	0.4	0.2
vanilla_combined.227389	0.1	0.2	0.2	0.1	0.1	0.1	0.1	0.1	0.2	0.1	0	0.1	0.7	0.1	0	0.1	0.4	0	0	0.1	0.3	0	0	0	0	0
vanilla_combined.22739	0.4	0.6	1	0.7	0.7	1.3	0.4	0.6	0.4	0.4	0.3	0.4	0.5	0.5	0.4	0.4	0.9	1.2	0.5	0.6	1	0.4	0.5	0.8	1	0.5
vanilla_combined.227390	37	40.7	8.6	33.8	37.7	18.8	36.4	31.4	26.4	19.9	25.7	26.9	13.4	23.7	35.3	28.4	20.4	11.1	14.8	17.7	19.1	40	34	65.1	25.1	30.5
vanilla_combined.227391	0.2	0.2	0.3	0.2	0.2	0.2	0.1	0.1	0.1	0.2	0.1	0.1	0.2	0.2	0.2	0.1	0.2	0.1	0.1	0.1	0.2	0.1	0.3	0.3	0.4	0.2
vanilla_combined.227392	0.1	0.2	0.1	0.1	0.2	0.1	0.2	0.2	0.1	0.1	0.1	0.1	0.1	0.1	0.1	0.1	0.2	0.1	0	0.1	0.3	0.1	0.2	0.1	0.1	0
vanilla_combined.227393	0.4	0.6	0.3	0.4	0.4	0.2	0.4	0.3	0.1	0.2	0.5	0.3	0.3	0.4	0.6	0.8	0.2	0.5	0.8	1	0.4	0.4	0.5	0.5	0.3	0.3
vanilla_combined.227394	2.5	3.6	91	1.7	2.1	4.1	2.5	2.1	2.5	2.3	3.1	2.6	2.1	2.3	2.8	2.7	1.8	2	2.5	2.3	2	2.9	2.3	1.5	0.5	0.4
vanilla_combined.227395	0.1	0.1	0.2	0.2	0.1	0.1	0.1	0.1	0.1	0.1	0.1	0.2	0.2	0.1	0.1	0.1	0	0.2	0.1	0.1	0	0	0.1	0	0	0
vanilla_combined.227396	0.2	0.2	0.6	0.3	0.3	0.5	0	0.2	0.1	0.2	0	0.1	0.1	0.2	0.1	0.3	0.2	0.3	0.1	0.4	0.4	0.1	0.1	0.1	0.1	0.2
vanilla_combined.227397	12.4	11.2	14.1	14.5	10.8	20.6	16.7	13.7	23.4	16.9	18.9	13.2	13.5	14.8	16.9	12.6	15.1	9.3	20.9	12.8	21.1	12.5	8.9	19.1	21	12.6
vanilla_combined.227398	0	0.1	0.4	0	0.1	0.4	0	0.2	0.4	0.3	0.1	1	0.7	0.3	0.3	0.6	0.3	0.4	0.1	0.9	0.2	0	0.1	0.1	0.1	0.1
vanilla_combined.227399	0.3	0.5	0.8	0.4	0.5	0.2	0.2	0.3	0.1	0.3	0.3	0.4	0.3	0.6	0.3	0.4	0.4	0.7	0.3	0.3	0.3	0.1	0.2	0.1	0.2	0.1
vanilla_combined.2274	41.6	39.1	14.2	28.9	25.7	11.1	36.3	24.8	11.6	10.3	11.6	10.9	5.9	8.1	9.5	6	7	4.9	6.2	4.5	5	22.6	16.9	12.7	8.8	10.7
vanilla_combined.22740	1.4	1.5	1.9	2	1.4	1.8	2.1	1.5	1.3	1.7	2.1	1.8	1.5	1.8	2	1.6	1.8	2.1	2.4	2.1	2.4	2.1	2	2.2	2.9	1.9
vanilla_combined.227400	0	0.1	1.2	0	0	0.2	0	0.1	0	0	0	0.1	0.1	0	0	0.1	0.2	0	0	0	0	0	0	0	0	0
vanilla_combined.227401	0.3	0.2	0.7	0.4	0.1	0.2	0.2	0.1	0.1	0.2	0.1	0.2	0.3	0.5	0.3	0.3	0.3	0.2	0.2	0.3	0.3	0.3	0.3	0.4	0.3	0.3
vanilla_combined.227402	0.1	0	0	0.2	0.2	0.1	0.1	0	0.1	0.1	0.1	0	0.2	0.1	0.1	0.1	0.1	0.1	0.1	0.1	0	0.3	0	0.2	0	0
vanilla_combined.227403	0	0	0	0	0	0.4	0	0	0.1	0.1	0	0	0	0.2	0	0	0.1	0.1	0.1	0	0	0	0	1	0	0
vanilla_combined.227404	0	0	0	0	0	0	0	0	0	0	0	0	0	0	0	0	0	0	0	0	0.1	0	0.1	1.3	0	0
vanilla_combined.227405	0.1	0	0	0	0.1	0	0.1	0.1	0	0	0.1	0	0.1	0	0.1	0	0	0.1	0	0	0.1	0.1	0	0.8	0	0.1
vanilla_combined.227406	0.4	0.2	0.3	0.4	0.3	0.2	0.2	0.2	0.1	0.1	0.1	0.1	0.1	0.1	0	0.1	0.2	0.2	0.1	0.4	0.3	0.2	0.2	0.2	0.7	0.4
vanilla_combined.227407	0.2	0.1	0	0.2	0.1	0.1	0.3	0.3	0.2	0.2	0.2	0.3	0.2	0.1	0.1	0.1	0.1	0	0	0	0.1	0.1	0.2	0.1	0.8	0.5
vanilla_combined.227408	0.1	0	0	0	0	0	0.1	0	0	0	0	0	0	0	0	0	0	0	0	0	0.1	0.1	0.1	0	0.8	0.2
vanilla_combined.227409	0.2	0	0.1	0.3	0.1	0	0.3	0.1	0	0.1	0.3	0.2	0	0.2	0.3	0	0	0.1	0.3	0	0	0.1	0.2	0.1	0.7	0.2
vanilla_combined.22741	0.2	0.6	0.8	0.2	0.7	0.8	0.2	0.8	0.6	0.8	0.3	0.7	0.8	0.9	0.4	0.7	0.8	1.2	0.4	0.9	0.9	0.2	0.4	0.5	0.1	0.2
vanilla_combined.227410	0.1	0.1	0.2	0.2	0	0	0	0	0.1	0	0	0.1	0	0.1	0.1	0.1	0.3	0	0.1	0.2	0.2	0.2	0.1	0.1	0.4	0.2
vanilla_combined.227411	1.7	2.9	3.3	2.5	3.2	3.9	1.9	2.7	2.3	3	2.4	2.3	2.2	2.3	1.5	1.7	2.3	2.5	2.9	3.1	3.3	2.3	2.8	1.9	1.5	1.6
vanilla_combined.227412	0	0	0	0	0	0	0	0	0	0	0	0	0	0	0	0	0	0	0	0	0	0	0	0	0	0
vanilla_combined.227413	0	0	0	0	0	0	0	0	0	0	0	0	0	0.1	0	0	0	0	0	0	0	0	0	0	0	0
vanilla_combined.227414	5.6	1.6	8.8	2.3	1.5	0.7	1	1	0.5	0.1	0	0	0	0	0.1	0	0	0	0	0	0	3.1	5.6	1.1	0	0
vanilla_combined.227415	6	3.4	5.4	10.4	3.3	3.8	8.5	2.8	3	2.1	5.5	1.9	1.2	1.3	5.2	1.8	1.4	1.4	6.8	2.1	1.2	20	12.5	7.6	19.3	11.2
vanilla_combined.227416	0.7	0.5	0.5	0.7	0.3	0.1	0.5	0.3	0.2	0.1	0.2	0.1	0.1	0	0.3	0	0.1	0.1	0.3	0.1	0	1.3	1.5	0.4	0.2	0.3
vanilla_combined.227417	4	4.3	1.8	0.9	4.3	2.3	2.1	3.4	6.3	9.4	0.5	1.2	5.2	0.3	0.3	3.6	0.9	1.5	1.2	0.8	0.2	0.7	1.1	1.9	3.2	1.8
vanilla_combined.227418	0	0	0	0	0	0	0	0	0	0.1	0	0	0	0	0	0	0	0.1	0	0.1	0.1	0	0	0	0	0
vanilla_combined.227419	1.4	1.4	0.9	0.7	2.1	1.1	0.7	1.5	2.3	3.4	0.2	0.6	2.2	0.1	0.1	1.2	0.4	0.9	0.9	0.5	0.3	0.4	0.7	0.7	1.9	0.7
vanilla_combined.22742	3	4.4	3	3.5	2.3	2.1	3.9	2.1	3.4	3.3	6.5	5.9	3.7	5.2	7.5	8	6.8	7.3	16.5	19	10.8	3.8	2.5	16.2	1	3.8
vanilla_combined.227420	0	0	0	0	0	0	0	0	0	0	0	0	0	0	0	0	0	0	0	0	0	0	0	0	0	0
vanilla_combined.227421	3.4	0.8	0.7	1.2	0.9	0.4	1.5	0.9	1.1	2	0.4	0.4	1.6	0	0.3	0.5	0.2	0.2	0.6	0.1	0	2.6	1	1.1	7.2	2.2
vanilla_combined.227422	0.3	0.1	0.4	0.1	0.3	0.1	0.1	0.2	0.3	0.3	0	0.1	0.2	0.4	0	0.2	0.2	0.3	0	0.3	0.2	0.2	0.3	0	0	0.6
vanilla_combined.227423	0.9	0.9	0.6	0.2	1.3	0.8	0.6	1.1	1.6	2	0.2	0.5	1.4	0.2	0.1	0.8	0.2	0.3	0.5	0.2	0.1	0.1	0.3	0.4	0.9	0.7
vanilla_combined.227424	1.8	0.4	0.1	0.6	0.6	0.3	0.9	0.3	0.6	0.6	0.1	0.1	0.4	0	0.1	0.4	0.1	0.2	0.3	0.1	0	1	0.5	0.6	4.2	0.7
vanilla_combined.227425	0	0.1	0	0.2	0	0.1	0	0	0.1	0.1	0	0.3	0.2	0.2	0.3	0	0.1	0	0.3	0	0.1	0	0.1	0.2	0	0
vanilla_combined.227426	0.5	0.7	0.6	0.4	0.5	0.3	0.5	0.4	0.1	0.4	0.4	0.5	0.5	0.5	0.6	0.5	0.5	0.3	0.3	0.3	0.4	0.5	0.4	0.4	0.3	0.4
vanilla_combined.227427	1.8	2.2	1.4	0.5	2.6	1.6	1.3	1.8	3.4	5.2	0.4	0.9	2.8	0.3	0.3	2	0.7	1.2	0.6	0.8	0.1	0.5	0.5	0.8	2.4	1.5
vanilla_combined.227428	3.8	3.8	1.5	1.2	5.2	2.6	2.1	3.2	6	6.4	0.7	1.5	4.2	0.5	0.6	3.2	1	1.2	0.8	0.7	0.1	0.4	0.9	1.1	3.1	2.1
vanilla_combined.227429	1.1	1.3	0.8	0.5	1.8	1.1	0.5	1	1.2	2	0.1	0.2	0.9	0.1	0.1	0.8	0.6	0.6	0.4	0.2	0	0.2	0.2	0.4	1.2	1
vanilla_combined.22743	0.5	0.4	0.4	0.4	0.4	0.4	0.2	0.3	0.2	0.3	0.2	0.3	0.2	0.2	0.1	0.2	0.3	0.3	0.2	0.3	0.2	0.1	0.2	0.2	0.3	0.3
vanilla_combined.227430	0.1	0.2	0.1	0.5	0.4	0.2	0.1	0.2	0.2	0.2	0.1	0.2	0.2	0.3	0.1	0.1	0.1	0	0.2	0.2	0.3	0	0.1	0	0.4	0.1
vanilla_combined.227431	0.3	0.1	0.1	0.1	0.2	0	0.2	0.1	0	0.1	0.1	0.1	0.1	0	0.1	0.1	0.1	0	0.1	0.1	0	1.3	0.5	0.3	6.5	0.8
vanilla_combined.227432	0.5	1	0.3	0.4	0.7	0.3	0.5	0.5	0.4	0.3	0.3	0.3	2.9	0.4	0.3	0.2	7.7	0.1	0.1	0.2	8.4	1.3	2	0.3	0.1	0.2
vanilla_combined.227433	0.3	0.3	0.3	0.2	0.3	0.2	0.2	0.4	0.5	0.7	0.1	0.3	0.5	0.2	0.1	0.3	0.3	0.2	0.2	0.1	0.4	0.1	0.2	0.1	0.4	0.3
vanilla_combined.227434	8.9	6.9	4.4	11.1	7.3	14.7	8.7	6.1	16.3	5.3	7.2	7.6	14.1	7.1	6.9	7.8	13.3	12	10.8	11.5	15.5	10.3	9.2	7.7	4.1	4.5
vanilla_combined.227435	0	0.2	0.2	0	0.3	0.2	0.1	0.2	0.2	0.4	0	0.2	0.4	0.3	0.1	0.1	0.2	0.1	0.1	0.1	0.1	0	0	0.1	0.2	0
vanilla_combined.227436	0	0	0.1	0	0	0	0	0	0	0.1	0	0	0.1	0.3	0	0	0.1	0.1	0	0	0	0.1	0	0	0	0
vanilla_combined.227437	1.7	1.7	0.9	0.5	2.5	2.7	0.9	1.5	2.9	2.7	0.2	0.8	2.5	0.4	0.2	1.8	0.6	1	0.5	0.8	0.1	0.4	0.5	0.5	1.9	1.5
vanilla_combined.227438	0	0.1	0.2	0	0.2	0.1	0.1	0.2	0	0.1	0	0	0.1	0.3	0.2	0.1	0	0.3	0.1	0.1	0	0.1	0.1	0.1	0.1	0
vanilla_combined.227439	0.3	0.3	0.4	0.3	0.5	0.3	0	0	0	0.1	0.1	0.1	0.1	0.1	0.1	0.1	0.1	0	0.1	0.1	0.3	0	0	0.1	0.3	0.2
vanilla_combined.22744	24.8	31	30.8	17.2	30	34.5	17	25.4	24.4	9.7	9.4	14.6	7.1	10.7	9.5	12.9	8.3	7.9	9.7	12	9.4	16	14.1	10.2	3.6	5.7
vanilla_combined.227440	0	0.1	0	0	0	0.1	0	0.1	0	0.1	0	0.1	0.1	0.1	0	0.1	0.2	0	0.1	0	0.1	0	0	0.1	0.1	0
vanilla_combined.227441	0.1	0.2	0.4	0.1	0.3	0.1	0.1	0.3	0.3	0.2	0.2	0.3	0.3	0.2	0.2	0.2	0.2	0.4	0	0.3	0.2	0.2	0.3	0.1	0.2	0.2
vanilla_combined.227442	0.9	1	0.5	0.2	1.3	0.5	0.6	0.9	1.6	2.3	0.2	0.4	1.3	0.1	0.1	0.9	0.3	0.4	0.3	0.3	0.1	0.2	0.3	0.3	1	0.6
vanilla_combined.227443	0.3	0.3	0.7	0.3	0.2	0.4	0.3	0.3	0.2	0.4	0.3	0.5	0.3	0.5	0.6	0.4	0.5	0.3	0.4	0.3	0.3	0.1	0.3	0.3	0.5	0.3
vanilla_combined.227444	0	0	0	0	0	0	0	0	0	0	0	0	0	0	0	0	0	0	0	0	0	0	0	0	0.1	0
vanilla_combined.227445	0.3	0.2	0.2	0.2	0.3	0.3	0.3	0.5	0.2	0.3	0.1	0.5	0.2	0.4	0.1	0.4	0.3	0.5	0.1	0.5	0.2	0.3	0.3	0.2	0.3	0.2
vanilla_combined.227446	1.4	1.4	0.9	0.4	2.3	1.1	0.9	1.6	2.7	3.9	0.3	0.6	1.9	0.1	0.1	1.3	0.4	0.5	0.4	0.5	0.1	0.2	0.4	0.6	1.3	1.1
vanilla_combined.227447	0.7	0.2	0.1	0.1	0.1	0.2	0.3	0.1	0.2	0.4	0.1	0.1	0.2	0	0.1	0.1	0	0	0.1	0	0	0.3	0.2	0.3	1.4	0.4
vanilla_combined.227448	3.2	3.6	4.6	3.3	3.9	2.1	3.7	4.3	2.7	4.2	4.5	5.1	3.8	5.1	3.9	3.5	4.3	3.6	4.1	3.4	4.5	3.1	3.8	2.4	1.7	2.5
vanilla_combined.227449	0.1	0.2	0.1	0.1	0	0.2	0.1	0.1	0	0.1	0.1	0.1	0.1	0.2	0.2	0.1	0.3	0.1	0.1	0.2	0.3	0	0.1	0	0.2	0
vanilla_combined.22745	1.4	1.8	2.8	1.8	2.2	3.4	2.2	3	3	2.6	2.4	2.8	2.7	2.9	2.7	2.6	2.8	2.7	2.9	3.1	3.5	1.9	2.3	2.2	1.1	1.2
vanilla_combined.227450	0	0	0	0	0	0.1	0	0	0	0	0	0.1	0.1	0.1	0	0	0.1	0	0	0	0	0	0	0	0.1	0.1
vanilla_combined.227451	0.1	0.4	0.3	0.2	0.2	0.3	0.1	0.4	0.3	0.3	0	0.1	0.3	0.1	0.1	0.1	0.2	0.3	0.1	0.1	0.5	0.1	0.2	0.1	0.2	0.1
vanilla_combined.227452	0	0	0	0	0	0	0	0.1	0.1	0.1	0	0	0	0.1	0	0.1	0.1	0.1	0	0	0	0	0	0	0	0
vanilla_combined.227453	0.3	0.3	0.7	0.2	0.7	0.8	0.2	0.5	0.8	0.7	0.2	0.2	0.9	0.1	0.1	0.4	0.7	0.5	0.1	0.2	0.3	0.5	0.5	0.2	0.8	0.3
vanilla_combined.227454	0.1	0.1	0.2	0.4	0	0.2	0.3	0.4	0.1	0.6	0.2	0.2	0.3	0.5	0.6	0.4	0.4	0.6	0.3	0.2	0.3	0.1	0.2	0.3	0.3	0.1
vanilla_combined.227455	0.1	0	0.1	0.1	0	0	0	0	0	0	0	0	0	0	0	0	0	0	0.1	0	0	0	0	0.1	0.2	0.1
vanilla_combined.227456	0.1	0.1	0	0.1	0.1	0.2	0.1	0.2	0.1	0.1	0	0.3	0.2	0.2	0.1	0.1	0.1	0.1	0.1	0.2	0.1	0.1	0.3	0	0.1	0
vanilla_combined.227457	4.5	3.9	3.9	4.1	3.6	3.1	3.9	3.4	2.5	2.9	3.4	2.4	2.6	3.4	3.8	2.9	3.6	2.7	3.9	2.3	3.5	3.3	3.1	3.1	1.7	2.8
vanilla_combined.227458	0.1	0.1	0.3	0.1	0.2	0.2	0.2	0.2	0.2	0.2	0.1	0.2	0.3	0.1	0	0.2	0.5	0.1	0.1	0.1	0.7	0.2	0.2	0.1	0.1	0
vanilla_combined.227459	0.5	0.4	0	0.4	0.3	0	0.5	0.8	0.2	0	0.3	0	0.7	0	0.4	0.1	0.6	0	0.2	0	0.9	1.9	2	2.5	0.2	0.2
vanilla_combined.22746	0.5	0.6	0.5	0.4	0.3	0.3	0.5	0.6	0.4	0.4	0.3	0.6	0.4	0.5	0.4	0.5	0.4	0.4	0.2	0.4	0.2	0.3	0.4	0.4	0.7	0.5
vanilla_combined.227460	0.3	0.3	0.3	0.3	0.8	0.4	0.3	1.1	0.6	2.7	0.8	1.8	1.6	0.8	0.5	1.1	1.7	1.2	0.6	1.2	1.3	0.8	0.7	0.6	0.6	0.2
vanilla_combined.227461	0.1	0.6	1.7	0.4	0.4	0.7	0.4	0.6	1.2	0.6	0.3	0.5	0.5	0.2	0.4	0.5	0.5	0.8	0.4	0.4	0.5	0	0.1	0.3	0	0
vanilla_combined.227462	0.1	0.2	0.2	0.2	0.1	0.1	0.2	0.1	0.3	0.2	0.2	0.2	0.3	0.3	0.4	0.2	0.6	0.3	0.6	0.2	0.4	0.6	0.3	0.7	1	0.5
vanilla_combined.227463	1.4	2.1	2.5	1.7	1.8	6.1	2	2.3	5.3	2.9	2.3	2.8	3.1	2.6	2.2	2.9	3.3	2.5	3.5	3.2	3.5	2.5	3.5	2.7	1.1	1
vanilla_combined.227464	8.4	4.5	2.9	7.9	3.5	5.8	8.9	5.9	5.8	2.8	5	1.8	1.3	4.1	4.6	1.2	1.1	3.7	5.2	1.4	0.9	42.5	34.8	8.4	3.8	3.7
vanilla_combined.227465	0.1	0.1	0.1	0	0	1	0.2	0	36.9	0	0	0.1	23.4	0.1	0	0	0.8	0.1	0	0	1	0.1	0	0.1	0.2	0.1
vanilla_combined.227466	7.4	8.3	14.4	5.4	6.6	1.4	3.7	3.1	3.1	1	1.9	1.4	3	1	1.5	1.7	1	0.7	1.1	1.7	0.7	7.3	7.6	3.9	2.3	3.1
vanilla_combined.227467	0	0.7	0.5	0	0.8	0.4	0	0.4	0.4	0.4	0	0.3	0.3	0.6	0	0.4	0.4	0.4	0	0.4	0.1	0	0.1	0	0	0
vanilla_combined.227468	0.4	0.7	0.5	0.3	0.6	0.9	0.4	0.8	0.7	0.9	0.6	1	0.8	1.2	0.7	1	1.1	1	0.5	1.3	1.3	0.4	0.6	0.7	0.3	0.5
vanilla_combined.227469	0.1	0.2	0.6	0.4	0.5	0.5	0.1	0.2	0.4	0.3	0.3	0.2	0.1	0.1	0.1	0.1	0.3	0.5	0.3	0.2	0.4	0.1	0.2	0.1	0	0.2
vanilla_combined.22747	1.9	1.9	2.3	2.1	2	6.7	2	2.1	3.7	2.3	2.4	2.1	2.1	2.1	1.9	1.4	1.3	2.8	3.6	2.4	1.7	1.6	2.3	0.9	1.3	0.9
vanilla_combined.227470	0.2	0.1	0.6	0.1	0	0.2	0.1	0.3	0.3	0.3	0.2	0.2	0.2	0.1	0	0.1	0.5	0	0	0.1	0.2	0.3	0	0.5	0.4	0.4
vanilla_combined.227471	4.1	2.2	1.5	5.3	3.3	2.2	5.8	2.6	1.9	1.6	5.7	2.7	1.6	2.3	5.8	3	2.3	2.9	7.3	3.1	2.4	8.6	6	4.6	6	4.4
vanilla_combined.227472	18.2	17.2	15	23.1	20.9	48.4	22.1	42	40.2	67.6	30	23.3	33.5	49.7	39.2	16	42.7	48	44.5	16.6	44.3	18.2	15.1	33.5	29.4	25.6
vanilla_combined.227473	0.1	0	0.1	0.1	0.1	0.1	0.2	0.1	0	0.3	0.1	0.3	0.1	0.1	0.1	0.1	0.1	0	0	0	0.1	0.3	0.3	0.2	0.9	0.5
vanilla_combined.227474	0	0.1	0.3	0	0	0.2	0.1	0.1	0.2	0.3	0.1	0.1	0.8	0.3	0.1	0.1	0.8	0.3	0.2	0.1	0.8	0.5	0.5	0.8	0.3	0.2
vanilla_combined.227475	0.5	0.8	1.5	0.5	0.8	0.9	0.5	0.7	0.7	1	0.6	0.9	0.7	0.9	0.3	0.8	1	1	0.5	0.7	0.9	0.2	0.3	0.4	0.4	0.6
vanilla_combined.227476	0.4	0.4	0.4	0.6	0.5	0.3	0.2	0.4	0.3	0.5	0.2	0.3	0.4	0.3	0.2	0.2	0.2	0.1	0.2	0.2	0.4	0.2	0.4	0.2	0.3	0.2
vanilla_combined.227477	0.2	0.4	0.4	0.1	0.3	0.1	0.1	0.3	0.1	0.2	0	0.4	0.2	0.3	0.2	0.3	0.1	0.1	0	0.1	0.1	0.2	0.4	0.3	0	0.3
vanilla_combined.227478	0.4	0.7	0.6	0.4	0.4	0.3	0.3	0.4	0.2	0.2	0.2	0.9	0.2	0.5	0.3	0.6	0.4	0.8	0.1	0.2	0.6	0.1	0.4	0	0.1	0.1
vanilla_combined.227479	0.2	0.3	0.3	0.1	0.2	0.2	0.1	0.3	0.2	0.3	0.1	0.3	0.2	0.1	0.3	0.1	0.2	0.1	0.1	0.1	0.1	0.1	0.2	0.1	0.2	0.3
vanilla_combined.22748	3	2.9	4.8	3.2	3	4	3.8	3.3	2.8	3.9	4.5	3.2	3.2	3.8	4.4	2.8	3.7	6.4	6.2	3.4	4.9	6.3	4	6.3	2.8	2.1
vanilla_combined.227480	0.3	0.3	0.7	0.2	0.2	0.6	0.1	0.1	0.1	0.1	0.2	0.1	0.1	0.1	0.2	0.3	0.3	0.2	0.1	0.1	0.1	0.1	0.4	0.1	0.4	0.2
vanilla_combined.227481	0	0	0	0	0	0	0	0	0	0	0	0	0	0	0	0	0	0	0	0	0	0.4	0.5	0	0	0
vanilla_combined.227482	0.2	0.2	0.3	0.4	0.1	0	0.2	0.2	0.2	0.2	0.4	0.1	0.2	0.1	0	0.1	0.1	0.1	0.2	0.1	0.1	0.3	0.4	0.2	0.4	0.3
vanilla_combined.227483	0.3	0.2	0.4	0.5	0.2	0.4	0.1	0.2	0.1	0.3	0.1	0.1	0.2	0.2	0.1	0.1	0.4	0.3	0.2	0.1	0.2	0.3	0.4	0.2	0.3	0.3
vanilla_combined.227484	8.3	3.1	3.8	14	2.5	4.5	16	1.7	2.3	1.4	13.1	2.6	2.5	2	10.3	1.8	2.8	2.3	14.6	2.6	2.6	22.3	23.3	6.1	4.6	5.1
vanilla_combined.227485	0.1	0.1	0.2	0.1	0.1	0.1	0.4	0.6	0.3	1.2	0.6	1.1	0.8	0.6	0.3	0.4	0.5	1.4	0.8	1	1.2	0	0.1	0	0	0
vanilla_combined.227486	0.1	0.2	0.2	0.1	0.1	0.1	0.2	0.1	0	0.2	0.1	0.1	0.1	0.2	0.1	0.2	0.1	0.1	0.1	0.1	0.1	0.2	0.1	0.2	0.6	0.2
vanilla_combined.227487	0.2	0.2	0.3	0.4	0.1	0.1	0.2	0.5	0.2	0.6	0	0.4	0.2	0.2	0.2	0.4	0.2	0.1	0.1	0.3	0.1	0.1	0.1	0.1	0.4	0.2
vanilla_combined.227488	0.3	0.3	0.2	0.2	0.3	0.2	0.2	0.4	0.1	0.4	0.1	0.3	0.2	0.2	0.2	0.2	0.5	0.7	0.3	0	0.2	0.3	0.2	0.2	0.4	0.1
vanilla_combined.227489	0.2	0.1	0.1	0.3	0.1	0.1	0.4	0.2	0.1	0.2	0.4	0.3	0.2	0.2	0.3	0.1	0.1	0.1	0.1	0	0	0.4	0.2	0.3	1.9	0.7
vanilla_combined.22749	42.5	8	0.8	38.5	11.3	3.1	24.6	9	4.7	8.3	16.8	13	2.8	13.1	31.6	22.3	6.8	10.9	24.1	15.6	6.2	6.2	3.2	12.5	21	19.6
vanilla_combined.227490	2.9	3.1	3.3	1.5	2.7	1.8	2.5	2.9	2	2.7	1.4	2	2.2	2.3	1.7	1.9	1.9	3.2	1.1	1.7	2.3	1.6	1.8	2.1	1.4	2.2
vanilla_combined.227491	0.1	0.1	0	0.1	0.1	0.1	0.1	0.1	0.1	0.2	0	0.1	0.1	0.1	0.1	0.1	0.1	0.1	0.2	0.2	0.2	0.1	0.1	0.1	0.1	0.1
vanilla_combined.227492	0.2	0.2	0.2	0.1	0.1	0.2	0.1	0.2	0.1	0.5	0.4	0.4	0.1	0.2	0.1	0.3	0.2	0.2	0.2	0	0.2	0	0.1	0.1	0.2	0.2
vanilla_combined.227493	6.3	6.4	6	8.3	6.6	7.7	6.6	7	8.1	6.2	6.7	6.4	6.4	6.3	9.1	6.9	5	5	9.3	6	5.6	5.9	6.4	6.9	5.7	4.9
vanilla_combined.227494	0.9	0.7	0.8	1	0.6	1.1	1.1	0.7	0.9	0.8	1.4	0.9	0.9	1.4	1.4	1.2	1.7	1.2	1.4	1.2	2.3	2.4	1.7	2.1	3.5	2.2
vanilla_combined.227495	0.1	0.3	0.4	0.1	0.2	0.3	0.2	0.3	0.4	0.5	0.4	0.4	0.3	0.4	0.2	0.5	0.5	0.6	0.4	0.4	0.2	0.1	0.2	0.2	0.2	0.1
vanilla_combined.227496	0.3	0.2	0	0.3	0.3	0.3	0.2	0.3	0.1	0.3	0.2	0.5	0.3	0.1	0.1	0.3	0.4	0.1	0.2	0.3	0.5	0.2	0.1	0.1	0.1	0.1
vanilla_combined.227497	2	2.6	3.6	2.7	2.7	3.2	2.4	3.1	3	3.1	3.9	4.4	5	4.3	3.2	4.9	4.6	4.1	4.6	4.8	5.5	3.6	2.5	2.4	2.4	1.9
vanilla_combined.227498	0.2	0.1	0.2	0	0.1	0.2	0.3	0.2	0.3	0.1	0.2	0.3	0.4	0.2	0.5	0.2	0.4	0.1	0.1	0.2	0.2	0.2	0.2	0.2	0.2	0.3
vanilla_combined.227499	0	0	0	0	0	0	0	0	0.1	0.3	0.2	0	0.5	0.2	0	0.1	0.1	0.1	0.1	0.2	0.2	0	0	0.2	0.3	0.1
vanilla_combined.2275	4.9	7.9	7.9	4.6	7.3	9.1	4.8	6.9	6.5	8.6	6.8	8.8	8.1	10.4	7.4	8.7	10.7	9.4	6.3	7.9	11.6	4.3	5.6	6.3	3.2	6.1
vanilla_combined.22750	9.5	12.5	13.4	11	11.7	2.9	9.5	10.9	3.3	10.4	11.2	11.4	7.4	9.9	12.4	10.1	8.1	11.9	13	11.3	6.6	13.4	14.1	12.3	8.5	9.8
vanilla_combined.227500	0.2	0.3	0.3	0.2	0.3	0.1	0.2	0.3	0.3	0.6	0.2	0.5	0.6	0.3	0.2	0.2	0.3	0.2	0	0.2	0.2	0.1	0.1	0.1	0.2	0.1
vanilla_combined.227501	0.1	0.1	0.1	0.1	0	0.1	0	0.1	0	0.4	0.1	0.1	0.5	0.2	0.2	0.1	0.1	0	0.4	0	0.1	0.1	0.1	0.2	0.2	0.1
vanilla_combined.227502	0.1	0	0.2	0.1	0	0.1	0	0.1	0.1	0.1	0.1	0.2	0.3	0.1	0	0	0.1	0	0.1	0.1	0.2	0	0	0	0.3	0
vanilla_combined.227503	1.6	2.1	1.5	1.8	1.8	1.7	2	2.2	1.9	1.5	2.1	0.8	1.9	1.5	1.7	1	1.6	1.1	2.1	0.7	1.2	2.2	2.8	1.6	2.7	2.2
vanilla_combined.227504	0.4	0.7	0.7	0.3	0.6	0.4	0.2	0.4	0.2	0.5	0.2	0.2	0.3	0.5	0.5	0.3	0.3	0.4	0.5	0.5	0.4	0.1	0.3	0.1	0.2	0.2
vanilla_combined.227505	3.2	0.3	1.7	1.2	0.5	5.1	0.6	0.8	3.8	1.1	0.3	0	0.6	1.1	0.1	0	0.5	2	0.1	0	0.9	12.2	8.4	0	0.1	0
vanilla_combined.227506	0.6	0.6	0.4	1	0.6	1.1	1.8	0.9	1.2	1.9	3.7	3.4	1.7	3.1	5.3	2.5	3.6	3.5	8.7	4.6	3.4	1.1	0.6	2.1	1.7	2.3
vanilla_combined.227507	1.1	1.1	1.6	1	1.1	1	1.9	1.8	0.7	4	2.9	2.6	2.1	2.7	2	1.9	2.4	2.2	2	1.3	1.9	0.3	0.6	1.1	1.5	1.5
vanilla_combined.227508	1.1	1.3	2.4	1.2	1.3	1	1	1.6	1.1	1.5	0.9	1.4	1.4	1.3	1	1.2	1.1	1.2	1.1	1.2	0.8	0.9	1.2	1	0.6	0.8
vanilla_combined.227509	0.6	0.3	0.3	0.6	0.6	0.3	0.3	0.3	0.2	0.4	0.2	0.3	0.3	0.4	0.5	0.5	0.2	0.3	0.7	0.6	0.2	0.1	0.2	0.6	0.3	0.1
vanilla_combined.22751	5.5	6.7	7.6	6.1	6.9	8.9	5.1	5.7	6.9	5.6	6.2	4.6	5	5.8	6.4	5.2	5.7	5.5	6.9	5.5	6.4	6.9	7	7.1	4.6	6
vanilla_combined.227510	0.1	0.2	0.2	0.1	0.2	0.2	0.1	0.1	0.1	0.3	0.2	0.3	0.2	0.4	0.2	0.5	0.4	0.4	0.4	0.5	0.4	0.1	0.2	0.2	0.2	0.1
vanilla_combined.227511	0.3	0.5	1.6	0.2	0.4	0.4	0.2	0.4	0.2	0.5	0.2	0.4	0.3	0.4	0.4	0.3	0.3	0.6	0.4	0.4	0.2	0.4	0.3	0.2	0.1	0.2
vanilla_combined.227512	0.9	0.3	0.4	1.3	0.2	0.2	1.1	0.3	0.1	0.1	0.6	0.1	0.1	0.1	0.7	0	0.2	0	0.6	0.2	0.2	1.5	1.3	2.8	8.5	5.4
vanilla_combined.227513	0.5	0.4	0.7	0.4	0.7	0.6	0.3	0.1	0.3	0.2	0.3	0.3	0.2	0.2	0.1	0.2	0.1	0.4	0.2	0.6	0.5	0.2	0.3	0.1	0.1	0.3
vanilla_combined.227514	6.1	7.8	7.1	6.5	8.3	11.4	5.2	7.8	9.1	7.1	8.6	10.5	8.5	9.6	9.4	9.8	10	10.3	11.8	12.5	13.6	8.5	8.1	8	8.2	6.4
vanilla_combined.227515	0.5	0.5	0.7	0.3	0.5	0.2	0.4	0.6	0.2	0.4	0.2	0.2	0.2	0.1	0.2	0.3	0.1	0.5	0.3	0.2	0.2	0.3	0.1	0.3	0.2	0.4
vanilla_combined.227516	0.4	0.4	2.7	0.4	0.3	0.3	0.2	0.2	0.2	0.2	0.2	0	0.2	0.3	0.4	0.3	0.3	0.4	0.3	0.1	0.4	0.1	0.2	0.2	0.3	0.2
vanilla_combined.227517	0	0.2	2.9	0	0	0	0	0	0	0	0	0	0	0	0	0	0	0.1	0	0	0	0	0.1	0	0	0
vanilla_combined.227518	0	0	1.1	0	0.1	0.2	0	0	0.2	0	0	0	0.1	0	0	0	0.1	0	0	0	0	0.1	0.3	0.1	0	0
vanilla_combined.227519	0.2	0.4	1.1	0.4	0.3	0.5	0.2	0.3	0.2	0.1	0.1	0.1	0.1	0.1	0.2	0.2	0.2	0.2	0.3	0.2	0.3	0	0.2	0.2	0.1	0.2
vanilla_combined.22752	2.7	2.5	1.7	0.7	3.5	1.8	1.5	2.7	4.4	6.1	0.5	1.1	3.8	0.4	0.4	2.4	0.9	1	0.8	0.7	0.2	0.4	0.7	1.1	3.1	2
vanilla_combined.227520	3.9	2.9	2.2	4.7	4.2	10.3	3	2.7	5.6	1.4	2.8	1.4	1.8	1.8	4	2.4	2.3	1.2	4.5	2.4	4	2.4	2.3	2.4	2	2.8
vanilla_combined.227521	0.5	0.4	0.3	0.4	0.2	0.2	0.4	0.3	0.3	0.5	0.5	0.6	0.5	0.6	0.4	0.5	0.6	0.5	0.4	0.4	0.5	0.3	0.4	0.3	0.3	0.4
vanilla_combined.227522	0.4	0.5	0.8	0.4	0.3	0.3	0.6	0.6	0.3	0.6	0.3	0.7	0.3	0.5	0.5	0.5	0.5	0.5	0.2	0.4	0.3	0.3	0.2	0.4	0.4	0.4
vanilla_combined.227523	0.4	0.3	1.2	0.7	0.4	0.4	0.2	0.5	0.3	0.4	0.1	0.2	0.2	0.3	0.1	0.1	0.3	0.6	0.2	0.4	0.4	0	0.2	0.3	0.1	0.2
vanilla_combined.227524	0.8	0.7	0.2	0.5	0.5	0.3	0.8	0.6	0.4	0.3	0.5	0.4	0.1	0.2	0.5	0.3	0.1	0.3	0.4	0.3	0.1	0.8	0.9	0.4	0.1	0.1
vanilla_combined.227525	1.1	2	0	0.4	0.6	0	0.8	0.6	0	0.4	1	1.1	0	1.3	3.7	1.5	0	0.3	3.2	0.9	0	0.4	0.3	14.8	3.1	2.6
vanilla_combined.227526	0	0	0	0	0	0.2	0	0	0	0	0	0	0	0	0	0	0	0	0	0	0	0.1	0.2	1.3	0.1	0.2
vanilla_combined.227527	0.1	0	0	0.2	0.1	0	0.1	0	0	0	0	0	0	0	0	0	0.1	0	0	0	0.1	0.2	0	0.1	0.5	0.3
vanilla_combined.227528	0.2	0.1	0.3	0.5	0.1	0.4	0.4	0.3	0.1	0.1	0.2	0.2	0.2	0.2	0.2	0.1	0.1	0.5	0	0.3	0.2	0.2	0.2	0.2	0.8	0.7
vanilla_combined.227529	0.3	0.3	0.3	0.3	0.3	0.2	0.3	0.1	0.1	0.4	0.1	0.2	0.4	0.1	0.1	0.1	0.3	0.3	0	0	0.3	0	0.2	0.2	0.6	0.4
vanilla_combined.22753	11.2	10.5	17.7	7.5	8.9	6.4	6.9	8.8	4.9	8.1	6.5	6.9	5.5	7.8	8	7.1	6.2	7.8	8.2	7.5	6.5	4.4	4.5	7.1	4.8	5
vanilla_combined.227530	0.1	0.1	0.2	0.1	0	0	0.2	0	0	0.1	0.1	0	0	0.1	0.1	0	0	0	0	0	0	0.3	0.2	0.2	0.6	0.2
vanilla_combined.227531	0.1	0.1	0	0.1	0	0	0	0.1	0.1	0.1	0	0.1	0	0	0	0	0.1	0	0	0	0.1	0	0	0.1	0.7	0.2
vanilla_combined.227532	0	0	0	0	0	0.1	0	0	0	0	0	0	0.1	0.1	0	0	0.3	0	0	0	0	0.1	0.1	0	0.6	0
vanilla_combined.227533	0.3	0.1	0.2	0.4	0.2	0	0.1	0.2	0.2	0.1	0.2	0.1	0.2	0.2	0.1	0.1	0	0	0.4	0	0.1	0.3	0.2	0.2	0.8	0.5
vanilla_combined.227534	0.3	0.3	0.2	0.4	0.1	0.1	0.1	0.2	0.2	0.1	0.1	0.4	0.2	0.4	0.3	0.3	0.4	0	0.1	0.2	0.1	0.1	0.2	0.2	0.7	0.3
vanilla_combined.227535	0.3	0.3	0.5	0.4	0.3	0.2	0.1	0.2	0.1	0.3	0	0.2	0.2	0.2	0.1	0.1	0.3	0.1	0.1	0.1	0.2	0.1	0.2	0	0.7	0.3
vanilla_combined.227536	1.2	0.3	0.1	1.9	0.6	0.1	1	0.3	0.3	0.2	1.1	0.2	0.2	0.4	1.3	0.1	0.3	0.1	1.5	0.4	0.1	0.1	0.2	2.7	4.9	2.7
vanilla_combined.227537	0.2	0.2	0.4	0.1	0.5	0.5	0.1	0.2	0.5	0.5	0.1	0.1	0.4	0.1	0	0.2	0.5	0.1	0	0.1	0.1	0.3	0.3	0.2	0.5	0.1
vanilla_combined.227538	0.1	0.1	0.2	0.1	0.1	0.1	0	0	0.2	0.2	0	0.1	0.2	0.1	0	0.1	0	0	0	0	0	0	0	0	0.1	0.1
vanilla_combined.227539	0.4	0.2	0.2	0.2	0.4	0.2	0.3	0.1	0	0.2	0.2	0.3	0.1	0.3	0.2	0.3	0.2	0.2	0.2	0.3	0.3	0.2	0.4	0.1	0.1	0.1
vanilla_combined.22754	5.9	6.7	7.9	6.3	7.3	8.4	6.3	6.4	7	9.1	8.1	7.5	6.5	11.2	7.9	8.5	9.5	13.2	8.2	9.2	9.9	5.3	6.1	6.8	5.7	5.7
vanilla_combined.227540	0	0	0	0	0	0	0	0	0	0	0	0	0	0	0	0	0	0	0	0	0	0.1	0	0	0.1	0
vanilla_combined.227541	0	0.1	0.2	0.1	0	0.1	0	0	0	0	0	0	0	0	0.2	0	0.2	0	0.2	0.2	0.3	0	0.1	0.1	0	0
vanilla_combined.227542	1	0.6	15.2	0.6	0.4	0.9	0.9	0.3	0.7	0.2	0.7	0.2	0.5	0.2	0.7	0.2	0.3	0.3	0.7	0.3	0.3	13	9.6	3.7	2.6	1.5
vanilla_combined.227543	0.2	0.2	0.1	0.3	0.2	0.3	0.2	0.2	0.2	0.3	0.1	0.1	0.1	0.1	0.2	0	0.1	0.1	0.4	0.2	0.3	0.4	0.4	0.1	0.3	0.1
vanilla_combined.227544	16	20.5	21.1	16.6	22.2	28	14	17.3	16.7	18.6	16.1	18.5	17.1	21.3	14.5	20.9	20.9	30.8	18.1	29.5	32.8	14.2	16.7	14.6	8.3	10.4
vanilla_combined.227545	0.3	0.8	9.2	0.3	2	18.7	0.3	6.7	14.3	11.6	0.2	0.9	7.8	9.6	0.7	1.3	16.6	7.5	0.8	0.9	18.3	0	0.1	0.4	0	0
vanilla_combined.227546	0.3	0.2	1.2	0.4	0.5	0.7	0.4	0.7	0.5	1.2	0.9	0.8	0.7	0.8	0.6	0.8	1.1	2	0.9	1	2.2	0.2	0.5	1.2	1.9	0.9
vanilla_combined.227547	0.3	0.4	0.3	0.1	0.3	0.1	0.2	0.3	0.4	0.5	0.1	0.1	0.4	0.1	0.1	0.3	0.2	0.1	0.2	0.1	0.1	0.1	0.2	0.2	0.4	0.1
vanilla_combined.227548	0.1	0.2	0.4	0.1	0.2	0.2	0.3	0.1	0.5	0.2	0	0.2	0.2	0.2	0.2	0.2	0.2	0.2	0.1	0.1	0.3	0.1	0.1	0.2	0.1	0.1
vanilla_combined.227549	0	0	0	0	0	0	0	0	0	0	0	0	0	0	0	0	0	0	0	0	0	0	0	0	0	0
vanilla_combined.22755	10.2	5	1	11.8	2.6	0.4	30.6	3.9	1.4	2.3	24.8	2.1	14.6	1.3	17.4	1.1	4.7	1	19.2	0.9	4.5	3	1.7	18.1	19.7	14.8
vanilla_combined.227550	0	0	0	0	0	0	0	0	0	0	0	0	0	0	0	0	0	0	0	0	0	0	0	0	0	0
vanilla_combined.227551	0	0	0	0.1	0	0	0	0	0.1	0	0	0	0.1	0	0	0	0.1	0	0	0.1	0	0	0.1	0.8	0	0
vanilla_combined.227552	0.3	0.1	0.2	0.1	0.2	0.2	0.3	0.1	0.2	0.1	0	0.3	0.3	0.2	0.1	0.2	0.2	0.1	0.1	0.2	0.1	0.1	0.1	0.2	0.7	0.2
vanilla_combined.227553	1.1	2.4	2.9	0.8	2.5	3.3	1.1	3	3	2.3	0.9	2.1	2.1	2.6	1.2	1.8	2.9	2	0.9	1.3	2.9	1.4	1	2.2	1.6	1.4
vanilla_combined.227554	0	0.1	0.1	0	0.2	0.1	0	0	0.1	0	0	0	0	0	0	0	0.3	0	0	0	0.2	0	0.1	0	0	0
vanilla_combined.227555	1.6	1.8	1.2	0.5	2.2	1.3	0.8	1.3	2.6	3.5	0.3	0.5	2.1	0.1	0.1	1.3	0.3	0.6	0.4	0.4	0.1	0.3	0.5	0.5	1.4	0.8
vanilla_combined.227556	0.9	1.4	2.8	1	1.4	2	1.3	1.8	1.6	1.7	1.5	1.8	2	1.9	1.7	1.7	1.8	1.8	1.9	2.3	2.2	1	1.3	1.3	1	0.7
vanilla_combined.227557	0.7	0.6	0.5	0.2	0.8	0.6	0.3	0.6	0.9	1.3	0.2	0.3	0.7	0.1	0.1	0.7	0.2	0.3	0.2	0.2	0.1	0.2	0.2	0.3	0.8	0.4
vanilla_combined.227558	0.1	0.1	0.1	0	0.1	0.1	0.1	0.2	0	0.1	0	0	0.2	0	0	0.1	0	0	0.1	0	0.1	0	0.1	0	0.2	0
vanilla_combined.227559	1.6	1.3	0.9	0.4	2.1	1.1	0.9	1.8	2.6	4	0.3	0.9	2.5	0.3	0.2	1.9	0.5	0.7	0.6	0.5	0.1	0.3	0.5	0.5	2	1.5
vanilla_combined.22756	5.9	10.6	1.9	3.8	10.8	2.9	5	5.4	1.2	0.6	0.6	0.4	0	0.2	0.1	0.1	0	0.1	0.1	0.3	0.1	16.2	32.4	8.8	0.7	3.6
vanilla_combined.227560	0	0	0	0	0.1	0	0	0	0	0.1	0	0	0	0	0	0	0	0	0	0	0	0	0	0	0.1	0
vanilla_combined.227561	0.1	0.2	0.1	0	0	0	0.1	0	0	0	0	0.1	0	0	0.1	0	0	0.1	0	0	0	0.3	0.4	0.1	0	0
vanilla_combined.227562	5.1	9	9.6	4.4	8.9	8	7.4	9.5	9.7	15.9	13.5	13.7	12.6	11.7	9.2	12.6	12.2	10.4	9.4	9.7	14.8	5	6.5	6.5	5.8	7.9
vanilla_combined.227563	0.2	0.2	0.1	0.1	0.2	0.1	0.3	0.2	0.2	0	0.1	0.1	0.1	0.1	0.2	0.2	0.4	0.1	0.2	0.2	0.4	0.1	0.1	0.2	0.7	0.3
vanilla_combined.227564	1.8	2.2	1.7	0.3	2.2	1.2	0.8	1.2	2.7	3.9	0.3	0.7	1.9	0.3	0.2	1.4	0.5	0.7	0.5	0.4	0	0.3	0.5	0.6	1.4	0.8
vanilla_combined.227565	1.1	1.1	1.7	0.7	1.1	0.9	0.7	1	0.6	1	1	1.1	1	1.5	1.2	1.1	1.5	1.4	1.5	1.7	1.8	0.7	1	1.4	1.1	1.1
vanilla_combined.227566	0	0.1	0.1	0	0.1	0	0.1	0	0	0	0	0	0	0	0	0	0	0	0	0	0	0.1	0	0	0	0
vanilla_combined.227567	0.1	0.4	3.4	0.1	0.6	1.8	0.2	1.4	1.3	2.1	0.4	2.3	1.3	1.3	0.3	1.3	1.3	1.2	0.3	1	0.9	0.1	0.1	0	0	0
vanilla_combined.227568	4.3	3.5	4.9	2.5	3.1	3	2.8	2.9	3.4	4.5	2.7	2.7	4.7	3.4	2.6	3.4	4.9	4.4	2.4	3.3	4.7	1.4	1.7	4.6	3.3	4
vanilla_combined.227569	0.1	0.2	0.2	0	0.1	0.1	0.1	0.4	0.2	0.1	0.1	0.2	0.2	0.1	0	0.1	0.1	0	0	0.2	0	0	0	0	0.2	0.2
vanilla_combined.22757	25.7	40.6	56	61.1	83.8	104.8	66.6	91.5	81	86.5	74.4	85.9	82.3	66.9	55.1	57	57.9	40.2	57.6	52.2	49.6	62.6	73.2	66.4	44.1	53.8
vanilla_combined.227570	0.2	0.1	0.1	0.2	0.3	0.1	0.1	0.2	0.1	0.1	0.1	0.1	0.1	0.1	0.1	0	0.2	0.2	0.2	0.1	0.2	0.2	0	0.1	0.6	0.2
vanilla_combined.227571	0.7	0.1	0	1	0.2	0.1	0.4	0	0.1	0.1	0.4	0	0	0.1	0.9	0.2	0.1	0.1	0.8	0.3	0	0.6	0.4	2.1	3.3	2.2
vanilla_combined.227572	3	4.4	2.2	2.2	3	3.2	1.4	1.4	1.9	0.9	1.7	1.9	1.5	1.9	1.5	1.9	1.9	1.2	2.1	1.6	2.4	1.4	2.3	2.8	1.8	1.6
vanilla_combined.227573	0.7	1.1	1	0.8	0.7	1.1	0.7	0.9	0.9	0.5	0.4	0.3	0.6	0.3	0.2	0.5	0.5	0.5	0.5	0.8	1.2	0.6	1.1	0.7	0.3	0.3
vanilla_combined.227574	0.2	0.1	0	0.3	0	0	0.2	0.1	0	0.1	0.5	0	0.1	0.1	0.6	0.1	0.1	0.1	0.8	0.1	0.1	0.4	0	1.4	3.1	0.5
vanilla_combined.227575	0.6	1	1	0.7	0.5	1.1	0.9	0.7	1	1.1	1	1	1	2	1.5	1.4	2.1	1.9	1.7	1.4	1.6	1	0.9	1.4	0.3	0.5
vanilla_combined.227576	4	6.1	7.7	3.8	5.7	5.2	4.2	6.1	5.7	7	3.7	5.8	4.8	6.4	4.4	4.8	3.8	9.4	4.2	5.8	4.2	4.9	6.1	4.1	2.3	1.4
vanilla_combined.227577	3.6	0.1	1.9	3.4	0	1.4	2.9	1.9	1.1	5.2	2	0.2	0.9	4.6	2.5	1.3	3.7	7	3.3	1.7	4.1	97.1	32.5	0.8	35.4	18.5
vanilla_combined.227578	0.1	0.3	0.7	0.1	0.2	0.3	0	0.2	0.2	0.1	0.1	0.1	0.2	0.3	0.1	0.1	0.2	0.3	0.1	0.1	0.3	0.2	0.2	0.1	0.2	0.1
vanilla_combined.227579	0.2	0.5	0.3	0.5	0.1	0.2	0.2	0.3	0.1	0.4	0.3	0.3	0.3	0.3	0.2	0.3	0.3	0.1	0	0.2	0.4	0.1	0.2	0.2	0.2	0.3
vanilla_combined.22758	6.1	6.4	2.8	6.1	5.2	11.3	9.4	6	9.9	6.6	11.4	6.6	6.9	7.7	10	6	8.4	6.1	11	6.3	11.4	4.7	4.6	12.2	9	12.3
vanilla_combined.227580	0.5	0.8	0.8	0.3	0.7	1	0.6	0.9	0.5	0.8	0.3	0.6	0.5	1.6	0.5	0.9	0.9	1.7	0.7	1.3	0.7	0.4	0.5	0.8	0.7	1
vanilla_combined.227581	0.3	0.9	0.1	0.1	0.3	0.1	0.2	0.3	0.1	0.2	0.1	0.4	0.3	0.2	0.1	0.7	0.3	0.2	0.2	0.8	0.2	0.2	0.8	0.2	0	0.1
vanilla_combined.227582	0.8	1.1	1.2	1.2	1.2	1.4	1.2	1.3	0.9	1.2	1	1.2	1.2	1.1	0.9	1.2	1.1	1.4	1.4	1.4	1.2	1.2	1.2	1.1	1.2	1.4
vanilla_combined.227583	0.2	0.3	0.3	0.3	0.2	0.2	0.2	0.3	0.2	0.2	0.3	0.3	0.3	0.2	0.1	0.1	0.2	0.2	0.2	0.2	0.2	0.2	0.3	0.3	0.9	0.3
vanilla_combined.227584	0	0	0	0	0	0.4	0	0	0.4	0	0	0	0.9	0	0	0	0.1	0	0.1	0	0.2	0.1	0.1	0	0	0
vanilla_combined.227585	0.3	0.4	0.4	0.3	0.3	0.3	0.2	0.3	0.2	0.3	0.2	0.4	0.3	0.4	0.3	0.4	0.3	0.4	0.2	0.5	0.3	0.2	0.2	0.2	0.2	0.2
vanilla_combined.227586	0	0.1	0.1	0.1	0	0.1	0.1	0.1	0.1	0.1	0.1	0.1	0.2	0.1	0.1	0.1	0.1	0.2	0.1	0.1	0	0.1	0.1	0.1	0.1	0
vanilla_combined.227587	0.3	0.4	0.6	0.2	0.2	0.2	0.3	0.3	0.3	0.1	0.1	0.3	0.4	0.1	0	0.2	0.1	0.1	0	0.1	0.1	0.2	0.1	0	0	0
vanilla_combined.227588	0	0	0	0	0	0	0	0	0.7	0	0	0	0.1	0	0	0	0	0	0	0	0	0.2	0.1	0	0.1	0
vanilla_combined.227589	0.2	0.3	0.5	0.2	0.3	0.4	0.2	0.3	0.2	0.3	0.2	0.3	0.3	0.3	0.1	0.3	0.3	0.3	0.1	0.3	0.3	0.1	0.2	0.2	0.2	0.3
vanilla_combined.22759	0.2	0.5	0.5	0.2	0.4	0.7	0.4	0.6	0.5	0.5	0.3	0.5	0.5	0.5	0.2	0.4	0.5	0.5	0.4	0.3	0.6	0.2	0.4	0.4	0.2	0.2
vanilla_combined.227590	0	0	0.1	0	0	0	0	0	0.2	0	0.1	0	0	0	0.1	0	0	0	0	0	0	0.4	0.2	0.1	0.1	0
vanilla_combined.227591	1.7	1.8	1.1	2.3	1.6	0.6	4.2	1	1	0.5	5.7	0.7	0.7	0.5	1	0.5	0.6	0.7	0.6	0.5	0.7	2.2	3.7	5.2	0.5	10
vanilla_combined.227592	0.6	0.5	0.5	1.3	0.8	0.8	0.6	0.5	0.5	0.8	0.7	0.9	0.4	0.9	0.7	0.7	0.4	0.5	0.9	0.7	1	1.2	1.3	2	2.5	1.7
vanilla_combined.227593	0.3	0.4	0.1	0.2	0.3	0.2	0.4	0.2	0.2	0.3	0.1	0.2	0.2	0.1	0.2	0.3	0.2	0.1	0.1	0.1	0	0.3	0.5	0	0.3	0.1
vanilla_combined.227594	0.1	0.2	0.2	0	0.1	0.1	0.1	0.1	0.1	0	0.1	0	0	0	0.1	0.1	0	0	0	0	0.1	0.2	0.4	0.2	0.2	0.1
vanilla_combined.227595	0.4	0.1	7.6	0.5	0.1	0.3	0.2	0.1	0	0	0	0	0.3	0	0	0	0.3	0	0	0	0.4	0.1	0.4	1.4	0.2	0.3
vanilla_combined.227596	0.3	0.2	0.2	0.2	0.2	0.2	0.1	0.1	0.1	0.1	0.1	0.1	0.1	0.1	0.1	0.1	0.1	0.1	0.1	0.1	0.1	0.1	0.2	0.2	0.6	0.3
vanilla_combined.227597	0	0	0.1	0	0	0.1	0.1	0.1	0.1	0	0	0	0.1	0	0.1	0	0	0	0	0	0.1	0	0.7	0	0	0
vanilla_combined.227598	2.3	2	2.2	3.1	2.1	1.2	2.5	1.4	1.3	1.1	2	1.2	0.8	1.1	2.7	1.3	1.2	0.9	1.7	0.7	0.5	4	2.8	3.1	5	3.1
vanilla_combined.227599	1.4	0.8	0.2	1.9	0.8	0.8	1.8	0.8	0.9	0.3	1.1	0.5	0.3	0.3	1.2	0.4	0.3	0.1	0.8	0.3	0.3	3	4.2	1.2	0.9	1.6
vanilla_combined.2276	1.9	2.9	3.4	2.1	3.2	2.4	2.3	2.9	2	3.2	2.8	3.6	3.3	3.5	2.5	3.2	4.3	3.3	2.7	3.8	4.2	2.4	2.2	2.5	1.5	1.9
vanilla_combined.22760	0.2	0.4	4.7	0.4	0.3	2.2	0.7	0.4	6.2	0.6	1.6	0.5	0.6	0.4	3.5	0.2	0.5	0.7	3.9	0.4	0.5	0.1	0.1	1.2	0.1	0.3
vanilla_combined.227600	0.1	0.1	0.1	0.1	0.1	0.1	0.1	0.1	0.1	0.1	0	0.1	0.1	0.1	0	0.1	0.1	0.1	0	0.1	0.1	0.1	0.1	0.1	0.1	0.1
vanilla_combined.227601	9	11.1	9.7	10.4	13	10.1	13.8	15.3	12.3	24.7	25.5	27.9	19.6	19.2	16.6	20	16.5	17	18	21.6	17.6	11.4	11.6	12.5	12.4	13.4
vanilla_combined.227602	0.6	1	0.9	0.8	1.3	1.5	1.2	2	1.4	2.8	2.4	2.8	3	2.3	1.3	2.3	1.7	2.3	1.5	1.4	1.7	1.2	1.2	0.9	0.6	0.5
vanilla_combined.227603	6.9	5.9	6.1	10.5	8.3	7.1	7	5.4	3.3	3.9	8	4.6	3.6	4.5	7.7	4.9	3.8	3.6	11.8	4.3	4.7	10.9	9.9	8	10.9	6.8
vanilla_combined.227604	0.2	0.3	0.4	0.3	0.4	0.3	0.1	0.6	0.2	0.5	0.3	0.4	0.4	0.2	0.2	0.2	0.3	0.3	0.3	0.3	0.3	0.2	0.1	0.2	0.3	0.3
vanilla_combined.227605	1.2	0.9	0.6	1.7	0.6	0.3	3.7	1	0.5	0.4	2	0.3	0.9	0.2	1	0.1	0.3	0.3	1.7	0.3	0.2	0.5	0.8	1.7	1.4	0.8
vanilla_combined.227606	0.3	0.4	0.4	0.3	0.5	0.3	0.8	0.9	0.4	0.6	0.3	0.9	0.5	0.5	0.5	0.7	0.5	0.3	0.2	0.7	0.3	0.1	0.3	0.1	0.2	0.3
vanilla_combined.227607	2.5	2.4	3.7	1.2	1.7	2.1	2	3.1	2.3	3.2	2.2	3.3	2.1	5.1	3.1	3.8	5.8	6.9	2.9	3.4	5.6	1.6	2	2	2.4	2.6
vanilla_combined.227608	0.2	0.2	0.1	0.1	0.1	0.1	0.1	0.1	0.1	0.1	0.1	0.2	0.2	0.1	0.1	0.1	0.1	0.2	0.1	0.1	0.1	0.1	0.1	0.1	0.1	0.1
vanilla_combined.227609	2.2	3.1	5.1	2.6	3.4	2.5	3	4	1.9	4.4	3.9	3.9	3.2	3.7	3.5	3.2	2.9	2.9	3	3.6	3.5	3.8	4.4	2.2	2	1.8
vanilla_combined.22761	0.3	0.3	0.6	0.4	0.4	0.2	0.6	0.7	0.3	0.4	0.4	0.7	0.3	0.3	0.3	0.4	0.3	0.3	0.2	0.3	0.1	0.5	0.5	0.3	0.3	0.5
vanilla_combined.227610	0.2	0.3	0.3	0.3	0.2	0.2	0.2	0.3	0.1	0.1	0.1	0.3	0.2	0.2	0.1	0.2	0.2	0.2	0.1	0.2	0.1	0.2	0.2	0	0.4	0.1
vanilla_combined.227611	0.1	0.1	0.3	0	0.1	0.1	0.1	0.3	0.2	0.1	0	0.7	0.3	0	0	0.2	0.2	0	0.1	0.2	0	0.2	0.2	0.1	0	0.1
vanilla_combined.227612	0.3	0.6	0.6	0.2	0.6	0.3	0.1	0.3	0.2	0.4	0.3	0.3	0.3	0.5	0.4	0.4	0.2	0.5	0.3	0.5	0.3	0.3	0.1	0.1	0.2	0.1
vanilla_combined.227613	0.6	0.7	1.1	0.7	0.5	0.9	0.7	0.7	0.7	1	0.9	0.9	1	1.1	0.5	0.5	1	1.1	0.5	0.6	0.6	0.7	0.5	1.6	0.5	0.8
vanilla_combined.227614	0.2	0.1	4.9	0.1	0.1	105.4	0.1	0.1	34.6	0.2	0.1	0.1	39.5	0.1	0.1	0.1	1.5	0.2	0	0.1	0.9	0	0	0	0	0.1
vanilla_combined.227615	2.3	4.5	10.1	2.3	4.9	6	2.4	5.6	5.2	4.2	2.8	4.1	4.3	5.9	4.1	4.7	5.8	7	3.8	6	6.9	5.1	5.5	3.9	3.6	2.5
vanilla_combined.227616	3.2	3.7	2.3	2.9	2.8	3	2.8	2.2	3.3	2.6	2.9	3.6	3.1	4.5	4.1	5.2	5.4	3.3	4.9	4.8	4.5	1.3	1.7	3.1	2	3.5
vanilla_combined.227617	0.5	0.2	0.3	0.4	0.3	0.1	0.5	0.5	0.5	0.5	0.9	1.2	0.6	0.5	0.4	0.4	0.6	0.7	1.4	0.7	0.7	0.3	0.1	0.5	0.1	0.1
vanilla_combined.227618	0.3	2.2	1.1	0.7	1.7	2.7	1	2.2	3.1	0.8	1	3.4	1.4	2	2.2	2.2	0.8	2.8	2.8	6.3	1.8	3.6	2.6	1.1	0.4	0.4
vanilla_combined.227619	1.5	1.5	1.7	1.6	1.8	0.9	0.6	0.8	0.5	0.5	0.4	0.3	0.3	0.5	0.5	0.3	1.1	0.8	0.6	0.7	1.6	0.4	0.4	1.9	0.6	2.3
vanilla_combined.22762	0.1	0.5	0.5	0.1	0.5	0.2	0.5	1	0.5	1.1	0.9	0.7	0.2	0.6	0.4	0.4	0.2	0.8	0.7	0.8	1	0.1	0.5	0.2	0	0.1
vanilla_combined.227620	0	0.2	0.4	0	0.1	0.1	0.1	0.2	0.2	0.2	0	0.3	0.6	0.2	0	0.4	0.4	0.1	0	0.2	0.3	0.1	0	0.1	0	0.2
vanilla_combined.227621	0	0.1	0.2	0.1	0.1	0.1	0.1	0.1	0.3	0.1	0.1	0.1	0.8	0.2	0	0.1	0.3	0.1	0	0	0.2	0.1	0.1	0	0	0
vanilla_combined.227622	0.6	0.4	0.3	0.9	0.5	0.6	0.8	0.3	0.3	0.4	0.9	0.9	0.5	0.4	0.7	0.7	1.5	1.3	1.2	1.5	1.2	0.9	1	0.8	1.1	1.1
vanilla_combined.227623	0.2	0.1	0.7	0.5	0.3	0.2	0.3	0.3	0.2	0.2	0.3	0.3	0.5	0.4	0.1	0.3	0.3	0.2	0	0.2	0.3	0.2	0.2	0.1	0.2	0.2
vanilla_combined.227624	0.1	0.1	0.1	0.1	0.1	0.1	0.1	0.2	0.1	0.1	0.1	0.2	0.1	0.1	0.1	0.1	0.1	0.1	0	0.1	0.1	0.1	0.2	0.1	0.1	0.1
vanilla_combined.227625	0.3	0.1	0.3	0.2	0.1	0.3	0.1	0.1	0.2	0.1	0.1	0	0.4	0.1	0.1	0.1	0.3	0.2	0.5	0.1	0.4	0	0.1	0.2	0.3	0.5
vanilla_combined.227626	1.5	2.7	2.9	1.5	3.7	2.2	2.1	3.9	2.8	2.8	4.5	5.1	2.5	3.6	3.7	3.6	3	3	4.1	4.8	2.6	3.7	3.5	2.6	1.1	1.4
vanilla_combined.227627	0.2	0.2	0.6	0.2	0.3	0.3	0.1	0.2	0.1	0.3	0.1	0.3	0.3	0.3	0.1	0.2	0.6	0.4	0	0.2	0.3	0.1	0.2	0.1	0.2	0.2
vanilla_combined.227628	4.7	6.3	5.7	4.8	7.5	11	5.5	7.9	9.4	6	4.9	6.4	6	7.3	7	7	9.1	5	6.6	5.3	9.2	4.5	6.2	6.4	4.7	5.4
vanilla_combined.227629	0.2	0.1	0.2	0.2	0.2	0.1	0.1	0.3	0.1	0.3	0.4	0.3	0.1	0.2	0.4	0.3	0.1	0.3	0.3	0.2	0.1	0.3	0.3	0.1	0.1	0.1
vanilla_combined.22763	5.5	6.5	6.4	5.3	6.3	5.5	6.2	6.4	5.3	6.6	6.5	7.3	6.6	7.9	7.1	7.6	8.7	8	7.1	8.3	10.6	4.9	4.9	7.5	4.7	5.8
vanilla_combined.227630	0.1	0.1	0.1	0.2	0.1	0.2	0.2	0.1	0.2	0.1	0.2	0.1	0.2	0.1	0.2	0.1	0.1	0.3	0.3	0.2	0.2	0.1	0.1	0.1	0.1	0.1
vanilla_combined.227631	0.1	0.1	0.1	0	0.1	0.1	0.1	0.1	0.6	0.2	0.1	0.1	1	0.1	0.1	0	0.6	0	0	0	0.3	0	0.1	0.1	0.1	0.1
vanilla_combined.227632	6	4.4	2.9	7.9	5.6	4.7	7.6	5	3.8	3.3	7.4	4.5	3.4	4	6.9	4.4	4	3.9	8.5	5.2	5	12.8	9.3	8.4	14	10.1
vanilla_combined.227633	0.2	0.3	0.5	0.2	0.3	0.4	0.2	0.4	0.4	0.4	0.2	0.4	0.3	0.3	0.2	0.4	0.4	0.6	0.3	0.6	0.3	0.2	0.3	0.2	0.2	0.2
vanilla_combined.227634	18.6	7.6	5.5	23.2	6.1	5.3	23.6	6.6	4.6	6	18.9	6.6	6.9	6.6	16.4	4.6	6.6	9.3	19.9	9.1	7.7	31.4	22.1	27.5	46.7	23.7
vanilla_combined.227635	2.6	2.8	16.1	2.2	3.9	2.8	2.5	4.3	1.8	5.2	4.2	4.4	4.7	5.8	4.6	4.7	3.9	6.9	5	6.1	4.4	3.9	3.2	4.4	2.6	3.1
vanilla_combined.227636	5.4	1.7	0.3	6.7	2.1	0.3	4.9	1.1	0.4	0.9	2.8	0.7	1.3	0.6	3.6	0.5	0.7	0.3	2.9	0.3	0.7	5.4	3.9	7.8	15.3	9.7
vanilla_combined.227637	0.8	1.3	1.1	0.9	1	0.6	0.7	1	0.4	1.1	0.7	1	0.7	1.1	0.5	0.8	0.8	1	0.5	1	0.9	0.1	0.3	0.4	0.4	0.5
vanilla_combined.227638	0.2	0.2	0.4	0.3	0.4	0.4	0.2	0.1	0.1	0.2	0.2	0.2	0.1	0.2	0.2	0.2	0.2	0.2	0.2	0.3	0.2	0.2	0.2	0.1	0.2	0.2
vanilla_combined.227639	1.3	1.2	0.6	1.7	1.1	0.4	3.1	1.2	0.7	0.9	2.3	1	0.7	0.9	2.9	0.9	0.5	0.4	2.1	0.6	0.5	1.2	1.1	2.6	4.9	4.1
vanilla_combined.22764	1.7	2.1	2	1.9	1.7	1.1	1	1	0.6	0.8	0.5	1.4	0.8	0.8	0.9	1.5	0.5	0.7	0.8	2.2	0.9	0.4	0.8	0.5	0.4	0.7
vanilla_combined.227640	0	0.1	0.4	0	0.4	0.7	0	0.4	0.2	0.4	0	0.1	0.2	0.3	0	0.1	0.5	0.7	0	0.1	0.9	0	0	0.1	0	0
vanilla_combined.227641	4.1	4.5	5.5	3.4	4.8	6.7	3.9	5.7	6.1	3.9	3.7	6.1	3.5	4.5	4.4	5.3	3.6	3.6	4.6	5.3	3.8	3.5	3.4	3.8	2.1	3.1
vanilla_combined.227642	0	0	0.9	0	0	0	0	0	0	0	0.2	0.1	0	0	0.1	0.1	0	0	0.1	0	0	0	0	0.1	0	0.1
vanilla_combined.227643	0.3	0.1	0.8	0.3	0.5	0.2	0.2	0.4	0.2	0.3	0.1	0.3	0.2	0.2	0.2	0.3	0.1	0.3	0.1	0.1	0.1	0.1	0.3	0.2	0.1	0
vanilla_combined.227644	0.1	0.2	0.4	0.1	0.1	0.1	0.1	0.1	0.1	0.1	0.1	0.1	0.1	0.1	0	0	0.1	0.1	0.2	0.1	0.1	0	0.1	0.1	0.3	0.2
vanilla_combined.227645	0.1	0.2	0.4	0.2	0.2	0.2	0.2	0.4	0.3	0.3	0.2	0.3	0.2	0.3	0.3	0.3	0.2	0.2	0.2	0.3	0.2	0.1	0.2	0.2	0.3	0.2
vanilla_combined.227646	1	0.8	0.3	1.2	0.9	0.2	0.8	0.7	0.2	0.8	1.2	0.6	0.5	0.8	1.4	0.9	0.5	0.5	1.6	1	0.3	0.9	0.8	1.5	1.5	1.9
vanilla_combined.227647	0.4	0.2	0.4	0.8	0.4	0.2	0.1	0.2	0.1	0.2	0.2	0.4	0.1	0.1	0.1	0.2	0.2	0	0.1	0	0.1	0.2	0.2	0.1	0.4	0.1
vanilla_combined.227648	0.2	0.1	0.1	0.5	0.2	0.1	0.3	0.1	0.1	0.1	0.3	0.2	0.1	0.1	0.3	0.1	0	0	0.2	0.1	0	0.1	0.1	0.1	0.2	0.2
vanilla_combined.227649	0.6	0.9	1.3	0.6	1.8	4.3	0.4	5.7	4.8	2.6	0.5	0.4	1.7	0.6	0.4	0.3	1.3	0.5	0.6	0.4	1.6	1.1	1	0.6	0.6	0.6
vanilla_combined.22765	2.9	3.7	6.3	2.8	3.5	4.7	2.8	3.1	2.5	3.5	2.5	3	2.2	2.9	2.2	2.1	2.9	4.4	2.8	2.7	3.9	1.2	1.7	2.8	1.6	2.4
vanilla_combined.227650	0.2	0.2	0.3	0.1	0.1	0.2	0.3	0.3	0.2	0.4	0.3	0.4	0.4	0.3	0.2	0.3	0.3	0.2	0.1	0.2	0.2	0.1	0.3	0.3	0.4	0.3
vanilla_combined.227651	0.1	0.1	0.3	0.1	0	0	0.1	0	0	0	0	0	0	0.1	0.1	0.1	0	0	0	0	0	0	0	0.1	0.8	0.4
vanilla_combined.227652	0.1	0	0	0.3	0	0	0.1	0	0	0	0	0	0	0	0.1	0	0	0	0.1	0	0	0.3	0.2	0.2	0.8	0.5
vanilla_combined.227653	0.2	0.2	0.2	0.3	0.2	0.2	0.2	0.2	0.1	0.1	0.1	0.2	0.1	0.1	0.1	0.2	0.1	0.2	0.2	0.2	0.2	0.1	0.2	0.2	0.8	0.3
vanilla_combined.227654	0.2	0	0.1	0.3	0.1	0	0.2	0.1	0	0.1	0.1	0.1	0.1	0.1	0.1	0	0.1	0	0.1	0.1	0	0.2	0.2	0.3	0.8	0.3
vanilla_combined.227655	0.1	0.2	0.2	0.2	0	0.1	0.2	0	0	0.1	0.2	0.2	0.1	0.1	0	0.1	0.2	0	0.1	0.1	0	0.1	0	0.1	1	0.2
vanilla_combined.227656	0.1	0	0	0	0	0	0	0	0	0	0	0	0	0	0	0	0	0	0	0	0	0	0	0	1.2	0
vanilla_combined.227657	0.1	0	0.1	0.1	0	0	0.1	0	0	0	0	0	0	0	0	0	0.1	0	0	0	0.1	0.1	0.1	0.2	0.7	0.2
vanilla_combined.227658	1.5	2.2	2.7	4.1	4	3.1	3.4	4.8	3	3.4	3.9	3.3	2.5	2.5	2.9	2.1	2.1	2.4	3.4	2.1	2.2	3.2	3.6	2.3	2.3	2
vanilla_combined.227659	0.7	1.6	0.2	0.8	0.8	0.4	0.9	0.6	0.5	0.4	1.1	0.6	0.1	0.7	2.9	0.7	0.4	0.7	4.5	1.5	0.7	0.6	0.5	4.6	1.3	2.3
vanilla_combined.22766	5	5.6	8.1	4.5	5.3	7.1	4.4	5.6	5.4	5.7	5.3	6	5.3	6.3	5.5	5.9	6.3	6.2	5.6	6	6.1	3.9	4.2	4.9	3.3	3.9
vanilla_combined.227660	0.2	0	0.1	0	0	0.1	0.2	0	0	0.2	0	0.1	0.2	0.2	0.2	0.2	0.2	0.4	0.2	0.2	0	0.2	0	0.1	0	0
vanilla_combined.227661	1.5	0.5	0.2	0.9	0.5	0.2	1.7	0.3	0.1	0.1	1.5	0.4	0.2	0.3	1.4	0.3	0.1	0.2	1.3	0.2	0.3	3	2.1	2.1	14.9	7.5
vanilla_combined.227662	0	0	0.1	0	0	0	0	0.1	0.1	0.1	0.1	0.2	0.3	0.1	0	0.1	0.2	0	0	0.1	0	0	0	0.1	0.2	0.1
vanilla_combined.227663	3.3	2.8	8.4	3.5	3.1	2.4	3.4	2.9	2	2.4	2.1	1.1	0.6	1.6	1.6	0.9	0.8	0.9	2.6	1.4	0.5	3.5	1.4	1.8	1.1	1
vanilla_combined.227664	1.6	1.6	1.3	2	1.9	1.9	1.2	1.2	0.9	1.2	1.3	1.3	1.3	1.4	1.6	1.5	1.2	1.4	1.7	1.5	1.5	1.9	2.1	1.3	1.3	1.3
vanilla_combined.227665	0.1	0.2	1.1	0	0.3	0.7	0.2	0.3	0.8	0.1	0.1	0	0.2	0	0	0	0.1	0	0.1	0	0	0.3	0.4	0.1	0.2	0
vanilla_combined.227666	0.3	0.2	3.1	0.2	0.3	0.6	0.3	0.3	0.4	0.2	0.3	0.1	0.7	0.1	0.3	0.1	0.1	0	0.3	0.1	0.2	0.2	0.5	0.5	0.3	0.3
vanilla_combined.227667	0.2	0.2	0.3	0.2	0.1	0.2	0.1	0.3	0.3	0.1	0.2	0.4	0.1	0.2	0.1	0.1	0.1	0.1	0.1	0.1	0.1	0.1	0.1	0.1	0.4	0.2
vanilla_combined.227668	0.5	0.6	0.7	0.3	0.6	0.7	0.4	0.5	0.4	0.5	0.5	0.5	0.6	1	0.6	0.5	0.6	1.2	0.8	1.1	1	0.5	0.5	0.4	0.2	0.3
vanilla_combined.227669	0.2	0.1	0.3	0.1	0.2	0.2	0.1	0.1	0.1	0.1	0.1	0.1	0	0.1	0	0.1	0.2	0.2	0.2	0.2	0.2	0.1	0.2	0.1	0.4	0.2
vanilla_combined.22767	0.7	0.4	0.3	0.9	0.4	0.3	0.5	0.2	0.2	0.2	0.4	0.2	0.2	0.2	0.2	0.1	0.2	0.2	0.3	0.3	0.2	0.5	0.5	0.4	0.8	0.4
vanilla_combined.227670	0.9	0.7	2.6	1	1	1.6	0.9	1	1	1.1	1.5	1.4	1.1	1.5	1.7	1.4	1.6	1.5	1.1	1	1.4	0.8	0.9	1.3	1	1.1
vanilla_combined.227671	2.2	3.1	3	2.6	3.6	3.3	3.2	3.6	2.6	3.6	3.5	3.9	2.2	3.1	3.9	2.9	2.3	1.5	3.2	2.3	2.5	3.5	4.4	3.3	3.8	3.6
vanilla_combined.227672	1.1	1.3	5.8	1	1	1.2	0.7	0.8	0.9	0.4	0.5	0.6	0.4	0.8	0.9	0.7	0.9	1.2	0.7	1.2	0.9	1.4	1.3	0.7	0.2	0.4
vanilla_combined.227673	0.1	0.2	0.3	0.1	0	0.4	0.1	0.1	0.6	0.2	0.1	0.1	0.2	0.1	0	0.3	0.2	0.1	0.1	0.3	0.2	0.1	0.2	0.1	0	0
vanilla_combined.227674	0.5	0.4	0.2	0.3	0.3	0.6	0.3	0.4	0.8	0.5	0.2	0.5	0.4	0.2	0.2	0.3	0.2	0.2	0.1	0.1	0.3	0.3	0.4	0.1	0.3	0.4
vanilla_combined.227675	0.5	1	1.2	0.4	1.3	1.7	1	2	1.2	0.9	0.7	1.5	0.7	1	0.5	0.8	0.7	0.9	0.6	1	0.8	0.6	1.3	0.9	0.1	0.1
vanilla_combined.227676	0.2	0.3	0	0	0.4	0.3	0	0.2	0.2	0.6	0.1	0.2	0.2	0	0	0	0	0	0	0.1	0	0.3	0	0	0.2	0
vanilla_combined.227677	0.1	0.7	0.5	0.1	0.8	0.3	0.1	1	0.2	0.3	0	0.1	0.1	0.1	0	0	0.1	0.1	0	0	0.1	0.1	0.2	0	0.1	0
vanilla_combined.227678	2.2	2.4	1.4	2.6	2	1	3.3	2.1	1	2.2	2.6	2.4	1.4	2.4	2.7	2.3	2.3	3.6	3.3	2.5	2.4	0.9	1.2	2.9	1.4	2
vanilla_combined.227679	0.2	0.1	0.1	0.1	0.2	0.1	0	0	0	0.1	0	0.1	0.1	0	0.1	0.1	0.1	0	0	0	0	0.1	0.1	0	0.1	0.1
vanilla_combined.22768	2.4	2.1	4.2	1.9	1.5	2.1	1.8	1.1	1.4	1.2	1.8	1.3	0.9	1.5	2.3	1.4	1.6	1.2	2	1.4	1.4	3.1	3.2	1.8	1.2	1.4
vanilla_combined.227680	2.8	2.9	1.8	0.9	3.7	2.2	3	4.5	8.4	10.6	0.9	2.4	6.6	0.7	0.5	4.2	1.3	2.5	1.8	1.5	0.3	0.9	1.1	2.1	5.2	3
vanilla_combined.227681	4.1	0.9	0.6	1	1.1	0.5	1.9	0.7	1.3	1.9	0.4	0.3	0.8	0.1	0.3	0.7	0.2	0.2	0.7	0.2	0.1	2.7	1	1.5	7.2	2
vanilla_combined.227682	2.5	2.2	3	1.9	2.5	3.4	2.6	2.4	3.4	1.5	2.1	1.8	2.2	1.7	2	1.7	2	1.8	2.1	1.6	2.2	1.9	2.6	2	1.8	1.8
vanilla_combined.227683	0	0.2	0.2	0	0.2	0	0.1	0.1	0.1	0.2	0.1	0.2	0.1	0.1	0.1	0.1	0.1	0.2	0.2	0.2	0.2	0.2	0.2	0.1	0	0.1
vanilla_combined.227684	0	0	0	0	0	0	0	0	0	0	0.1	0	0	0	0	0	0.2	0	0.2	0	0.2	0	0	0.1	0	0
vanilla_combined.227685	0.3	0.5	0.9	0.4	0.8	0.7	0.1	0.8	0.6	0.4	0.2	0.5	1	0.6	0.2	0.5	0.4	0.4	0.2	0.4	0.3	0.1	0.6	0.3	0.3	0.1
vanilla_combined.227686	1	1.1	0.6	0.7	1.9	1.3	0.8	1.2	1.9	2	0.6	0.8	1.2	0.4	0.3	1.1	0.4	0.5	0.4	0.5	0.4	0.3	0.5	0.5	1	0.8
vanilla_combined.227687	0.4	0.4	0.5	0.3	0.1	0.1	0.1	0.1	0.2	0.1	0.1	0.2	0.1	0	0	0	0.1	0.1	0.1	0.1	0	0.2	0.1	0.1	0.1	0.2
vanilla_combined.227688	6.8	6.3	11.5	7.7	7.9	8	7.9	9.9	8.2	10.2	9.9	10.7	9.3	10.6	9.4	8.5	9.2	10.1	10	8.8	9.1	9.1	8.3	9	6.1	6.3
vanilla_combined.227689	0.7	0.5	0.6	0.5	0.5	0.6	0.6	0.4	0.5	0.4	0.4	0.6	0.4	0.2	0.4	0.3	0.2	0.3	0.4	0.5	0.1	0.3	0.3	0.2	0.4	0.3
vanilla_combined.22769	5.8	12.5	12.8	4.7	10.9	3.9	8	12.3	6.7	11.1	5.4	6.3	9.7	7.3	4.4	3.6	8.8	9.2	3.9	5.6	8.2	3	6.2	5.3	2	3.6
vanilla_combined.227690	1.9	2.2	2.2	1.8	1.1	2.4	2.1	2.3	2.5	2.1	1.7	1.7	1.8	2.6	2.6	2.4	2.3	3.6	2.8	2.4	2.4	2.3	2	2.5	1.2	1.2
vanilla_combined.227691	1.1	1.6	2	1.3	1.9	2.7	1.5	2.2	2.3	2.6	2	2.5	2.4	3.7	2.2	3.2	4.1	2.4	2.8	3.2	3.6	0.5	1	1.7	1.4	1.7
vanilla_combined.227692	5	24.5	2.6	4	23.4	9.7	4.4	11	5.2	1.9	1.3	3.6	1	1.8	4.5	1.9	0.4	0.8	1.1	2.5	0.7	45.5	38.3	16.5	1.4	1.7
vanilla_combined.227693	0.6	0.4	0.4	0.8	0.7	0.5	0.4	0.5	0.3	0.5	0.4	0.5	0.3	0.6	0.4	0.4	0.6	0.5	0.4	0.8	0.4	0.3	0.6	0.7	0.5	0.5
vanilla_combined.227694	0	0	0	0	0	0	0	0	0.7	0.1	0	0	0.4	0	0	0.1	0.1	0	0	0	0	0	0	0	0	0
vanilla_combined.227695	1.2	2	2.4	1.2	1.9	0.9	1.4	2	1.1	2.1	1.1	1.7	1.6	2.2	1.5	2	2.1	2.7	1.4	2.1	2	1.2	1.6	2.2	0.8	1.4
vanilla_combined.227696	0.2	0.1	0.2	0.2	0.2	0.2	0.1	0.2	0.2	0.1	0.1	0.2	0.1	0.2	0.1	0.2	0.1	0.2	0.1	0.2	0.1	0.1	0.1	0.1	0.1	0.2
vanilla_combined.227697	0.1	0.4	0.4	0.2	0.3	0.2	0.2	0.4	0.6	0.2	0.1	0.3	0.5	0.2	0.1	0.3	0.3	0.2	0.1	0.2	0.2	0.1	0.1	0.1	0.2	0.3
vanilla_combined.227698	0.1	0	0	0.1	0	0	0	0.1	0	0	0	0.1	0.1	0	0.1	0	0.1	0	0	0	0	0.5	0.3	0.3	1.3	0.7
vanilla_combined.227699	0.4	0.2	2.6	0.2	0.2	0.2	0.2	0.2	0.2	0.1	0.1	0	0.2	0.2	0.1	0.1	0.2	0.3	0.1	0	0.1	0.9	0.8	0.1	0	0.1
vanilla_combined.2277	1.1	1.4	2.3	0.8	1.4	0.9	1.6	2.2	1	2.2	0.9	3.2	1.6	2.2	1.1	1.8	1.2	3.2	0.8	2.8	1.4	0.4	0.9	1.5	0.6	1.2
vanilla_combined.22770	13.6	16.9	23.2	15.7	18.5	33.2	16.1	22.7	24.9	19.5	21.1	18.4	17.3	17.3	20	16.1	16.5	16.2	22.3	14.9	18.7	16.7	19.6	14.7	11.1	11.3
vanilla_combined.227700	0.2	0	0	0.1	0	0.1	0	0	0.1	0.1	0	0	0.1	0	0	0	0.3	0	0	0	0.1	0.1	0.4	0	0	0
vanilla_combined.227701	9.3	11.9	14.2	8	11.5	3.5	7.2	9	3	11	6.8	10.6	8.6	14.1	9.1	14.2	12.2	17.9	10.2	15.8	13.1	3.8	5.8	9.4	3.3	7.8
vanilla_combined.227702	0.1	0.2	0.2	0.2	0.2	0.2	0.2	0.3	0.3	0.5	0.2	0.2	0.3	0.5	0.4	0.5	0.3	0.5	0.2	0.8	0.3	0.5	0.4	0.3	0.4	0.3
vanilla_combined.227703	0	0	0.1	0	0	0	0.1	0	0	0	0	0	0	0	0	0	0	0	0	0	0	0.2	0.5	0	0	0
vanilla_combined.227704	0	0.2	0.3	0.1	0.2	0.3	0	0.1	0.1	0	0.1	0	0.2	0.1	0	0.1	0.1	0.1	0	0	0.1	0	0.5	0	0	0.1
vanilla_combined.227705	0.2	0.2	0.1	0.1	0.3	0.1	0.2	0.4	0.2	0.4	0.1	0.4	0.3	0.3	0.1	0.3	0.1	0.2	0.2	0.1	0.2	0	0.5	0.2	0.3	0.3
vanilla_combined.227706	0	0	0.2	0	0	0.4	0	0	0.2	0.1	0	0	0.2	0	0	0	0.3	0	0.1	0.1	0.1	0.2	0.4	0.1	0	0
vanilla_combined.227707	0.2	0.4	0.3	0.1	0.1	0.3	0.1	0.2	0.1	0.1	0	0	0.2	0.1	0.1	0.1	0.2	0.1	0.1	0.1	0	0.1	0.5	0.1	0.1	0.1
vanilla_combined.227708	0.2	0.4	0.5	0.1	0.1	0.1	0.1	0.2	0.1	0.2	0	0.1	0.2	0.2	0.1	0.2	0.1	0.1	0.1	0.3	0.1	0	0.3	0.1	0.2	0.4
vanilla_combined.227709	0.4	0.2	0.2	0.4	0.4	0.2	0.1	0.3	0.2	0.1	0.1	0.1	0	0.1	0.1	0.1	0.1	0	0.1	0	0	0.3	0.4	0.1	0	0
vanilla_combined.22771	0.3	0.8	1	0.5	0.6	0.6	0.4	0.6	0.3	0.3	0.4	0.5	0.5	0.4	0.5	0.5	0.5	0.4	0.4	0.6	0.6	0.4	0.4	0.4	0.9	1
vanilla_combined.227710	0.2	0.1	0.4	0.2	0.3	0.4	0.2	0.1	0.3	0.3	0.2	0.3	0.2	0.4	0.2	0.3	0.4	0.4	0.2	0.4	0.2	0.1	0.3	0.1	0.3	0.2
vanilla_combined.227711	18.1	31	9.3	19.6	49.1	9.9	14.2	157.6	34.5	74	8.5	3.8	4.2	5.9	8.1	4.2	4.1	2.8	12.6	4.8	3.3	6.7	5.6	4.5	13.1	10.8
vanilla_combined.227712	0.1	0.1	0.3	0.3	0.1	0.7	0.1	0.1	0.3	0.4	0.2	0.4	0.3	0.2	0.2	0.2	0.3	0.2	0	0.2	0	0.1	0.1	0.1	0.4	0.3
vanilla_combined.227713	3.4	3.3	4.4	2.4	3.5	5	2.3	2.7	3.9	2.6	2.7	2.2	2.8	2.8	2.7	3	2.9	2.6	3.6	3.5	4	3	3.6	2.8	1.9	2
vanilla_combined.227714	56.2	90.8	35.7	55.2	88.2	109.9	46.7	66.2	87.5	57	60.2	122.1	74.6	153	109.3	180.6	96.5	162.3	101.6	181.9	127.6	45.4	57.4	73.4	39.8	66.3
vanilla_combined.227715	3.8	4.1	2.6	2.5	3.2	1.4	2.6	2.5	1.1	1.6	1.2	2.1	1.1	2.2	2.3	2.7	2	1.3	1.6	2	1.6	3	2.5	2.4	1.2	1.7
vanilla_combined.227716	0	0	0.1	0.1	0	0.1	0.1	0.1	0.1	0.1	0.2	0.1	0.1	0.4	0.5	0.1	0.2	0.6	0.4	0.3	0.3	0	0	0.4	0.6	0.2
vanilla_combined.227717	0.3	0.2	0.1	0.2	0	0	0.4	0	0	0	0.5	0.1	0	0	0.7	0	0	0	0.1	0	0	0	0	0.1	0.1	0
vanilla_combined.227718	0	0.1	0.1	0.2	0.3	0	0.5	0.9	0.3	2.9	1.7	2.3	1.7	0.8	0.8	0.8	0.6	0.5	0.4	0.5	0.4	0.9	1.1	1.1	1.4	0.4
vanilla_combined.227719	0.6	0.6	0.5	0.4	0.6	0.6	0.3	0.5	0.5	0.6	0.7	0.7	0.5	0.6	0.4	0.6	0.6	0.8	0.6	0.8	0.5	0.8	0.9	0.5	0.3	0.2
vanilla_combined.22772	3.5	3.3	2.3	3.5	3.3	2.7	4	4	2.1	3.3	5.1	5.5	3.1	3.8	5.3	5.1	2.9	4.1	4.2	5.3	3.3	2.2	2.6	2.3	1.7	1.4
vanilla_combined.227720	0.2	0.1	1.5	0	0.1	0.2	0.1	0.2	0.1	0.2	0.1	0.1	0.2	0.1	0	0	0.1	0	0	0	0.1	0	0	0.1	0.1	0.1
vanilla_combined.227721	0.2	0.3	0.5	0.2	0.3	0.2	0.2	0.4	0.1	0.2	0.3	0.5	0.3	0.3	0.3	0.3	0.4	0.2	0.1	0.2	0.2	0.1	0.2	0.1	0.1	0.1
vanilla_combined.227722	0.1	0	0.1	0.1	0	0.1	0.1	0.1	0.1	0.1	0.1	0.1	0	0	0	0	0.1	0.1	0.1	0.1	0	0	0.1	0.3	0.2	0
vanilla_combined.227723	0.1	0.4	1.4	0	0.3	0.3	0	0.2	0.1	0.3	0	0.2	0.1	0.2	0.1	0.1	0.1	0.2	0.1	0.3	0	0.2	0.1	0.1	0	0
vanilla_combined.227724	1.6	1.8	0.5	1.6	3	37	1	3.6	7.6	2.7	0.3	5.3	5.8	6.4	1.1	10.4	5	8.3	1.3	14.1	8.5	1.8	1.9	3.1	0	0.1
vanilla_combined.227725	1.1	0.8	0.5	1.6	0.7	1.7	1.4	0.7	1	0.7	1.8	0.7	0.8	0.8	1.8	0.7	1.1	0.6	2	0.7	1.4	2	1.5	2.4	4.9	2.7
vanilla_combined.227726	0.4	0.3	0.5	0.1	0.2	0.4	0.2	0.4	0.4	0.3	0.1	0.3	0.7	0.3	0.2	0.2	0.3	0.4	0.1	0.4	0.6	0.1	0.2	0.3	0.2	0.4
vanilla_combined.227727	0.2	0.3	0.6	0.6	0.2	0.3	0.2	0.2	0.3	0.3	0.1	0.4	0.5	0.1	0.2	0.4	0.4	0.3	0.1	0.3	0.2	0.2	0.3	0.3	0.6	0.4
vanilla_combined.227728	4.5	4.6	4	2.7	2.7	3.8	1.9	2.5	4.9	3.6	1.6	3.9	5.4	6.1	2.2	4.4	10.3	4.8	1.7	3.3	9.1	2.8	3	1.4	0.6	0.8
vanilla_combined.227729	0.2	0.2	0.5	0.1	0.2	0.5	0.1	0.2	0.3	0.4	0.2	0.3	0.4	0.4	0.1	0.2	0.5	0.6	0.1	0.3	0.6	0.1	0.2	0.1	0	0
vanilla_combined.22773	1.8	1.8	3.3	2.4	1.8	3.1	2.5	1.7	2.6	1.9	2.7	1.6	4.8	1.6	1.8	1	8.1	1.8	2	1	5.8	2.5	2.5	3.1	4.6	2.9
vanilla_combined.227730	1.5	0.6	0.3	1.9	0.5	0.2	0.9	0.3	0.1	0.2	0.7	0.3	0.2	0.3	0.6	0.2	0.2	0.2	0.7	0.1	0.1	0.9	0.9	1	1.1	0.9
vanilla_combined.227731	0.2	0.2	0.3	0.2	0.2	0.2	0.1	0.1	0.1	0.1	0.1	0.1	0.2	0.2	0.1	0.1	0.2	0.2	0.1	0.2	0.1	0.1	0.1	0.1	0.1	0.1
vanilla_combined.227732	3.4	5.3	6.2	3.5	5.8	3.5	4.4	5.5	5.5	4.6	4.4	4.9	4	4.7	4.3	5.6	3.9	4.1	3.4	5.8	3.7	8	9.2	3	1.4	2.1
vanilla_combined.227733	1.1	1.5	2.3	0.9	1.3	0.7	1	1.4	0.8	1.4	0.8	1.2	1.2	1.9	0.9	1.2	1.5	1.8	0.9	1	1.6	0.9	1.5	1.6	0.5	1
vanilla_combined.227734	4	6.2	6.5	4.1	5.9	6.7	4	5.5	5.3	4.7	4.8	5.6	4.8	6.2	5.6	5.8	6.3	6.3	4.9	5.3	6.6	3.5	4.2	3.7	2.3	3.4
vanilla_combined.227735	2.8	2.9	2.2	2.2	2.5	1.6	1.5	2.7	1.6	1.9	1.4	2.3	1.5	2.2	1.9	2.1	1.4	1	1.6	1.6	1.3	1.2	1.5	1.7	1.4	1.7
vanilla_combined.227736	0.7	0.9	0.7	0.7	0.7	1.3	0.9	0.9	1.4	1	1.4	1.8	0.9	1.1	1.5	1.5	0.8	1.2	2.1	1.3	1.5	1.2	0.9	1.2	0.7	0.8
vanilla_combined.227737	0.2	0.1	0.4	0	0.2	0.3	0.2	0.2	0.1	0.2	0	0.2	0.1	0.1	0.2	0.5	0.2	0	0.3	0.3	0.2	0.5	0.1	0.2	0.2	0.2
vanilla_combined.227738	0.6	0.6	0.8	0.7	0.6	0.8	0.7	0.6	0.9	0.7	0.6	0.5	0.5	0.6	0.5	0.5	0.4	0.9	0.5	0.6	0.8	0.6	0.8	0.6	0.7	0.6
vanilla_combined.227739	0.1	0.1	0.1	0.1	0.1	0.1	0.2	0.2	0.1	0.2	0.2	0.1	0.2	0.2	0.1	0.1	0.1	0.2	0.1	0.1	0.1	0.1	0.2	0.1	0.1	0.1
vanilla_combined.22774	1	1.1	0.9	1.3	1.1	0.7	1.1	0.8	0.7	0.7	1.2	0.9	0.6	0.8	0.9	0.5	0.6	0.6	1	0.6	0.6	1.3	1.4	0.8	1.1	1.1
vanilla_combined.227740	7.6	5.1	1.3	7	5.7	3.1	13.6	7.9	5.1	9.7	15.9	9.6	2.4	8.6	11.7	6.2	2.3	9.3	15.1	8	3.2	0.6	0.6	4.2	0.7	2.8
vanilla_combined.227741	7.6	5.3	9.6	10.3	5.8	0.5	6.8	5.8	1.2	4	4.9	4.4	2.8	5	6.8	4.9	3.3	3.1	5	4.4	1.5	7.8	6.8	14.6	14.2	14.4
vanilla_combined.227742	2.8	2.5	3.5	2.2	1.9	1.9	2.4	1.8	1.1	1.5	1.7	1.7	1.7	2	1.8	1.8	1.8	2.5	1.9	1.9	2.2	1.3	1.4	1.9	1.7	1.9
vanilla_combined.227743	0.1	0.1	0.1	0.1	0.2	0.4	0.2	0.2	0.3	0.3	0.3	0.3	0.3	0.3	0.2	0.2	0.2	0.1	0.2	0.2	0.3	0.2	0.2	0.2	0.2	0.1
vanilla_combined.227744	0.1	0	1.3	0	0.1	0	0	0	0	0	0	0	0	0	0	0	0	0	0	0	0	0	0	0	0	0
vanilla_combined.227745	0.3	0.1	0.8	0.4	0.2	0.1	0.1	0.2	0.1	0.3	0.3	0.2	0.2	0.2	0.4	0.1	0.2	0.3	0.2	0.2	0.3	0.1	0.2	0.4	0.3	0.3
vanilla_combined.227746	0.8	1.2	1	0.8	1.2	1.9	0.5	1	1	1.2	0.6	1.1	0.9	1.4	1	1.7	1.4	1.8	1.2	1.9	1.4	0.4	0.4	2.2	0.5	0.9
vanilla_combined.227747	0.2	0.1	0.1	0.2	0.1	0	0	0	0.1	0.1	0	0.1	0.2	0.2	0.1	0.2	0.2	0	0	0	0	0.1	0.2	0.4	0.4	0.1
vanilla_combined.227748	0.1	0	0.1	0	0	0.1	0.1	0	0	0	0.1	0	0.1	0	0.1	0	0	0	0.3	0	0	0.2	0.1	0.1	3.9	0.4
vanilla_combined.227749	0.2	0.1	0.2	0.2	0.2	0.2	0.3	0.3	0.1	0.2	0.3	0.2	0.3	0.3	0.2	0.2	0.3	0.1	0.2	0.1	0.3	0.4	0.2	0.2	0.5	0.3
vanilla_combined.22775	0.3	1.8	2.9	0.2	1.3	2.5	1	2	2.9	3.2	0.9	3	2.6	3	1	2	2.3	1.5	0.5	1	1.8	4.7	2.6	1.9	1.3	1.2
vanilla_combined.227750	0.4	0.4	0.7	0.4	0.4	0.3	0.3	0.3	0.2	0.2	0.2	0.2	0.2	0.5	0.3	0.3	0.3	0.4	0.2	0.2	0.3	0.1	0.2	0.2	0.3	0.4
vanilla_combined.227751	0	0	0	0	0	0.1	0	0	0	0	0.1	0.2	0.1	0.1	0	0.1	0.1	0	0.1	0	0	0.1	0.1	0	0.5	0.1
vanilla_combined.227752	0	0.1	0	0	0	0	0.1	0	0	0	0	0	0.1	0	0	0	0	0	0.1	0	0	0	0	0.1	0.5	0.2
vanilla_combined.227753	0	0	0	0	0	0	0	0	0	0	0	0	0	0	0.1	0	0	0	0	0	0	0.2	0.1	0.1	1.4	0.3
vanilla_combined.227754	0.2	0.2	0.3	0.4	0.2	0.1	0.2	0.1	0.2	0.2	0.3	0.2	0.2	0.2	0.2	0.3	0.3	0.5	0.1	0.2	0	0.2	0.2	0.2	0.6	0.2
vanilla_combined.227755	0.2	0.4	0	0.3	0.9	0.4	1.1	0.9	0.2	0	0.1	0.1	0	0	0	0	0	0	0	0.1	0	2.3	1.6	0	0.1	0
vanilla_combined.227756	0.2	0.4	1.6	0.3	0.2	0.8	0.5	0.3	0.6	0.5	0.6	0.4	0.8	1	0.4	0.7	1.5	1.3	0.5	0.9	3.2	0.4	0.5	0.6	0.3	0.4
vanilla_combined.227757	0.1	0.3	0.5	0.1	0.3	0.4	0	0.2	0.2	0.1	0.1	0.1	0.1	0.1	0.1	0.1	0.1	0.1	0.1	0.1	0.2	0.1	0.6	0.1	0	0
vanilla_combined.227758	0.1	0	0.1	0	0	0	0	0	0.1	0.1	0	0	0.1	0	0	0	0.1	0	0	0	0	0.2	0.4	0.1	0	0
vanilla_combined.227759	2.5	5.1	1.9	2.7	4.9	8.6	3.5	5.2	8.3	4.2	3.7	8.1	5.8	6.1	4.5	8.5	4.4	6.9	5.3	10.9	6.1	3.8	4	2.4	0.9	1.6
vanilla_combined.22776	3.1	5.1	4.3	3.5	5.5	1.8	3.9	4.9	1.5	4.7	4.6	5	3.3	6.2	4.4	5.3	3.9	6.6	4.6	6.6	3.9	5.7	4.7	4.6	4.1	5
vanilla_combined.227760	1.5	1.7	2.5	1.7	2.2	3.6	2	2.4	3.8	2.5	2.3	2.8	2.6	3.5	3	3.4	2.9	2	3.6	2.8	2.8	2.3	2.1	2.6	1.1	1.7
vanilla_combined.227761	0.6	0.6	0.7	0.4	0.8	1	0.6	0.7	0.7	0.6	0.5	0.5	0.5	0.8	0.7	0.9	1.1	0.6	0.3	0.7	0.8	0.7	0.7	0.9	0.8	0.8
vanilla_combined.227762	0	0	0	0	0.1	0	0	0	0	0	0	0	0	0	0	0	0	0	0	0	0	0	0	0	0	0
vanilla_combined.227763	0	0.1	0	0	0	0	0	0	0	0.1	0	0	0.4	0	0	0	1.8	0.1	0	0	2.2	0.2	0.4	0.2	0.1	0
vanilla_combined.227764	1.5	1.3	0.8	0.4	2	1.2	0.7	1.1	1.9	2.6	0.2	0.5	1.6	0.2	0.3	1	0.4	0.8	0.3	0.3	0	0.3	0.3	0.4	1.3	0.8
vanilla_combined.227765	0.4	0.5	0.7	0.7	0.6	0.9	11.9	0.3	0.9	0.7	0.5	0.4	1	0.2	0.3	0.4	0.3	0.3	1	0.4	0.9	0.4	1.3	11.6	0.5	0.4
vanilla_combined.227766	0.5	0.2	0.1	0.2	0.2	0.1	0.3	0.2	0.1	0.2	0.1	0.1	0.2	0	0	0.1	0	0.1	0.1	0	0	0.6	0.1	0.2	1.4	0.2
vanilla_combined.227767	1.7	1.5	1	0.6	2.6	1.5	1.1	1.9	3.7	3.8	0.3	0.8	2.4	0.2	0.2	1.5	0.6	0.3	0.5	0.5	0.1	0.2	0.4	0.6	1.5	1.1
vanilla_combined.227768	0.2	0.1	0.2	0.4	0.3	0.1	0.2	0.6	0.3	0.4	0.4	0.5	0.2	0.4	0.3	0.4	0.4	0.3	0.1	0.2	0.3	0	0.1	0.2	0.3	0.3
vanilla_combined.227769	44.3	28.7	53.7	32.2	28.7	57.5	38.2	34.1	50.1	35.6	37.1	25	31.8	33.3	58.6	29.6	48.4	24.8	44.1	23	40.2	64.1	51.4	61.5	51.7	69.8
vanilla_combined.22777	0.9	0.6	0.6	0.7	0.4	0.3	1	0.6	0.2	0.5	0.8	0.6	0.5	0.5	1	0.4	0.6	0.4	0.6	0.2	0.6	0.4	1	1.1	0.4	0.8
vanilla_combined.227770	0	0.1	0.1	0	0.1	0.1	0	0.1	0.2	0.1	0	0	0.1	0	0.1	0	0.3	0.1	0	0	0	0	0	0	0.2	0.1
vanilla_combined.227771	0.7	0.9	0.5	0.3	0.9	0.9	0.2	0.3	0.4	0.6	0.1	0.1	0.5	0.2	0.2	0.3	0.2	0.3	0.2	0.1	0.4	0.3	0.1	0.2	0.6	0.3
vanilla_combined.227772	0.2	0.2	0.3	0.1	0.1	0	0	0.1	0	0.1	0.1	0.1	0.1	0.1	0	0.1	0.1	0.1	0	0.2	0.1	0.1	0.1	0.1	0.1	0.1
vanilla_combined.227773	0	0	0.1	0	0	0.1	0.1	0	0	0.1	0.1	0.1	0.1	0	0	0.1	0.1	0.1	0	0.2	0	0.1	0	0	0.1	0.1
vanilla_combined.227774	4.8	5.2	5.9	4.5	6.2	6.9	5	5.8	5.4	6.2	5.7	5.4	6.6	5.3	5.3	5.9	5.3	5.8	6.7	5.4	5.3	6.2	6.2	5.1	4.8	3.5
vanilla_combined.227775	3.4	4.7	8	3	4.9	3.5	1.4	2.3	2.5	2.3	1.1	2.4	3.2	3.3	2.6	1.9	4.7	3	1.8	2.7	6.9	0.8	1.4	3.1	2.7	3.3
vanilla_combined.227776	0.3	0.2	0.5	0.1	0.1	0.3	0.3	0.2	0.3	0.1	0.1	0.2	0.1	0.2	0.1	0	0.3	0.2	0.1	0.1	0.3	0.6	0.3	0.1	0.5	0.2
vanilla_combined.227777	2.5	2.2	1.5	0.8	3	1.6	1.7	2.2	4.2	5.7	0.5	1	4.4	0.3	0.3	2.4	0.8	1.2	0.9	0.5	0.3	1.2	0.9	0.9	4.9	2
vanilla_combined.227778	1	0.2	0.1	0.6	0.4	0.1	0.5	0.2	0.1	0.2	0.2	0.2	0.2	0.1	0.1	0.2	0.1	0.2	0.4	0.2	0.1	3.2	1.2	0.9	13.9	2.8
vanilla_combined.227779	5.7	4.3	3.3	5.9	4.4	6.2	5.7	4.8	5	3.8	6.2	4.9	4.9	5.2	8.3	5.9	5.1	4.9	10.3	5.6	4.8	4.8	4.2	6.9	7.9	6.3
vanilla_combined.22778	0.7	0.7	1	0.7	0.6	0.6	0.5	0.6	0.6	0.8	0.5	0.7	0.9	0.8	0.6	0.8	0.6	0.6	0.4	0.5	0.4	0.5	0.8	0.6	0.4	0.7
vanilla_combined.227780	210.8	10.6	0.2	366.7	8.9	1	220.2	1.6	0.1	0.2	116.4	0.2	0.1	0.3	141.9	0	0	0.6	165.2	0.5	0.7	341	231.9	186.9	301.9	149.1
vanilla_combined.227781	0.3	0.3	0.5	0.3	0.2	0.3	0.1	0.3	0.2	0.6	0.4	0.6	0.3	0.4	0.7	0.4	0.4	0.2	0.6	0.5	0.1	0.5	0.4	0.4	0.3	0.3
vanilla_combined.227782	0.1	5.1	0.2	0.1	9.1	4.4	0.3	13.9	7.3	1.8	0.2	0	0.9	0	0.2	0	0.6	0	0.1	0	0.1	1.2	0.8	0.4	0	0
vanilla_combined.227783	0	0	0.4	0.2	0.1	0.2	0.2	0.1	0.2	0	0.1	0	0.2	0	0.2	0.1	0	0.1	0.1	0	0.3	0.3	0.1	0.1	0	0
vanilla_combined.227784	2.1	2.4	2.7	2.4	3.2	1.4	2.8	3.2	1.1	3.1	3.3	3.8	2.5	3	2.3	3.2	2.4	2.3	3.7	2.6	2	1.9	1.6	1.7	2	2.2
vanilla_combined.227785	0.1	0.2	0.1	0.2	0.2	0.1	0.1	0.3	0.1	0.2	0	0.2	0.1	0.1	0	0.2	0.1	0.1	0	0.2	0.1	0.1	0.1	0.1	0.1	0.1
vanilla_combined.227786	0.2	0.2	0.2	0.2	0.1	0.1	0.2	0.3	0.1	0.2	0.1	0.2	0.1	0.1	0.1	0.1	0.2	0.1	0	0.1	0	0.1	0.1	0.1	0.1	0.1
vanilla_combined.227787	0.6	0.6	0.7	0.6	0.6	0.5	0.5	0.7	0.3	0.5	0.3	0.8	0.6	0.5	0.4	0.4	0.5	0.4	0.3	0.6	0.3	0.4	0.6	0.3	0.5	0.4
vanilla_combined.227788	2.5	5.3	0.4	2.8	7	2.9	0.6	1.4	0.9	0.4	1	1.1	0.3	0.8	1.6	0.7	0.1	0.7	1.3	1.4	0.2	0.6	0.4	0.5	0.3	0.5
vanilla_combined.227789	7.6	7.8	8.1	6.7	7.2	3.9	6	6.5	3.3	5	6.4	6.9	5.5	7.9	8	7.4	6.2	4.2	7.6	6.7	6.3	7	5.8	7.4	5.9	6.1
vanilla_combined.22779	0.2	0.1	0.3	0.5	0.3	0.2	0.6	0.3	0.2	0.5	0.6	0.5	0.6	1	0.5	0.3	1	0.8	0.6	0.3	0.4	0.4	0.5	1	2.1	1.4
vanilla_combined.227790	2.2	2.6	1.8	2.5	2.9	3.7	2.3	3.4	2.4	1.7	2.9	3.6	1.5	1.7	3.2	3	2.6	2.1	4.5	4.4	3.6	2.4	2.2	2.1	1.2	1.5
vanilla_combined.227791	9.5	3.2	0.7	6.2	1.5	0.7	7.7	1.9	1.2	2	10.7	4.1	0.9	2.5	11.4	4.1	2.2	1.3	6.8	1.5	1.4	3.2	1.4	7.7	10.7	10.1
vanilla_combined.227792	4.1	4.1	4.4	4.5	4.1	5.4	5.7	4.3	4.6	4.1	7.1	5.5	3.3	4	6.1	4.1	3.9	5.1	7	5.2	4.4	5.6	5.2	5.4	4.8	4.7
vanilla_combined.227793	2.1	2.3	1.9	1.6	1.8	2.1	3.7	2.3	4	2.8	2.3	2.1	3.2	3.4	3	3.5	3.2	5	6.3	4.9	1.7	3.1	4.8	4	1.9	1.7
vanilla_combined.227794	0.1	0.1	0.2	0.1	0.1	0.1	0.3	0.3	0.2	0.3	0.3	0.4	0.3	0.2	0.2	0.2	0.3	0.2	0.1	0.2	0.2	0.1	0.1	0.2	0.2	0.1
vanilla_combined.227795	0.4	0.2	0.2	0.3	0.4	0.2	0.2	0.4	0.2	0.4	0.3	0.3	0.3	0.4	0.1	0.1	0.2	0.1	0.3	0	0.2	0.1	0	0.2	0.7	0.3
vanilla_combined.227796	0.4	0.4	0.8	0.6	0.2	0.6	0.4	0.4	0.3	1.1	0.4	0.7	1.3	1.9	1.2	0.8	2.8	1.9	1	1.1	1.3	2.4	1.4	1.3	0.9	1.9
vanilla_combined.227797	0.2	0.1	0.2	0.4	0.1	0	0.3	0.1	0	0	0.2	0	0.1	0	0.2	0.1	0.2	0.1	0.3	0	0.2	0.6	0.3	0.5	1.1	0.8
[truncated: 68,001 more rows]

## Sheet: Additional file 8b
EST ID	6W dark	6W light	6W seed	8W dark	8W light	8W seed	10W dark	10W light	10W seed	3M hair	3M meso	3M plac	3M seed	5M hair	5M meso	5M plac	5M seed	6M hair	6M meso	6M plac	6M seed	1Y leaf	1Y stem	aerial	leaf	stem
vanilla_combined.289	3.9	4.1	5	3.9	4	4	4.1	4.9	3.1	4.7	4.3	5	4.4	4.4	3.9	3.8	4.3	4.2	3.4	3.8	3.9	3.1	3.3	3.9	3.9	4.4
vanilla_combined.2890	1.7	1.8	0.2	1.8	2.1	1.5	1.1	0.7	0.9	0.3	0.7	2.4	0.4	3.2	1.1	7.7	2.5	3.8	2.4	13.1	3.3	3.1	11.8	1.4	0.6	5.8
vanilla_combined.28900	4	4.3	6.3	3.7	4.5	4.4	3.7	4	3	3.1	4.2	3.4	3.7	4	4.2	3.7	4.4	3.5	4.7	4.1	5.4	5.2	6.3	4.6	2.7	2.8
vanilla_combined.289000	2.4	2.3	4.5	2.6	2.9	1.2	2.7	2.9	1.2	4.1	2.7	2.7	2.6	4.8	3.2	3	4.3	5.1	3.1	3.8	4.3	2.5	2.2	2.9	1.9	2.7
vanilla_combined.289001	0.2	0.3	0.3	0.2	0.3	0.2	0.1	0.2	0.2	0.3	0.1	0.3	0.2	0.2	0.2	0.3	0.3	0.2	0.1	0.3	0.2	0	0.1	0.1	0	0.1
vanilla_combined.289002	0.1	0.1	0.3	0.2	0.2	0.1	0.1	0.1	0.1	0.1	0.2	0.1	0.1	0.1	0.1	0.1	0.1	0.1	0.2	0.4	0.1	0	0.1	0.1	0	0.1
vanilla_combined.289003	0.1	0.2	0	0.2	0.2	0.1	0.2	0.1	0.2	0.3	0.5	0.6	0.3	0.4	0.7	0.4	0.2	0.6	0.6	0.6	0.7	0.4	0.3	0.9	0.3	0.2
vanilla_combined.289004	1.2	2	0.9	1.5	1.1	1	1.4	1.1	1.2	0.9	1.1	1.1	0.6	1.6	0.9	1.7	1.2	1.2	0.5	0.8	1.4	0.4	0.9	2.1	2.1	2.6
vanilla_combined.289005	0.2	0.3	0.4	0.3	0.3	0.4	0.2	0.3	0.3	0.3	0.2	0.3	0.3	0.3	0.2	0.2	0.3	0.4	0.2	0.3	0.2	0.1	0.1	0.1	0.2	0.2
vanilla_combined.289006	0.1	0.2	0.1	0.1	0.2	0.1	0.1	0.1	0.1	0.2	0.1	0.2	0.2	0.1	0.2	0.1	0.2	0.2	0.1	0.1	0.1	0.1	0.1	0.2	0.2	0.1
vanilla_combined.289007	0.2	0.2	0	0.2	0.2	0.1	0.2	0.2	0.1	0.4	0.3	0.6	0.4	0.5	0.3	0.4	0.3	0.4	0.3	0.3	0.2	0	0	0.2	0.3	0.3
vanilla_combined.289008	0.1	0.1	0.3	0.1	0.1	0.3	0.1	0.2	0.2	0.3	0.3	0.3	0.2	0.3	0.2	0.2	0.2	0.3	0.2	0.2	0.3	0.2	0.1	0.2	0.1	0.2
vanilla_combined.289009	0.1	0.4	0.2	0.1	0.3	0	0.2	0.4	0.1	0.5	0.8	0.6	0.4	0.6	0.6	0.2	0.4	0.9	0.3	0.5	0.6	0.1	0.1	0.5	0.2	0.5
vanilla_combined.28901	0.7	1.2	0.6	0.4	0.3	1.4	0.3	0.3	2.2	0.2	0.3	0.1	0.7	0.1	0.2	0.1	0.4	0.1	0.2	0	0.2	2.6	3.2	2.2	0.5	0.3
vanilla_combined.289010	0	0.3	1	0.1	0.3	0.9	0.1	0.2	0.3	0.3	0.1	0.2	0.5	0.4	0.1	0.2	0.5	0.4	0.1	0.2	0.2	0.2	0.2	0.1	0.2	0.1
vanilla_combined.289011	0.2	0.1	0.2	0.2	0.3	0.1	0.2	0.2	0.2	0.2	0.2	0.3	0.2	0.2	0.2	0.2	0.1	0.1	0.1	0.1	0.1	0.2	0.2	0.1	0.4	0.3
vanilla_combined.289012	0.5	0.3	0.1	0.6	0.4	0.1	0.9	0.5	0.1	0.8	1.4	0.6	0.2	0.6	1.1	0.3	0.3	0.6	1.1	0.2	0.2	1.2	1	1.1	0.4	0.8
vanilla_combined.289013	2.1	0.9	1.5	4.2	2.2	66.9	4.4	2.2	5	5.5	6.4	2.3	1.1	3.5	6.7	5.8	1.1	17.3	18.4	28.3	5.6	0.6	1.5	0.6	0.1	1.2
vanilla_combined.289014	0.1	0.2	0.5	0.1	0.1	0.1	0.1	0.2	0.2	0.2	0.1	0.2	0.1	0.3	0.1	0.3	0.2	0.1	0.1	0.2	0.2	0	0.1	0.1	0	0.1
vanilla_combined.289015	0.2	0.2	0.3	0.3	0.2	0.2	0.2	0.2	0.2	0.2	0.2	0.3	0.2	0.3	0.3	0.2	0.2	0.3	0.3	0.2	0.2	0.2	0.2	0.2	0.2	0.3
vanilla_combined.289016	0.1	0.1	0.3	0.1	0.1	0.2	0.1	0.1	0.2	0.1	0.1	0.1	0.1	0.1	0.1	0.2	0.1	0	0.2	0.1	0	0.2	0.1	0.1	0.1	0.1
vanilla_combined.289017	0.1	0.1	0.1	0.1	0	0	0.1	0.1	0	0.1	0.1	0.1	0.2	0.1	0.1	0.1	0.2	0.1	0.1	0.2	0.1	0.1	0.1	0.1	0.2	0.1
vanilla_combined.289018	0.1	0.2	0.2	0.1	0.1	0.2	0.1	0.1	0.1	0.2	0.1	0.2	0.2	0.2	0.1	0.1	0.1	0.1	0.1	0.2	0.1	0.1	0.1	0.1	0.1	0.1
vanilla_combined.289019	2.8	1.6	4.4	3.1	2.5	2.5	2.1	1.7	2.4	1.4	2.1	2.1	1.9	2	1.9	1.6	1.5	2	1.2	1.7	2.6	4.1	3.3	2.8	4.9	3.2
vanilla_combined.28902	0.9	0.9	1.2	1	0.8	1.5	1.1	1.1	1.7	1.2	1.4	1.3	1.1	1.1	1.4	1.2	1.2	1.3	1.2	0.7	1.5	1.2	1.2	1.7	1.3	0.9
vanilla_combined.289020	1	1	1.6	0.8	0.8	0.6	0.9	0.7	0.5	0.6	0.5	0.6	0.4	0.5	0.5	0.5	0.5	0.7	0.4	0.5	0.3	0.7	0.8	0.6	1.1	0.7
vanilla_combined.289021	0.2	0.2	0.1	0.1	0.1	0.1	0.2	0.1	0.1	0.2	0.1	0.2	0.1	0.1	0.1	0.1	0.1	0.1	0.1	0.1	0.1	0.1	0.1	0.1	0.1	0.1
vanilla_combined.289022	0.5	0.7	0.5	0.3	0.4	0.2	0.1	0.3	0.5	0.3	0.4	0.5	1.1	0.3	0.2	0.3	0.3	0.2	0	0.1	0.6	0	0	0.1	0.2	0.1
vanilla_combined.289023	0.1	0.3	0.2	0.2	0.1	0.2	0.2	0.2	0.2	0.3	0.2	0.4	0.3	0.3	0.2	0.2	0.3	0.3	0.1	0.2	0.2	0.1	0.2	0.2	0.2	0.1
vanilla_combined.289024	0.4	0.5	0.5	0.4	0.4	0.3	0.3	0.4	0.3	0.3	0.2	0.4	0.3	0.4	0.3	0.3	0.3	0.4	0.2	0.3	0.3	0.2	0.3	0.3	0.3	0.5
vanilla_combined.289025	0.1	0.1	0.1	0.1	0.1	0.1	0.1	0.1	0.1	0.1	0.1	0.1	0.1	0.1	0.1	0.1	0.1	0.2	0.1	0.2	0.1	0	0.1	0.1	0.1	0.1
vanilla_combined.289026	0.3	0.3	0.1	0.3	0.4	0.2	0.2	0.3	0.6	0.1	0.2	0.1	0.6	0	0.3	0.1	0.2	0.1	0.4	0.1	0.2	0.1	0.2	1.7	0.1	0.3
vanilla_combined.289027	3.7	4.7	9.1	3.7	5.4	3.8	4.2	5.4	2.9	3.8	4.6	3.7	3.6	4.4	3.6	3.4	3.2	4.9	5	4	4.2	4.5	5.3	3.5	1.8	1.9
vanilla_combined.289028	0.2	0.4	0.1	0.1	0	0	0.3	0.1	0	0.1	0.2	0.2	0.2	0.1	0.2	0.1	0.1	0.1	0.4	0.4	0.6	0.1	0.2	0.2	0.3	0.2
vanilla_combined.289029	2.2	2.3	0.7	2.3	2	0.8	0.8	0.8	0.5	0.2	0.3	0.3	0.2	0.2	0.4	0.3	0.5	0.3	0.4	0.5	0.6	1	1.7	0.4	0.1	0.1
vanilla_combined.28903	0.2	0.3	0.5	0.2	0.3	0.3	0.3	0.4	0.3	0.4	0.4	0.5	0.4	0.4	0.3	0.4	0.5	0.5	0.2	0.4	0.4	0.2	0.3	0.2	0.3	0.2
vanilla_combined.289030	0	0	0.3	0	0.1	0.2	0.1	0.3	0.1	0.2	0.1	0.2	0.3	0.1	0.1	0.1	0.2	0.2	0	0.4	0.1	0.1	0.2	0.2	0.4	0.1
vanilla_combined.289031	0.4	0.4	0.6	0.5	0.5	0.5	0.4	0.5	0.4	0.4	0.4	0.6	0.3	0.7	0.4	0.6	0.6	0.5	0.3	0.5	0.4	0.5	0.5	0.3	0.5	0.4
vanilla_combined.289032	0.1	0.3	0.3	0.1	0.2	0.1	0.3	0.6	0.2	0.4	0.2	0.5	0.3	0.5	0.2	0.4	0.3	0.4	0.1	0.4	0.2	0.1	0.1	0.2	0.1	0.2
vanilla_combined.289033	0.1	0.3	0.6	0.1	0.3	0.9	0.1	0.2	0.4	0.1	0.2	0.5	0.3	0.2	0.2	0.8	0.3	0.2	0.3	0.7	0.2	0.3	0.3	0	0	0.1
vanilla_combined.289034	0.5	0.3	0.7	0.5	0.2	0.3	0.4	0.6	0.4	0.4	0.5	0.6	0.5	0.4	0.4	0.5	0.3	0.6	0.3	0.3	0.1	0.4	0.6	0.4	0.7	0.5
vanilla_combined.289035	0.5	0.6	0.6	0.3	0.2	0.5	0.3	0.1	0.3	0.3	0.5	0.8	0.5	0.8	0.4	1.1	1.1	1.1	0.8	1	1.3	0.1	0.2	0.5	0.7	0.6
vanilla_combined.289036	0.2	0.2	0.3	0.2	0.2	0.2	0.1	0.2	0.1	0.2	0.1	0.2	0.1	0.2	0.1	0.1	0.2	0.2	0.1	0.2	0.1	0.1	0.1	0.2	0.2	0.2
vanilla_combined.289037	1.5	1.4	2.1	1.5	1.3	1.8	2	1.7	1.6	2	2	2.3	1.5	2.4	3.4	2.3	3.2	1.7	2.3	2.4	2.2	1.8	1.7	1.6	1.2	1.8
vanilla_combined.289038	0.2	0.2	0.5	0.1	0.1	0.1	0.2	0.2	0.1	0.2	0.1	0.3	0.2	0.3	0.1	0.2	0.2	0.2	0	0.2	0.2	0.1	0.2	0.2	0.1	0.2
vanilla_combined.289039	0.1	0.1	0.1	0.1	0.1	0.1	0	0.1	0	0.1	0.1	0.1	0	0.1	0.1	0.1	0.1	0.1	0.1	0.1	0.1	0.1	0.1	0.1	0	0.1
vanilla_combined.28904	10.4	7.9	6.8	14.2	7.5	5.9	12.4	8.4	3.6	7.4	12.8	8.4	5.6	6.5	12.8	5.9	5.3	5.5	16.2	6.4	5.2	12.3	10.1	11.9	20.4	14.6
vanilla_combined.289040	0.2	0.3	0.3	0.3	0.3	0.2	0.1	0.1	0.1	0.1	0.1	0.2	0.1	0.2	0.1	0.2	0.2	0.2	0.1	0.2	0.1	0.1	0.1	0.1	0.1	0.1
vanilla_combined.289041	0.2	0.3	0.7	0.2	0.2	0.1	0.1	0.1	0.1	0.1	0	0.1	0.1	0.2	0.1	0.2	0.1	0.2	0.1	0.2	0.2	0.1	0.1	0.2	0.1	0.2
vanilla_combined.289042	0	0.1	0.4	0	0	0.3	0.1	0.1	0.2	0.3	0	0.2	0.4	0.5	0.1	0.4	0.5	0.4	0.1	0.4	0.3	0.1	0	0.1	0	0.1
vanilla_combined.289043	0.4	0.4	0.2	0.4	0.5	2	0.3	0.7	0.6	0.5	0.2	0.9	0.7	1.1	0.2	1.5	1	1.4	1.4	2.2	1.3	0.5	0.2	0.5	0	0
vanilla_combined.289044	0.1	0.2	0.3	0.1	0.2	0.1	0.1	0.1	0.1	0.1	0.1	0.1	0	0.2	0.2	0.1	0	0.1	0	0.1	0	0.1	0	0.2	0.1	0
vanilla_combined.289045	0.1	0.1	0.3	0.3	0.2	0.2	0.2	0.1	0.1	0.1	0.2	0.1	0.2	0.1	0.2	0.2	0.1	0.4	0.3	0.2	0.2	0.3	0.3	0.1	0.1	0.1
vanilla_combined.289046	0.1	0.3	0.5	0.3	0.1	0.3	0.1	0.3	0.4	0.3	0.1	0.2	0.6	0.3	0.1	0.2	0.6	0.1	0	0.4	0.5	0.1	0.1	0	0.2	0.5
vanilla_combined.289047	0.7	0.8	0.7	0.7	0.8	0.9	1	1.1	1	1.3	1	1.9	1.7	1.8	1.4	1.8	1.3	1	1.1	1.2	1.2	0.6	0.8	0.9	1	0.8
vanilla_combined.289048	0.3	0.4	0.5	0.3	0.4	0.3	0.2	0.5	0.2	0.4	0.1	0.3	0.3	0.3	0.1	0.3	0.2	0.3	0.2	0.3	0.2	0.1	0.2	0.2	0.4	0.2
vanilla_combined.289049	0.3	0.5	3.7	0.2	0.4	15.1	0.3	0.3	0.3	0.2	0.2	0.2	0.3	0.1	0.1	0.2	0.2	0.1	0.1	0.2	0.3	0.1	0.4	0.2	0.1	0.1
vanilla_combined.28905	2.5	3.1	4.1	2.4	2.9	2.8	2.7	3.3	2.6	2.6	1.9	3.3	2.5	3.3	2.7	3.3	2.8	3	1.8	2.9	2.3	2.4	2.5	1.9	1.2	1.7
vanilla_combined.289050	0.8	1	1.1	0.7	0.9	1	0.6	0.7	0.7	0.6	0.7	0.7	0.8	0.9	0.8	0.7	1.3	0.9	0.7	0.6	1.3	0.9	1	1.1	1	0.7
vanilla_combined.289051	0.2	0.2	0.5	0.2	0.2	0.2	0.1	0.2	0.1	0.2	0.1	0.1	0.1	0.3	0.1	0.2	0.2	0.2	0.1	0.2	0.1	0.1	0.2	0.2	0.1	0.1
vanilla_combined.289052	1.5	2.1	2	1.8	1.7	1.7	1.1	1.4	1	1.1	1.2	1.4	1.4	1.2	1.1	1.2	1.4	1.2	0.9	1	1.1	0.6	1	0.9	1.2	1.2
vanilla_combined.289053	0.4	0.4	0.3	0.3	0.1	0.2	0.4	0.2	0.1	0.2	0.3	0.4	0.2	0.3	0.3	0.3	0.2	0.2	0	0.2	0.2	0.2	0.3	0.4	0.7	0.4
vanilla_combined.289054	0.8	0.8	0.8	0.6	0.7	0.4	0.4	0.5	0.3	0.7	0.2	0.4	0.3	0.4	0.4	0.2	0.6	0.2	0.2	0.3	0.3	0.9	0.6	0.3	0.6	0.9
vanilla_combined.289055	0.6	0.5	0.8	0.5	0.5	0.4	0.7	0.5	0.3	0.9	0.6	0.7	0.6	0.9	0.7	0.8	0.9	0.9	0.6	0.8	0.8	0.3	0.4	0.6	0.2	0.3
vanilla_combined.289056	0.3	0.1	0.1	0	0.5	0.2	0.3	0.1	0.1	0.3	0.1	0.3	0.4	0.2	0	0.1	0.7	0.3	0.3	0.3	1.8	0	0.2	0.2	0.3	0.3
vanilla_combined.289057	1.4	1	0.2	2.4	1	0.4	3.7	1	0.4	0.9	7.6	0.6	0.7	1.3	6.2	0.7	1.3	1.6	8.3	1.2	3.1	4.4	3	5.5	13.2	12.3
vanilla_combined.289058	0.4	0.3	0.3	0.3	0.2	0.2	0.4	0.5	0.2	0.5	0.3	0.5	0.3	0.4	0.3	0.4	0.2	0.4	0.2	0.4	0.2	0.3	0.3	0.3	0.3	0.4
vanilla_combined.289059	0.1	0.2	0.6	0.1	0.2	0.6	0.2	0.2	0.5	0.2	0.3	0.2	0.3	0.3	0.2	0.1	0.3	0.2	0.2	0.1	0.3	0.2	0.2	0.3	0.3	0.1
vanilla_combined.28906	0.2	0.5	0.3	0.1	0.4	0.4	0.2	0.3	0.5	0.2	0.2	0.4	0.4	0.2	0.3	0.3	0.4	0.3	0.3	1.2	0.5	0.4	0.6	0.6	0.1	0.2
vanilla_combined.289060	0.2	0.5	1.2	0.2	0.3	0.4	0	0.3	0.5	0.3	0.3	0.2	0.9	0.2	0.1	0.3	0.3	0.4	0	0.1	0.4	0.4	0.3	0.2	0.1	0.3
vanilla_combined.289061	0.2	0.3	0.3	0.4	0.3	0.2	0.3	0.3	0.2	0.3	0.2	0.3	0.4	0.3	0.5	0.3	0.1	0.2	0.1	0.4	0.3	0.2	0.2	0.2	0.2	0.2
vanilla_combined.289062	3.2	4.2	9.3	2.1	3.3	4.3	2.4	3.6	3	2.4	1.7	2.8	2.3	4	2.9	2.9	3.7	2.7	2	2.6	3.1	1.8	1.9	2.6	1.2	2.4
vanilla_combined.289063	0.2	0.6	0.4	0.2	0.6	0.3	0.2	0.2	0.2	0.1	0.1	0.1	0.1	0.1	0.1	0.2	0.1	0.1	0.1	0.2	0.1	0.2	0.5	0.4	0.3	0.3
vanilla_combined.289064	0.1	0.2	0.2	0.2	0.1	0.1	0.1	0.2	0.1	0.1	0.2	0.2	0.2	0.3	0.1	0.2	0.1	0.2	0.2	0.3	0.1	0	0.1	0.1	0.1	0.2
vanilla_combined.289065	0.2	0.2	0	0.2	0.3	0	0.3	0.2	0.3	0.6	0.3	0.6	0.3	0.6	0.6	0.5	0.9	0.9	0.4	1.2	1.8	0.4	0.1	0.6	0.6	0.4
vanilla_combined.289066	0.4	0.5	0.7	0.6	0.5	1	0.8	0.6	0.7	0.9	0.9	0.9	0.7	1	1	0.9	1	0.9	1.1	0.8	0.8	0.5	0.5	0.8	0.7	0.5
vanilla_combined.289067	0.1	0.1	0.3	0.1	0.1	0.2	0.2	0.1	0.1	0.2	0.1	0.1	0.2	0.2	0.1	0.1	0.1	0.1	0.1	0	0.2	0.1	0.2	0.1	0.1	0
vanilla_combined.289068	0.1	0.1	0.2	0.1	0.1	0.1	0.1	0.1	0.1	0.1	0.1	0.1	0.3	0.1	0.1	0.1	0.3	0.1	0.1	0.2	0.2	0	0.1	0.1	0.2	0.1
vanilla_combined.289069	0.5	1.2	1.4	0.6	0.9	1.3	0.1	0.5	0.8	0.5	0.4	0.5	1.2	0.6	0.5	0.5	0.9	0.3	0.3	0.2	0.5	0.4	0.7	0.7	0.5	0.3
vanilla_combined.28907	12.5	15.7	19.6	13	16.5	12.5	13	14.8	7.9	13.8	13	14.6	14.2	16.5	14.9	16.1	15.6	16.5	14	16.2	15.5	15.9	16.2	17.8	13.6	14.7
vanilla_combined.289070	0.1	0.1	0.2	0.1	0.1	0.1	0	0.1	0	0.1	0.1	0.2	0.2	0.1	0.1	0.1	0.2	0.2	0.1	0.2	0.1	0.1	0.1	0.2	0.2	0.2
vanilla_combined.289071	0	0.1	0.5	0	0.2	0.2	0.1	0.2	0.1	0	0	0.5	1.5	0.9	0.1	0.8	0.9	0.7	0.1	1.2	0.5	0	0.1	0.1	0.2	0.3
vanilla_combined.289072	0.1	0.1	0.9	0	0.2	0.3	0	0	0.3	0.1	0	0.1	0.7	0.3	0	0.3	0.7	0.1	0	0	0.5	0	0.1	0.1	0.1	0
vanilla_combined.289073	0.1	0.2	0.2	0.1	0.1	0.1	0.1	0.1	0.1	0.2	0.1	0.2	0.2	0.1	0	0.1	0.1	0.1	0	0.2	0.1	0.1	0.1	0.1	0.1	0.2
vanilla_combined.289074	1.1	0.5	2.4	1.1	0.5	0.8	0.7	1	0.1	0	0.2	0	0.1	0.1	0.2	0.1	0.2	0.1	0.3	0	0.2	1.1	2.7	1.5	0.3	0.3
vanilla_combined.289075	0.2	0.1	0.1	0.2	0.2	0.1	0.2	0.2	0.1	0.2	0.3	0.2	0.3	0.1	0.1	0.1	0.2	0.1	0.3	0.1	0.1	0.1	0.1	0.1	0.3	0.2
vanilla_combined.289076	0	0	0	0.1	0.1	0.1	0.1	0.1	0.1	0.1	0.1	0.1	0.1	0.1	0.1	0.1	0.1	0.1	0.1	0.1	0.1	0	0.1	0.1	0.1	0.1
vanilla_combined.289077	0	0.1	0	0	0	0	0	0.1	0.2	0	0.1	0	0.2	0	0.1	0.1	0.2	0	0.2	0	0.2	0	0	0.1	0.1	0.1
vanilla_combined.289078	0.1	0.3	0.5	0.1	0.1	0.2	0.2	0.2	0.1	0.2	0.1	0.2	0.3	0.1	0.1	0.1	0.2	0.2	0.2	0.2	0.3	0.1	0.3	0.1	0.3	0.1
vanilla_combined.289079	0.3	0.5	0.4	0.3	0.4	0.4	0.2	0.3	0.1	0.2	0.1	0.3	0.5	0.3	0.2	0.4	0.3	0.2	0.1	0.3	0.2	0.1	0.2	0.2	0.1	0.1
vanilla_combined.28908	1.4	1.8	3.4	1.2	1.6	1.3	0.5	1.1	0.6	0.6	0.7	1.2	0.7	1.2	0.7	0.8	1	1.9	0.6	1.5	0.9	0.6	0.8	0.7	0.7	0.9
vanilla_combined.289080	0.6	0.3	0.3	0.8	0.4	0.2	0.4	0.3	0.1	0.2	0.4	0.2	0.1	0.2	0.2	0.2	0.1	0.1	0.2	0.1	0.1	0.3	0.3	0.4	0.6	0.6
vanilla_combined.289081	0.1	0.2	0.5	0	0.1	0.2	0	0.1	0.1	0.2	0	0.1	0.1	0.1	0.1	0.1	0.2	0.1	0.2	0.1	0.1	0.1	0.1	0.1	0.1	0.1
vanilla_combined.289082	2.1	0.4	0.2	2.3	0.4	0.1	1.5	0.4	0.3	0.3	1.8	0.3	0.2	0.2	1.6	0.3	0.3	0.3	1.3	0.3	0.5	0.4	1.2	2.1	1.2	1.5
vanilla_combined.289083	0.3	0.6	0.3	0.3	0.6	0.4	0.2	0.5	0.7	0.7	0.5	0.5	1	0.6	0.3	0.3	0.4	1.2	1	0.5	1.6	0.5	0.3	0.3	0.7	0.2
vanilla_combined.289084	0.2	0.1	0.1	0.2	0.1	0.1	0.1	0.5	0.3	0.5	0.3	0.4	0.4	0.1	0.2	0.1	0.2	0.4	0.3	0.4	0.6	0.5	0.2	0.3	0.3	0.2
vanilla_combined.289085	0.3	0.3	0.3	0.3	0.4	0.3	0.3	0.5	0.3	0.3	0.1	0.4	0.3	0.3	0.3	0.4	0.3	0.5	0.3	0.5	0.3	0.2	0.2	0.2	0.2	0.3
vanilla_combined.289086	0.3	0.3	0.5	0.1	0.5	0.4	0.5	0.6	0.3	0.6	0.5	0.5	0.6	0.7	1.1	0.7	0.9	0.9	0.9	1.6	1.3	0.3	0.1	0.5	0.7	1
vanilla_combined.289087	0.7	0.6	0.5	1.1	0.5	0.4	0.6	0.4	0.3	0.3	0.3	0.3	0.2	0.3	0.3	0.3	0.4	0.3	0.3	0.3	0.4	0.7	0.8	0.9	2.1	1.6
vanilla_combined.289088	0.4	0.5	1.4	0.3	0.6	0.5	0.2	0.5	0.4	0.7	0.1	0.4	0.6	0.5	0.2	0.5	0.9	0.3	0.1	0.3	0.4	0.2	0.4	0.2	0.3	0.5
vanilla_combined.289089	0.2	0.3	0.3	0.2	0.4	0.2	0.2	0.2	0.2	0.2	0.1	0.3	0.2	0.1	0.2	0.2	0.1	0.2	0.1	0.3	0.2	0.1	0.2	0.1	0	0.1
vanilla_combined.28909	0.4	0.7	0.6	0.4	0.6	0.6	0.6	0.6	0.5	0.9	0.6	0.9	0.8	0.8	0.5	0.6	0.8	1	0.4	0.7	0.8	0.3	0.3	0.5	0.5	0.3
vanilla_combined.289090	0	0	0.2	0	0	0.1	0	0	0.1	0	0	0.1	0.1	0	0	0.1	0.1	0	0	0	0	0	0.1	0	0	0
vanilla_combined.289091	0.5	0.4	1	0.4	0.3	0.3	0.4	0.3	0.1	0.2	0.3	0.3	0.3	0.3	0.3	0.3	0.3	0.3	0.2	0.1	0.2	0.1	0.2	0.2	0.2	0.3
vanilla_combined.289092	0.6	1	0.2	0.5	0.7	0.7	0.5	0.7	0.6	0.6	0.7	0.8	0.7	1.6	1.4	2	0.9	2.6	1.3	4.1	1.7	1.3	0.8	1	1.1	1.4
vanilla_combined.289093	0.2	0.4	0.6	0.2	0.4	0.6	0.1	0.1	0	0.2	0.2	0.2	0.2	0.6	0.3	0.5	0.7	0.7	0.3	0.5	0.6	0.1	0.1	0.2	0.1	0.2
vanilla_combined.289094	0	0	0.6	0	0.2	0.3	0	0	0.1	0	0	0	0.4	0	0	0	0.2	0	0	0	0	0	0.2	0	0	0
vanilla_combined.289095	0.2	0.5	0.7	0.3	0.5	0.4	0.3	0.5	0.4	0.4	0.3	0.4	0.4	0.5	0.4	0.4	0.3	0.6	0.3	0.8	0.4	0.2	0.5	0.3	0.3	0.3
vanilla_combined.289096	0.1	0.2	0.2	0.2	0.3	0.1	0.4	0.5	0.1	0.1	0.1	0.4	0.1	0.1	0	0.2	0.2	0.6	0	0.3	0.3	0	0.2	0.2	0.3	0.1
vanilla_combined.289097	0.1	0.1	0.3	0.2	0.2	0.2	0.1	0.2	0.1	0.2	0	0.2	0.2	0.2	0.1	0.2	0.2	0.2	0	0.2	0.2	0.1	0.1	0.1	0.1	0.1
vanilla_combined.289098	0.1	0.3	0.8	0.3	0.3	0.4	0.2	0.4	0.2	0.5	0	0.2	0.5	0.5	0.1	0.4	0.7	0.4	0.1	0.5	0.5	0.1	0.2	0.1	0.1	0.1
vanilla_combined.289099	0	0	0.1	0.1	0.1	0	0.1	0.1	0.2	0.2	0.1	0.1	0.1	0.3	0.2	0.2	0.1	0.4	0.2	0.7	0	0.3	0.3	0.1	0.1	0.2
vanilla_combined.2891	0.2	0.5	0.8	0.4	0.5	0.5	0.5	0.6	0.6	0.5	0.5	0.7	1	0.6	0.4	0.5	0.5	0.6	0.3	0.5	0.6	0.4	0.6	0.3	0.3	0.4
vanilla_combined.28910	5.5	5.7	7.4	5.4	6	5.7	4.7	5.9	3.9	7.3	7	7.1	6.4	8	7.1	8	8.6	9.1	9.2	8.9	10.4	4.1	4.2	5.2	4.2	5
vanilla_combined.289100	0.1	0.1	0.2	0.1	0.2	0.3	0.1	0.2	0.2	0.2	0.1	0.2	0.2	0.2	0.2	0.1	0.2	0.2	0.2	0.1	0.2	0.2	0.2	0.1	0.1	0.1
vanilla_combined.289101	0.6	0.6	0.4	0.6	0.5	0.4	0.9	0.6	0.4	0.5	0.6	0.6	0.6	0.7	0.7	0.7	0.5	0.7	0.9	0.7	0.4	0.4	0.6	0.9	0.8	0.8
vanilla_combined.289102	0.2	0.3	0.4	0.2	0.2	0.2	0.2	0.2	0.1	0.2	0.2	0.2	0.2	0.2	0.2	0.2	0.2	0.2	0.1	0.2	0.1	0.2	0.2	0.1	0.1	0.2
vanilla_combined.289103	0.3	0.4	0.4	0.2	0.3	0.2	0.3	0.6	0.3	0.6	0.2	0.7	0.5	0.5	0.3	0.5	0.3	0.3	0.1	0.4	0.1	0.3	0.2	0.3	0.8	0.3
vanilla_combined.289104	0.2	0.2	0.2	0.1	0.2	0.5	0.2	0.5	0.3	0.4	0.2	0.4	0.4	0.3	0.1	0.2	0.3	0.4	0.2	0.4	0.2	0.1	0.3	0.3	0.2	0.3
vanilla_combined.289105	0.5	0.2	0.1	0.4	0.3	0.1	0.5	0.2	0.3	0.3	0.4	0.2	0.5	0.2	0.4	0.5	0.3	0.3	0.3	0	0.5	0	0.2	0.7	0.3	0.7
vanilla_combined.289106	0	0.1	0.1	0.2	0.1	0.1	0.1	0	0.1	0	0.1	0	0	0.2	0.1	0	0.1	0.1	0	0.1	0.1	0.1	0	0	0.2	0
vanilla_combined.289107	0.2	0.2	3.1	0.2	0.2	0.1	0.1	0.1	0.1	0.1	0.2	0.1	1.1	0.1	0.6	0.1	0.2	0.2	0.1	0.1	0.2	0	0.1	0.1	0.3	0.2
vanilla_combined.289108	1.3	1.3	2.7	1.4	1.9	0.8	1.1	1.4	0.3	1.1	1	1	1.1	1.3	1	0.7	1.3	0.4	2	0.9	1	2.1	1.6	0.8	0.4	1.4
vanilla_combined.289109	0	0	0	0	0	0.2	0	0	2.2	0	0	0	2.5	0	0	0	1.1	0	0	0	1.4	0	0	0	0.1	0
vanilla_combined.28911	3.6	31.5	13.8	1.3	38.1	14.5	0.8	36.2	16.5	3.3	0.1	0	0.3	0	0.1	0	0	0	0.1	0	0.1	49.5	26.2	1.3	0.1	0
vanilla_combined.289110	0.1	0.1	0.2	0.2	0.1	0.1	0.1	0.1	0.1	0.1	0	0.1	0.2	0.1	0	0.1	0.1	0.1	0.1	0.1	0.2	0	0.1	0.1	0.1	0.1
vanilla_combined.289111	0.3	0.2	0.2	0.3	0.2	0.2	0.3	0.2	0.1	0.2	0.2	0.3	0.2	0.2	0.2	0.2	0.3	0.1	0.2	0.2	0.3	0.3	0.3	0.4	0.9	0.5
vanilla_combined.289112	0.3	0.3	0.3	0.4	0.3	0.3	0.3	0.2	0.2	0.1	0.1	0.1	0.1	0.3	0.1	0.1	0.3	0.2	0.2	0.2	0.1	0.2	0.4	0.2	0.4	0.2
vanilla_combined.289113	0.1	0.2	0.3	0.1	0.1	0.3	0.1	0.1	0.2	0.1	0.1	0.1	0.4	0.1	0.1	0.1	0.3	0.1	0.1	0.1	0.3	0.2	0.3	0.1	0.4	0.4
vanilla_combined.289114	0.5	0.3	0.1	0.4	0.3	0.2	0.2	0.1	0.1	0.1	0.1	0.1	0	0.1	0.2	0.1	0.1	0.2	0	0.2	0.2	0.4	0.3	0.3	0.7	0.5
vanilla_combined.289115	0.5	0.9	0.5	0.4	0.5	0.3	0.4	0.5	0.3	0.4	0.4	0.5	0.4	0.5	0.4	0.5	0.4	0.3	0.4	0.6	0.5	0.1	0.1	0.1	0.2	0.2
vanilla_combined.289116	0.3	0.8	0.2	0.2	1	1.9	1.8	1.8	3.1	1.5	3.4	2.9	1.7	1.6	3.1	2.6	1	2.6	3.2	2.2	2.9	1.1	1	2.2	0.7	1.7
vanilla_combined.289117	0.3	0.3	0.5	0.2	0.3	0.2	0.2	0.2	0.2	0.2	0.1	0.2	0.1	0.2	0.1	0.1	0.2	0.2	0.1	0.1	0.3	0.2	0.3	0.2	0.2	0.3
vanilla_combined.289118	0.6	0.3	0.5	1.4	0.3	21.8	1.3	1	1.9	2.3	2.1	1.2	0.7	0.7	2.1	1.9	0.6	4	6	9.3	1	0.1	0.4	0.2	0	0.3
vanilla_combined.289119	0.2	0.3	1.3	0.2	0.3	0.4	0.2	0.3	0.2	0.3	0.1	0.2	0.3	0.6	0.2	0.5	0.7	0.6	0.2	0.4	0.8	0.4	1.4	0.6	0.3	0.3
vanilla_combined.28912	1.9	1.3	1.6	2.3	1.4	1.2	2.1	1.2	0.7	1	2.1	1.1	0.6	0.9	1.8	1	0.8	1.1	2.3	1.2	0.6	2.9	2	3.5	3.8	2.2
vanilla_combined.289120	0.9	0.1	0.2	1.2	0.2	26.7	1.1	0.6	3.4	2.6	2.4	1.8	0.2	0.8	3.3	2	0.5	4	6.6	9.6	1.7	0.1	0.3	0.2	0	0.1
vanilla_combined.289121	0.6	0.1	0.1	0.8	0.2	0.4	0.6	0.1	0.2	0.3	0.3	0.4	0.2	0.3	0.2	0.2	0.1	0.4	0.4	0.5	0.1	1.3	0.6	0.6	2.1	0.9
vanilla_combined.289122	0	0.1	0.1	0	0	0.1	0.1	0.2	0.1	0.1	0	0.2	0.2	0.2	0.2	0.2	0.2	0.1	0	0.2	0.1	0.2	0.4	0.3	0.5	0.3
vanilla_combined.289123	0.2	1.4	0.5	0.3	1	0.8	0.3	0.8	0.7	0.5	0.3	0.5	0.4	0.6	0.3	0.5	0.3	0.4	0.3	0.5	0.4	0.7	0.9	0.3	0.3	0.5
vanilla_combined.289124	0.3	0.4	0.6	0.5	0.6	0.3	0.4	0.5	0.2	0.4	0.5	0.5	0.4	0.3	0.4	0.2	0.2	0.2	0.2	0.2	0.1	0.1	0.3	0.3	0.2	0.3
vanilla_combined.289125	0.2	0.1	0.4	0.2	0.4	0.2	0.3	0.2	0.1	0.3	0.6	0.7	0.4	0.8	0.6	1	0.5	1.1	1.1	1.6	0.7	0.1	0.2	0.9	0.9	0.7
vanilla_combined.289126	0.1	0.2	0.3	0.1	0.2	0.2	0.2	0.2	0.2	0.3	0.2	0.3	0.3	0.2	0.1	0.2	0.2	0.2	0.1	0.2	0.2	0	0.1	0.1	0.1	0.1
vanilla_combined.289127	0.1	0.1	0.2	0.1	0.1	0.1	0.1	0.2	0.1	0.2	0.1	0.3	0.2	0.2	0.1	0.1	0.1	0.1	0.1	0.1	0.1	0.1	0.1	0.1	0.1	0.1
vanilla_combined.289128	0.2	0.2	0.2	0.1	0.2	0.2	0.1	0.2	0.1	0.1	0.1	0.3	0.2	0.3	0.1	0.2	0.2	0.3	0.2	0.3	0.2	0.2	0.2	0.1	0.1	0.1
vanilla_combined.289129	0.2	0.3	2.1	0.2	0.2	0.3	0.2	0.3	0.2	0.4	0.2	0.5	0.4	0.4	0.3	0.6	0.4	0.3	0.3	0.4	0.5	0.2	0.2	0.1	0.1	0.1
vanilla_combined.28913	0.4	0.7	0.5	0.4	0.8	0.5	0.4	0.5	0.3	0.3	0.3	0.5	0.5	0.3	0.1	0.3	0.5	0.3	0.3	0.3	0.4	0.2	0.5	0.4	0.2	0.3
vanilla_combined.289130	1.2	1.5	1.4	1.2	1.3	2.6	1.1	1.2	1.4	0.9	1	1.4	2.4	1.5	1.2	1.4	2.7	1.1	1.2	1.8	2.5	0.8	0.9	1.3	0.9	1
vanilla_combined.289131	0.4	0.4	2	0.3	0.5	0.3	0.3	0.5	0.4	0.3	0.2	0.4	0.4	0.2	0.1	0.3	0.4	0.2	0.3	0.3	0.2	0.2	0.2	0.2	0.4	0.5
vanilla_combined.289132	0.1	0.3	0.4	0.1	0.2	0.2	0.1	0.2	0.3	0.5	0.1	0.5	0.4	0.7	0.1	0.4	0.9	0.8	0.1	0.5	0.4	0	0.1	0	0.2	0.1
vanilla_combined.289133	0.1	0.2	0.2	0.1	0.1	0.2	0.1	0.2	0.2	0.2	0.1	0.2	0.2	0.2	0.1	0.1	0.2	0.1	0	0.1	0.1	0.1	0.1	0.2	0.2	0.2
vanilla_combined.289134	0.1	0.1	0.2	0.1	0.1	0.1	0.1	0.1	0.1	0.1	0.1	0.2	0.1	0.2	0.1	0.1	0.1	0.1	0.1	0.1	0.1	0	0.1	0.1	0.1	0
vanilla_combined.289135	0	0	0.2	0	0	0.1	0	0.1	0.2	0.2	0	0.2	0.5	0.1	0	0.3	0.2	0.2	0.1	0.3	0.3	0.1	0.1	0.1	0.2	0.2
vanilla_combined.289136	0.3	0.7	0.5	0.4	0.6	0.6	0.2	0.3	0.5	0.3	0.3	0.7	0.4	0.5	0.4	1.3	0.3	0.9	1.5	1.4	0.7	0.3	0.3	0.4	0.7	0.3
vanilla_combined.289137	0.2	0.2	0.3	0.1	0.1	0.1	0.1	0.2	0.1	0.2	0.1	0.2	0.1	0.1	0.1	0.1	0.2	0.1	0.1	0.2	0.1	0	0.2	0.1	0.1	0.1
vanilla_combined.289138	0.1	0.1	0.1	0	0	0	0	0.1	0	0.1	0	0	0.1	0.1	0.2	0.1	0.1	0.1	0.1	0.1	0.1	0	0.2	0.1	0	0.1
vanilla_combined.289139	0.7	0.6	0.6	0.7	0.6	0.4	0.3	0.3	0.2	0.2	0.2	0.2	0.2	0.3	0.2	0.2	0.4	0.4	0.3	0.5	0.6	0.4	0.5	0.3	0.4	0.3
vanilla_combined.28914	31.3	46.4	28.3	33.3	40.2	29.5	37.4	42.5	36.2	46.5	61.2	72	48.4	77.3	66.2	80.3	63.2	67.2	57.6	82.8	81.3	15.4	16.6	61.7	44.6	77.7
vanilla_combined.289140	0.6	0.1	0.3	0.5	0.3	0.2	0.5	1.1	0.1	0.1	1.1	0.9	0.9	0.7	1	0.7	0.6	1.1	1.8	0.1	0.4	0.4	0.4	1	0.3	0.8
vanilla_combined.289141	0.1	0.1	0.1	0.1	0.1	0.1	0.1	0.1	0.1	0.1	0.2	0.1	0.1	0.2	0.1	0.1	0.1	0.2	0.1	0.1	0.1	0.1	0.1	0.2	0.1	0.1
vanilla_combined.289142	1.3	1.1	0.8	0.9	0.4	0.3	1.2	0.6	0.3	0.3	0.6	0.6	0.2	0.3	0.7	0.4	0.3	0.2	0.4	0.3	0.1	0.7	0.9	0.8	2.1	1.4
vanilla_combined.289143	0.5	0.8	0.7	0.3	0.5	0.4	0.7	0.7	0.4	0.7	0.3	0.7	0.5	1	0.3	0.5	0.7	0.5	0.2	0.4	0.2	0.4	0.5	0.5	0.5	0.2
vanilla_combined.289144	6.8	7.2	7.9	6.3	5.7	5.8	6.9	8.2	5	8.5	7.7	10.3	7.4	9.4	8.5	9.8	10.4	8.1	7.6	8.6	10.7	4.8	4.9	6.7	5.2	6.9
vanilla_combined.289145	0.1	0.1	0.5	0	0	0.1	0.1	0.1	0.2	0.1	0.2	0.1	0.1	0.1	0.1	0.1	0.1	0.1	0.1	0.1	0	0.1	0.1	0.1	0.1	0.1
vanilla_combined.289146	5	1.5	3.2	8.8	2.7	143.2	5.3	2.8	9.3	10.2	10.9	5.7	1.6	4	8.2	8.1	1.4	18.7	27	40	10.8	1.1	1.4	1	0.2	1.3
vanilla_combined.289147	0.3	0.7	0.5	0.3	1	2.3	0.1	0.2	0.2	0.4	0.3	0.7	0.4	0.8	0.4	1.5	0.4	1.9	0.5	3.1	2.2	0.1	0.2	0.1	0.1	0
vanilla_combined.289148	0.2	0.2	0.2	0.4	0.2	0.3	0.5	0.2	0.7	0.2	0.3	0.2	1.1	0.2	0.1	0.1	0.9	0.4	0.2	0.2	1.7	0.2	0.2	0.3	0.6	0.6
vanilla_combined.289149	0.1	0.1	0.8	0.1	0.5	0.4	0.1	0.7	0.3	0.8	0	0.7	1.3	1.3	0.1	1	1.6	0.7	0	0.9	0.6	0.2	0.2	0.2	0.3	0.2
vanilla_combined.28915	2.2	2.2	4.6	1.9	2.1	2.2	1.4	1.9	1.4	1.9	1.4	1.6	2.1	2.8	1.8	2	3.3	3.6	1.9	2.4	3.7	1.2	1.3	2.2	1.5	1.6
vanilla_combined.289150	0	0	0	0	0	0.2	0	0.1	0.1	0.1	0.3	0.3	0.3	0.2	0.6	0.2	0.3	0.2	0.5	0.1	0.2	0.1	0	0.3	0.2	0.3
vanilla_combined.289151	0.1	0.1	0.1	0.2	0.1	0.1	0	0.1	0.1	0.1	0	0	0.1	0	0.1	0.3	0.1	0.1	0	0.3	0.2	0	0	0.1	0.1	0.1
vanilla_combined.289152	0.3	0.4	0.6	0.4	0.3	0.2	0.3	0.4	0.3	0.5	0.3	0.5	0.4	0.3	0.2	0.3	0.4	0.3	0.2	0.2	0.3	0.2	0.3	0.2	0.3	0.3
vanilla_combined.289153	0.5	0.3	0.4	0.4	0.2	0.2	0.6	0.4	0.6	0.9	1	1.4	1.2	0.9	1	1.3	0.4	2.4	1.5	1.3	3.1	0.4	1	1.1	0.7	1
vanilla_combined.289154	0.3	0.1	0.1	0	0.1	0.2	0.3	0.4	0.1	0.2	0.3	0.5	0.2	0.4	0.6	0.3	0.4	0.7	0.5	0.6	0.4	0	0.1	0.4	0.3	0.4
vanilla_combined.289155	0.7	1.3	0.2	0.6	0.3	0.6	1.2	0.6	0.6	0.9	0.8	1	0.6	0.9	1.9	1.3	0.5	1.6	1.3	1	1.1	0.3	0.2	1	0.3	0.3
vanilla_combined.289156	1.4	16.6	0.3	1.1	14.3	0.5	1.2	20.6	2.5	7.6	0.8	0.1	0.1	4.8	0.4	0.1	0.1	8.3	0.7	0	0.1	0.2	0.8	0	0	0
vanilla_combined.289157	1	3	1.5	1.1	2.5	3.9	1.7	1.8	2.4	2	1.4	1.7	1.1	1.8	1.4	1.5	2.1	4	2	1.9	3.2	0	0.1	2.1	0.2	0.5
vanilla_combined.289158	2	1.4	1.6	3.5	1.5	1.3	3.1	1.7	1.4	1.7	2.3	2.1	1.6	1.4	1.6	1.4	1.3	1.7	1.2	1.4	1.3	1.3	1.8	1.2	3.7	2.4
vanilla_combined.289159	0.4	0.5	0.4	0.4	0.4	0.4	0.2	0.5	0.4	0.4	0.4	0.5	0.5	0.4	0.3	0.4	0.5	0.5	0.3	0.5	0.4	0.3	0.3	0.4	0.5	0.8
vanilla_combined.28916	0.2	0.2	0.2	0.3	0.3	0.2	0.6	0.7	0.5	0.7	0.7	0.8	1.1	0.4	0.3	0.4	0.4	0.2	0.2	0.1	0.2	0.2	0.5	0.3	0.3	0.4
vanilla_combined.289160	0.2	0.3	0.3	0.2	0.2	0.2	0.3	0.5	0.3	0.6	0.3	0.7	0.6	0.4	0.2	0.4	0.3	0.3	0.2	0.2	0.3	0.2	0.3	0.2	0.2	0.2
vanilla_combined.289161	0.1	0.1	0.2	0.1	0.1	0.1	0	0.1	0.1	0.3	0.1	0.1	0.2	0.3	0.1	0.2	0.2	0.4	0.1	0.2	0.2	0	0	0.1	0	0.1
vanilla_combined.289162	0.3	0.3	0.4	0.4	0.3	0.3	0.4	0.3	0.2	0.4	0.2	0.3	0.5	0.4	0.3	0.3	0.3	0.6	0.2	0.3	0.3	0.1	0.3	0.3	0.4	0.5
vanilla_combined.289163	0.1	0	0.2	0.1	0.2	0.2	0.1	0.2	0.1	0.3	0.1	0.1	0.4	0.2	0.1	0.1	0.2	0.2	0.1	0.1	0.1	0.1	0.2	0.4	0.1	0.2
vanilla_combined.289164	0	0	0.4	0.1	0.1	0.5	0	0.3	0.4	0.1	0.1	0.1	0.4	0.1	0	0.1	0.3	0.4	0.3	0.3	0.7	0	0.7	0	0.1	0
vanilla_combined.289165	0.8	1.6	0.6	0.8	1.1	0.4	0.8	1	0.8	1	1.5	1.3	0.7	1.6	1.4	1.5	1	1.9	2.3	3.2	2.5	0	0.1	1.8	1.5	1.9
vanilla_combined.289166	0.1	0.2	0	0.1	0.1	0.1	0.2	0.3	0.1	0.1	0.2	0.2	0.1	0.1	0	0.1	0.1	0	0.2	0	0.1	0	0.1	0	0.1	0
vanilla_combined.289167	0	0	0.5	0	0.2	0.2	0	0.1	0	0	0	0	0.1	0.1	0	0	0.1	0	0.1	0	0.1	0.1	0.1	0.1	0	0
vanilla_combined.289168	0.6	0.3	0.5	0.5	0.3	0.3	0.7	0.3	0.5	0.4	0.6	0.3	0.3	0.5	0.7	0.4	0.4	0.3	0.5	0.5	0.5	0.9	0.6	0.8	1.1	0.8
vanilla_combined.289169	0.3	0.1	0	0.2	0.1	0.2	0.2	0.1	0.3	0.1	0.2	0.1	0.2	0.1	0.3	0.1	0.1	0.1	0.2	0.2	0.1	0.6	0.9	2.8	0.5	1.2
vanilla_combined.28917	3.3	3.6	6.4	4.3	4.8	4.5	4.8	5.2	3.6	5.2	5.6	4.9	3.7	4.1	4.5	3.6	3.3	4.6	4.6	4.5	3.7	4.3	4.4	3.3	1.7	2.5
vanilla_combined.289170	0.1	0.1	0.1	0.2	0.2	0.1	0.1	0.1	0.1	0.1	0.1	0.2	0.1	0.1	0.1	0.1	0.2	0.2	0.1	0.1	0.1	0	0.1	0	0.1	0.1
vanilla_combined.289171	0.1	0.1	0.2	0.1	0.1	0.1	0.1	0.1	0.1	0.2	0.1	0.2	0.2	0.2	0.1	0.1	0.1	0.2	0.1	0.2	0.2	0.1	0.1	0.1	0.1	0.1
vanilla_combined.289172	0.2	0.3	0.3	0.2	0.3	0.8	0.3	0.4	0.3	0.4	0.5	0.3	0.3	0.3	0.3	0.2	0.4	0.3	0.4	0.2	0.4	0.2	0.3	0.5	0.5	0.4
vanilla_combined.289173	0	0.1	0.2	0.2	0.2	0.1	0.2	0.1	0	0.1	0.3	0.1	0.2	0.3	0.2	0	0.2	0.4	0.8	0.1	0.6	0.3	0.1	0.5	0.1	0.1
vanilla_combined.289174	0.1	0.1	0.1	0.1	0.1	0.1	0.1	0.1	0	0.1	0.1	0.2	0.1	0.1	0.1	0.1	0.2	0.1	0.2	0.1	0.1	0.1	0.1	0.1	0.1	0.2
vanilla_combined.289175	0	0	0.1	0	0	0.5	0	0	2.7	0.1	0	0	7.3	0	0	0	0.2	0.1	0	0	0.3	0	0.1	0	0	0
vanilla_combined.289176	0.3	0.3	1.5	0.2	0.3	0.2	0.2	0.2	0.1	0.2	0.2	0.3	0.2	0.2	0.2	0.3	0.2	0.3	0.2	0.2	0.2	0.1	0.1	0.2	0.1	0.1
vanilla_combined.289177	0.1	0.1	0.1	0.1	0.1	0.3	0.2	0.1	0.3	0.2	0.3	0.5	0.5	0.4	0.3	0.4	0.4	0.2	0.4	0.3	0.3	0	0.1	1.1	0.1	0.1
vanilla_combined.289178	0.1	0.1	0	0.1	0.1	0	0.1	0	0.1	0.1	0.1	0	0.2	0.1	0	0.1	0.1	0	0.1	0.1	0	0	0.1	0	0.1	0
vanilla_combined.289179	0.2	0.9	0	0.1	0.4	0.1	0.2	0.4	0	0.4	0.3	0.3	0.4	0.8	0.5	0.7	0.2	0.3	0.4	0.4	0.1	0	0	0.4	0.2	0.2
vanilla_combined.28918	0.2	0.3	0.2	0.2	0.2	0.1	0.3	0.4	0.1	0.5	0.4	0.5	0.5	0.5	0.5	0.4	0.5	0.3	0.2	0.2	0.2	0.1	0.1	0.6	0.4	0.4
vanilla_combined.289180	0.3	0.3	0.4	0.3	0.3	0.3	0.2	0.3	0.2	0.3	0.2	0.3	0.3	0.3	0.3	0.3	0.3	0.3	0.2	0.2	0.3	0.2	0.2	0.3	0.4	0.3
vanilla_combined.289181	0.2	0.2	0.3	0.1	0.2	0.2	0.1	0.3	0.1	0.2	0.1	0.2	0.1	0.3	0.1	0.2	0.2	0.3	0.1	0.2	0.2	0.1	0.2	0.2	0.2	0.2
vanilla_combined.289182	0.1	0.3	0.5	0.1	0.3	0.3	0.2	0.3	0.3	0.4	0.1	0.3	0.1	0.4	0.2	0.5	0.4	0.1	0.1	0.5	0.2	0.1	0.1	0.1	0	0.1
vanilla_combined.289183	0.5	0.4	0.2	0.2	0.3	0	0.7	0.2	0.2	0.7	0.7	0.6	0.5	0.4	0.8	0.5	0.6	0.4	0.4	0.6	0.6	0.1	0.4	0.9	0.3	0.2
vanilla_combined.289184	0.2	0.2	0.3	0.1	0.3	0.2	0.1	0.1	0.1	0.1	0.1	0.2	0.3	0.1	0.1	0.1	0.1	0.3	0.3	0.2	0.1	0.1	0.1	0.1	0.2	0.1
vanilla_combined.289185	0	0.1	0.2	0	0.1	0.4	0	0.1	0.2	0.1	0	0.3	0.4	0.1	0.1	0.3	0.2	0.2	0.1	0.9	0.4	0	0	0.1	0	0
vanilla_combined.289186	0.6	0.3	0.2	0.4	0.8	0.1	0.6	0.6	0.1	0.5	0.4	0.8	0.3	0.9	0.8	0.8	0.9	0.6	1.8	0.6	1.4	0.4	0.1	0.9	0.5	0.7
vanilla_combined.289187	0.3	0.2	0.7	0.2	0.1	0.3	0.6	0.3	0.4	0.3	0.8	0.2	0.6	0.1	0.3	0.1	0.1	0.3	0.6	0	0.1	0.9	0.3	0.4	0.3	0.2
vanilla_combined.289188	0	0	0.1	0.2	0.2	0.4	0.5	0.2	0.8	0.1	0.3	0.1	0.3	0.2	0.3	0.2	0.4	0.3	0.3	0.1	0.7	0.4	0.4	0.4	0.3	0.5
vanilla_combined.289189	0.1	0.1	0.3	0.2	0.2	0.1	0.2	0.1	0.1	0.2	0.1	0.2	0.1	0.2	0.1	0.2	0.1	0.3	0.1	0.3	0.1	0.1	0.1	0.1	0.1	0.2
vanilla_combined.28919	2.4	2.3	1.7	0.7	2.9	1.7	1.2	2.1	3.4	4.7	0.4	0.9	2.9	0.3	0.2	2.2	0.7	0.9	0.7	0.6	0.1	0.4	0.7	1	2.6	1.7
vanilla_combined.289190	0	0.3	0.9	0	0.1	0.4	0.1	0.3	0.6	0	0	0.1	0.6	0	0	0	0	0	0	0	0	0.5	1.7	0	0	0
vanilla_combined.289191	0.3	0.4	0.4	0.2	0.2	0.2	0.4	0.3	0.3	0.4	0.2	0.2	0.2	0.1	0.3	0.1	0.2	0.2	0.2	0.3	0.2	0	0.1	0.1	0.1	0.4
vanilla_combined.289192	0	0	0.1	0.1	0.1	0	0	0	0	0.1	0	0	0	0	0	0.1	0.1	0.1	0.1	0.1	0	0	0	0	0	0
vanilla_combined.289193	0.2	0.1	0.2	0.1	0.1	0.1	0.1	0	0	0.1	0	0.1	0.1	0.1	0.1	0.1	0.1	0.1	0.1	0.2	0.1	0.1	0.1	0.1	0.1	0.1
vanilla_combined.289194	0.2	0.2	0.1	0.2	0.1	0.2	0.1	0.2	0.1	0.2	0.1	0.1	0.1	0.3	0.2	0.2	0.2	0.5	0.2	0.3	0.3	0	0.2	0.1	0.3	0.1
vanilla_combined.289195	0.3	0.1	0.9	0.5	0.4	0.6	0.1	0.3	0.1	0.1	0	0.1	0.3	0.4	0.4	0.3	0.3	0.3	0.2	0.3	0.4	0.2	0.2	0.6	0.3	0.2
vanilla_combined.289196	0.6	0.6	0.7	0.5	0.5	0.7	0.6	0.5	0.5	0.6	0.5	0.4	0.5	0.5	0.6	0.5	0.5	0.4	0.6	0.5	0.6	1	0.8	0.7	0.5	0.4
vanilla_combined.289197	0.1	0.1	0.3	0.2	0.2	0.1	0.2	0.2	0.1	0.2	0.2	0.2	0.3	0.2	0.2	0.2	0.2	0.3	0.1	0.2	0.2	0.1	0.2	0.1	0.2	0.2
vanilla_combined.289198	0.2	0.1	0.3	0.1	0.2	0.2	0.1	0.2	0.1	0.2	0.1	0.1	0.2	0.3	0.1	0.1	0.1	0.2	0.2	0.2	0.1	0.1	0.1	0.3	0.2	0.1
vanilla_combined.289199	0.3	0.4	0.2	0.5	0.2	0.4	0.3	0.2	0.3	0.2	0.1	0.4	0.1	0.1	0.2	0.5	0.5	0.3	0.3	0.8	0.7	0.4	0.5	0.3	0	0.2
vanilla_combined.2892	4.7	5.7	8.2	3.9	4.7	2.5	4.2	5.5	3.3	4.9	3.1	4.5	4.9	5.8	4	5	7.6	5.2	3	4.3	5.2	2.6	3.4	6	2.9	4.9
vanilla_combined.28920	3.7	5	4.8	3.7	4.9	7.4	4.5	5.2	5.2	5.4	6.3	5.5	4.4	4.2	4.5	4	3.8	4.5	4.7	4.1	3.9	4.8	5.6	2.8	2.7	2.8
vanilla_combined.289200	0.2	0.2	0.3	0.2	0.2	0.1	0.2	0.1	0	0.1	0.1	0.1	0.1	0.1	0.1	0	0.1	0.2	0.1	0.2	0.2	0.1	0.1	0.1	0.1	0.2
vanilla_combined.289201	0.2	0.1	0.3	0.2	0.1	0.2	0.2	0.2	0.1	0.2	0.2	0.1	0.1	0.1	0.1	0.1	0.1	0.2	0.1	0.3	0	0.1	0.2	0.2	0.3	0.2
vanilla_combined.289202	0.2	0.2	0.2	0.2	0.2	0.2	0.2	0.2	0.2	0.3	0.2	0.3	0.2	0.2	0.1	0.1	0.1	0.1	0.1	0.2	0.1	0	0.1	0.1	0.2	0.1
vanilla_combined.289203	0.4	0.3	0.9	0.3	0.4	0.3	0.1	0.1	0.2	0.3	0.1	0.2	0.3	0.3	0.1	0.2	0.3	0.3	0	0.2	0.3	0.3	0.4	0.2	0.2	0
vanilla_combined.289204	0.3	0.4	0.4	0.1	0.3	0.2	0.3	0.6	0.3	0.8	0.2	0.8	0.5	0.4	0.2	0.5	0.3	0.8	0.2	0.7	0.3	0	0.2	0.3	0.1	0.2
vanilla_combined.289205	0.1	0.2	0.3	0.3	0.2	0.2	0.2	0.2	0.2	0.2	0.2	0.3	0.2	0.1	0.1	0.2	0.2	0.2	0.1	0.2	0.2	0.1	0.2	0.2	0.3	0.2
vanilla_combined.289206	0	0.1	0.4	0.2	0.2	0.1	0.1	0.1	0	0.2	0.1	0.1	0.2	0.2	0.3	0.1	0.1	0.2	0.1	0.1	0	0	0.1	0.2	0	0
vanilla_combined.289207	0.3	0.2	0.2	0.2	0.3	0.6	0.3	0.6	0.6	1.4	0.6	1.1	1.8	0.7	0.5	0.6	0.6	0.2	0.1	0.4	0.3	0.1	0.3	0.3	0.1	0.1
vanilla_combined.289208	0.5	0.7	0.6	0.4	0.7	0.7	0.6	0.6	0.3	0.3	0.5	0.5	0.3	0.3	0.5	0.2	0.4	0.3	0.5	0.3	0.4	0.5	0.8	0.4	0.4	0.4
vanilla_combined.289209	0.1	0.1	0.5	0.1	0.1	0.3	0.1	0.2	0.2	0.4	0.1	0.3	0.4	0.4	0	0.4	0.4	0.6	0	0.6	0.3	0.1	0.1	0.1	0.1	0
vanilla_combined.28921	3.7	4.3	4.4	3.6	4.5	4.9	2.9	3.8	2.2	3.5	4.2	4	2.7	3.7	4.5	5.1	4.6	2.8	4.8	4.6	4.5	1.4	1.9	13.8	3.8	5.3
vanilla_combined.289210	1.7	5.4	3	1.9	3.2	5.5	2.6	2.6	4.2	3.4	4.1	3.2	2.8	5.1	2.9	2.6	3.9	3.2	4.4	3.7	5	0.2	0.4	3.5	0.2	1.6
vanilla_combined.289211	0.3	0.4	0.2	0.3	0.5	0.9	0.7	0.6	0.9	0.7	0.8	0.7	0.8	0.8	0.7	0.7	0.7	0.7	1	0.5	0.7	0.6	0.6	0.9	0.8	0.8
vanilla_combined.289212	0.2	0.3	0.2	0.2	0.2	0.2	0.1	0.2	0.1	0.2	0.2	0.1	0.1	0.1	0.2	0.1	0.1	0.3	0.1	0.1	0.1	0.1	0.2	0.2	0.1	0
vanilla_combined.289213	0.1	0.3	0.5	0.1	0.1	0.2	0.1	0.3	0.3	0.3	0	0.2	0.2	0.3	0	0.2	0.3	0.3	0.1	0.2	0.1	0.1	0.2	0.1	0.1	0.2
vanilla_combined.289214	0.2	0.2	0.3	0.2	0.2	0.3	0.2	0.2	0.2	0.2	0.1	0.3	0.2	0.2	0.2	0.2	0.2	0.3	0.1	0.2	0.1	0.2	0.2	0.2	0.2	0.1
vanilla_combined.289215	0.1	0.2	0.2	0	0.1	0.1	0.1	0.1	0.1	0.1	0	0.1	0.1	0.1	0.1	0.1	0	0	0	0	0.1	0.1	0.1	0	0	0
vanilla_combined.289216	0.2	0.2	4.7	0.1	0.1	1.1	0.1	0.2	0.6	0.3	0.1	0.1	0.5	0.2	0.1	0.2	0.3	0.2	0.1	0.1	0.4	0.1	0.2	0.2	0.2	0.2
vanilla_combined.289217	0.2	0.1	0.8	0	0.1	0	0	0	0.1	0.3	0.2	0.1	0.2	0.1	0.1	0.2	0.1	0	0	0	0.1	0	0.1	0	0	0
vanilla_combined.289218	1	1.2	0.4	1.1	0.3	0.1	1.1	1.1	0.1	0.9	0.8	0.9	0.5	1	1	1.1	1.2	1.6	1.4	1.4	1.3	0.3	0.4	1.2	0.1	0.7
vanilla_combined.289219	0.1	0.2	1	0.2	0.4	0.9	0.6	0.7	2.8	0.1	0.7	0.2	0.6	0.3	4.1	0.4	0.7	0	0.9	0.1	0	29.3	33.9	0.3	0.1	0.1
vanilla_combined.28922	0.1	0.2	0.7	0.1	0.1	0.6	0	0.1	0.4	0.1	0	0.2	0.9	1	0	0.2	2.4	1.9	0.1	0.4	3	0.3	0.5	0.2	0.2	0.1
vanilla_combined.289220	0.8	0.8	2.2	0.9	1	1.5	0.3	0.6	0.6	0.6	0.3	0.5	0.8	0.7	0.5	0.4	0.9	1.1	0.6	0.9	1	0.4	0.6	0.4	0.5	0.4
vanilla_combined.289221	0	0.1	0.4	0	0.1	0.2	0	0.2	0.2	0.5	0.1	0.2	0.5	0.3	0.1	0.4	0.6	0.4	0.2	0.3	0.4	0.2	0.1	0.1	0.3	0.4
vanilla_combined.289222	0.7	0.2	0.2	0.7	0.2	0.1	0.2	0.2	0.1	0.2	0.3	0.3	0.1	0.1	0.3	0.1	0.1	0	0.2	0.1	0.1	0.3	0.1	0.2	1.3	0.7
vanilla_combined.289223	0.1	0.1	0.1	0	0.2	0	0	0.3	0.1	0.2	0	0.1	0.2	0.2	0.1	0.2	0.1	0.3	0.1	0.2	0.3	0.1	0.1	0	0	0
vanilla_combined.289224	0	0.1	0	0.1	0	0.3	0.1	0.2	0.1	0.3	0.2	0.5	0.4	1.1	1	0.9	1.3	1	0.2	0.4	0.7	0	0	0.2	0.1	0.2
vanilla_combined.289225	0.1	0.3	0.6	0.1	0.1	0	0.1	0.1	0.1	0.2	0.1	0.1	0.3	0.2	0	0.1	0.1	0.1	0	0.2	0	0.1	0.2	0.1	0.6	0.2
vanilla_combined.289226	0.1	0.1	0.1	0.1	0.1	0.1	0.1	0.1	0.1	0.1	0.1	0.1	0.1	0.1	0.1	0.1	0.1	0.1	0.1	0.2	0.3	0.1	0.1	0.1	0.2	0.1
vanilla_combined.289227	0.8	1	2.1	1.3	1.1	0.9	0.5	0.7	0.1	0.6	0.2	0.5	0.2	0.9	0.2	1	1.3	0.5	0.4	0.7	0.7	0.4	1	1	0.7	0.6
vanilla_combined.289228	0.2	0.3	0.3	0.2	0.2	0.2	0.2	0.2	0.2	0.1	0.3	0.3	0.2	0.3	0.2	0.2	0.1	0.3	0.1	0.3	0.5	0.2	0.2	0.3	0.3	0.2
vanilla_combined.289229	0.3	0.3	0.5	0.2	0.3	0.2	0.2	0.3	0.2	0.2	0.1	0.3	0.2	0.2	0.1	0.1	0.2	0.2	0.2	0.3	0.2	0.1	0.1	0.1	0.1	0.1
vanilla_combined.28923	0.3	0.5	0.5	0.4	0.5	0.4	0.2	0.4	0.3	0.4	0.2	0.4	0.3	0.3	0.2	0.4	0.3	0.5	0.3	0.4	0.5	0.2	0.3	0.2	0.4	0.4
vanilla_combined.289230	0.2	0.2	0.4	0.3	0.3	0.2	0.4	0.6	0.2	0.9	0.2	0.4	0.3	0.7	0.2	0.4	0.4	0.8	0.1	0.3	0.3	0.2	0.2	0.3	0.5	0.3
vanilla_combined.289231	0.1	0.1	0.2	0.2	0.1	0.2	0.2	0.1	0.1	0.1	0.1	0.1	0.1	0.1	0.1	0.1	0.1	0.1	0.1	0.1	0.1	0.1	0.1	0.1	0.1	0.1
vanilla_combined.289232	0.1	0.2	0.1	0.2	0.1	0.1	0.1	0.1	0.1	0.1	0	0.2	0.2	0.1	0	0.2	0.2	0.2	0.1	0.2	0.3	0.2	0.1	0.2	0.2	0
vanilla_combined.289233	0.1	0.2	0.2	0.1	0.1	0.1	0.1	0.1	0.1	0	0.1	0.1	0.1	0	0.1	0	0.1	0.1	0.1	0.1	0.1	0	0.1	0.1	0	0.1
vanilla_combined.289234	0.4	0.2	0.2	0.4	0.3	0.3	0.5	0.4	0.3	0.4	0.6	0.6	0.4	0.2	0.3	0.3	0.4	0.4	0.4	0.3	0.2	0.2	0.3	0.3	0.4	0.3
vanilla_combined.289235	0.3	0.2	0.2	0.1	0.2	0.6	0.3	0.2	0.4	0.2	0.5	0.2	0.4	0.4	0.1	0.3	0.6	0.4	0.5	1	0.7	0.3	0.2	0.4	0.1	0.2
vanilla_combined.289236	0.1	0.1	0.3	0.2	0.1	0.2	0.1	0.1	0.1	0.1	0.1	0.2	0.1	0.1	0.1	0.1	0.1	0.2	0.2	0.1	0.1	0.1	0.1	0.1	0.5	0.2
vanilla_combined.289237	0	0.1	0.1	0.1	0.1	0	0.1	0.1	0.1	0.1	0.1	0.1	0.1	0.1	0.1	0.1	0.1	0.1	0.1	0.1	0	0.1	0	0.1	0.1	0
vanilla_combined.289238	0.2	0.2	0.2	0.3	0.3	0.1	0.2	0.2	0.2	0.2	0.1	0.2	0.2	0.2	0.1	0.2	0.2	0.2	0.1	0.2	0.1	0.1	0.1	0.1	0.1	0.1
vanilla_combined.289239	0.1	0.1	0.1	0.1	0.1	0	0.1	0.1	0.3	0.1	0.1	0.1	0.1	0.2	0.1	0	0.2	0.9	0.3	0.8	0.1	0.1	0.1	0.2	0.5	0
vanilla_combined.28924	7.7	10.5	12.4	7.8	9.9	12.1	10.8	15.2	9.3	15.3	11.2	16.1	11	18.3	13.5	14.7	14.5	16.8	12.4	13.5	14.9	6.4	8.6	9	6.4	6.3
vanilla_combined.289240	0.1	0.1	0.3	0.1	0.1	0.1	0.2	0.3	0.1	0.2	0.1	0.2	0.2	0.1	0.1	0.1	0.1	0.1	0.1	0.1	0.2	0.1	0.2	0.1	0.1	0.1
vanilla_combined.289241	0	0	0	0	0	0.1	0	0.1	0	0	0.1	0	0.1	0.3	0	0	0.1	0	0	0	0	0	0	0	0.1	0
vanilla_combined.289242	0.6	0	0	0.1	0	0.6	0.7	0.1	0.3	0.2	1.3	0.3	0.9	1	3.4	1.3	4.5	0.9	1.4	2.2	6.2	0.3	0.1	1	0.7	0.1
vanilla_combined.289243	0.1	0.1	0.2	0.3	0.2	0.2	0.4	0.2	0.2	0	0.2	0.3	0.1	0.2	0.1	0	0.1	0.7	0.3	0	0	0	0.2	0.1	0.2	0.1
vanilla_combined.289244	0.3	0.4	0.9	0.3	0.1	0.3	0.2	0.3	0.2	0.2	0.1	0.3	0.2	0.2	0.1	0.1	0.2	0.1	0	0.2	0.2	0.2	0.2	0.2	0.2	0.3
vanilla_combined.289245	0.2	0.2	0.2	0.1	0.2	0.1	0.1	0.2	0.1	0.4	0.1	0.3	0.1	0.2	0	0.5	0.2	0.2	0	0.5	0.2	0.1	0.1	0.1	0	0.1
vanilla_combined.289246	0.3	0.3	0.2	0.5	0.2	0.1	0.6	0.2	0.1	0.1	0.9	0.2	0.1	0.1	0.7	0.2	0.1	0	0.6	0.1	0.2	0.8	0.3	0.4	0.2	0.2
vanilla_combined.289247	0.2	0.3	0.7	0.2	0.2	0.3	0.1	0.3	0.1	0.2	0.1	0.1	0.2	0.3	0.1	0.2	0.2	0.3	0.1	0.2	0.2	0.1	0.1	0.2	0.1	0.1
vanilla_combined.289248	0.4	0.4	0.4	0.5	0.6	0.2	0.1	0.4	0.2	0.1	0.1	0.2	0.4	0.3	0.2	0.3	0.2	0.4	0.1	0.1	0.2	0	0.2	0.2	0.3	0.2
vanilla_combined.289249	0.3	0.3	0	0	0.2	0.4	0.2	0.8	0.2	0.3	0.1	0.5	0.5	0.3	0.5	0.3	0.5	0.2	0.1	0.1	0.2	0.1	0.2	0.3	0.3	0.3
vanilla_combined.28925	0.5	0.7	0.7	0.6	0.7	1.8	0.7	0.6	0.9	0.3	0.9	0.5	0.6	0.4	0.6	0.4	0.9	0.2	0.7	0.3	0.9	0.9	1.1	1	0.9	1
vanilla_combined.289250	0.1	0.1	0.2	0.1	0.1	0.2	0.2	0.2	0.2	0.2	0.1	0.3	0.2	0.4	0.1	0.2	0.3	0.3	0	0.1	0.2	0.1	0	0.1	0.3	0.1
vanilla_combined.289251	0.3	0.2	0.3	0.2	0.3	0.2	0.3	0.6	0.2	0.9	0.8	0.9	0.8	1	0.5	1.1	0.8	1.2	0.7	0.8	0.9	0.4	0.4	0.5	0.5	0.4
vanilla_combined.289252	0.2	0.2	0.1	0	0.2	0.1	0.1	0.1	0.1	0.1	0.2	0.1	0.3	0.2	0.1	0.1	0.1	0.1	0.1	0.1	0.1	0.1	0.2	0	0.3	0.2
vanilla_combined.289253	1.3	1.3	1	0.8	1.4	1.2	0.9	1.2	0.7	1.2	1.6	1.8	0.9	2.2	2.3	2.5	1.7	2.7	1.7	3.9	2.2	0.4	0.5	2.6	1.5	2.5
vanilla_combined.289254	6.2	3.9	0.3	7.4	3.9	0.2	5.7	3.4	0.2	0.8	2.3	1.4	0.2	0.4	2.7	0.3	0.4	0.2	1.6	0.2	0.3	0.4	0.9	1.1	1.3	0.9
vanilla_combined.289255	0.4	0.6	0.2	0.6	0.6	0.3	0.5	0.3	0.2	0.4	0.7	0.6	0.3	0.3	0.5	0.4	0.2	0.5	0.6	0.5	0.7	0.1	0.4	0.7	0.5	0.7
vanilla_combined.289256	0.2	0.2	0.2	0.3	0.3	0.2	0.1	0.2	0.1	0.2	0.1	0.1	0.1	0.1	0.1	0.1	0.1	0.3	0.1	0.1	0.1	0	0	0.1	0.1	0.1
vanilla_combined.289257	0.1	0.3	0.5	0.2	0.2	0.2	0.1	0.2	0.1	0.1	0.1	0.1	0.1	0.1	0.1	0.1	0.2	0.1	0	0.3	0.2	0.1	0.1	0.1	0.1	0.2
vanilla_combined.289258	0.3	0.4	0.5	0.2	0.4	0.3	0.3	0.4	0.2	0.3	0.4	0.5	0.5	0.3	0.2	0.2	0.4	0.2	0.2	0.2	0.1	0.3	0.4	0.3	0.3	0.3
vanilla_combined.289259	0.1	0.2	0.2	0.2	0.2	0.1	0.2	0.2	0.2	0.3	0.2	0.3	0.3	0.3	0.1	0.1	0.3	0.1	0.1	0.2	0.1	0.1	0.2	0.1	0.3	0.2
vanilla_combined.28926	0.6	0.7	1.2	0.8	0.6	0.3	0.7	1	0.6	1.2	0.9	2.1	1.3	1.4	0.8	1.4	0.8	1.1	0.4	0.8	0.3	0.4	0.6	0.7	0.7	0.6
vanilla_combined.289260	0.2	0.2	0.2	0.2	0.1	0.3	0.2	0.1	0.1	0.3	0.2	0.2	0.2	0.1	0.2	0.1	0.1	0.2	0.2	0.2	0.3	0	0.2	0.2	0.2	0.3
vanilla_combined.289261	0.1	0.2	0.2	0	0.1	0.1	0.3	0.2	0.3	0.3	0.4	0.4	0.3	0.1	0.1	0.2	0.1	0.6	0.1	0.8	0.1	0.7	0.5	0.5	0.4	0.2
vanilla_combined.289262	0.2	0.3	0.5	0.3	0.2	0.3	0.2	0.2	0.1	0.2	0.1	0.2	0.3	0.2	0.1	0.1	0.1	0.1	0.1	0.2	0.1	0.2	0.1	0.3	0.4	0.3
vanilla_combined.289263	0	0.2	0.5	0.1	0.1	0.1	0.1	0.2	0.3	0.1	0	0.1	0.3	0.1	0.1	0.1	0.1	0.1	0.1	0	0.2	0.2	0.3	0.1	0.1	0.1
vanilla_combined.289264	0.3	0.4	0.5	0.2	0.2	0.2	0.1	0.3	0.3	0.2	0.1	0.2	0.2	0.2	0.1	0.3	0.2	0.1	0.2	0.2	0.5	0.2	0.3	0.2	0.5	0.3
vanilla_combined.289265	0.1	0.1	0.2	0.3	0.1	0.1	0.7	0.3	0.3	0.8	0.6	0.9	0.5	0.8	1.1	0.9	1.1	0.7	1	0.5	1	0.1	0.2	1	0.2	0.2
vanilla_combined.289266	0.5	0.3	0.3	0.8	0.8	0.2	0.1	0.2	0.2	0.2	0.2	0.3	0.5	0.3	0.4	0.1	0.2	0.6	0.3	0.4	0.1	0	0.1	0.4	0.2	0.3
vanilla_combined.289267	0.3	0.3	0.1	0.2	0.1	0.4	0.1	0.2	0.2	0.1	0.5	0.5	0.2	0.2	0.6	0.5	0.4	0.6	0.6	0.5	0.3	0.4	0.8	0.6	0.6	0.5
vanilla_combined.289268	0.1	0.1	0.4	0.1	0.2	0.1	0.2	0.1	0.1	0.2	0.3	0.2	0.3	0.3	0.1	0.2	0.3	0.4	0.3	0.2	0.2	0	0.1	0.1	0.1	0.1
vanilla_combined.289269	0.1	0.2	0.5	0.1	0.3	0.2	0.1	0.1	0.1	0.2	0.1	0.1	0.1	0.1	0.1	0.1	0.1	0.1	0	0.1	0	0.1	0.1	0.2	0.2	0.3
vanilla_combined.28927	4.4	5	5.9	3.9	4.9	5.6	4.5	5.5	5	6.6	5.9	6.3	6.2	6.3	5.4	5.8	6.7	4.4	4.1	4.8	6.1	3.2	3.8	4.8	3.4	5.1
vanilla_combined.289270	0.2	0.2	0.8	0.2	0.3	0.3	0.1	0.3	0.2	0.3	0.1	0.4	0.3	0.3	0.2	0.2	0.2	0.3	0.1	0.3	0.2	0.1	0.1	0.1	0.1	0.1
vanilla_combined.289271	0.3	0.5	1.4	0.2	1.2	0.7	0.6	0.7	0.3	0.7	0.3	0.2	0.2	0.2	0.2	0	0.1	0.2	0.3	0	0	0.6	0.6	0	0	0
vanilla_combined.289272	0.2	0.3	0.2	0.2	0.4	0.1	0.1	0.1	0	0.2	0.1	0.1	0.1	0.2	0.1	0.1	0.2	0.3	0.1	0.3	0.2	0	0.1	0.1	0.2	0
vanilla_combined.289273	0.3	0.3	0.3	0.2	0.2	0.2	0.1	0.3	0.1	0.2	0.1	0.1	0.1	0.2	0	0.1	0.2	0.2	0.1	0.3	0.2	0.1	0.2	0.1	0.1	0.1
vanilla_combined.289274	0.6	0.3	0.5	0.4	0.4	0.2	1	0.7	0.2	0.6	1	0.7	0.4	0.5	0.5	0.3	0.3	0.4	0.4	0.4	0.2	0.9	0.8	0.8	0.8	0.5
vanilla_combined.289275	0.2	0.2	0.1	0.2	0.1	0.1	0.2	0.2	0.1	0.1	0.1	0.2	0.1	0.2	0.1	0.1	0.2	0.3	0.1	0.1	0.1	0.1	0.1	0.1	0.2	0.2
vanilla_combined.289276	0.1	0.1	0.2	0.1	0.1	0.2	0.1	0.2	0.1	0.2	0.2	0.3	0.3	0.2	0.2	0.3	0.1	0.2	0.1	0.1	0	0.1	0.1	0.1	0.1	0.1
vanilla_combined.289277	0.2	0.2	0.3	0.3	0.3	0.2	0.3	0.2	0.1	0.3	0.1	0.3	0.3	0.4	0.3	0.3	0.2	0.6	0.3	0.8	0.5	0.1	0.1	0.2	0.7	0.3
vanilla_combined.289278	0.2	0.3	0.6	0.2	0.3	0.1	0.1	0.2	0.1	0.2	0.1	0.2	0.1	0.1	0.1	0.1	0.1	0.2	0.1	0.2	0.1	0.1	0.1	0.1	0.1	0
vanilla_combined.289279	0.1	0.1	0.2	0.1	0.1	0	0	0.1	0.1	0.2	0.2	0.1	0.2	0.1	0.1	0.2	0.2	0.2	0	0.2	0.2	0.1	0.1	0.1	0.1	0.1
vanilla_combined.28928	5.1	5.8	8.6	4.7	6.3	9.6	4.8	6	5.8	6.1	5.8	7	5.6	7.9	5.6	6.3	8.1	7.9	6.2	6.2	8.3	3.4	4.4	6.6	5.4	5.4
vanilla_combined.289280	0.2	0.2	0.2	0.1	0.2	0.2	0.1	0.2	0.2	0.2	0.2	0.2	0.1	0.3	0.2	0.3	0.2	0.3	0.1	0.2	0.2	0.1	0.2	0.1	0	0.1
vanilla_combined.289281	0.3	0.2	0.4	0.5	1.1	1.1	0.8	0.5	1	0.3	1	0.8	0.6	0.8	0.3	0.6	0.6	0.4	1	1	0.6	0.3	0.7	0.5	0.9	0.2
vanilla_combined.289282	0.2	0.2	0.2	0.2	0.2	0.1	0.1	0.1	0.1	0.1	0.1	0.1	0.1	0.1	0.1	0.1	0.1	0.2	0.1	0.2	0.1	0.1	0.1	0.1	0.1	0.1
vanilla_combined.289283	0.2	0.2	0.4	0.1	0.2	0.2	0.1	0.2	0.1	0.3	0.1	0.2	0.2	0.3	0.2	0.2	0.1	0.2	0.1	0.3	0.2	0.1	0.2	0.2	0.1	0.2
vanilla_combined.289284	2.9	1.7	3.3	2.7	2.4	3.8	2.9	2.3	2.6	1.7	3.5	2.9	2.6	3.4	4.4	3.6	3.6	3.3	7.3	2	3.7	3.3	2.5	4.7	4.9	3.1
vanilla_combined.289285	0.6	1.3	0.2	1	0.8	0.2	1.5	0.4	0.3	0.6	0.8	1.3	0.5	0.9	0.7	1.3	1.4	2.6	2.3	1.4	1.5	0.4	0.2	1.9	0.3	1.2
vanilla_combined.289286	11.6	11.8	4.4	8.1	8.6	9.6	2.2	3.1	3	2.3	3	4.5	2.4	4.6	4.1	5.1	4.8	7.8	5.8	7.1	7.3	1.7	1.8	4	3.2	2.8
vanilla_combined.289287	0	0.1	1	0	0.1	0.6	0	0.1	0.6	0.1	0	0.1	0.6	0.2	0	0.1	1.2	0.2	0	0.2	0.3	0.1	0.2	0	0	0
vanilla_combined.289288	1.1	1.4	1	1.4	1.6	1.4	1.4	1.6	0.7	1	1.9	1.5	0.6	0.8	1.6	0.8	0.4	0.6	2.4	1.2	0.4	0.7	0.8	0.8	0.6	0.8
vanilla_combined.289289	0.8	0.7	0.7	0.5	0.3	0.3	0.7	0.4	0.2	0.4	0.5	0.7	0.4	0.5	0.5	0.7	0.4	0.3	0.3	0.3	0.2	0.6	0.4	0.6	1.4	0.9
vanilla_combined.28929	5.9	8.5	11.1	6.6	10.3	9.7	5.5	10.3	8.7	7	6.4	9.6	9.9	9.7	7.6	10.3	10.7	11.8	9.7	12.5	15.2	4.6	5.8	6.8	3.5	4.7
vanilla_combined.289290	1.8	1.8	0.2	2.8	3.1	0.5	3.3	2.6	0.6	2.2	5.4	2.8	0.4	1.3	4.2	2.7	0.5	4.9	7	7.2	1.4	0.7	1.5	1.4	0.6	2.1
vanilla_combined.289291	9.5	7	3.3	6	3.9	2	3	2.5	0.8	2.2	3.4	2.5	2.1	2.8	3.8	3	2.5	2.7	3.6	3.6	3.5	0.9	1.5	3.2	1.5	1.9
vanilla_combined.289292	0.2	0.2	0.2	0.3	0.2	0.2	0.1	0.2	0.1	0.1	0.1	0.1	0.1	0.2	0.2	0.1	0.2	0.3	0.1	0.2	0.1	0.1	0.1	0.2	0.3	0.4
vanilla_combined.289293	0.4	0.5	0.8	0.5	0.6	0.3	0.2	0.3	0.3	0.3	0.2	0.3	0.1	0.4	0.2	0.2	0.3	0.5	0.1	0.3	0.5	0.2	0.3	0.2	0.2	0.3
vanilla_combined.289294	0.5	0.3	0.1	1	0.2	0.3	0.4	0.2	0.1	0.2	0.3	0.5	0.2	0.3	0.3	0.4	0.2	0.3	0.3	0.5	0.1	0.3	0.3	0.2	0.9	0.1
vanilla_combined.289295	0.1	0.1	0.1	0.1	0.2	0.3	0.2	0.1	0.1	0.1	0.1	0.1	0.2	0.2	0.2	0.1	0.2	0.1	0.3	0.3	0.3	0.1	0.2	0.2	0.2	0.2
vanilla_combined.289296	0.4	0.4	0.3	0.2	0.3	0.2	0.2	0.5	0.2	0.8	0.2	0.3	0.2	0.5	0.3	0.5	0.4	0.7	0.2	0.5	0.3	0.1	0.3	0.1	0.2	0.2
vanilla_combined.289297	0.4	0.4	0.6	0.3	0.4	0.2	0.4	0.6	0.4	0.6	0.2	0.6	0.4	0.5	0.2	0.5	0.4	0.3	0.1	0.4	0.4	0.3	0.4	0.2	0.3	0.2
vanilla_combined.289298	0.1	0.2	0.3	0.1	0.2	0.2	0.2	0.2	0.2	0.1	0.2	0.2	0.2	0.2	0.1	0.2	0.1	0.1	0.1	0.1	0.1	0.1	0.2	0.1	0.2	0.2
vanilla_combined.289299	1.5	3.4	1.9	2	4.2	3.2	1.9	2	2	0.7	2	1.5	0.7	1.3	2.1	1.6	1.2	1.3	2	2.7	1.5	3.2	2.9	1.9	1.5	1.2
vanilla_combined.2893	5.1	6.9	8.3	5.2	7.5	7.3	4.1	4.9	3.3	4.8	5.9	4.5	4.7	6	5.6	4.9	5.4	6.6	6.1	5.6	5.8	3.3	3.5	5.5	3.3	4.4
vanilla_combined.28930	2.8	2.9	4	3	3.1	4.7	4.2	4.2	4.1	4.7	5.2	5.1	3.9	4.7	4.7	4.3	4.3	3.1	3.7	3.5	4	3.8	3.9	3.9	3.4	3.2
vanilla_combined.289300	0.3	0.7	0.8	0.3	1	0.5	0.1	0.3	0.2	0.1	0.1	0.3	0.2	0.1	0.1	0.3	0.1	0.1	0.1	0.2	0.2	0.5	0.5	0	0	0
vanilla_combined.289301	0.3	0.3	0.3	0.2	0.2	0.2	0.3	0.3	0.2	0.2	0.2	0.3	0.2	0.2	0.1	0.2	0.2	0.1	0.1	0.1	0.2	0.3	0.2	0.2	0.2	0.3
vanilla_combined.289302	0	0.3	1.2	0	0.1	0.2	0	0	0.2	0	0	0	0.2	0.1	0	0	0.5	0.1	0	0	0.3	0.1	0.3	0.1	0.1	0
vanilla_combined.289303	0.1	0.1	0.2	0.1	0.1	0.2	0.1	0.2	0.1	0.2	0.1	0.1	0.2	0.2	0.2	0.2	0.2	0.2	0.2	0.3	0.1	0.1	0.1	0.1	0.1	0.1
vanilla_combined.289304	0.1	0.1	0.3	0.1	0.2	0	0.2	0.1	0.1	0.3	0.2	0.2	0.3	0.1	0.1	0.1	0.2	0.1	0	0.1	0.2	0.1	0.1	0.1	0.2	0.1
vanilla_combined.289305	0.1	0.1	0.3	0.2	0.1	0.2	0.1	0.2	0.1	0.2	0.2	0.2	0.2	0.2	0.3	0.3	0.3	0.1	0.1	0.2	0.3	0.1	0.1	0.2	0.2	0.3
vanilla_combined.289306	0.2	0.2	0.2	0.1	0.3	0.1	0.2	0.1	0.1	0.1	0.2	0.3	0.2	0.1	0.2	0	0.1	0.3	0.6	0.1	0	0	0.1	0.5	0	0.1
vanilla_combined.289307	0.1	0.2	0.1	0.2	0.1	0.1	0.2	0.2	0.1	0.2	0.2	0.2	0.1	0.1	0.2	0.1	0.1	0.2	0.2	0.1	0.1	0.1	0.1	0.1	0.1	0.1
vanilla_combined.289308	0.1	0.1	0.3	0.2	0.2	0.1	0.2	0.3	0.1	0.3	0.3	0.3	0.3	0.2	0.2	0.2	0.2	0.2	0.2	0.2	0.2	0.1	0.2	0.2	0.2	0.2
vanilla_combined.289309	0	0	0.1	0	0	0	0.1	0.1	0	0.1	0	0.1	0	0	0	0	0.1	0.1	0	0	0	0	0.1	0.1	0	0
vanilla_combined.28931	4	3.9	2.9	1.2	6.1	3.1	2.3	4.1	6.4	9.8	0.7	1.6	5.2	0.6	0.4	4.1	1.2	1.9	1.2	1.1	0.4	0.7	1	1.5	4.4	3.1
vanilla_combined.289310	0.5	0.6	0.6	0.6	0.5	0.4	0.4	0.5	0.4	0.5	0.3	0.6	0.5	0.5	0.2	0.4	0.6	0.7	0.3	0.7	0.7	0.3	0.4	0.4	0.6	0.4
vanilla_combined.289311	0.1	0.4	0.2	0.4	0.2	0.1	0.2	0.4	0.2	0.4	0.2	0.1	0.3	0.3	0.1	0.1	0	0.3	0.2	0.2	0.1	0	0.4	0.2	0.2	0.2
vanilla_combined.289312	0.2	0.2	0.3	0.2	0.1	0.2	0.1	0.1	0.1	0.2	0.1	0.2	0.1	0.2	0.1	0.1	0.2	0.1	0.2	0.1	0.2	0.1	0.1	0.1	0.1	0.1
vanilla_combined.289313	0.3	0.4	0.4	0.2	0.4	0.4	0.2	0.3	0.2	0.1	0.1	0.1	0.2	0.1	0.1	0.1	0.1	0.1	0.2	0.2	0.1	0.1	0.2	0.2	0.1	0.1
vanilla_combined.289314	0.2	0.2	0.5	0.1	0.2	0.1	0.1	0.4	0.2	0.3	0.1	0.3	0.2	0.2	0.2	0.2	0.4	0.6	0.2	0.3	0.2	0.1	0.2	0.2	0.1	0.1
vanilla_combined.289315	0.9	0.8	1.1	0.8	0.8	1	1.1	1	0.9	1.1	1	1.3	0.9	1.3	0.9	1.1	1	0.9	0.9	0.9	0.8	0.8	0.9	0.8	0.5	0.9
vanilla_combined.289316	0.2	0.2	0.3	0.2	0.2	0.2	0.2	0.2	0.2	0.1	0.3	0.2	0.3	0.2	0.2	0.1	0.2	0.5	0.1	0.1	0.1	0.1	0.2	0.2	0.3	0.3
vanilla_combined.289317	0.8	0.3	0.3	0.3	0.1	0.2	0.2	0.1	0.1	0.2	0.2	0.1	0.2	0.2	0.2	0.2	0.3	0.1	0.2	0.2	0.3	0.4	0.2	0.2	0.5	0.2
vanilla_combined.289318	0.1	0.1	0.1	0.1	0.1	0.1	0.1	0.2	0.1	0.1	0.1	0.2	0.1	0.2	0.2	0.1	0.1	0.3	0.2	0.2	0.1	0	0.1	0.1	0.1	0.2
vanilla_combined.289319	0.2	0.3	0.3	0.1	0.1	0.1	0.1	0.1	0.1	0.2	0.1	0.2	0.1	0.2	0.1	0.1	0.2	0.2	0.1	0.1	0.2	0	0.2	0.1	0	0.1
vanilla_combined.28932	0.3	0.1	0.6	0.3	0.1	0.2	0.4	0.3	0.2	0.6	0.5	0.5	0.5	0.4	0.4	0.4	0.4	0.4	0.2	0.3	0.3	0.2	0.1	0.4	0.9	0.4
vanilla_combined.289320	0.2	0.1	0.2	0.1	0.1	0.1	0.1	0.2	0.1	0.1	0.1	0.1	0.1	0.1	0.1	0.1	0.1	0.1	0.1	0	0.1	0.1	0	0.2	0.2	0.2
vanilla_combined.289321	0.8	1.3	1.7	1.1	0.8	0.9	0.8	0.4	0.6	0.7	0.9	0.5	1.1	0.7	1	0.1	0.6	0.4	0.4	0	0.3	0.8	0.8	1.4	2.6	1.2
vanilla_combined.289322	0.5	0.4	0.4	0.5	0.3	0.3	0.3	0.3	0.2	0.3	0.4	0.4	0.2	0.3	0.3	0.3	0.3	0.4	0.3	0.4	0.2	0.2	0.3	0.3	0.4	0.5
vanilla_combined.289323	0.1	0.1	0.2	0.1	0.1	0.2	0.2	0.1	0.1	0.2	0.2	0.2	0.2	0.2	0.1	0.1	0.3	0.3	0.2	0.2	0.3	0.1	0.1	0.1	0.1	0.1
vanilla_combined.289324	0.2	0.2	0.4	0.1	0.1	0.1	0.3	0.2	0.2	0.3	0.2	0.4	0.4	0.3	0.2	0.2	0.2	0.1	0.1	0.1	0.1	0.2	0.3	0.3	1	0.5
vanilla_combined.289325	0.1	0.1	0.6	0.1	0.2	0.6	0	0	0.2	0.1	0	0	0.3	0.1	0	0	0.5	0.1	0	0.1	0.2	0.1	0	0	0.1	0
vanilla_combined.289326	0.1	0	0.1	0.2	0.1	0.2	0.1	0.1	0	0.1	0.2	0.1	0.2	0.2	0	0.1	0.2	0.1	0	0.2	0.4	0.1	0	0	0.2	0.1
vanilla_combined.289327	0.1	0.1	0.1	0.1	0.1	0.1	0.1	0	0.1	0.1	0.1	0.1	0.1	0.1	0.1	0.1	0.1	0.1	0.1	0.1	0.1	0	0.1	0.1	0.1	0.1
vanilla_combined.289328	0.2	0.2	0.3	0.1	0.1	0.1	0.3	0.4	0.1	0.3	0.2	0.5	0.6	0.3	0.4	0.2	0.5	0.5	0.1	0.4	0.4	0.2	0.2	0.3	0.5	0.4
vanilla_combined.289329	0.1	0.1	0.1	0.1	0.1	0.1	0.3	0.3	0.2	0.3	0.3	0.4	0.2	0.2	0.2	0.1	0.2	0.2	0.1	0.2	0.2	0.2	0.1	0.1	0.6	0.4
vanilla_combined.28933	2.7	4.6	6.8	3.2	5.6	6.9	4.4	6.6	5.6	5.8	8.5	8.5	5.9	6	6.9	6.6	4.5	5.1	6.8	7.4	5	4.8	5.5	7.3	4.4	6.1
vanilla_combined.289330	0.2	0.1	0	0.2	0.1	0	0.2	0.1	0.1	0.2	0.2	0.2	0.3	0	0.1	0	0.1	0.1	0	0.1	0.2	0	0.1	0.1	1.2	0.2
vanilla_combined.289331	0.2	0.1	0.3	0.2	0.2	0.1	0.1	0.1	0.1	0.1	0.1	0.1	0.1	0.2	0.2	0.1	0.1	0.2	0	0.2	0.1	0.1	0.2	0.1	0.1	0.1
vanilla_combined.289332	0.1	0.2	0.2	0.1	0.1	0.2	0.1	0.2	0.1	0.2	0.1	0.2	0.1	0.2	0.1	0.2	0.1	0.2	0	0.2	0.1	0.1	0.1	0.1	0.1	0.1
vanilla_combined.289333	0.3	0	0	0.6	0.3	11.7	1.5	0.7	1.9	1.7	1.9	1.1	0.3	1.1	2.3	2.1	0.3	6	3.8	7.2	1	0	0.2	0.2	0	0.3
vanilla_combined.289334	0.6	0.7	1	0.5	0.5	0.4	0.3	0.4	0.2	0.3	0.1	0.4	0.3	0.4	0.2	0.3	0.4	0.4	0.3	0.6	0.5	0.2	0.3	0.2	0.3	0.4
vanilla_combined.289335	0.1	0.1	0.2	0.2	0	0.1	0.2	0.2	0.1	0.3	0.1	0.2	0.3	0.1	0.1	0.3	0.3	0.2	0.1	0.1	0.2	0.1	0	0	0.2	0.2
vanilla_combined.289336	0.6	0.5	0.3	0.6	0.3	0.8	0.6	0.4	1.1	0.4	0.8	0.6	0.5	0.6	0.8	0.6	1.5	0.3	0.6	0.5	1.5	0.8	0.7	1.4	1.6	1.4
vanilla_combined.289337	0.4	0.4	0.3	0.6	0.4	0.2	0.4	0.4	0.3	0.5	0.3	0.7	0.4	0.4	0.2	0.3	0.4	0.3	0.1	0.3	0.2	0.1	0.2	0.1	0.2	0.4
vanilla_combined.289338	1.6	1.7	0.2	2.7	2.3	0.4	2.6	2.2	0.4	1.4	3.6	2.4	0.4	0.7	2.9	1.3	0.2	1.4	4	3.8	0.5	0.9	2.6	1.1	0.9	2.5
vanilla_combined.289339	6.8	5	1.9	5.7	4.6	5.5	5.1	3.3	5.8	3.2	5.2	4.7	4	6.5	8.6	5.5	9.4	6	7.7	8.2	16.2	1.4	1.7	9.5	3.4	5.1
vanilla_combined.28934	1	1.4	1.7	0.9	1.3	1.8	1.2	1.5	1.5	1.9	1.7	2.3	1.5	1.8	1.4	1.8	1.7	1.6	1.5	1.7	1.6	1.3	1.3	1	1	1.2
vanilla_combined.289340	3.5	5.1	1.8	2.2	7.1	2.1	2.3	3.8	1.5	1.2	0.3	1.1	0.9	0.9	0.6	1.3	0.7	1.7	0.3	1.2	1.2	0.8	0.8	1.3	0.1	0.2
vanilla_combined.289341	2.1	1.2	0.5	0.9	0.7	0.3	1.5	0.8	0.7	1.1	1.3	1.2	0.9	1.6	2.2	2.2	1.6	1.9	2.9	1.8	2.4	0.3	0.6	1.4	0.7	0.7
vanilla_combined.289342	0.3	0	0.2	0.1	0.1	0.1	0.2	0	0.1	0.2	0.1	0.2	0.2	0.2	0.1	0.1	0.2	0.2	0	0.1	0.1	0	0.1	0.2	0.2	0.1
vanilla_combined.289343	0.2	0.4	0.5	0.4	0.3	0.6	0.4	0.4	0.4	0.2	0.5	0.3	0.3	0.2	0.3	0.2	0.4	0.1	0.5	0.1	0.5	0.5	0.7	0.6	0.7	0.6
vanilla_combined.289344	1.8	3.2	2.9	2.2	2.5	3.5	1.9	3	2.1	1.9	2.3	2.1	1.8	1.9	1.9	2	1.6	1.7	2.5	2	1.4	1.7	2.2	1.2	0.9	1.2
vanilla_combined.289345	0.5	0.3	0.4	0.3	0.5	0.4	0.1	0.2	0.2	0.3	0.1	0.4	0.7	0.2	0.1	0.8	0.7	0.2	0	0.7	0.4	0	0	0	0	0.1
vanilla_combined.289346	0.1	0.5	0.2	0.2	0.2	0.4	0.1	0.4	0.2	0.3	0.1	0.5	0.2	0.4	0.4	0.7	0.9	0.9	0.8	0.6	0.8	0.4	0.2	0.7	0.2	0.5
vanilla_combined.289347	0	0	0	0	0	0	0	0	0	0.1	0.1	0.5	0.2	0.8	0.1	0.5	0.5	3.1	0.3	2.6	1.7	0	0	0	0	0
vanilla_combined.289348	0.2	0.3	0.5	0.3	0	1.1	0.4	0.3	0.1	0.1	0.8	0.2	0.4	0.3	0.6	0.2	0.8	0.3	1.5	0.5	0.4	0.7	0.5	1.2	0.6	0.8
vanilla_combined.289349	0.1	0.2	0.8	0.2	0.4	0.4	0.1	0.3	0.3	0.5	0.1	0.4	0.5	0.3	0	0.6	0.6	0.6	0	0.3	0.3	0.2	0.2	0.2	0.2	0.3
vanilla_combined.28935	4.1	5.7	5.1	3.8	5.1	6.2	4.5	5.1	4.7	4.9	6.6	5.7	4.6	4.7	5.5	4.2	4.5	5.3	6.3	5.1	5.3	6.5	8.2	5	5.2	3.8
vanilla_combined.289350	2.1	0.9	1.3	1.3	0.6	0.9	0.3	0.2	0.3	0.1	0.9	0.1	0.8	0.4	1	0.1	0.5	0.4	1.6	0.3	1.2	0.5	0.1	1.2	0.1	0.4
vanilla_combined.289351	1.5	3.3	1.3	0.7	2.4	2.6	0.6	1.3	1.8	0.7	0.4	0.8	0.5	0.4	0.5	0.4	0.8	0.2	0.4	0.5	0.8	0.2	5.3	0.6	0.1	2
vanilla_combined.289352	0.3	0.2	0.4	0.3	0.3	0.2	0.4	0.3	0.2	0.2	0.2	0.3	0.2	0.2	0.2	0.2	0.2	0.1	0.1	0.2	0.1	0.1	0.1	0.3	0.4	0.2
vanilla_combined.289353	0.4	0.4	0.5	0.4	0.5	0.4	0.5	0.7	0.6	1	0.7	1.1	1.3	0.7	0.4	0.6	0.8	0.6	0.3	0.7	0.5	0.3	0.3	0.4	0.5	0.3
vanilla_combined.289354	0.2	0.2	0.3	0.2	0.2	0.2	0.1	0.2	0.1	0.2	0.1	0.2	0.1	0.2	0.1	0.1	0.2	0.2	0.1	0.1	0.2	0.1	0.1	0.1	0.2	0.1
vanilla_combined.289355	0.1	0.4	0.3	0.2	0.4	0.3	0.1	0.2	0.4	0.1	0.1	0.1	0.3	0.1	0	0.1	0.2	0.3	0.1	0.2	0.3	0.1	0.1	0.1	0.1	0.1
vanilla_combined.289356	0.8	0.6	0.2	0.8	0.6	0.5	0.7	0.8	0.9	0.8	1	1	0.9	0.8	0.9	1	0.9	0.6	1.1	1.3	1.7	0.4	0.3	0.9	1.8	0.6
vanilla_combined.289357	0.2	0.1	0.5	0.2	0.7	1.2	0.1	0.6	0.2	0.7	0.1	1.2	0.4	0.9	0.4	1.1	0.5	1.4	0.3	2.6	1.1	0.3	0.1	0.2	0.1	0
vanilla_combined.289358	0.1	0.1	0.1	0.1	0.1	0.1	0.1	0.1	0	0.1	0	0.1	0.1	0.1	0.1	0.1	0.1	0.1	0	0.1	0.1	0	0.1	0	0.1	0
vanilla_combined.289359	1.3	0.9	1	1.6	1	0.9	0.4	0.4	0.3	0.4	0.4	0.4	0.4	0.4	0.5	0.5	0.4	0.5	0.5	0.5	0.5	0.4	0.5	0.9	1.5	1.1
vanilla_combined.28936	0.8	1	1.3	0.9	1.2	1.1	0.9	1.2	1	1.1	1.1	1.1	1	1.2	1	1.1	1	1.4	0.9	1.3	1.3	1	1.1	1.1	0.9	1
vanilla_combined.289360	0.1	0.1	0.1	0.1	0.2	0.1	0	0	0.1	0	0	0.1	0	0.1	0.1	0.1	0.1	0.1	0.1	0.1	0.1	0	0.1	0	0	0
vanilla_combined.289361	0.4	0.4	0.4	0.3	0.4	0.3	0.2	0.2	0.2	0.3	0.2	0.3	0.3	0.3	0.1	0.3	0.3	0.3	0.2	0.3	0.4	0.1	0.2	0.2	0.2	0.2
vanilla_combined.289362	0.1	0.1	0	0	0.1	0	0.1	0	0	0	0.1	0.1	0.1	0	0	0.1	0.1	0	0	0	0	0	0	0	0.1	0
vanilla_combined.289363	1.8	2.3	3.5	1.9	1.7	1.4	1.5	1.8	1	1.4	1.1	1.9	1.3	1.7	1.4	1.6	1.5	1.9	1.1	1.8	1.3	0.9	1	1.3	1.5	1.9
vanilla_combined.289364	0.2	0.4	1.6	0.3	0.2	0.6	0	0.4	0.3	0.4	0	0.2	0.5	0.7	0	0.3	0.4	0	0.2	0.2	0.6	0.3	0.1	0.1	0.2	0.2
vanilla_combined.289365	0.1	0.2	0.3	0.2	0.2	0.2	0.1	0.2	0.1	0.2	0.1	0.2	0.2	0.2	0.2	0.2	0.1	0.3	0.1	0.1	0.1	0.1	0.1	0.1	0.1	0.1
vanilla_combined.289366	0.2	0.2	0.3	0.1	0.3	0.1	0.1	0.2	0.1	0.3	0.3	0.5	0.3	0.4	0.2	0.3	0.3	0.5	0.1	0.2	0.5	0.3	0.3	0.3	0.2	0.3
vanilla_combined.289367	0.7	0.5	0.6	0.6	0.8	0.3	0.5	0.4	0.2	0.6	0.5	0.5	0.2	0.4	0.9	0.3	0.2	0.4	0.7	0.3	0.4	0.1	0.3	1.1	1.5	1.5
vanilla_combined.289368	0.2	0.1	0.2	0.1	0.3	0	0.7	0.4	0.4	0.7	1	0.7	0.8	1	0.8	0.5	1.1	0.9	1	1.2	1.8	0.3	0.5	1.8	0.9	0.7
vanilla_combined.289369	0.2	0.1	0.2	0.3	0.1	0.1	0.1	0.1	0.1	0.2	0.1	0.1	0.2	0.2	0.1	0.1	0.1	0.2	0.3	0.2	0.2	0	0.1	0.2	0.2	0.1
vanilla_combined.28937	1.3	1.8	2	1.6	1.9	1.5	1.6	2.1	1.2	2.1	2.1	2.2	2.2	2.3	1.8	2.1	2.5	2.4	2.3	2.6	2.6	1.4	1.4	1.7	1.3	1.7
vanilla_combined.289370	0.4	0.6	1	0.3	0.4	0.5	0.1	0.4	0.3	0.3	0.2	0.1	0.1	0.2	0.2	0.1	0.3	0.2	0.2	0.1	0.1	0.4	0.4	0.1	0.1	0.1
vanilla_combined.289371	0.3	0.1	0.2	0.2	0.1	0.3	0.5	0.4	0.4	0.2	0.5	0.7	0.4	0.9	0.4	1.1	0.6	0.7	0.9	0.8	1.1	0.1	0.5	1	0.5	0.4
vanilla_combined.289372	0.1	0.1	0.1	0.1	0	0.1	0.1	0	0.2	0	0.1	0.1	0.3	0.6	0.2	0.3	0.4	0.1	0	0	0.7	0.1	0.1	0.2	0.4	0.2
vanilla_combined.289373	0.9	0.8	1.3	1	0.8	0.4	0.9	0.7	0.4	0.7	0.9	0.7	0.6	0.7	0.7	0.8	0.7	0.9	0.9	0.7	1	0.8	1	0.7	0.5	0.6
vanilla_combined.289374	0.1	0.1	0.1	0.1	0.1	0.1	0.1	0.1	0.1	0.2	0	0.1	0.1	0.1	0.1	0.1	0.1	0.1	0.1	0.1	0.1	0.1	0.1	0.1	0.1	0.1
vanilla_combined.289375	0.3	0.2	0.2	0.2	0.1	0.4	0.3	0.3	0.1	0.2	0.2	0.2	0.2	0.2	0.2	0.1	0.2	0.3	0.3	0.4	0.5	0.1	0.2	0.4	0.1	0.2
vanilla_combined.289376	0.1	0.1	0.1	0.1	0.1	0.2	0.1	0.1	0.1	0.1	0.2	0.1	0.1	0.1	0.1	0.1	0.1	0.1	0.2	0.1	0	0.2	0.2	0.1	0.1	0.1
vanilla_combined.289377	0.5	0.1	0.4	0.4	0.3	0.1	0.9	0.3	0.1	0.4	0.4	0.3	0.4	0.5	0.6	0.4	0.1	0.4	0.1	0.1	1	0.3	0.1	0.6	0.1	0
vanilla_combined.289378	0.1	0.1	0.3	0.1	0.1	0.2	0.1	0.2	0.1	0.2	0.1	0.2	0.1	0.2	0.1	0.1	0.1	0.2	0	0.1	0.1	0	0	0	0	0
vanilla_combined.289379	0.1	0.3	0.2	0.2	0.2	0.2	0.1	0.3	0.2	0.4	0.2	0.4	0.3	0.3	0.2	0.3	0.4	0.5	0.1	0.2	0.3	0.2	0.2	0.2	0.2	0.2
vanilla_combined.28938	1.2	1.2	1.5	1.1	1.1	0.7	0.5	0.6	0.4	0.4	0.3	0.4	0.4	0.5	0.3	0.5	0.6	0.7	0.2	0.6	0.6	0.3	0.5	0.5	0.9	0.8
vanilla_combined.289380	0.5	0.2	0.2	0.3	0.5	0.5	0.1	0.6	0.6	0.6	0.1	0.1	0.8	0.1	0.1	0	0.8	0	0.1	0	1.4	0	0.2	0	0.1	0
vanilla_combined.289381	0	0	0.8	0	0.3	0.2	0	0.1	0.1	0.1	0	0	0.3	0.2	0	0.1	0.3	0.1	0	0	0.1	0.1	0.2	0	0	0
vanilla_combined.289382	0.2	0.1	0.2	0.1	0.2	0.2	0.1	0.1	0.1	0.1	0.1	0.2	0.1	0.1	0.1	0.1	0.2	0.3	0.1	0.1	0.2	0.1	0.1	0.1	0.3	0.2
vanilla_combined.289383	0.4	0.4	0.8	0.6	0.5	0.3	0.4	0.4	0.3	0.4	0.5	0.6	0.5	0.3	0.3	0.5	0.5	0.5	0.3	0.5	0.2	0.2	0.5	0.5	0.7	0.7
vanilla_combined.289384	0.2	0.2	0.3	0.2	0.3	0.1	0.1	0.2	0.1	0.2	0.1	0.1	0.2	0.1	0.2	0.2	0.2	0.2	0.1	0.1	0.2	0	0.1	0	0.1	0
vanilla_combined.289385	0.2	0.2	0.2	0.3	0.2	0.2	0.2	0.2	0.2	0.2	0.2	0.2	0.2	0.1	0.1	0.1	0.2	0.1	0.1	0.2	0.1	0.1	0.1	0.1	0.3	0.1
vanilla_combined.289386	0	0.1	0.2	0	0	0.2	0	0	0.1	0	0	0	0.2	0.3	0	0	0.2	0	0	0	0.1	0	0	0	0	0
vanilla_combined.289387	0.1	0.1	0.2	0.1	0.1	0.2	0.1	0	0	0.1	0.1	0.1	0.1	0.1	0.1	0	0.1	0.1	0	0.1	0.1	0.1	0.1	0.1	0.1	0.1
vanilla_combined.289388	0.1	0.1	0.1	0.1	0.1	0.1	0.1	0.1	0.1	0.1	0.1	0.1	0.1	0.1	0.1	0.1	0.1	0.1	0.1	0.1	0.1	0.1	0.1	0.1	0.1	0.2
vanilla_combined.289389	1.4	1.1	0.5	0.9	0.6	0.4	0.9	0.6	0.2	0.5	1.2	0.6	0.5	0.5	0.8	0.5	0.3	0.4	0.6	0.4	0.3	0.4	0.3	0.3	0.2	0.2
vanilla_combined.28939	1.1	1.2	1.6	1.1	1.2	1.2	1.2	1.4	0.9	1.4	1	1.5	1.9	1.8	1.1	1.7	1.8	1.9	1.2	1.7	1.9	1.5	1.3	1.3	1.6	1.1
vanilla_combined.289390	0.3	0.4	0.7	0.4	0.4	0.4	0.2	0.2	0.1	0.2	0.1	0.1	0.2	0.2	0.1	0.2	0.3	0.3	0.3	0.2	0.3	0.1	0.2	0.1	0.1	0.1
vanilla_combined.289391	0.1	0	0	0	0	0	0.1	0.1	0	0.1	0.2	0.1	0.1	0.2	0	0.1	0.1	0.3	0.1	0	0.4	0.1	0.2	0.2	0.1	0.2
vanilla_combined.289392	0.1	0.1	0.2	0.1	0.1	0.2	0.1	0.1	0	0.2	0.2	0.1	0.2	0.2	0.1	0.2	0.1	0.3	0.2	0.2	0.1	0.1	0.1	0.1	0.1	0.1
vanilla_combined.289393	0.7	1	1.1	0.5	0.4	0.7	0.8	0.6	0.3	0.9	0.4	1	0.6	0.8	0.6	0.7	1.1	2.1	0.5	0.9	2.4	0.5	0.1	0.4	1	0.2
vanilla_combined.289394	0.2	0.4	0.8	0.2	0.5	0.6	0.2	0.4	0.4	0.2	0.1	0.3	0.4	0.3	0.1	0.3	0.2	0.2	0.1	0.1	0.1	0.2	0.6	0.1	0.2	0.1
vanilla_combined.289395	0.3	0.2	0.4	0.2	0.3	0.3	0.1	0.1	0.4	0.3	0.2	0.2	0.4	0.2	0.1	0.1	0.2	0.3	0.1	0.3	0.2	0.2	0.4	0.2	0.3	0.1
vanilla_combined.289396	0.1	0.1	0.3	0.1	0.2	0.1	0.1	0.1	0.1	0.1	0	0.1	0.2	0.1	0.1	0.1	0.1	0.1	0.1	0.1	0.2	0.1	0.1	0.1	0	0
vanilla_combined.289397	0.2	0.1	0.2	0.2	0.1	0.1	0.2	0.1	0.1	0.1	0.1	0.1	0.1	0.1	0.1	0.1	0.2	0.2	0.1	0.2	0.2	0.1	0.1	0.2	0.5	0.2
vanilla_combined.289398	0.4	0.8	0.9	0.2	0.5	0.6	0.2	0.5	0.3	0.4	0.2	0.3	0.5	0.4	0.2	0.1	0.5	0.6	0.2	0.3	0.7	0.3	0.3	0.7	0.7	0.8
vanilla_combined.289399	0.3	0.2	0.2	0.3	0.2	0.1	0.1	0.1	0.1	0.1	0.1	0.1	0.1	0.1	0.1	0.1	0.1	0.2	0.1	0.1	0.1	0.3	0.2	0.2	0.3	0.2
vanilla_combined.2894	75.6	14.5	15.4	128.2	17.6	13.2	105.1	17.7	8.3	19.4	113.3	25.1	9.7	21.7	102	26.5	12.7	17.9	107.8	20.3	13.4	152.4	77.7	112.5	262.5	191.1
vanilla_combined.28940	8.8	11.7	5.8	9.7	11.6	7.8	9	8.7	5.3	5.1	7.7	6.2	3.7	5.2	7.4	5.3	4.8	4.7	7.1	5.3	5.2	9.2	10.4	8.2	5.4	6.7
vanilla_combined.289400	0.2	0.3	0.3	0.4	0.3	0.1	0.2	0	0.1	0.3	0.1	0.3	0.2	0.2	0.2	0.2	0.1	0.3	0.3	0.5	0.1	0.1	0.2	0.3	0.1	0.2
vanilla_combined.289401	0.6	0.6	0.5	0.7	0.6	0.4	0.4	0.3	0.2	0.5	0.4	0.5	0.3	0.4	0.4	0.4	0.3	0.4	0.4	0.5	0.4	0.1	0.2	0.3	0.2	0.5
vanilla_combined.289402	0.3	0.2	0.2	0.3	0.2	0.3	0.3	0.3	0.3	0.4	0.3	0.3	0.2	0.3	0.5	0.4	0.4	0.5	0.7	0.2	0.4	0.2	0.2	0.7	0.5	0.4
vanilla_combined.289403	0.3	0.2	0.3	0.3	0.3	0.2	0.2	0.3	0.5	0.3	0.5	0.6	1	0.5	0.4	0.3	0.5	0.5	0.4	0.2	0.3	0.3	0.3	0.4	0.6	0.4
vanilla_combined.289404	0.3	0.4	0.7	0.3	0.3	0.1	1	0.6	0.4	1	2.2	1.3	0.7	1.2	1.9	0.6	0.9	3.9	11.8	2.1	1.8	0	0	0.4	0	1
vanilla_combined.289405	0.1	0.1	0.5	0.2	0.2	0.3	0.1	0.3	0.2	0.2	0.1	0.2	0.4	0.2	0	0.4	0.3	0.1	0.1	0.1	0.2	0.1	0.2	0.1	0.1	0.2
vanilla_combined.289406	2.3	0.3	0.6	3.8	0.5	0.4	2.7	0.3	0.2	0.3	3.1	0.3	0.2	0.2	4.1	0.3	0.2	0.4	1.4	0.3	0.2	3.4	1.4	2.9	25.8	10.4
vanilla_combined.289407	0.5	0.6	0.7	0.5	0.4	0.5	0.3	0.4	0.3	0.4	0.2	0.2	0.3	0.3	0.3	0.2	0.3	0.4	0.2	0.3	0.3	0.3	0.4	0.2	0.4	0.3
vanilla_combined.289408	0.1	0	0	0	0.1	0.1	0.1	0.1	0.1	0.1	0.2	0	0.2	0.2	0.4	0.1	0.2	0.1	0.6	0	0.1	2.7	1.3	7.1	17.9	5.5
vanilla_combined.289409	0.1	0.1	0.4	0.1	0.1	0.2	0.1	0.1	0.1	0.2	0.1	0.2	0.2	0.2	0.1	0.2	0.2	0.3	0.2	0.3	0.2	0	0	0.1	0	0
vanilla_combined.28941	0.1	0.2	0.3	0.1	0.3	0.8	0.2	0.3	1.5	0.3	0.3	0.2	0.7	0.3	0.3	0.1	0.2	0.2	0.3	0.1	0.1	0.3	0.3	0.3	0.3	0.2
vanilla_combined.289410	0.6	0.5	0.5	0.3	0.7	0.6	0.4	0.3	0.2	0.6	0.2	0.3	0.6	0.4	0.4	0.2	0.7	0.4	0.5	0.3	0.1	0.4	0.2	0.2	0.6	0.2
vanilla_combined.289411	0.8	0.7	0.6	0.7	0.4	0.5	1.3	0.8	0.4	0.7	1.3	1.1	0.6	0.8	1.9	1.3	0.9	0.3	0.7	0.5	1.1	0.9	0.9	0.4	0.8	1.2
vanilla_combined.289412	0.3	0.5	0.4	0.4	0.6	0.2	0.2	0.4	0.1	0.1	0.3	0.1	0.1	0.1	0.1	0.1	0.2	0.1	0.1	0.1	0.1	0.2	0.2	0.2	0.3	0.2
vanilla_combined.289413	0.3	0.3	0.4	0.3	0.2	0.3	0.2	0.3	0.2	0.4	0.2	0.3	0.3	0.4	0.2	0.4	0.4	0.4	0.2	0.3	0.4	0.1	0.1	0.3	0.3	0.2
vanilla_combined.289414	0.1	0.1	0.1	0	0.1	0.1	0	0.1	0.1	0.1	0	0.1	0.1	0.1	0	0.1	0.1	0.2	0	0.1	0.1	0.1	0.1	0.1	0.1	0.1
vanilla_combined.289415	0.6	0.9	1.8	0.4	0.6	0.5	0.5	0.6	0.5	0.4	0.3	0.5	0.4	0.4	0.3	0.4	0.4	0.2	0.2	0.4	0.3	0.2	0.3	0.7	0.2	0.6
vanilla_combined.289416	0.6	0.7	0.5	0.9	0.8	0.3	1.8	1	0.4	1	1.6	1.3	0.7	1.3	1.5	1.5	1.9	2.6	2.3	1.9	2.5	0.7	0.5	2	0.6	1.3
vanilla_combined.289417	0.1	0.2	0.1	0.2	0.2	0.1	0.1	0.1	0.2	0.2	0.1	0.1	0.2	0.2	0.1	0.1	0.2	0.4	0.1	0.2	0.3	0.2	0.1	0.2	0.1	0.3
vanilla_combined.289418	0.4	0.3	0.5	0.3	0.3	0.2	0.3	0.2	0.3	0.6	0.4	0.6	0.4	0.4	0.5	0.5	0.6	0.2	0.2	0.5	0.6	0.3	0.4	0.4	0.7	0.5
vanilla_combined.289419	0.3	0.5	0.6	0.4	0.5	0.5	0.2	0.3	0.3	0.2	0.2	0.4	0.3	0.3	0.2	0.3	0.4	0.4	0.2	0.3	0.3	0.2	0.3	0.3	0.3	0.3
vanilla_combined.28942	0.5	0.5	0.5	0.4	0.3	0.4	0.4	0.3	0.2	0.3	0.3	0.3	0.4	0.3	0.3	0.3	0.3	0.4	0.2	0.4	0.2	0.1	0.4	0.3	0.4	0.3
vanilla_combined.289420	8.1	10.3	8.2	8.4	11.8	31.8	6.9	12.4	25.7	9.7	6.2	25.1	29.9	27.8	14.2	41.8	21.6	27	14.5	46.5	25.6	11	12.7	7.9	0.8	2.4
vanilla_combined.289421	0.4	0.7	0.2	0.2	0.5	1.2	0.6	0.7	0.8	0.4	0.7	0.9	0.4	0.8	1.7	1.3	0.7	1.6	1.7	1.2	2	1.2	1.1	1	0.3	0.6
vanilla_combined.289422	0.1	0.1	0.2	0.1	0.1	0.1	0.2	0.1	0	0.1	0.2	0.1	0.1	0.1	0.1	0.1	0.1	0.1	0.2	0.1	0.1	0	0.1	0.1	0	0
vanilla_combined.289423	0.2	0.2	0.3	0.2	0.1	0.4	0.1	0.2	0.2	0.2	0.1	0.2	0.1	0.2	0.2	0.1	0.2	0.4	0.1	0.2	0.2	0.1	0.3	0.2	0.2	0.1
vanilla_combined.289424	4.7	6	0.8	7.3	6.8	2.8	5.1	3.9	3.9	7.2	9.2	11.4	4.3	12.8	8.1	11.9	6.5	12.5	9.6	15.1	9.5	0.6	1.2	1.3	1	1.7
vanilla_combined.289425	0.2	0.2	1	0.3	0.2	1.3	0.6	0.4	2.9	0.7	0.6	0.6	0.5	0.5	0.7	0.3	0.8	0.2	0.5	0.2	0.4	0.3	0.2	0.4	0.6	0.5
vanilla_combined.289426	0.2	0.2	0.7	0.3	0.5	0.8	0.2	0.2	0.4	0.3	0.2	0.2	0.3	0.2	0.3	0.1	0.1	0.5	0.3	0.4	0.2	0.2	0.1	0.2	0.4	0.2
vanilla_combined.289427	0.3	0.3	0.3	0.3	0.2	0.1	0.2	0.3	0.2	0.3	0.3	0.3	0.4	0.2	0.2	0.2	0.3	0.2	0.2	0.2	0.2	0.2	0.2	0.3	0.4	0.3
vanilla_combined.289428	0.2	0.2	0.2	0.4	0.2	0.2	0.2	0.2	0.1	0.2	0.3	0.2	0.1	0.3	0.3	0.3	0.2	0.2	0.2	0.2	0.2	0.1	0.1	0.3	1.2	0.7
vanilla_combined.289429	0.2	0.2	0.2	0.2	0.2	0.2	0.3	0.3	0.2	0.2	0.2	0.3	0.3	0.3	0.2	0.3	0.4	0.2	0.2	0.2	0.2	0.1	0.2	0.2	0.3	0.3
vanilla_combined.28943	0.6	1	0.8	0.4	0.7	0.4	0.3	0.5	0.3	0.5	0.3	0.6	0.4	0.3	0.2	0.4	0.3	0.3	0.1	0.5	0.4	0.2	0.3	0.2	0.2	0.2
vanilla_combined.289430	0.3	0.3	0.4	0.2	0.4	0.2	0.3	0.2	0.2	0.4	0.1	0.3	0.2	0.4	0.3	0.2	0.3	0.5	0.3	0.3	0.4	0.1	0.1	0.2	0.3	0.3
vanilla_combined.289431	0.2	0.2	0.2	0.2	0.3	0.4	0.2	0.2	0.2	0.2	0.2	0.2	0.2	0.3	0.2	0.2	0.2	0.3	0.2	0.3	0.3	0.3	0.4	0.2	0.3	0.3
vanilla_combined.289432	0.1	0.2	0.3	0.1	0.1	0.2	0.1	0.2	0.1	0.6	0.1	0.3	0.3	0.8	0.2	0.3	0.4	0.7	0.1	0.4	0.5	0.1	0.1	0.2	0.1	0.1
vanilla_combined.289433	0.2	0.2	0.4	0.2	0.2	0.1	0.1	0.1	0.2	0.1	0.1	0.1	0.3	0.2	0.1	0.1	0.1	0.1	0	0.1	0.1	0.2	0.2	0.3	0.1	0.1
vanilla_combined.289434	0.8	0.6	0.9	1	0.7	0.7	0.7	0.6	0.5	1	0.4	0.7	0.8	0.9	0.8	0.8	1	1.3	0.5	0.8	1.2	0.7	0.6	0.7	1.7	1.2
vanilla_combined.289435	0.1	0.1	0.3	0.1	0.1	0.1	0.1	0.1	0.1	0.1	0.1	0.1	0.1	0.1	0.1	0.1	0	0.1	0.2	0	0	0.1	0.1	0	0	0.1
vanilla_combined.289436	3.6	2.9	1.7	2	1.1	0.4	1.5	1	0.3	1.2	1.6	1.2	0.9	1.3	1.3	1.5	1.1	1.3	1.1	1.2	1.3	0.4	0.6	2.4	0.7	0.7
vanilla_combined.289437	0	0.1	0.2	0.1	0.1	0.1	0.1	0.1	0.1	0.1	0.1	0.1	0.1	0.1	0.1	0.1	0.1	0.1	0	0.1	0.1	0	0.1	0	0.1	0
vanilla_combined.289438	0.3	0.2	0.1	0.2	0.2	0.3	0.2	0.2	0.2	0.2	0.4	0.3	0.2	0.3	0.3	0.3	0.3	0.3	0.3	0.4	0.5	0.2	0.1	0.4	0.2	0.4
vanilla_combined.289439	0.1	0.2	0.1	0.1	0.2	0.2	0.1	0.2	0.1	0.2	0.1	0.2	0.2	0.2	0.1	0.2	0.2	0.3	0.1	0.3	0.2	0.1	0.2	0.2	0	0.1
vanilla_combined.28944	0.2	0.4	0.1	0.2	0.2	0.1	0.3	0.3	0.3	0.2	0.2	0.4	0.4	0.5	0.5	0.4	0.2	0	0.1	0	0.1	0.1	0.2	0.2	1.9	0.6
vanilla_combined.289440	0.7	1	2.5	0.7	0.8	1.3	0.5	0.6	0.5	0.5	0.5	0.4	0.4	0.6	0.4	0.4	0.6	0.5	0.5	0.5	0.5	0.2	0.5	0.5	0.6	0.4
vanilla_combined.289441	1.5	1.2	0.1	1.1	1.5	0.6	0.9	0.8	0.7	1	0.6	0.6	0.6	0.8	1	0.5	0.4	0.6	0.3	0.1	0.6	1.5	1.4	3.1	1.2	0.3
vanilla_combined.289442	0.2	0.3	0.4	0.2	0.3	0.2	0.1	0.2	0.1	0.3	0.2	0.2	0.2	0.3	0.1	0.2	0.3	0.3	0.2	0.1	0.3	0.1	0.2	0.1	0.2	0.1
vanilla_combined.289443	0.9	1.1	1.9	0.5	0.6	0.6	0.6	0.5	0.3	0.3	0.4	0.5	0.2	0.4	0.9	0.6	0.2	0.3	0.4	0.6	0.1	1	0.9	0.7	0.4	0.5
vanilla_combined.289444	0.1	0.6	0.7	0.2	0.7	1	0.1	0.4	0.4	0.1	0	0.1	0.6	0.2	0.1	0.1	1.7	0.3	0	0.1	0.9	0	0.2	0.2	0.1	0
vanilla_combined.289445	0.7	0.7	0.8	0.8	0.5	0.6	0.7	0.6	0.5	0.8	0.6	0.7	0.6	0.5	0.4	0.4	0.6	0.4	0.1	0.4	0.6	0.3	0.4	0.4	0.8	0.6
vanilla_combined.289446	0.2	0.3	0.2	0.2	0.3	0.2	0.1	0.2	0.1	0.1	0	0.2	0.2	0.1	0	0.1	0.2	0	0.1	0.1	0.1	0	0.1	0.1	0.1	0.2
vanilla_combined.289447	0.6	1	1.9	0.3	0.6	0.9	0.5	0.8	0.7	0.9	0.6	0.5	0.6	1.4	0.8	0.7	1.9	2.8	0.7	0.8	1.1	0.5	0.4	1.6	1.7	1.8
vanilla_combined.289448	0.8	1.7	1.2	0.7	1.7	0.9	0.7	1.8	1.2	1.3	0.6	1.8	2.2	1.8	0.7	2.1	2.4	1.2	0.9	1.4	1.6	0.6	1.8	1.6	0.2	0.9
vanilla_combined.289449	0	0.1	0.1	0.2	0.1	0.4	0.2	0.6	0.5	0.5	0.4	0.4	0.9	0.3	0.2	0.2	0.4	0.9	0.8	0.9	0.8	0.3	0.6	0.2	0.5	0.5
vanilla_combined.28945	4.6	3.2	2.4	4.4	2.8	1.3	5.6	3.2	1.4	6	3.9	3.3	2.5	7.2	4.5	2.9	4.2	6.1	4.1	2.6	3.5	1.9	2.4	4.5	1.5	3.3
vanilla_combined.289450	0.7	0.4	0.1	0.8	0.5	0.2	0.3	0.1	0.1	0.1	0.2	0.1	0.1	0.1	0.2	0.1	0.1	0.1	0.1	0.1	0.1	0.4	0.3	0.5	1.7	0.8
vanilla_combined.289451	0.6	0.7	1.3	0.4	0.5	0.2	0.2	0.3	0.1	0.1	0.1	0.3	0.2	0.2	0.1	0.3	0.2	0.3	0.3	0.5	0.2	0.2	0.3	0.2	0.1	0.1
vanilla_combined.289452	0.1	0.3	0.5	0.1	0.2	0.5	0.2	0.2	0.3	0.2	0.2	0.2	0.2	0.2	0.2	0.3	0.3	0.2	0.2	0.2	0.2	0.2	0.2	0.2	0.2	0.2
vanilla_combined.289453	0.3	0	0.1	0.2	0.1	0.2	0.1	0.1	0.2	0	0.1	0.3	0.4	0.1	0.3	0.5	0.3	0.3	0.5	0.4	0.7	0.1	0.2	0.2	0.2	0.6
vanilla_combined.289454	0.8	0.7	1.3	0.6	0.5	0.5	0.7	0.6	0.4	0.6	0.6	0.7	0.5	0.5	0.6	0.5	0.4	0.8	0.6	0.6	0.5	0.7	0.9	0.4	0.9	0.6
vanilla_combined.289455	2.6	1.3	4	2.1	1.1	2	2.8	1.1	1.2	1.4	2.4	1	1.6	0.8	1.7	0.6	0.7	0.9	2.2	0.6	1.8	1.6	1.1	2.3	0.4	0.4
vanilla_combined.289456	0.2	0.4	1.1	0.3	0.4	0.7	0.2	0.3	0.4	0.3	0.3	0.2	0.5	0.2	0.3	0.1	0.4	0.2	0.3	0.2	0.4	0.7	0.8	0.9	0.4	0.4
vanilla_combined.289457	0.1	0.2	0.4	0.2	0.2	0.2	0.1	0.2	0.1	0.3	0.1	0.3	0.3	0.2	0	0.2	0.3	0.3	0.1	0.3	0.3	0.1	0.2	0.1	0.1	0.2
vanilla_combined.289458	0.1	0.6	0.6	0.1	0.6	0.6	0.1	0.5	0.5	0.4	0.1	0.4	0.3	0.3	0.1	0.5	0.3	0.6	0.1	0.5	0.4	0.5	0.5	0.7	0.1	0
vanilla_combined.289459	0.2	0.4	0.4	0.2	0.2	0.3	0.2	0.2	0.3	0.3	0.1	0.2	0.4	0.2	0.1	0.2	0.4	0.4	0.1	0.2	0.3	0.2	0.2	0.5	0.5	0.5
vanilla_combined.28946	3.4	3.5	5.4	4.2	3.8	5.4	4.9	5.6	5.4	5.9	6.1	6	6.5	6	6	6	7.4	5.9	5.8	5.3	8.1	4.2	4.2	6.6	5.2	5.5
vanilla_combined.289460	0.3	0.2	0.3	0.3	0.2	0.1	0.1	0.3	0.2	0.2	0.1	0.2	0.1	0.2	0	0.2	0.2	0.2	0.1	0.1	0.1	0.2	0.2	0.1	0.4	0.2
vanilla_combined.289461	0.2	0.1	0.4	0.2	0.1	0.2	0.1	0.1	0	0.2	0.3	0.2	0.1	0.3	0.3	0.2	0.2	0.3	0.3	0.3	0.2	0.1	0.1	0.4	0.8	0.4
vanilla_combined.289462	0.8	0.5	0.9	0.6	0.5	0.7	0.6	0.7	0.3	0.8	0.5	0.8	0.5	1.1	0.7	1.1	1	0.3	0.4	0.8	1.1	0.3	0.2	0.3	0.2	0.4
vanilla_combined.289463	0.1	0.2	0.2	0.1	0.1	0.1	0.2	0.2	0.1	0.4	0.4	0.6	0.4	0.4	0.4	0.3	0.4	0.4	0.3	0.3	0.2	0.1	0.1	0.2	0.1	0.2
vanilla_combined.289464	0.1	0.3	0.5	0.1	0.2	0.2	0.1	0.2	0.1	0.3	0.1	0.2	0.1	0.2	0.1	0.4	0.1	0.3	0.1	0.2	0.1	0	0.1	0.1	0.2	0.2
vanilla_combined.289465	0.2	0.4	0.4	0.4	0.4	0.4	0.3	0.3	0.2	0.5	0.3	0.3	0.3	0.7	0.2	0.2	0.3	0.9	0.4	0.4	0.3	0.1	0.2	0.2	0.3	0.2
vanilla_combined.289466	0.1	0.1	0.2	0.5	0.5	0.2	0.4	0.4	0.1	0.2	0.2	0.2	0.5	0.2	0.1	0.2	0.4	0	0.2	0.4	0.3	0.1	0.2	0.1	0.4	0.2
vanilla_combined.289467	22.8	33.9	33.8	24.4	32.8	36	26.5	33.4	32.9	42.6	47.2	50.1	35.9	36.6	35.5	37.7	33.6	33.4	38.1	36.4	37.8	28.2	25.4	31.2	28.8	33.9
vanilla_combined.289468	0.2	0.2	0.1	0.2	0.1	0.1	0.4	0.3	0.1	0.3	0.2	0.5	0.4	0.3	0.1	0.2	0.3	0.3	0.2	0.2	0.4	0	0.1	0.2	0	0
vanilla_combined.289469	0.4	0.4	0.3	0.4	0.3	0.2	0.3	0.2	0.2	0.3	0.2	0.2	0.2	0.3	0.1	0.2	0.3	0.3	0.1	0.2	0.3	0.2	0.2	0.3	0.3	0.3
vanilla_combined.28947	8.5	2.7	1.6	12.6	2.7	3.3	8.3	1.7	1.7	1.3	7.9	1.4	0.9	1.1	7.9	1.3	1	1	7.8	1.6	1.2	6.1	3.2	6.3	17	15
vanilla_combined.289470	0.6	0.6	0.2	0.7	0.6	0.1	0.9	0.7	0.4	0.7	0.8	1.2	0.6	0.6	1.5	0.9	0.9	1.6	1	0.8	0.6	0.3	0.4	1.2	0.4	1.1
vanilla_combined.289471	0.2	0.1	0.1	0.2	0.2	0.2	0.1	0.1	0.1	0.2	0.2	0.1	0.1	0.5	0.2	0.2	0.2	0.3	0.3	0.2	0.1	0.1	0.1	0.1	0.1	0.1
vanilla_combined.289472	0.6	0.3	1.2	0.3	0.3	0.2	0.1	0.2	0.1	0.3	0.3	0.2	0.2	0.5	0.6	0.5	0.4	0.6	0.3	0.3	0.4	0.1	0.3	0.4	0.1	0.2
vanilla_combined.289473	0.1	0.1	0.1	0.1	0.1	0.1	0.1	0.1	0.1	0.1	0.1	0.1	0.1	0.1	0.1	0.1	0.1	0.1	0.1	0.1	0.1	0.1	0.1	0.1	0.1	0
vanilla_combined.289474	0.4	0.2	0.2	0.1	0.1	0.3	0.1	0.5	0.2	0.3	0.4	0.1	0.2	0.3	0.2	0.2	0.1	0.4	0.3	0.5	0.8	0.1	0.2	0.8	0.4	0.1
vanilla_combined.289475	0.2	0.2	0.3	0.2	0.3	0.2	0.2	0.2	0.1	0.3	0.2	0.3	0.3	0.2	0.2	0.1	0.2	0.2	0.1	0.2	0.3	0.1	0.1	0.1	0.2	0.1
vanilla_combined.289476	0.3	0.3	0.6	0.4	0.4	0.2	0.3	0.4	0.3	0.4	0.2	0.4	0.5	0.4	0.3	0.3	0.4	0.4	0.2	0.4	0.3	0.2	0.2	0.4	0.5	0.4
vanilla_combined.289477	0.4	0.3	0.3	0.6	0.3	0.1	0.3	0.2	0	0.2	0.1	0.1	0.1	0.2	0.1	0.2	0.1	0	0	0.2	0.1	0.2	0.3	0.3	1	0.5
vanilla_combined.289478	0.3	0.4	0.3	0.3	0.4	0.2	0.3	0.4	0.2	0.4	0.3	0.5	0.4	0.2	0.2	0.4	0.3	0.3	0.3	0.8	0.4	0.2	0.3	0.2	0.1	0.2
vanilla_combined.289479	0.1	0.3	0.3	0.3	0.1	0.2	0.3	0.4	0.3	0.8	0.7	0.4	0.4	0.5	0.4	0.2	0.4	0.5	0.5	0.4	0.6	0	0.2	0.1	0.2	0.1
vanilla_combined.28948	2.2	1.9	1.1	0.6	2.6	1.4	1.1	1.9	3.1	4	0.3	0.7	2.4	0.3	0.2	2.1	0.5	0.7	0.6	0.4	0.1	0.3	0.5	0.7	2.2	1.4
vanilla_combined.289480	0.9	0.9	0.9	0.8	0.7	0.6	0.6	0.5	0.3	0.6	0.6	0.5	0.5	0.7	0.8	0.7	0.7	0.4	0.6	1	0.9	0.7	0.5	0.5	0.5	0.6
vanilla_combined.289481	0.2	0.3	0.5	0.2	0.4	0.6	0.2	0.4	0.3	0.2	0.2	0.2	0.4	0.2	0.1	0.1	0.2	0.2	0.2	0.1	0.4	0.3	0.5	0.1	0.1	0
vanilla_combined.289482	0.6	0.4	0.2	0.5	0.3	0.2	0.7	0.3	0.3	0.2	0.5	0.3	0.2	0.3	0.6	0.3	0.3	0.1	0.9	0.1	0.2	0.5	0.7	0.8	0.2	0.4
vanilla_combined.289483	0.3	0.4	0.3	0.2	0.3	0.3	0.2	0.3	0.2	0.2	0.1	0.2	0.3	0.2	0.1	0.2	0.2	0.2	0.2	0.2	0.1	0.4	0.5	0.3	0.2	0.1
vanilla_combined.289484	0.1	0.2	0.4	0.1	0.2	0.4	0.1	0.1	0.1	0.4	0.2	0.2	0.2	0.3	0.1	0.3	0.3	0.8	0.1	0.1	0.7	0.1	0.1	0.1	0.2	0.2
vanilla_combined.289485	0.3	0.2	0.4	0	0.3	0.4	0.2	0.4	0.2	0.3	0.3	0.5	0.2	0.5	0.2	0.2	0.1	0.7	0.5	1.3	1	0.7	0.5	0.7	0.2	0.2
vanilla_combined.289486	0.1	0.6	1.8	0.1	0.9	2	0.1	0.2	0.4	0.3	0	0.1	0.6	0.4	0	0	0.8	0.4	0	0.2	1.1	0.1	0.3	0.2	0	0
vanilla_combined.289487	0.5	0.6	0.8	0.4	0.4	0.2	0.3	0.3	0.3	0.6	0.3	0.5	0.4	0.5	0.3	0.4	0.4	0.5	0.1	0.2	0.2	0.4	0.3	0.3	0.4	0.3
vanilla_combined.289488	0.1	0.4	0.2	0.3	0.5	0.7	0.5	0.1	0.6	0.2	0.1	0.6	0.6	0.1	0.2	0.3	0.3	0.3	0.3	1.4	0.1	0	0.2	0	0	0
vanilla_combined.289489	0.2	0.5	0.7	0.1	0.6	0.7	0.1	0.3	0.4	0.7	0.4	1.5	0.7	1.4	0.7	1.3	0.6	1.7	0.5	2.3	1.8	0.1	0.3	0.2	0	0.2
vanilla_combined.28949	0.3	0.6	0.5	0.3	0.6	0.9	0.2	0.4	0.7	0.3	0.3	0.4	0.4	0.5	0.6	0.5	0.4	0.5	0.9	0.4	0.7	0.4	0.6	0.9	0.7	0.7
vanilla_combined.289490	0.1	0.3	0.3	0.1	0.2	0.4	0.3	0.3	0.3	0.5	0.2	0.5	0.4	0.5	0.2	0.3	0.4	0.4	0.3	0.4	0.3	0.1	0.2	0.2	0	0.1
vanilla_combined.289491	0.1	0.2	0.1	0.1	0.2	0.1	0.1	0.2	0.1	0.2	0.2	0.3	0.2	0.2	0.2	0.3	0.2	0.2	0.2	0.2	0.2	0.2	0.2	0.2	0.1	0.1
vanilla_combined.289492	0.1	0.1	0.1	0.1	0.1	0	0.1	0.1	0	0.2	0	0.1	0.1	0.1	0	0.1	0.1	0.1	0.1	0.2	0.1	0	0	0	0.1	0
vanilla_combined.289493	0.2	0.3	0.5	0.5	0.2	0.3	0.2	0.3	0.2	0.2	0.3	0.3	0.3	0.6	0.3	0.3	0.4	0.3	0.1	0.3	0.4	0.3	0.4	0.3	0.6	0.4
vanilla_combined.289494	0.4	2.4	0.9	0.1	1.1	0.3	0.3	1.2	0.3	0.3	0.1	0.1	0.3	0.4	0.1	0.1	0.5	0.3	0.1	0.2	0.7	0.1	0	0.4	0.1	0.2
vanilla_combined.289495	0.1	0.2	0.2	0.1	0.2	0.2	0.2	0.1	0.2	0.2	0.1	0.2	0.2	0.2	0.1	0.2	0.1	0.3	0.1	0.1	0.1	0.1	0.2	0.1	0.2	0.2
vanilla_combined.289496	0.1	0.2	0.1	0.1	0.1	0.1	0.1	0.1	0.1	0.3	0.1	0.2	0.2	0.2	0.2	0.3	0.2	0.3	0.1	0.2	0.1	0	0.1	0.1	0	0.1
vanilla_combined.289497	0.5	0.8	0.4	0.8	0.5	0.5	0.8	0.8	0.5	0.9	1.9	1.9	1	1.5	2.5	1.1	1.5	2.3	0.9	1.8	3.2	0.1	0.7	2.5	0.8	1.3
vanilla_combined.289498	0.3	0.2	0.2	0.3	0.2	0.2	0.1	0.1	0.1	0.1	0.1	0.1	0	0.1	0.2	0.1	0.1	0.2	0.2	0.2	0.1	0.2	0.2	0.1	0.2	0.2
vanilla_combined.289499	0.5	0.4	0.3	0.8	0.8	0.4	0.4	0.3	0.1	0.2	0.4	2	0.2	1.7	0.5	4.2	0.4	2.8	1	4.4	0.8	0.5	1.9	0.3	0.7	0.7
vanilla_combined.2895	3.1	3.8	4.8	2.9	3.3	1.5	3.4	4.4	1.8	5.4	3.7	5.8	4.4	6.1	4.2	6.1	6	5.4	3.9	5.8	5.3	2.4	2.7	4.2	2.2	2.9
vanilla_combined.28950	2.6	4.3	0.3	1.5	2.5	0.8	0.3	0.2	0.1	0	0	0	0	0	0	0	0.4	0	0	0	0.2	7.2	18.5	1.6	0.1	2.6
vanilla_combined.289500	1.8	1.7	2.1	1.6	1.7	2.1	2	2.2	3.1	1.7	1.7	1.7	1.8	1.7	1.4	1.5	1.4	1.5	1.1	1.6	2.1	1.3	1.6	1.7	2.3	2.2
vanilla_combined.289501	0.2	0.2	0	0.1	0.2	0.1	0.1	0.1	0	0.2	0.3	0.2	0.2	0.2	0.3	0.3	0.2	0.3	0.2	0.2	0.1	0	0.1	0	0.1	0.1
vanilla_combined.289502	0	0	0	0	0	0.1	0	0	1.4	0	0	0	3.3	0	0	0	1.9	0	0	0	2.5	0	0	0.1	0	0
vanilla_combined.289503	0.7	0.6	0.3	0.4	0.5	0.1	0.7	0.7	0.3	0.5	1.3	1.1	0.4	1.6	0.8	0.7	1.1	0.9	1.3	1	1.3	0.4	0.4	1.1	0.4	0.6
vanilla_combined.289504	0.6	0.8	0.9	0.5	0.6	0.6	0.5	0.7	0.5	0.8	0.5	0.7	0.6	0.5	0.4	0.8	0.6	0.8	0.3	0.7	0.7	0.2	0.4	0.4	0.5	0.4
vanilla_combined.289505	0.5	1.3	0.8	0.2	0.9	0.6	0.3	0.8	0.5	0.5	0.2	1.2	0.5	0.8	0.3	0.9	0.3	0.6	0.2	1	0.1	0.2	0.2	0.3	0.2	0.2
vanilla_combined.289506	0.5	0.4	0.9	0.2	0.8	0.4	0.3	0.4	0.4	0.6	0.4	1	0.4	0.7	0.6	0.5	1.4	1.3	0.5	1.7	2	0.1	0.2	0.5	0.7	0.8
vanilla_combined.289507	0.4	0.3	0.2	0.4	0.3	0.1	0.2	0.2	0.1	0.2	0.2	0.2	0.1	0.2	0.2	0.2	0.1	0.3	0.2	0.2	0.2	0.1	0.1	0.2	0.3	0.2
vanilla_combined.289508	0.3	0.4	0.3	0.4	0.3	0.3	0.3	0.3	0.2	0.3	0.3	0.2	0.3	0.2	0.1	0.1	0.3	0.2	0.3	0.2	0.2	0.1	0.2	0.1	0.3	0.3
vanilla_combined.289509	0.1	0.3	0.2	0.2	0	0.1	0.1	0.3	0.3	0.3	0	0.3	0.4	0.3	0.2	0.1	0.2	0.6	0.1	0.2	0.1	0.2	0.2	0.2	0.1	0.2
vanilla_combined.28951	1.4	1.1	0.9	1.2	1.1	1.1	1.2	1.1	1.3	0.9	0.9	0.9	0.7	1	1.2	0.9	0.9	0.9	0.6	0.7	1.2	1.6	1.2	1.5	1.3	1.2
vanilla_combined.289510	0.1	0.1	0.3	0.1	0.1	0.2	0.2	0.3	0.2	0.4	0.2	0.1	0.3	0.3	0.1	0.2	0.3	0.3	0.1	0.2	0.3	0	0.1	0.1	0.1	0.1
vanilla_combined.289511	0.2	0.2	0.3	0.2	0.2	0.2	0.2	0.2	0.1	0.3	0.2	0.4	0.3	0.2	0.2	0.3	0.2	0.3	0.1	0.2	0.2	0.1	0.1	0.2	0.2	0.2
vanilla_combined.289512	0.2	0.2	0.3	0.2	0.1	0.3	0.1	0.3	0.2	0.3	0.1	0.3	0.3	0.4	0.2	0.3	0.2	0.3	0.1	0.3	0.2	0.1	0.1	0.2	0.1	0.1
vanilla_combined.289513	0.1	0.1	0.2	0.3	0.1	0	0.2	0.1	0	0.1	0.3	0.3	0.1	0.2	0.6	0.3	0.3	0.1	0.5	0.6	0.7	0.1	0.1	0.4	0.4	0.2
vanilla_combined.289514	0.2	0.2	0.1	0.2	0.2	0.1	0.3	0.3	0.1	0.1	0.1	0.2	0.3	0.2	0.1	0.2	0.2	0.1	0.1	0.1	0.2	0.1	0.1	0.2	0.3	0.3
vanilla_combined.289515	0.2	0.2	0.1	0.3	0.2	11.4	0.7	0.3	0.8	1.1	1.6	0.6	0.1	0.9	1.2	0.9	0.3	2.9	3.4	6	0.4	0.1	0.2	0.2	0.1	0.2
vanilla_combined.289516	0.3	0.2	0.9	0.5	0.4	0.4	0.2	0.3	0.2	0.3	0.1	0.1	0.2	0.1	0.3	0.1	0.1	0.1	0.2	0.2	0.1	0.1	0.4	0.4	0.2	0.1
vanilla_combined.289517	0	0.1	0	0.2	0	0.1	0.9	1	0.2	0.6	1.1	1.1	0.6	0.6	0.4	0.3	0.2	0	0.9	1.6	0.3	0.4	0.6	0.3	0.8	0.6
vanilla_combined.289518	0.7	0.9	1	0.7	0.8	0.6	0.6	0.4	0.3	0.4	0.4	0.4	0.5	0.6	0.4	0.5	0.6	0.7	0.5	0.5	0.8	0.4	0.4	0.3	0.3	0.4
vanilla_combined.289519	0.3	0.2	0.2	0.2	0.3	0.2	0.3	0.1	0.1	0.1	0.2	0.2	0.2	0.2	0.1	0.2	0.3	0.3	0.6	0.5	0.6	0.5	0.4	0.9	0.5	0.2
vanilla_combined.28952	0.4	0.5	0.3	0.4	0.3	0.1	0.1	0.2	0	0.1	0.2	0.2	0.1	0.2	0.4	0.2	0.2	0.2	0.3	0.3	0.1	0.1	0.1	0.4	0.3	0.3
vanilla_combined.289520	0.4	0.4	0.5	0.4	0.5	0.3	0.2	0.3	0.1	0.4	0.1	0.3	0.2	0.5	0.3	0.3	0.4	0.5	0.3	0.4	0.5	0.1	0.3	0.2	0.4	0.2
vanilla_combined.289521	0.2	0.6	0.3	0.1	0.4	0.4	0	0.1	0.3	0	0	0.1	0.1	0.1	0	0.1	0.1	0.1	0	0.1	0.2	0.7	0.9	0.2	0	0
vanilla_combined.289522	0.5	0.7	0.8	0.4	0.5	0.4	0.4	0.6	0.3	0.1	0.3	0.2	0.1	0.1	0.2	0.1	0.1	0.1	0.2	0.1	0	1.4	1.4	0.1	0	0
vanilla_combined.289523	0.2	0.3	0.3	0.1	0.2	0.1	0.3	0.4	0.2	0.2	0.2	0.2	0.2	0.2	0.2	0.2	0.3	0.2	0.1	0.1	0.1	0.2	0.4	0.1	0.1	0.3
vanilla_combined.289524	0.2	0.1	0.1	0.4	0.2	0.1	0.3	0.2	0.1	0.2	0.3	0.2	0.1	0.2	0.3	0.3	0.2	0.2	0.1	0.3	0.2	0.2	0.2	0.2	0.3	0.2
vanilla_combined.289525	0.1	0.3	0.4	0.1	0.1	0.2	0	0.1	0.2	0.2	0	0.2	0.3	0.4	0.1	0.3	0.6	0.5	0.1	0.6	1.1	0	0	0.1	0.1	0
vanilla_combined.289526	0.2	0.2	0.4	0.2	0.2	0.2	0.3	0.3	0.4	0.4	0.2	0.4	0.7	0.4	0.3	0.3	0.5	0.2	0.1	0.2	0.3	0.3	0.3	0.4	1	0.5
vanilla_combined.289527	0.4	0.4	0.5	0.2	0.4	0.9	0.3	0.3	0.2	0.6	0.3	0.5	0.5	0.8	0.6	0.5	0.6	0.4	0.5	0.4	0.6	0.5	0.5	0.4	0.4	0.4
vanilla_combined.289528	0.9	0.2	0.2	1.7	0.2	0.2	0.9	0.2	0.1	0.1	0.6	0.1	0.1	0.1	0.6	0.1	0.2	0.2	0.7	0.1	0.2	0.8	0.8	1	1.7	1.5
vanilla_combined.289529	4.6	4.5	6.8	5	3.4	9.6	3.6	4.6	11.4	6.1	7.4	8.4	10.3	5.9	5.4	4.9	10.7	8.9	7.2	6.8	10.8	5.3	5	8.5	3.4	4.4
vanilla_combined.28953	3.1	15.3	9.6	2.5	39.5	8.9	3.6	54	20.8	27	3.9	8.7	8	15.6	5.5	11	5	9.9	3.8	7.4	4.7	2	2.3	2.6	2.3	2.6
vanilla_combined.289530	0.2	0.2	0.6	0.2	0.3	0.3	0.1	0.2	0.1	0.2	0.1	0.2	0.2	0.2	0.1	0.2	0.2	0.3	0.1	0.2	0.2	0.1	0.1	0.1	0.1	0.1
vanilla_combined.289531	4.5	2.5	0.3	5.4	2.9	0.4	4.1	2.2	0.2	0.8	1.7	1.1	0.2	0.3	1.8	0.3	0.4	0.2	1.6	0.2	0.3	0.4	0.7	0.8	0.9	0.7
vanilla_combined.289532	0.3	0.2	0.3	0.3	0.4	0.1	0.6	0.5	0.1	0.1	0.3	0.2	0.1	0.2	0.3	0.1	0.1	0.2	0.3	0.1	0	0	0.2	0.3	0.1	0.2
vanilla_combined.289533	0.2	0.4	1.5	0.2	0.3	0.3	0.1	0.4	0.1	0.3	0.1	0.3	0.2	0.3	0.2	0.3	0.2	0.4	0.1	0.3	0.1	0.1	0.3	0.1	0.2	0.2
vanilla_combined.289534	0.1	0.1	0.2	0	0.1	0.1	0.1	0.2	0.1	0.1	0.5	0.1	0.1	0.1	0	0.1	0.1	0.1	0.3	0.3	0.3	0.4	0.4	0.3	0.1	0
vanilla_combined.289535	0.1	0.1	0.6	0.1	0.2	0.2	0.2	0.3	0.3	0.1	0.2	0.3	0.3	0.3	0.3	0.4	0.3	0.4	0.1	0.1	0.2	0.1	0.2	0.4	0.2	0.3
vanilla_combined.289536	0.1	0.2	0.1	0.1	0.3	0.1	0.1	0.1	0.2	0.3	0.1	0.4	0.4	0.2	0.1	0.2	0.2	0.2	0.1	0.1	0.1	0	0.1	0.2	0.1	0.1
vanilla_combined.289537	0.2	0.2	0.2	0.1	0.1	0.1	0.2	0.2	0.3	0.2	0.2	0.3	0.3	0.1	0.1	0.2	0.3	0.1	0	0.1	0.1	0.1	0.1	0.1	0.1	0.1
vanilla_combined.289538	0.2	0.2	0.2	0.1	0.2	0.2	0.1	0	0.1	0.2	0.2	0.3	0.2	0.2	0.2	0.2	0.3	0.2	0.4	0.2	0.4	0.1	0.2	0.3	0.3	0.2
vanilla_combined.289539	0	0	0.2	0	0	0.1	0	0	0.1	0.1	0	0	0	0.1	0	0.2	0.3	0.4	0.1	0.4	0.7	0	0	0	0	0
vanilla_combined.28954	4.1	3.9	8.2	3.5	3.2	8	3.2	2.6	4.8	1.2	2.2	2.6	1.3	2.3	3.4	2.4	2.9	2.5	3.8	2	3.2	7.3	6.4	2.8	0.2	0.5
vanilla_combined.289540	0.5	0.3	0.5	0.3	0.3	0.2	0.4	0.3	0.4	0.4	0.3	0.2	0.5	0.3	0.3	0.3	0.3	0.1	0	0.1	0.2	0.9	0.6	0.8	1.6	0.7
vanilla_combined.289541	0.1	0.5	0.4	0	0.7	0.4	0	0	0.1	0.2	0	0.1	0.1	0.3	0	0.4	0.4	0.7	0.1	0.2	0.7	0	0.1	0	0	0
vanilla_combined.289542	0.5	0.8	0.5	0.7	0.6	3.1	0.1	0.3	0.4	0.3	0.3	1.4	0.6	1.1	0.4	2.6	1.3	2.7	0.5	2.6	2.1	0	0.2	0.1	0	0
vanilla_combined.289543	0.4	0.6	0.9	0.3	0.5	0.4	0.2	0.3	0.3	0.3	0.1	0.4	0.3	0.5	0.2	0.3	0.4	0.6	0.2	0.4	0.5	0.2	0.3	0.3	0.1	0.2
vanilla_combined.289544	1.4	0.4	0.8	4.3	1	56.9	3.8	1.8	4.7	4.8	6.2	2.6	1.6	2	4.3	3.7	1.2	8.4	13	15.9	3.8	0.1	1.3	0.7	0.1	0.7
vanilla_combined.289545	1.9	2.5	2.9	2.3	3.1	4.6	1.7	2.1	3.6	1.9	1.7	2.4	2.2	3.1	2.8	2.8	1.8	1.4	2.9	2.9	1.4	1	2.4	1.5	0.3	1.2
vanilla_combined.289546	0.3	0.3	0.4	0.3	0.5	1	0.1	0.2	0.3	0.1	0.1	0.1	0.4	0.1	0.1	0.1	0.3	0.1	0.1	0.1	0.4	0	0.1	0.2	0.2	0.1
vanilla_combined.289547	0.1	0.2	0.3	0.1	0.5	0.3	0.1	0.3	0.3	0.3	0.1	0.1	0.4	0.8	0.1	0.2	0.5	0.2	0.2	0.3	0.4	0.2	0.1	0.2	0.2	0.1
vanilla_combined.289548	0.2	0.1	0.1	0.1	0.1	0.1	0.1	0.2	0.1	0.2	0.2	0.2	0.2	0.1	0.1	0.2	0.1	0.2	0.1	0.2	0.1	0.1	0.1	0.1	0.2	0.2
vanilla_combined.289549	0.6	0.8	0.3	1.1	0.9	0.7	0.7	1	0.6	0.6	1.5	1.9	0.8	1.8	2.4	2.3	1.2	2.4	2	2.6	3.8	0.1	0.5	1.9	2	2.2
vanilla_combined.28955	0.2	0.3	0.2	0.2	0.3	0.5	0.4	0.4	0.4	0.5	0.6	0.6	0.4	0.4	0.5	0.3	0.6	0.4	0.7	0.5	0.4	0.4	0.8	0.5	0.3	0.4
vanilla_combined.289550	0.4	0.3	0.2	0.2	0.1	0.3	0.1	0.2	0.3	0.3	0.4	0.3	0.3	0.5	0.3	0.2	0.2	0.9	0.5	0.4	0.3	0.3	0.2	0.1	0.2	0.2
vanilla_combined.289551	0	0.1	0.5	0.1	0.1	0.5	0	0.1	0.4	0.2	0	0.2	0.6	0.2	0	0.3	0.7	0.4	0	0.3	0.4	0.2	0.3	0.2	0.1	0.2
vanilla_combined.289552	0	0.1	0.2	0.1	0.1	0.1	0	0.3	0.1	0.3	0	0.1	0.4	0.3	0.1	0.4	0.4	0	0	0	0.1	0	0.1	0	0.3	0
vanilla_combined.289553	0.1	0.4	0.9	0.1	0.2	0.1	0	0.1	0.1	0.1	0	0	0.1	0.1	0	0.1	0.1	0	0	0.1	0.1	0.3	0.4	0.1	0	0
vanilla_combined.289554	0	0	0.3	0	0	0	0	0	0	0	0	0.1	0.3	2.4	0	0.2	1.3	2.5	0	0.2	1.8	0	0	0	0	0
vanilla_combined.289555	0.3	0.2	0.2	0.3	0.3	0.3	0.2	0.3	0.2	0.4	0.2	0.3	0.2	0.2	0.1	0.2	0.2	0.4	0.1	0.4	0.3	0.2	0.2	0.2	0.5	0.3
vanilla_combined.289556	0.2	0.2	0.2	0.2	0.3	0.2	0.2	0.2	0.1	0.2	0.2	0.2	0.1	0.2	0.2	0.2	0.1	0.2	0.1	0.1	0.1	0.1	0.2	0.1	0.2	0.1
vanilla_combined.289557	0.2	0.1	0.2	0.1	0.2	1.5	0	0.1	0.2	0.5	0.1	0.4	0.3	0.4	0.2	0.5	0.4	1.7	0	1.9	1.5	0.3	0	0.1	0.1	0
vanilla_combined.289558	0	0.1	0	0	0	0.1	0.1	0	0.1	0.1	0	0	0.1	0.3	0	0.1	0.3	0	0	0.4	0.3	0	0	0.1	0.1	0
vanilla_combined.289559	0	0.2	0.2	0.1	0.1	0.2	0	0.1	0	0	0.1	0	0.4	0.1	0.1	0.1	0.4	0	0	0	0.4	0	0	0.2	0	0.1
vanilla_combined.28956	0.7	0.1	0.1	1.4	0.1	0.2	2.2	0.1	0.7	0.3	2.5	0.5	0.6	0.6	5	0.9	1.5	1	4.7	1.3	2.1	0.2	0.3	2.2	1.5	2.9
vanilla_combined.289560	0.8	0.2	0.2	0.7	0.3	13.9	2.1	0.7	1.7	1.9	2.3	1	0.4	1	1.8	1.8	0.5	7.2	6.9	9.7	1.5	0	0.4	0.1	0	0.2
vanilla_combined.289561	0.2	0.2	0.3	0.3	0.1	0.2	0.1	0.1	0.1	0.1	0.1	0.1	0.1	0.1	0.1	0.1	0.1	0	0	0.2	0	0.1	0.1	0.1	0.2	0.2
vanilla_combined.289562	0.6	0.8	0.7	0.5	0.5	0.6	0.4	0.4	0.4	0.3	0.3	0.3	0.3	0.4	0.2	0.4	0.4	0.4	0.1	0.2	0.4	0.3	0.4	0.2	0.3	0.4
vanilla_combined.289563	2.5	4.4	1.5	2	4	0.6	0.9	1.3	0.2	0.9	0.4	0.4	0.2	0.7	0.6	0.4	0.2	0.9	0.8	0.7	0.3	0.9	1.5	0.7	0.3	0.5
vanilla_combined.289564	0.1	0.1	0.2	0.2	0.2	0.2	0.3	0.4	0.1	0.2	0.3	0.3	0.1	0.4	0.1	0.2	0.2	0.3	0.2	0.1	0.3	0	0.3	0.1	0.3	0.2
vanilla_combined.289565	0.2	0.4	0	0.4	0.2	0.9	0.3	0.2	0.6	0.3	0.6	1	0.1	0.8	0.4	0.9	0.6	0.6	0.4	0.9	0.8	0	0.3	0.7	0.1	0.3
vanilla_combined.289566	0.1	0.6	0.1	0.1	0.6	0.3	0.1	0.5	0.3	0.5	0.3	0.3	0.2	0.3	0.4	0.2	0.2	0.1	0.2	0.2	0.2	0	0.1	0.4	0.1	0.2
vanilla_combined.289567	2	2.4	3.4	1.5	2.4	1.2	1.4	1.1	0.7	1	1.4	1	1	1.5	1.6	1.4	1.2	1.3	2.2	1.1	1.7	1.3	1.9	2.2	0.7	1.6
vanilla_combined.289568	0.4	0.3	0.8	0.2	0.2	0.3	0.2	0.2	0.2	0.2	0.2	0.3	0.2	0.3	0.2	0.3	0.2	0.4	0.1	0.4	0.2	0.2	0.2	0.1	0.2	0.2
vanilla_combined.289569	0.1	0.1	0.3	0.1	0.1	0.1	0.1	0.2	0.2	0.2	0.2	0.2	0.1	0.2	0.1	0.1	0.1	0.1	0.1	0.1	0.1	0.1	0.2	0.2	0.2	0.2
vanilla_combined.28957	0.4	0.3	0.6	0.4	0.4	0.5	0.4	0.6	0.5	0.5	0.3	0.5	0.6	0.3	0.2	0.4	0.5	0.1	0.1	0.2	0.4	0.2	0.3	0.2	0.6	0.3
vanilla_combined.289570	0.4	0.4	0.5	0.2	0.4	0.5	0.2	0.4	0.3	0.1	0.2	0.2	0.2	0.2	0.2	0.1	0.1	0.2	0.4	0.3	0.6	0.4	0.2	0.5	0.3	0.3
vanilla_combined.289571	0.5	0.6	0.7	1	0.5	0.9	0.6	0.9	0.8	0.7	0.7	1.2	0.4	0.9	0.6	1.3	0.4	2.1	2.7	2.3	1.3	1.2	1.4	1.1	0.7	0.7
vanilla_combined.289572	0.3	0.5	0.7	0.2	0.3	0.2	0.2	0.3	0.3	0.2	0.2	0.3	0.5	0.2	0.1	0.2	0.3	0.2	0.2	0.2	0.3	0.1	0.1	0.4	0.9	0.8
vanilla_combined.289573	0.2	0.2	0.2	0.2	0.2	0.3	0.1	0.1	0.1	0.1	0	0.1	0.1	0.2	0.1	0.1	0	0.1	0	0.2	0.2	0	0.1	0.1	0.2	0.1
vanilla_combined.289574	0.3	0.4	0.4	0.2	0.7	0.3	0.2	0.3	0.2	0.6	0.1	0.1	0.4	0.1	0	0.1	0	0.3	0	0.1	0.1	0.4	0.3	0.1	0.3	0
vanilla_combined.289575	0.1	0.1	0.2	0.2	0.6	0.5	0.2	0.1	0.3	0.3	0.3	0.2	0.6	0.4	0.2	0.4	0.6	0.7	0.4	0.1	1.7	0.3	0.4	0.8	0.2	0.2
vanilla_combined.289576	0.8	1	1.6	0.8	0.5	1.7	1	1.1	1.3	1.5	1.2	0.6	0.6	0.6	1.4	0.5	1.2	0.7	1.3	1.3	1.8	2.7	2.5	3.7	2.5	2.1
vanilla_combined.289577	0.8	0.4	0.4	0.5	0.3	0.2	0.7	0.4	0.5	0.7	0.9	0.7	0.6	0.8	1	0.5	0.6	1	1.4	1.8	2.4	0.1	0.4	1.4	0.6	0.5
vanilla_combined.289578	0	0	0	0	0	0	0.1	0.4	0.3	0.5	0.3	0.5	0.7	0.1	0	0.1	0.1	0	0	0	0	0.5	0.5	0.5	0.1	0.1
vanilla_combined.289579	0	0.1	0.6	0.1	0.1	0.2	0	0.1	0.1	0.4	0.1	0.2	0.5	0.2	0	0.2	0.3	0.3	0	0.2	0.1	0	0.2	0.2	0.3	0.4
vanilla_combined.28958	4.8	9.1	11.2	4.5	9.3	12.9	3.4	9.6	8.5	10.1	4.1	8.2	8	7.4	4.2	6.8	9.3	9.9	5.7	9.8	10.6	7.4	7.5	3.7	3.1	3.1
vanilla_combined.289580	0.1	0.2	0.2	0.2	0.2	0.2	0.4	0.5	0.3	0.6	0.5	0.6	0.7	0.5	0.2	0.3	0.6	1.2	0.5	0.5	0.8	0	0.1	0.1	0.1	0.1
vanilla_combined.289581	0.1	0.2	0	0	0.1	0.1	0	0.1	0	0.1	0.1	0.2	0	0.1	0.1	0.1	0	0	0.1	0.2	0.1	0.1	0.1	0	0	0
vanilla_combined.289582	0.4	0.3	0.4	0.2	0.5	0.6	0	0.1	0.3	0.3	0.6	0.7	0.4	0.7	0.4	0.6	0.8	1.1	1.3	1.2	1.8	0.3	0.6	0.5	0.6	0.4
vanilla_combined.289583	0.1	0.4	0.4	0.3	0.3	1.2	0.4	0.4	0.4	0.2	0.4	0.5	0.6	0.5	0.4	0.6	0.6	0.3	0.6	0.5	0.5	0.8	0.6	0.4	0.1	0.1
vanilla_combined.289584	0.4	0.4	0.4	0.2	0.2	0.2	0.2	0.2	0.1	0.1	0.2	0.4	0.2	0.2	0.3	0.2	0.2	0.7	0.3	0.3	0.2	0.1	0.1	0.1	0.2	0.1
vanilla_combined.289585	1.2	1.4	1.9	1	1.3	0.7	1.1	1.1	0.6	0.7	0.7	1	0.4	0.7	0.5	0.8	0.5	0.7	0.6	0.9	0.5	0.7	1.5	0.5	0.1	0.3
vanilla_combined.289586	0.2	0.1	0.2	0.1	0.2	0.1	0.2	0.1	0.1	0.1	0.1	0.1	0.2	0.2	0.1	0.1	0.1	0.1	0.1	0.2	0.1	0.1	0.1	0.1	0.1	0.3
vanilla_combined.289587	0.1	0.2	0.4	0.1	0.2	0.3	0.1	0.1	0.2	0.2	0.1	0.2	0.2	0.2	0.1	0.1	0.2	0.3	0.1	0.3	0.1	0.2	0.2	0.1	0.2	0.1
vanilla_combined.289588	0.4	0.3	0.9	0.5	0.3	0.3	0.4	0.2	0.2	0.2	0.3	0.3	0.4	0.3	0.3	0.4	0.4	0.4	0.1	0.3	0.5	0.3	0.3	0.3	0.5	0.5
vanilla_combined.289589	0.2	0.2	0.4	0.2	0.2	0.2	0.1	0.2	0.1	0.1	0.1	0.1	0.2	0.2	0.2	0.2	0.5	0.5	0.1	0.1	0.9	0.1	0.1	0.3	0.1	0.3
vanilla_combined.28959	0.9	1.3	1.8	0.8	1.2	0.8	0.8	1.1	0.6	0.9	0.6	1	0.8	1	0.7	0.8	0.9	1	0.6	0.7	0.8	0.7	1.2	0.7	0.3	0.5
vanilla_combined.289590	0.1	0.1	0.2	0.1	0.2	0.1	0.3	0.2	0	0.2	0.3	0.5	0.3	0.4	0.2	0.3	0.2	0.1	0.1	0.7	0.2	0.3	0.1	0.2	0.4	0.2
vanilla_combined.289591	0.1	0.3	0.2	0.2	0.1	0.2	0.3	0.3	0.3	0.2	0.1	0.3	0.2	0.3	0	0.3	0.2	0.6	0.3	0.8	0.6	0.1	0.2	0.5	0.4	0.1
vanilla_combined.289592	0.3	0.4	0.4	0.2	0.2	0.3	0.1	0.1	0.1	0.1	0	0.1	0.1	0.1	0	0.1	0.1	0.1	0	0.1	0.1	0	0.1	0	0	0.1
vanilla_combined.289593	2.4	1.7	3.2	2	1.9	3.7	2.6	2.6	3.1	1.8	2	1.9	2.1	2.4	3.9	1.4	3.6	3	5.3	2.2	4	5.3	4.1	5.7	4.8	5.1
vanilla_combined.289594	1.4	2.1	1.7	0.8	1.3	1.2	0.6	1.1	0.8	0.7	0.3	0.8	0.6	0.8	0.5	0.9	0.9	1.5	0.5	1	0.9	0.7	1	0.9	0.6	0.8
vanilla_combined.289595	0.1	0.2	0.1	0.1	0.1	0	0.1	0.1	0.1	0.1	0.1	0.2	0.2	0.2	0.2	0.1	0.1	0.2	0.2	0.1	0	0.2	0.2	0.1	0.1	0.1
vanilla_combined.289596	0.2	0.1	0.3	0.1	0.2	0.1	0.4	0.4	0.2	0.3	0.5	0.4	0.5	0.3	0.3	0.3	0.1	0.6	0.8	0.5	0.1	0.8	0.3	0.5	0.2	0.2
vanilla_combined.289597	1.1	1.4	0.8	0.7	0.9	0.2	1.9	1.5	0.4	0.5	1.4	1.5	0.2	0.8	1.4	1.5	0.3	0.3	0.7	0.9	0.1	0.5	0.5	0.7	0.4	1.8
vanilla_combined.289598	1.4	0.8	0.1	1.3	1.3	0.4	1.5	1	0.2	0.3	1.3	0.3	0.1	0.7	1.1	0.5	0.1	0.6	1.4	0.9	0.3	1.6	1.4	2.6	3.3	2.6
vanilla_combined.289599	0.2	0.2	0.2	0.1	0.1	0.1	0.1	0.1	0.1	0.1	0.1	0.1	0.1	0.1	0.1	0.1	0.1	0.1	0.1	0.1	0.1	0.1	0.2	0.1	0.3	0.1
vanilla_combined.2896	0.7	1.1	2	0.7	0.9	1.2	0.7	0.8	0.7	1.1	0.8	0.8	1.1	1.4	0.8	0.8	1.4	1.5	0.8	1	1.4	0.6	0.7	1.2	0.9	0.9
vanilla_combined.28960	0.6	0.7	0.5	0.4	0.5	0.3	0.5	1	0.5	1	0.6	1.1	1.1	0.4	0.3	0.7	0.4	0.3	0.1	0.3	0.3	0.2	0.6	0.3	0.4	0.3
vanilla_combined.289600	0.3	0.3	0.5	0.3	0.3	0.3	0.1	0.1	0.1	0.2	0.1	0.2	0.1	0.2	0.2	0.2	0.1	0.3	0.1	0.3	0.3	0	0.1	0.1	0.1	0.1
vanilla_combined.289601	0.1	0.1	0.1	0.1	0.1	0.2	0.2	0.1	0.1	0.2	0.2	0.1	0.1	0.1	0.2	0.1	0.1	0.2	0.3	0.1	0.2	0.3	0.2	0.2	0.3	0.2
vanilla_combined.289602	0.3	0.3	0.6	0.2	0.3	0.5	0.1	0.3	0.1	0.3	0.1	0.4	0.4	0.3	0.1	0.2	0.3	0.4	0.1	0.4	0.3	0.1	0.1	0.3	0.2	0.3
vanilla_combined.289603	0.1	0.2	0.2	0.1	0.2	0.2	0.1	0.2	0.1	0.1	0.2	0.1	0.1	0.1	0.1	0.1	0.2	0	0.1	0.1	0.1	0.1	0.2	0	0.1	0.1
vanilla_combined.289604	1.2	0.5	0.3	1	0.5	0.3	0.7	0.5	0.2	0.3	0.5	0.2	0.2	0.4	0.3	0.4	0.3	0.4	0.6	0.4	0.3	0.2	0.2	0.2	0.2	0.2
vanilla_combined.289605	0.3	0.2	0.3	0.2	0.3	0.4	0.1	0.2	0.1	0.6	0.5	0.2	0.3	0.5	0.4	0.6	0.6	0.7	0.4	0.8	0.1	0.1	0.1	0.5	0.1	0.1
vanilla_combined.289606	1.8	1.6	2.7	2.9	1.9	2.4	2.4	2.8	1.5	1.5	2.9	1.8	1.5	1.8	2.7	1.5	1.6	2	4.8	1.7	2.5	3.5	3.3	3.2	2.7	2.1
vanilla_combined.289607	0	0.1	0.2	0.1	0.1	0.3	0	0.2	0.4	0.4	0.1	0.1	0.4	0.5	0.1	0.1	0.6	0.5	0.2	0.2	0.4	0.2	0.1	0.4	0.2	0.1
vanilla_combined.289608	0.8	0.6	0.9	0.7	0.6	1	0.5	0.4	0.7	0.5	0.2	0.2	0.2	0.4	0.1	0.2	0.2	0.2	0.3	0.1	0.2	0.6	0.7	0.6	0.1	0
vanilla_combined.289609	0.1	0	0.1	0	0	0.2	0.1	0	0.1	0.1	0.1	0.1	0.1	0.5	0.5	0.1	0.4	0.6	0.5	0.5	0.3	0	0	0.6	0.6	0.1
vanilla_combined.28961	1.4	1.7	2.2	1.5	1.6	1.2	1.4	1.7	1.3	2.2	1.9	2.1	2.1	2.4	1.9	2	2.4	2.3	1.6	1.6	1.7	1.6	1.9	2	1.3	1.3
vanilla_combined.289610	0.2	0.1	0.2	0.1	0.1	0.1	0.1	0.2	0.2	0.1	0.1	0.1	0.2	0.1	0	0.1	0.2	0	0.1	0.1	0.4	0.1	0.1	0.1	0.2	0.1
vanilla_combined.289611	0.1	0.1	0	0.1	0.1	0	0.1	0.1	0.6	0.1	0.1	0.2	1.9	0.2	0.2	0.1	0.3	0.6	0.2	0.1	0.3	0.8	0.5	1.1	0.1	0.1
vanilla_combined.289612	0.2	0.4	0.8	0.1	0.3	0.5	0.1	0.2	0.3	0.1	0.1	0.2	0.2	0.1	0.1	0.2	0.1	0.2	0.1	0.1	0.1	0.1	0.2	0.2	0	0
vanilla_combined.289613	0	0	0.2	0	0	0.2	0	0	0.2	0.1	0	0	0.2	0.2	0	0.2	0.3	0.3	0	0.4	0.8	0	0	0.2	0	0
vanilla_combined.289614	0.1	0.1	0.9	0.6	0.2	0.2	0.1	0.3	0.1	0.3	0	0.3	0.4	0.5	0	0.6	0.9	0.6	0.2	0.3	0.2	0.3	0.2	0.1	0.3	0.2
vanilla_combined.289615	0.2	0.6	2.3	0.4	0.6	1.1	0.1	0.3	0.1	0.1	0.1	0.2	0.5	0.3	0.1	0.1	0.7	0.7	0	0.1	0.3	0.1	0.3	0.1	0.2	0.2
vanilla_combined.289616	0.2	0.2	0.3	0.3	0.3	0.2	0.2	0.1	0.1	0.1	0.2	0.1	0.1	0.2	0.2	0.1	0.1	0.3	0.1	0.2	0.2	0.1	0.1	0.1	0.1	0.2
vanilla_combined.289617	0.7	0.7	0.4	1	0.7	1	1	0.6	0.7	0.7	1.1	0.8	0.4	0.7	0.9	0.6	0.7	0.4	1.2	0.5	0.6	1.5	1.3	0.6	1	0.7
vanilla_combined.289618	1.2	4.3	1	1.5	3.4	2.6	1.1	2.7	3.3	1.3	1.2	2.8	2.1	4.8	2.7	3.9	3.4	5.6	1.9	5.9	4.4	0.8	0.7	1.5	0.1	0.2
vanilla_combined.289619	0.3	0.3	0.3	0.2	0.2	0.1	0.2	0.1	0.1	0.1	0.1	0.2	0.1	0.2	0.1	0.2	0.2	0.3	0.2	0.2	0.2	0.1	0.2	0.1	0.1	0.1
vanilla_combined.28962	3.8	4.1	4.7	3	3.9	2.6	2.9	4.2	2.2	4.9	3.5	5.2	3.5	5.3	4.9	5.9	5.2	4.2	3.8	4.7	4.2	3.4	2.6	2.7	2.3	2.6
vanilla_combined.289620	0.8	0.8	0.5	0.9	0.7	0.5	0.5	0.5	0.2	0.1	0.3	0.4	0	0.4	0.7	0.4	0.3	0.5	0.5	0.7	0.4	0.5	0.7	0.4	0.9	1.8
vanilla_combined.289621	0	0.1	0	0	0.1	0.2	0	0	0	0	0.2	0	0.2	0	0.2	0.1	0	0.1	0.2	0.3	0	0	0	0.1	0.1	0
vanilla_combined.289622	0.4	0.3	0.6	0.1	0.3	0.2	0.2	0.2	0.2	0	0.1	0.2	0.2	0.3	0.1	0.1	0.2	0.2	0.2	0.2	0.2	0.1	0.2	0.2	0.1	0.2
vanilla_combined.289623	0.1	0.3	0.7	0.2	0.3	0.1	0.2	0.3	0	0.2	0.2	0.3	0.1	0.3	0.5	0.4	0.2	0.3	0.6	0.6	0.1	0.4	0.1	0.3	0.7	0.6
vanilla_combined.289624	0.3	0.4	0.3	0.2	0.2	0.2	0.1	0.2	0.1	0.3	0.1	0.3	0.2	0.2	0.1	0.3	0.1	0.1	0.1	0.3	0.1	0.1	0.1	0.1	0.1	0.1
vanilla_combined.289625	0	0	0.1	0.1	0	0	0	0	0	0	0	0	0	0	0	0	0	0	0	0	0	0	0.1	0	0	0
vanilla_combined.289626	0.1	0.1	0.1	0.1	0.1	0.1	0.1	0.1	0.1	0.1	0.2	0.3	0.2	0.1	0.2	0.3	0.1	0.2	0.1	0.1	0.1	0.3	0.1	0.2	0.3	0.3
vanilla_combined.289627	0.1	0.5	0.3	0.2	0.5	0.6	0.2	0.3	0.7	0.3	0.3	0.4	0.6	0.2	0.2	0.3	0.3	0.1	0.1	0.1	0.2	0.4	0.4	0	0.1	0.1
vanilla_combined.289628	0.4	0.5	0.9	0.3	0.2	0.3	0.4	0.5	0.1	0.5	0.6	0.3	0.4	0.3	0.4	0.3	0.2	0.3	0.4	0.2	0.3	0.9	0.9	0.3	0.3	0.2
vanilla_combined.289629	0.3	0.5	0.4	0.5	0.1	0.1	0.5	0.2	0.1	0.7	0.6	0.8	0.5	0.8	0.3	0.7	0.6	1	0.8	0.5	0.8	0.4	0.3	0.2	0.1	0.2
vanilla_combined.28963	0.6	0.8	0.9	0.7	0.7	1	0.7	0.7	0.9	0.7	0.8	0.7	0.7	0.9	0.9	0.8	0.9	1.1	1	0.9	1	1	0.8	0.9	0.5	0.7
vanilla_combined.289630	0.2	0.4	0.6	0.2	0.1	1.3	0.1	0.4	0.3	0.3	0.1	0.8	0.6	0.7	0.4	1.4	0.5	1.6	0.5	1.3	1.3	0.1	0.2	0.1	0.1	0
vanilla_combined.289631	0	0	0	0	0	0.1	0	0.1	0.1	0.1	0	0.2	0.3	0.3	0.2	0.6	0.3	0.6	0.1	0.5	0.1	0	0.1	0	0	0
vanilla_combined.289632	8.1	7.3	3.4	7.7	4.2	2.3	36.3	20.2	14	34	57.1	43	20.6	33.3	53.2	22.2	33.5	35.6	80.6	36.3	47.2	0.8	0.6	5.8	2.5	25
vanilla_combined.289633	0.7	0.3	0.2	0.8	0.3	0.1	0.2	0.1	0.1	0.1	0.2	0.2	0.1	0.1	0.2	0.2	0.1	0	0.2	0.1	0.1	0.6	0.5	0.4	1.2	0.7
vanilla_combined.289634	0.3	0.5	0.8	0.2	0.5	0.3	0.5	0.5	0.4	0.4	0.3	0.4	0.3	0.4	0.2	0.3	0.1	0.2	0.2	0.1	0.1	0.5	0.5	0.2	0	0.1
vanilla_combined.289635	0.1	0	0.1	0	0.1	0	0.1	0.1	0	0.1	0.1	0.1	0.1	0.1	0.1	0.1	0.1	0.2	0.1	0.1	0.1	0.1	0.1	0.1	0.1	0
vanilla_combined.289636	1.2	2	1.6	0.8	1.1	1.3	0.7	1	0.7	0.7	0.4	0.4	0.2	0.6	0.3	0.3	0.2	0.6	0.2	0.3	0.4	2.5	2.5	0.6	0.2	0.7
vanilla_combined.289637	0	0.6	1.4	0	0.9	0.3	0	0.6	0.2	0.9	0	0.6	0.3	0.7	0.1	0.7	0.3	1	0.1	1	0.4	0	0	0	0	0
vanilla_combined.289638	0.2	0.2	0.3	0.2	0.2	0.2	0.1	0.2	0.2	0.2	0.1	0.1	0.2	0.3	0.1	0.1	0.3	0.3	0.1	0.2	0.3	0	0.1	0.1	0.1	0.1
vanilla_combined.289639	0	0.5	0.6	0	0.4	0.9	0.2	0.1	0.4	0.2	0.1	0.7	0.5	0.9	0.2	0.7	0.4	2.4	0.4	2.2	1.5	0.3	0.4	0.1	0	0.2
vanilla_combined.28964	0.3	0.7	3.3	0.4	0.3	4.8	0.5	0.2	1.2	0.4	0.8	0.3	0.6	1.3	1.2	0.3	1.9	1	0.8	0.3	1.8	0.7	0.5	0.8	0.3	1.4
vanilla_combined.289640	0.4	0.4	0.3	0.2	0.3	0.2	0.2	0.2	0.1	0.2	0.1	0.3	0.2	0.3	0.1	0.2	0.2	0.1	0.1	0.3	0.1	0.1	0.2	0.1	0.2	0.2
vanilla_combined.289641	0.2	0	0.1	0.3	0.1	0.4	0.3	0.1	0.4	0.2	0.4	0.2	0.4	0.4	0.6	0.3	0.3	0.4	0.4	0.3	0.3	0.3	0.2	0.8	0.2	0.3
vanilla_combined.289642	0.2	0.2	0	0.1	0.3	0.8	0.1	0.3	0.4	0.1	0.1	0.4	0.3	0.7	0.2	0.7	0.4	0.3	0.3	1.2	1.8	0	0.2	0.1	0.1	0
vanilla_combined.289643	0.6	0.8	1.8	0.5	0.6	0.6	0.5	0.7	0.1	0.5	0.6	0.7	0.6	0.9	1.3	0.5	1.1	0.8	0.8	0.6	0.9	0.3	0.2	0.5	1.4	0.7
vanilla_combined.289644	1	1.6	1.1	1	1.7	2	0.6	1.6	0.9	1.1	0.8	1.5	0.7	1.1	0.9	1.8	0.9	1.4	0.8	2	1.3	2.3	2.5	1.6	0.3	0.7
vanilla_combined.289645	0.2	0.1	0.1	0.1	0.1	0	0.1	0.3	0.1	0.1	0.1	0.1	0.1	0.1	0.1	0.1	0.1	0.1	0.1	0.1	0.1	0	0	0.1	0.1	0.1
vanilla_combined.289646	0.7	0.8	4.2	0.8	0.4	0.6	0.5	0.2	0.3	0.5	0.4	0.6	0.3	0.6	0.4	0.5	0.5	0.6	0.3	0.5	0.4	0.4	0.5	0.2	0.3	0
vanilla_combined.289647	0.9	0.7	0.6	0.4	0.5	0.3	1	0.4	0.2	0.5	0.8	1	0.9	0.5	1.4	0.7	1	1.3	0.8	0.4	0.7	0.4	0.4	1.2	0.2	0.7
vanilla_combined.289648	2.4	3	5.7	2.5	3.3	1.6	2.5	2.3	1.5	0.6	1.3	1.1	0.6	0.5	1.4	0.9	0.2	0.2	0.9	0.7	0.1	3.5	3.7	0.2	0.4	0.4
vanilla_combined.289649	0.1	0.2	0.6	0.3	0.1	0.3	0.1	0.2	0.1	0.2	0.2	0.4	0.1	0.3	0.1	0.1	0.1	0.1	0.1	0.2	0.2	0.1	0.4	0.1	0.1	0.2
vanilla_combined.28965	1.9	2	2.5	1.8	1.8	1.3	1.9	2.1	1.3	2.1	2	2.1	2.1	2	1.9	1.7	2.3	2.8	1.8	1.9	2.5	1.6	1.7	1.8	1	1.5
vanilla_combined.289650	0	0	0	0	0	0.8	0	0	9.1	0	0.1	0	16.5	0	0	0	1.1	0	0	0	0.5	0	0	0	0	0
vanilla_combined.289651	0.2	0.3	0.2	0.3	0.2	0.2	0.3	0.2	0.1	0.1	0.3	0.1	0.3	0	0.2	0.1	0.6	0	0.2	0.1	0.5	0	0.2	0.2	0.1	0.1
vanilla_combined.289652	0.6	0.3	0.4	0.7	0.8	0.3	0.3	0.8	0.3	0.5	0.3	1.2	0.6	0.2	0.4	0.4	0.4	0.5	0.4	0.3	0.1	0.1	0.3	0.4	0.4	0.8
vanilla_combined.289653	0.1	0.1	0.2	0.1	0.1	0.1	0.5	0.4	0.4	1.7	1.3	1.7	1.4	1.6	1.3	2	1.5	3.2	2.8	5.3	4.8	0.5	0	1.8	0.5	1.2
vanilla_combined.289654	0.2	0.3	0.2	0.2	0.3	0.2	0.2	0.2	0.1	0.2	0.3	0.2	0.2	0.2	0.2	0.1	0.1	0.1	0.2	0.1	0.1	0.3	0.3	0.2	0.5	0.2
vanilla_combined.289655	0.9	1.1	1.7	1	1	3.2	0.9	1.1	1.4	0.6	0.7	1	0.9	0.8	0.7	1	0.7	1.3	1.1	1.3	0.9	0.9	1.1	1.2	1	0.8
vanilla_combined.289656	0.1	0.2	0.4	0.2	0.3	0	0.3	0.4	0	0.3	0.7	0.9	0.4	0.8	0.6	0.5	0.7	1	0.3	0.8	0.4	0.4	0.3	0.2	0.4	0.2
vanilla_combined.289657	0.1	0.2	0.5	0.3	0.1	0.1	0.3	0.1	0	0.1	0.1	0.2	0.1	0.1	0.2	0.1	0	0.1	0.1	0.1	0	0	0	0.2	0	0.1
vanilla_combined.289658	0.4	0.7	1.7	0.2	0.3	1.9	0.2	0.3	0.8	0.6	0.1	0.3	0.8	0.5	0.3	0.6	1.6	0.8	1	1.3	3	1.8	1.6	0.9	0.1	1.3
vanilla_combined.289659	0.3	0.7	0.7	0.4	0.5	0.4	0.4	0.7	0.7	0.7	0.3	0.7	0.8	0.7	0.3	0.5	0.4	0.4	0.2	0.4	0.3	0.1	0.4	0.4	0.2	0.4
vanilla_combined.28966	3.4	3	2.5	4.6	5.9	16	10	22	20.7	19	25.6	29.6	20.6	8.3	9.5	9	16.5	11.7	25.9	13.5	15	11.3	7.4	29.4	5.7	6.2
vanilla_combined.289660	0.1	0.1	0	0	0.1	0.1	0	0.3	0	0	0.1	0.1	0.1	0.1	0.1	0	0.1	0	0	0	0	0	0.1	0.2	0.1	0.1
vanilla_combined.289661	0.1	0.1	0.3	0	0.1	0.2	0.1	0.1	0.1	0.1	0.1	0.2	0.3	0.1	0.1	0.1	0.3	0.1	0.1	0.2	0.4	0.1	0.1	0.1	0.5	0.2
vanilla_combined.289662	0.5	0.3	0.2	0.8	0.3	0.1	0.4	0.1	0	0	0.2	0.1	0.1	0.1	0.2	0.1	0.2	0.1	0.2	0	0	0.4	0.3	0.3	1	0.6
vanilla_combined.289663	0.2	0.2	0.3	0.2	0.2	0.2	0.1	0.2	0.2	0.1	0.1	0.1	0.1	0.2	0.1	0.2	0.1	0.2	0.1	0.3	0.1	0.1	0.1	0.1	0.2	0.2
vanilla_combined.289664	0.1	0	0.1	0.1	0.1	0.1	0.1	0.1	0	0.2	0.1	0.1	0.2	0.1	0.1	0.1	0.2	0	0.1	0.2	0.1	0	0	0	0.1	0.1
vanilla_combined.289665	0	0.1	0.1	0.1	0.1	0.2	0.2	0.1	0.1	0.2	0.2	0.3	0.2	0.2	0.2	0.2	0.4	0.3	0	0.2	0.6	0	0.1	0.3	0.2	0.2
vanilla_combined.289666	1.9	2.4	0.5	3.4	4.1	0.6	2.2	2	0.5	0.9	2.9	2.8	0.2	0.4	1.7	1	0.3	0.8	3.4	2.5	0.2	0.9	2.8	1.1	1.1	3.9
vanilla_combined.289667	0	0.3	0	0.1	0.1	0	0.4	0.4	0.1	0.9	1.4	1.1	0.6	0.1	0.4	0.1	0.3	0	0	0	0.3	1.6	2	2	0.6	1
vanilla_combined.289668	0.1	0.1	0.2	0.1	0.1	0.1	0.1	0.1	0.1	0.1	0.1	0.1	0.1	0.1	0.1	0.1	0.2	0.1	0.1	0.1	0.1	0.1	0.2	0.2	0.2	0.2
vanilla_combined.289669	0.1	0.2	0.2	0.2	0.1	0.2	0.2	0.1	0.1	0.2	0.2	0.2	0.1	0.1	0.2	0.2	0.1	0.2	0.1	0.2	0.1	0.1	0.2	0.1	0.1	0.1
vanilla_combined.28967	1.2	1.1	1.5	1.4	1	1.2	1.3	1.4	1.1	1.3	1.1	1.4	1.4	1.1	0.8	1	1.3	1	0.6	0.6	1	0.5	0.8	1.1	1.4	1.3
vanilla_combined.289670	0.1	0.4	0.2	0.2	0.8	1.1	0	0.7	0.6	0.1	0.1	0.4	0.1	0.2	0.2	0.3	0.2	1.1	0.4	2.2	0.1	0.1	0.4	0.2	0	0
vanilla_combined.289671	0.3	0.1	0.7	0.1	0.3	0.4	0.4	0.1	0.2	0.2	0	0.1	0.2	0.2	0.1	0.3	0.2	0.1	0.2	0.1	0.1	0.2	0.1	0	0.1	0.2
vanilla_combined.289672	0	0	0	0	0	0.1	0	0	0	0	0	0	0	0.1	0	0.1	0.1	0	0	0	0	0.2	0	0	0	0
vanilla_combined.289673	0.1	0	0.1	0.1	0	0	0.2	0.1	0.1	0.1	0.2	0.1	0.1	0.1	0.2	0.1	0.1	0	0.1	0.1	0	0.1	0	0.1	0.2	0.1
vanilla_combined.289674	0.2	0.1	1.1	0.1	0.1	2.3	0	0.1	1.8	0.3	0	0.1	3.3	0.2	0	0.1	1.6	0.2	0.3	0.1	2.5	0.1	0.1	0.8	0.1	0.1
vanilla_combined.289675	0.1	0	0.2	0	0	0	0.2	0	0.2	0.5	0.3	0.2	0.2	0.4	0.1	0.2	0.5	0.3	0	0.5	0.6	0.1	0.1	0.2	0.3	0.2
vanilla_combined.289676	0	0	0	0	0	0	0	0	0.2	0.3	0.3	0.4	0.8	0	0	0	0.4	0.1	0	0	0.6	1	0.7	0.8	0.4	0.3
vanilla_combined.289677	0.3	0.6	0.3	0.4	0.3	0.2	0.4	0.4	0.3	0.6	1.4	0.7	0.6	1	0.7	0.5	0.6	0.6	0.6	0.7	0.7	0.9	0.4	1.5	1.6	1.5
vanilla_combined.289678	0.1	0.1	0.1	0.1	0.1	0.1	0.1	0.1	0.1	0.2	0.2	0.1	0.2	0.2	0.1	0.1	0.2	0.3	0.2	0.1	0.1	0.1	0.1	0.2	0.2	0.1
vanilla_combined.289679	0.1	0.1	0.1	0.1	0.1	0	0.3	0.2	0.1	0.1	0.3	0.2	0.1	0.1	0.1	0.1	0.1	0.1	0.1	0.1	0.1	0.1	0.1	0.1	0.2	0.1
vanilla_combined.28968	0.2	0.2	0.4	0.2	0.2	0.3	0.2	0.3	0.1	0.3	0.2	0.2	0.2	0.4	0.2	0.2	0.2	0.4	0.1	0.2	0.2	0.2	0.2	0.2	0.1	0.2
vanilla_combined.289680	0.7	0.7	0.3	0.5	0.6	0.8	0.4	0.4	0.6	0.4	0.2	0.9	0.4	1.6	0.5	1.1	0.5	1	1.3	1.2	0.7	0.3	0.9	0.5	0.7	0.4
vanilla_combined.289681	0.8	1	0.5	0.2	0.9	0.5	0.9	1.1	0.4	0.7	0.9	1.4	1.6	1.5	1.9	1.1	1.7	1.4	1.8	1.8	2.7	0.5	0.9	2	0.9	1.3
vanilla_combined.289682	0.1	0.5	0	0.1	0.3	0.4	0	0.2	0.3	0	0.4	0.6	0.6	0.6	0.4	0.6	0.4	0.9	0.5	0.8	1.4	0.1	0.5	0.5	0.2	0.4
vanilla_combined.289683	0	0	0.1	0.1	0	0	0.1	0.1	0.1	0.1	0.1	0.2	0.1	0.1	0.1	0.1	0.1	0.2	0.1	0.1	0.1	0	0	0.1	0	0
vanilla_combined.289684	0.2	0.1	0.2	0.1	0.1	0.2	0.2	0.2	0.2	0.7	0.2	0.4	0.6	0.2	0.1	0.3	0.4	0.1	0.1	0.1	0.1	0.1	0.1	0.2	0.5	0.3
vanilla_combined.289685	0	0	0	0	0	0	0	0	0.1	1.8	0.2	0.7	0.3	2	0.7	0.7	0.4	4.4	1.3	1.3	1	0.1	0	0	0	0
vanilla_combined.289686	0.3	0.2	0.1	0.1	0.1	0	0.1	0.2	0	0.1	0.1	0.2	0.1	0.1	0.1	0.1	0.1	0.1	0.1	0.2	0.1	0.1	0.1	0.1	0.1	0.2
vanilla_combined.289687	0.2	0.2	0.4	0.2	0.1	0.1	0.1	0.2	0.2	0.3	0.1	0.1	0.2	0.1	0.1	0.1	0.1	0.2	0	0.1	0	0.1	0.2	0.1	0.1	0.1
vanilla_combined.289688	0.1	0.1	0.1	0.1	0.1	0.1	0.1	0	0.2	0.2	0.3	0.3	0	0.1	0.1	0.3	0.3	0.4	0	0.4	0.7	0.1	0.1	0.5	0.4	0.2
vanilla_combined.289689	0.2	0.2	0.3	0.3	0.2	0.3	0.2	0.2	0.1	0.2	0.1	0.2	0.1	0.2	0.1	0.1	0.2	0.3	0.1	0.3	0.3	0.1	0.2	0.2	0.2	0.3
vanilla_combined.28969	2.6	3.3	2.5	1.5	2.4	1.5	1.5	1.7	1.2	1.1	0.8	0.8	0.8	0.9	1	0.9	1.4	1	0.8	0.8	1.7	2.9	2.9	1.1	0.4	0.5
vanilla_combined.289690	0.1	0.2	0.2	0.1	0.1	0	0.1	0.1	0.1	0.1	0.1	0.1	0.1	0.2	0.1	0.1	0.1	0.2	0.1	0.1	0.1	0.1	0.1	0.1	0.1	0.1
vanilla_combined.289691	0.1	0.1	0	0.1	0.1	0.2	0.2	0	0.2	0.2	0.1	0.2	0.4	0.3	0.1	0.1	0.8	0.4	0.1	0.2	0.7	0.4	0.2	0.3	0.4	0.2
vanilla_combined.289692	0.4	0.3	0.3	0.5	0.2	0.1	0.3	0.1	0	0.2	0.3	0.2	0.2	0.2	0.4	0.2	0.2	0	0.3	0.1	0.2	0.2	0.1	0.2	0.3	0.4
vanilla_combined.289693	0.9	0.9	0.6	0.9	0.8	0.5	1.6	2.2	1.3	1.6	2.6	3.3	2.8	2.6	2.6	2.8	2.4	4.2	3.4	4.8	5	0.8	0.8	3.9	2.1	3.1
vanilla_combined.289694	0.3	0.2	0.7	0.1	0.1	0	0.6	0.1	0.2	0.2	0.4	0.6	0.2	0.4	0.6	0.4	0.6	0.7	0.4	0.4	1.3	0.1	0.1	0.6	0.7	0.2
vanilla_combined.289695	0.2	0.4	0.6	0.1	0.3	0.2	0.2	0.2	0.2	0.2	0.2	0.2	0.2	0.2	0.1	0.1	0.2	0.3	0	0.1	0.3	0.3	0.3	0.1	0.2	0.2
vanilla_combined.289696	0	0	0	0	0	0	0	0	0.1	0	0	0	0.5	0	0	0	1.3	0	0	0	2.8	0	0	0	0	0
vanilla_combined.289697	0.4	0.4	0.9	0.5	0.9	0.7	0.7	1.1	0.8	1.3	0.7	2	2	2	0.6	1.3	1.9	1.2	0.3	0.7	1.8	0.2	0.4	0.4	0.8	1.2
vanilla_combined.289698	0.3	0.3	0.4	0.1	0.4	0.3	0.2	0.4	0.2	0.2	0.1	0.3	0.2	0.4	0.3	0.2	0.4	0.4	0.1	0.3	0.3	0.2	0.1	0.2	0.4	0.3
vanilla_combined.289699	0.6	0.3	0.1	0.7	0.2	0.1	0.2	0.1	0.1	0.1	0.3	0.2	0.1	0.1	0.2	0.1	0.1	0	0.1	0.1	0	0.2	0.1	0.2	1.1	0.6
vanilla_combined.2897	5.1	5.7	7.6	5.5	5.3	5.6	5.6	5.8	3.7	5.2	6.1	5.7	5	6.1	5.3	5.4	6	7	6.6	6.7	7.1	4.8	4.2	5.2	5.6	4.8
vanilla_combined.28970	0.1	1	6	0.1	1.3	4.5	0.2	2.4	2	6.2	0.3	5.5	2.2	5.6	0.5	5.4	2.6	8.4	0.6	6.2	4.1	0.1	0.1	0	0.1	0.1
vanilla_combined.289700	0.3	0.2	0.2	0.3	0.3	0.1	0.3	0.4	0.3	0.4	0.3	0.8	0.4	0.4	0.5	0.5	0.6	0.6	0.8	0.8	1	0.5	0.1	1	0.2	0.2
vanilla_combined.289701	0.1	0.2	0.9	0.1	0.2	0.3	0	0.3	0.2	0.2	0	0.1	0.3	0.3	0	0.1	0.5	0.4	0.1	0.1	0.4	0.6	0.3	0.3	0.4	0.2
vanilla_combined.289702	0.1	0.2	0.3	0.1	0.2	0.2	0.3	0.2	0.3	0.5	0.3	0.4	0.3	0.6	0.3	0.6	0.4	0.6	0.4	0.4	0.4	0.1	0.1	0.1	0.1	0.1
vanilla_combined.289703	0.9	0.8	0.5	0.5	0.8	1.2	0.2	0.5	2.4	0.1	0.1	0.2	6	0.1	0.2	0.2	2.9	0.1	0.3	0.2	1.2	0.5	0.3	0.2	0.1	0.1
vanilla_combined.289704	0.7	0.5	0.2	0.3	0.5	0.1	0.2	0.3	0	0.1	0.1	0.5	0.4	0.4	0.9	0.3	0.6	0.9	1.3	0.8	0.3	0.1	0.3	0.5	0.7	0.1
vanilla_combined.289705	0.1	0.1	0.2	0.1	0.1	0.1	0	0.2	0.1	0.2	0.1	0.1	0.1	0.2	0	0.1	0.2	0.2	0	0.2	0.1	0.1	0.1	0.1	0.1	0.1
vanilla_combined.289706	0.1	0.3	0.2	0.3	0.3	0.3	0	0.2	0.3	0.3	0.1	0.3	0.2	0.3	0.1	0.3	0.2	0.6	0.3	0.3	0.3	0	0.2	0.2	0.1	0.2
vanilla_combined.289707	0.1	0.1	0.2	0.2	0.4	0.6	0.3	0.7	1	0.7	0.2	0.4	0.6	0.5	0.7	0.9	0.6	0.7	0.1	0.5	0.7	0.1	0.3	0.4	0.1	0.4
vanilla_combined.289708	0.1	0.1	0.1	0.1	0.1	0.1	0.1	0.1	0.1	0.1	0.1	0	0.1	0.2	0.1	0.1	0.1	0.1	0	0	0.1	0.1	0.1	0.1	0	0
vanilla_combined.289709	0.2	0.2	0.4	0.3	0.3	0.2	0.2	0.2	0.2	0.2	0.3	0.1	0.3	0.2	0.1	0.2	0.3	0.2	0.1	0.1	0.1	0.2	0.2	0.3	0.7	0.2
vanilla_combined.28971	0.7	0.5	0.4	1	0.7	0.5	0.8	0.5	0.2	0.3	0.6	0.2	0.2	0.1	0.4	0.1	0.4	0.2	0.4	0.2	0.4	0.6	0.8	0.6	1	0.7
vanilla_combined.289710	0.3	0.3	0.8	0.2	0.2	0.5	0.1	0.2	0.2	0.1	0.1	0.3	0.2	0.2	0.1	0.2	0.1	0.3	0.1	0.4	0.2	0.1	0.1	0.1	0.2	0.1
vanilla_combined.289711	0	0.1	0.1	0.1	0	0.1	0	0.1	0	0.1	0	0.1	0	0.1	0.1	0.1	0	0.2	0.1	0.1	0.1	0.1	0	0	0	0.1
vanilla_combined.289712	1.5	1.6	4.1	1.3	1.2	0.7	0.7	0.6	0.4	0.4	0.4	0.5	0.3	0.4	0.4	0.3	0.2	0.2	0.2	0.2	0.2	0.8	1.3	0.4	0.3	0.5
vanilla_combined.289713	0.1	0.2	0.2	0.2	0.1	0.2	0.3	0.5	0.2	0.2	0.2	0.4	0.3	0.2	0.2	0.1	0.3	0.2	0	0.4	0.2	0.2	0.2	0.1	0.2	0.1
vanilla_combined.289714	0.2	0.2	0.2	0.1	0.3	0.2	0.2	0.2	0.1	0.4	0.2	0.3	0.2	0.7	0.4	0.6	0.4	0.4	0.2	0.3	0.2	0.2	0.2	0.2	0.1	0.1
vanilla_combined.289715	0.2	0.2	0.3	0.1	0.1	0.1	0.1	0.1	0.1	0	0.1	0	0.1	0.1	0.1	0.1	0.2	0	0	0.1	0.2	0.1	0.1	0.2	0.3	0.4
vanilla_combined.289716	0.3	0.4	0.2	0.5	0.3	0.4	0.4	0.3	0.4	0.2	0.4	0.1	0.2	0.3	0.4	0.3	0.6	0.1	0.4	0	0.6	0.5	0.5	0.7	0.5	0.2
vanilla_combined.289717	0.1	0	0	0	0	0.3	0.1	0.1	0.1	0.1	0	0.2	0.1	0.3	0.2	0.3	0.3	0.6	0.1	0.1	0.4	0	0.1	0.1	0.1	0.2
vanilla_combined.289718	0.6	0.9	1	0.4	0.6	0.6	0.1	0.3	0.2	0.3	0.1	0.3	0.4	0.4	0.3	0.2	0.5	0.6	0.3	0.3	0.4	0.2	0.3	0.3	0.5	0.5
vanilla_combined.289719	0.3	0.5	0.3	0.2	0.6	0.4	0	0.1	0.2	0.1	0.1	0.1	0.3	0.1	0.1	0.3	0.2	0.1	0	0.3	0.3	0.3	0.5	0.2	0.1	0.2
vanilla_combined.28972	0.4	0.3	0.3	0.5	0.3	0.4	0.6	0.4	0.3	0.8	0.5	0.7	0.8	1.2	0.8	0.4	0.9	1	0.4	0.6	0.6	0.7	0.6	1.3	2.4	1.3
vanilla_combined.289720	0.1	0.2	0.2	0.2	0.2	0.2	0.1	0.2	0.2	0.2	0.1	0.3	0.3	0.2	0.2	0.2	0.3	0.2	0.1	0.1	0.2	0.1	0.1	0.1	0.2	0.2
vanilla_combined.289721	0.2	0.4	0.5	0.5	0.3	0.2	0.1	0.1	0.1	0.3	0.1	0.2	0.3	0.3	0.1	0.1	0.2	0.4	0.2	0.1	0	0.4	0.1	0.1	0.2	0.4
vanilla_combined.289722	0.1	0.2	0.1	0.2	0.2	0.1	0.1	0.4	0.1	0.2	0.1	0.1	0.1	0.1	0.1	0.1	0.2	0.2	0.1	0.1	0.2	0.1	0.1	0.1	0.2	0.1
vanilla_combined.289723	0.2	0.3	0.1	0.2	0.3	0.2	0.2	0.2	0.1	0.1	0.1	0.1	0.1	0.1	0.1	0.2	0.1	0.2	0.2	0.1	0.2	0.1	0.2	0.1	0.1	0.1
vanilla_combined.289724	0.5	0.4	0.6	0.4	0.3	0.4	0.4	0.4	0.2	0.5	0.5	0.7	0.4	0.5	0.4	0.3	0.3	0.5	0.3	0.3	0.3	0.2	0.2	0.3	0.2	0.2
vanilla_combined.289725	0.2	0.2	0.5	0.2	0.2	0.3	0.1	0.1	0.1	0.2	0.2	0.2	0.2	0.2	0.7	0.4	0.3	0.2	0.5	0.4	0.1	2	2.9	0.1	0.1	0.1
vanilla_combined.289726	0.1	0.1	0.1	0	0.6	0.5	0.2	0.4	0.7	0.7	0.4	0.5	0.6	0.3	0.2	0.5	0.6	0.1	0.3	0.3	1.3	0.4	0.4	0.2	0.2	0.4
vanilla_combined.289727	0.1	0.1	0.2	0.2	0.2	0.1	0.1	0.3	0.1	0.3	0	0.2	0.3	0.3	0.1	0.2	0.4	0.2	0	0.1	0.2	0.1	0.2	0	0.2	0.1
vanilla_combined.289728	0.1	0.1	0.1	0.1	0.1	0.1	0.2	0.2	0.1	0.3	0.2	0.2	0.2	0.3	0.1	0.1	0.2	0.3	0.1	0.2	0.3	0.1	0.1	0.2	0.1	0.1
vanilla_combined.289729	0.6	0.8	1.4	0.2	0.4	0.7	0.1	0.2	0.2	0.1	0.2	0.2	0.2	0.2	0.1	0.2	0.2	0.2	0	0.1	0.2	0.2	0.2	0.2	0.1	0.1
vanilla_combined.28973	0.5	0.7	0.6	0.8	0.6	0.3	1.2	1	0.6	0.5	0.8	0.7	0.9	0.2	0.5	0.4	0.9	0.1	0.6	0	0.5	0.8	1	0.5	0.2	0.4
vanilla_combined.289730	0.2	0.4	0.1	0.2	0.6	0.6	0.7	0.4	0.4	0.2	0.7	0.3	0.4	0.4	0.2	0.3	0.6	0.6	0.8	0.4	0.7	0.3	0.5	0.5	0.6	0.5
vanilla_combined.289731	0	0	0	0	0	0	0	0	0	0	0.1	0.4	0	0.4	0.1	0.5	0.3	1.9	0.1	0.9	0.3	0	0	0	0	0
vanilla_combined.289732	0.5	0.8	0.7	0.8	0.9	0.5	0.8	0.5	0.3	0.4	0.7	0.6	0.4	0.5	0.6	0.6	0.5	0.8	0.9	0.6	0.7	0.8	0.9	0.7	0.7	0.7
vanilla_combined.289733	0	0.1	0.4	0.1	0.2	0.2	0	0.1	0.1	0.2	0	0.1	0.3	0.1	0.1	0.3	0.3	0.1	0	0.2	0.3	0	0	0.1	0	0
vanilla_combined.289734	0.3	0.1	0.1	0.5	0.1	0.1	0.3	0.1	0.1	0.2	0.4	0.2	0.2	0.1	0.1	0.1	0.2	0.2	0.2	0.1	0.1	0.1	0.2	0.2	0.4	0.3
vanilla_combined.289735	0	0.1	0	0	0.1	0	0.4	0.4	0.2	1.9	1.8	1.7	1.6	0.4	0.5	0.3	0.7	0.1	0	0	0.4	2.5	2.4	1.9	0.9	1.1
vanilla_combined.289736	0.1	0.1	0.1	0.1	0.1	0.1	0.1	0.1	0	0.1	0.1	0.1	0.1	0.1	0.1	0.1	0.1	0.2	0.1	0.1	0.1	0	0.1	0.1	0.1	0.1
vanilla_combined.289737	0.5	0.5	0.8	0.2	0.3	0.7	0.1	0.3	0.4	0.3	0.2	0.3	0.3	0.4	0.3	0.3	0.7	0.3	0.5	0.2	0.7	0.2	0.2	0.2	0.1	0.3
vanilla_combined.289738	0.5	0.4	0.7	0.3	0.1	0.5	0.1	0.2	0.2	0.3	0.2	0.2	0.4	0.2	0.6	0.3	0.7	0.4	0	0.3	0.3	0.6	0.2	0.5	1.2	0.4
vanilla_combined.289739	0.2	0.3	0.3	0.2	0.2	0.3	0.1	0.2	0.1	0.2	0.1	0.2	0.2	0.2	0.1	0.2	0.2	0.3	0.1	0.2	0.1	0.1	0.2	0.2	0.2	0.2
vanilla_combined.28974	2.5	1.8	1.3	2.2	1.4	0.3	2.3	0.8	0.4	0.4	0.7	0.6	0.2	0.5	1.1	0.5	0.3	0.2	0.4	0.5	0.2	1.2	1.3	1.4	3.7	2.3
vanilla_combined.289740	0	0	0.2	0.1	0.1	0.4	0.1	0.2	0.4	0.1	0.3	0.4	0.2	0.2	0.2	0.3	0.4	0	0.3	0.8	0.7	0.3	0.2	0.4	0.2	0.5
vanilla_combined.289741	0.3	0.5	0.8	0.4	0.6	0.7	0.4	0.6	0.3	0.3	0.4	0.6	0.4	0.4	0.3	0.4	0.3	0.3	0.5	0.2	0.3	0.7	0.6	0.5	0.2	0.2
vanilla_combined.289742	0.3	0.3	0.3	0.2	0.3	0.4	0.1	0.1	0.2	0.2	0.2	0.2	0.2	0.3	0.1	0.3	0.1	0.5	0.3	0.2	0.3	0.1	0.4	0.2	0.3	0.2
vanilla_combined.289743	0.3	0.3	0.4	0	0.3	0.4	0	0	0.1	0.1	0	0.2	0.2	0.3	0.2	0.1	0.3	0	0.1	0.4	0.3	0.1	0.1	0.1	0.1	0.3
vanilla_combined.289744	0.1	0.1	0.2	0	0.3	0.2	0.1	0.3	0	0.1	0.1	0.4	0.3	0.3	0.2	0.1	0.1	0.3	0.3	0.5	0.3	0.4	0.3	0.2	0.1	0
vanilla_combined.289745	0.2	0.1	0.4	0.7	0.4	0.1	0.1	0.1	0	0.1	0.1	0.3	0.1	0.1	0.2	0.3	0.2	0	0.3	0.1	0.1	0	0.2	0.5	0.4	0.1
vanilla_combined.289746	0.1	0.2	0.1	0.1	0.2	0.1	0.1	0.1	0.1	0.1	0.1	0.1	0.1	0.1	0	0.1	0.1	0.1	0.1	0	0	0	0.1	0.1	0.1	0.1
vanilla_combined.289747	0.9	0.7	0.2	0.5	0.4	0.1	0.7	0.4	0.1	0.5	0.5	0.9	0.3	0.5	0.8	0.5	0.4	0.7	0.6	1	0.6	0.1	0.2	0.2	0.1	0.4
vanilla_combined.289748	13.1	23.4	24	13.1	21.4	18.3	13.3	15.5	13.9	15.5	18	15.3	14.3	13.6	16.6	13.5	10.8	11.5	20.5	15.1	12	22	27.9	14	10.9	8.4
vanilla_combined.289749	0.3	0.2	0.2	0.2	0.3	0.2	0.3	0.4	0.4	0.4	0.3	0.5	0.5	0.9	0.6	0.5	0.5	1	0.6	0.6	1.1	0.3	0.2	0.4	0.2	0.2
vanilla_combined.28975	4.9	5.2	7.6	5.3	4.6	6.5	6.2	6.2	6.4	6.8	6.6	8	7.3	10	7.7	9.1	11	7.4	7	7.6	10.1	4.1	4.3	7.4	4.1	7.3
vanilla_combined.289750	0.1	0.2	0.3	0.1	0.2	0.2	0	0.1	0.2	0.1	0	0	0.1	0.1	0.1	0.1	0.1	0.1	0.1	0.1	0.1	0.1	0.1	0.1	0	0.1
vanilla_combined.289751	0.3	0.3	0.2	0.2	0.1	0.2	0.4	0.5	0.2	0.4	0.3	0.5	0.2	0.4	0.2	0.5	0.2	0.2	0.1	0.1	0.1	0	0	0.2	0.1	0.4
vanilla_combined.289752	0.6	0.6	0.2	0.5	0.3	0.4	3.1	2.2	1.1	2.6	4.3	3.3	1.8	3.4	5.1	1.5	2.1	3	5.2	3.4	4.1	0.1	0	0.5	0	2
vanilla_combined.289753	0	0.2	0.4	0.1	0.1	1.2	0.1	0.1	0.3	0.4	0.2	0.8	0.4	0.6	0	0.7	0.4	0.4	0.6	1.9	0.8	0	0.1	0.2	0	0
vanilla_combined.289754	0	0	0	0	0	0	0	0.1	0	0.2	0.1	0.5	0.4	0	0.1	0.1	0.2	0	0	0	0.1	0.3	0.3	0.2	0.2	0.2
vanilla_combined.289755	0.2	0.4	0.2	0.4	0.5	0.2	0.2	0.3	0.5	0.1	0.1	0.1	1.5	0.1	0.1	0	0.4	0.1	0.2	0.1	0.1	0.2	0.3	1.2	0.1	0.2
vanilla_combined.289756	0.1	0.2	0.1	0.1	0.1	0.1	0.1	0.1	0	0.1	0.1	0	0.2	0.1	0.2	0.1	0.1	0.4	0.1	0.3	0.1	0	0.1	0	0	0
vanilla_combined.289757	0.1	0.1	0.1	0.2	0.2	0.1	0.3	0.4	0.1	0.2	0.2	0.3	0.2	0.2	0.2	0.2	0.2	0.1	0.2	0.4	0.1	0	0.2	0.1	0.2	0.2
vanilla_combined.289758	0.2	0.2	0.3	0.2	0.2	0.2	0.3	0.3	0.2	0.4	0.2	0.4	0.3	0.4	0.2	0.3	0.3	0.4	0.1	0.2	0.2	0.2	0.3	0.2	0.3	0.2
vanilla_combined.289759	0.2	0.4	0.7	0.2	0.4	0.5	0.5	0.6	0.4	0.4	0.6	0.5	0.4	0.6	0.6	0.3	0.3	0.6	0.3	0.7	0.4	0.5	0.3	0.5	0.4	0.2
vanilla_combined.28976	3	1.8	2.7	5	1.8	3.6	4.9	2.2	3.2	2.7	4.6	2.6	2.8	3.6	5.3	3	4.2	4.1	5.4	3.6	6.5	8.3	5.6	5.2	13.1	6.7
vanilla_combined.289760	0.2	0.2	0.3	0.3	0.2	0.1	0.1	0.2	0.1	0.1	0.2	0.2	0.1	0.2	0.2	0.2	0.1	0.1	0.2	0.2	0.1	0.2	0.2	0.1	0.2	0.2
vanilla_combined.289761	0	0.1	0.4	0.1	0.1	3.2	0.1	0.2	0.3	0.2	0.1	0.1	0.7	0.2	0.1	0.2	0.6	0.1	0.1	0.1	0.2	0	0.1	0	0	0
vanilla_combined.289762	0	0	0.2	0.2	0.1	0.1	0.1	0.2	0.2	0.3	0	0	0.4	0	0.1	0.1	0.4	0	0	0	0.2	0.1	0.1	0.2	0.2	0.2
vanilla_combined.289763	0.4	0.2	0.3	0.6	0.3	0.2	0.5	0.2	0.4	0.6	0.2	0.4	0.8	0.9	0.4	0.7	1	1.5	0.1	0.6	0.6	0.2	0.4	0.2	1.2	1.1
vanilla_combined.289764	0.3	0.7	0.4	0.1	0.6	0.4	0.1	0	0.2	0.6	0.2	0.3	0.2	0.4	0.3	0.2	0.5	0.3	0.2	0.7	0.5	0.1	0.4	0.4	0.2	0.3
vanilla_combined.289765	0.3	0.2	0.2	0.2	0.2	0.2	0.1	0.1	0.1	0.1	0	0.1	0.1	0.2	0.1	0.1	0.1	0.3	0.1	0.2	0.2	0.1	0.2	0.1	0.2	0.1
vanilla_combined.289766	0.3	0.8	0.5	0.6	0.7	1.2	0.5	0.3	0.8	0.1	0.6	0.3	0.4	0.3	0.2	0.7	0.5	0.9	0.8	0	1.4	0.7	0.4	0.6	1	0.6
vanilla_combined.289767	0.6	0.3	0.3	1	0.5	19.3	1.3	0.6	2.1	1.6	2.1	0.9	0.5	1.2	2.3	1.7	0.3	5.2	4.8	8.5	1.8	0.1	0.4	0.3	0	0.3
vanilla_combined.289768	0.1	0	0	0.1	0	0	0.2	0.1	0.5	0.1	0.1	0.2	0.3	0	0	0	0.8	0.1	0.1	0.1	1.1	0	0.1	0.6	0.1	0
vanilla_combined.289769	0.1	0.2	0.2	0.1	0.1	0.2	0.1	0.1	0.1	0.1	0.1	0.1	0.1	0.1	0.1	0.1	0.1	0.1	0.2	0	0.1	0.4	0.5	0.2	0.1	0.1
vanilla_combined.28977	10.6	2.5	0.9	10.8	3.5	4.1	9.6	5.1	11.9	3.8	7.6	10.9	32.5	18.3	7.9	24.1	50.4	36.4	9	55.5	71.3	5.9	8	6.3	3.7	3.8
vanilla_combined.289770	0.1	0.1	0.1	0.3	0.1	0.1	0.2	0.1	0.1	0.1	0.2	0.1	0.1	0.1	0.1	0.1	0.1	0.1	0.1	0.1	0	0.1	0.2	0.1	0.5	0.2
vanilla_combined.289771	0.2	0.3	0.5	0.1	0.3	0.2	0.4	0.4	0.1	0.8	0.5	0.7	0.4	0.4	1	0.5	0.2	0.4	0.8	0.3	0.1	0.5	0.4	0	0	0
vanilla_combined.289772	0.2	0.2	0.2	0.8	0.4	0.2	0.3	0.5	0.1	0.2	0.8	0.8	0.4	0.9	0.5	1.2	0.3	1.3	0.8	1.3	0.6	0	0	0	0	0
vanilla_combined.289773	0.1	0.3	0.2	0.1	0.3	0.3	0.1	0.5	0.3	0.2	0.2	0.9	0.2	0.3	0.2	1	0.1	0.1	0.2	0.6	0.1	1.7	1.8	0.2	0.2	0.1
vanilla_combined.289774	0.3	0.2	0	0.4	0.3	0.1	0.4	0.4	0.3	0.2	0.7	0.8	0.3	0.8	0.4	0.9	0.1	1.1	0.8	1.8	0.1	0	0.1	0.2	0.1	0.1
vanilla_combined.289775	0.1	0.1	0.2	0.1	0.1	0.1	0.1	0.1	0.1	0.2	0.1	0.1	0.1	0.1	0	0.1	0.1	0.1	0.1	0.1	0.1	0	0.1	0.1	0.1	0.1
vanilla_combined.289776	0	0.4	1.1	0	0.6	0.9	0.1	0.4	0.8	0.3	0.1	0.2	0.8	0.1	0	0.1	0.7	0.4	0	0.1	0.7	0.1	0.5	0.2	0	0
vanilla_combined.289777	0.7	0.6	0.5	0.6	0.4	0.3	0.5	0.4	0.3	0.3	0.3	0.4	0.4	0.3	0.3	0.2	0.4	0.2	0.3	0.3	0.2	0.4	0.6	0.5	0.9	0.7
vanilla_combined.289778	0.5	0.3	0.8	0.3	0.3	0.3	0.4	0.4	0.3	0.8	0.4	0.6	0.4	0.4	0.3	0.4	0.5	0.2	0.1	0.1	0.2	0.1	0.2	0.2	0.5	0.2
vanilla_combined.289779	0.1	0.3	0.3	0.2	0.1	0.1	0.1	0.1	0	0.1	0	0.1	0.1	0.1	0	0	0.1	0.1	0.1	0.1	0	0	0.1	0.1	0.1	0
vanilla_combined.28978	4.1	5.2	7.2	3.9	6	8	4.4	6.3	7.1	4.1	4.5	5.2	4.8	4.3	4.3	4.6	4.8	3.8	5	4.9	4	5.4	6.4	3.8	2.9	3.2
vanilla_combined.289780	0.2	0.3	0.5	0.2	0.3	0.3	0.2	0.4	0.3	0.3	0.3	0.4	0.4	0.4	0.2	0.3	0.3	0.3	0.2	0.3	0.2	0.2	0.3	0.2	0.2	0.2
vanilla_combined.289781	0.2	0.1	0.2	0.2	0.1	0.1	0.1	0.2	0.1	0.1	0	0.1	0	0.1	0.1	0.1	0.1	0	0	0.2	0.2	0.1	0.1	0.1	0.1	0
vanilla_combined.289782	0.4	0.5	0.8	0.5	0.7	0.5	0.5	0.6	0.3	0.3	0.2	0.6	0.3	0.6	0.2	0.7	0.3	0.9	0.2	1	0.5	0.5	0.4	0.4	0.1	0.2
vanilla_combined.289783	0.1	0.2	0.3	0.1	0.2	0.2	0.1	0.1	0.2	0.1	0	0.1	0.2	0.1	0	0.2	0	0.1	0.1	0.1	0.1	0.2	0.4	0.1	0	0
vanilla_combined.289784	0.7	0.3	0.4	0.2	0.6	0.5	0.4	0.4	0.7	1.1	1.6	1.4	0.5	1.1	0.9	1.5	1.4	2	1.9	2.7	2	0.3	0.4	1.6	1.2	2.1
vanilla_combined.289785	0.3	0.3	0.2	0.4	0.2	0.1	0.4	0.2	0.2	0.2	0.1	0.3	0.2	0.2	0.2	0.2	0.1	0.1	0	0.1	0.2	0.3	0.2	0.1	0.3	0.2
vanilla_combined.289786	0.1	0.2	0	0	0.2	0.3	0.1	0	0.2	0.2	0.4	0.1	0.1	0.1	0.2	0.1	0.4	0.3	0.2	0.2	0.3	0.2	0.1	0.3	0.2	0.1
vanilla_combined.289787	0.6	0.7	0.5	0.5	0.4	0.2	0.2	0.2	0.2	0.1	0.1	0.2	0.1	0.2	0.2	0.4	0.3	0.2	0.1	0.5	0.3	0.3	0.5	0.3	0.3	0.6
vanilla_combined.289788	0.2	0.2	0.3	0.2	0.2	0.1	0.1	0.1	0	0	0.1	0.1	0.1	0.1	0.1	0.1	0.1	0.3	0.1	0.3	0.2	0.1	0.1	0.1	0.1	0
vanilla_combined.289789	0	0	0	0	0	0	0	0.1	0	0.1	0	0.3	0.3	0.6	0	0.4	0.1	2	0.3	0.9	0.4	0	0	0	0	0
vanilla_combined.28979	1.4	1.4	1.7	1.2	1.3	1.3	1.5	1.5	1.5	1.5	1.4	1.6	1.6	1.5	1.4	1.4	1.7	1.1	1.3	1.3	1.7	1.2	1.3	1.6	1.2	1.5
vanilla_combined.289790	0.2	0.1	0.3	0.2	0.2	0.2	0.2	0.1	0.1	0	0.3	0.4	0.1	0.3	0.6	0.1	0.1	0.1	0.5	0.1	0.1	0.3	0.1	0.2	0.4	0.4
vanilla_combined.289791	0.6	0.4	0.2	0.2	0.2	0.2	0.1	0.1	0.3	0.1	0.3	0.3	0.3	0.3	0.1	0.2	0.1	0.6	0.6	0.6	0.1	0.1	0.2	0.1	0.4	0.1
vanilla_combined.289792	0.1	0.1	0.1	0.1	0	0.1	0.1	0.1	0.1	0.1	0.1	0.2	0.1	0.1	0.1	0.1	0.2	0.2	0.2	0.2	0.3	0.1	0.1	0.1	0.2	0.1
vanilla_combined.289793	0.4	1	0.5	0.5	0.8	1.2	0.2	0.5	0.7	0.7	1.6	1.3	0.4	1	1	1.2	0.3	0.7	1	0.6	0.6	0.9	0.5	1	0.4	0.2
vanilla_combined.289794	0.2	0	0.1	0.2	0.1	0.1	0.5	0.1	0.3	0.3	0.1	0.4	0.2	0.4	0	0.1	0.3	0.1	0.9	0.5	0.6	0.3	0.5	0.4	0.5	0.2
vanilla_combined.289795	0.3	0.3	0.1	0.1	0.1	0	0.2	0.2	0	0.2	0.1	0.2	0.1	0.2	0.1	0.2	0.1	0.1	0.2	0.1	0.1	0.1	0.1	0	0.1	0.1
vanilla_combined.289796	0.2	0.2	0.3	0.1	0.2	0.1	0.1	0.1	0.1	0.1	0.1	0.2	0.1	0.1	0.1	0.2	0.1	0.1	0.1	0.1	0.1	0.1	0.1	0.1	0.1	0
vanilla_combined.289797	0.1	0.3	0.3	0.1	0.1	0.3	0.1	0.1	0.2	0.2	0.1	0.1	0.3	0.3	0.2	0.2	0.1	0.4	0.2	0	0.3	0	0.1	0.2	0.1	0.1
vanilla_combined.289798	0	0	0.3	0	0.1	0	0	0.1	0.1	0.1	0	0	0.3	0	0	0.1	0.3	0	0	0	0	0	0	0	0	0
vanilla_combined.289799	0.1	0.3	1	0	0.2	0.3	0	0.2	0.1	0.1	0	0.1	0.1	0.1	0	0.2	0.1	0.3	0.1	0.3	0.2	0	0	0	0	0
vanilla_combined.2898	7	6.9	8.7	6.5	5.8	5.8	5.1	5.6	3.9	5.4	4.6	5.5	4.5	6.6	5.3	5	5.7	6.8	3.7	5.1	5.9	2.8	3.9	5.8	4.6	6.9
vanilla_combined.28980	0.4	0.4	0.6	0.5	0.4	0.3	0.5	0.4	0.3	0.4	0.3	0.4	0.3	0.3	0.4	0.4	0.3	0.3	0.3	0.3	0.2	0.6	0.5	0.4	0.8	0.5
vanilla_combined.289800	0.1	0.2	0.2	0.1	0.2	0	0.1	0.1	0	0.1	0.1	0.1	0.1	0.1	0.1	0.1	0	0.1	0	0.1	0	0	0.1	0.1	0.1	0
vanilla_combined.289801	0	0	0	0	0	0	0	0	0	0	0	0	0.5	0.2	0	0.1	10.3	0	0	0.1	8	0	0	0	0	0
vanilla_combined.289802	0.3	0.5	0.1	0.2	0.2	0.2	0.1	0.2	0.3	0.2	0.5	0.2	0.3	0.5	0.1	0.3	0.4	1.3	0.6	0.2	0.4	0.3	0.2	0.2	0	0.2
vanilla_combined.289803	0.3	0	0	0	0.1	0.2	0.1	0.1	0.1	0	0	0	0.4	0.1	0	0	0.6	0	0.1	0	0.2	0	0.3	0.1	0	0.1
vanilla_combined.289804	1.1	1	0.4	0.9	0.7	0.2	1	0.5	0.6	0.4	0.5	0.9	0.4	1.1	1.4	0.8	0.8	2.1	1.3	0.9	1.1	0	0.1	1.1	0.1	0.6
vanilla_combined.289805	0	0	0	0	0	0.1	0	0	0	0	0	0	0.1	0	0	0	0	0	0	0	0	0	0	0.1	0	0.2
vanilla_combined.289806	0.2	0.2	0.3	0.1	0.1	0.2	0.1	0.1	0.1	0.1	0	0.1	0.1	0.2	0.1	0.1	0.2	0.2	0.1	0.2	0.1	0	0.1	0.1	0.3	0.2
vanilla_combined.289807	13.9	20.4	13.6	13.4	20.8	36.8	14.4	18.6	30.7	17.2	18.6	20.7	17.2	20.2	20	20.1	20.1	13.5	20.2	16.2	20.6	21.4	31.4	17.9	8.3	12.3
vanilla_combined.289808	0.2	0.1	0.3	0.1	0.2	0.3	0.1	0.1	0.1	0.1	0.1	0.2	0.2	0.1	0.1	0.1	0.1	0.2	0.1	0.2	0.3	0.1	0.1	0.2	0	0
vanilla_combined.289809	0.4	0.4	0.5	0.7	0.6	0.3	0.5	0.4	0.5	0.5	0.4	0.7	0.2	0.2	0.2	0.5	0.2	0.3	0.5	0.6	0	0.3	0.2	0.2	0.1	0.2
vanilla_combined.28981	5.6	6	4.2	5.9	6	6	5.1	5.6	4.6	7.8	6.7	5.8	6.7	7.8	6.6	5.9	9	6.6	5.8	6.3	8.7	5.4	5.4	6.8	6.2	4.9
vanilla_combined.289810	0.3	0.5	0.5	0.3	0.5	0.4	0.3	0.3	0.3	0.3	0.4	0.4	0.2	0.3	0.5	0.4	0.5	0.5	0.3	0.4	0.4	0.2	0.6	0.2	0.2	0.3
vanilla_combined.289811	0	0	0	0.1	0	0	0	0	0	0	0.1	0	0	0	0	0	0	0	0	0	0	0	0	0	0	0
vanilla_combined.289812	0.7	0.1	0.4	1.5	0.5	21.5	1.4	0.9	2.1	2.3	3.5	1.5	0.6	1.4	3.1	2.9	0.7	6.1	6.5	11.8	2.7	0.4	0.5	0.3	0.1	0.5
vanilla_combined.289813	0.1	0.1	0.3	0	0.1	0.5	0	0.2	0.3	0.1	0	0.1	0.5	0.1	0.1	0	0.2	0	0.1	0.2	0.3	0	0.2	0	0	0.1
vanilla_combined.289814	0.2	0.2	0.1	0.1	0.1	0.1	0.1	0	0	0.1	0.1	0.1	0.1	0.1	0.1	0.1	0	0.1	0.3	0.1	0	0.3	0.1	0.4	0.3	1.2
vanilla_combined.289815	0.1	0.2	0.1	0.1	0.1	0.1	0.1	0.1	0.1	0.1	0.1	0.1	0.1	0.1	0.1	0.1	0.2	0.2	0	0.1	0.1	0	0.1	0.1	0.1	0.1
vanilla_combined.289816	1.3	1.1	0.3	2.1	1.4	1.2	2.2	1.4	0.8	0.9	2.7	1.1	0.1	1	2.9	1	0.2	0.8	2.9	0.8	0.5	0.8	0.6	0.9	0.3	0.7
vanilla_combined.289817	0.2	0.3	0.4	0.1	0.2	0.5	0	0	0.2	0	0	0	0	0	0	0	0	0	0.1	0.2	0	0	0.3	0	0	0
vanilla_combined.289818	0	0.1	0.1	0.1	0.1	0.2	0	0.1	0	0	0	0.1	0	0.1	0	0.1	0	0.3	0.2	0.1	0.2	0	0	0.1	0.2	0.1
vanilla_combined.289819	0.5	0.1	0.2	0.5	0.3	0.5	0.3	0.1	0.3	0.5	1.2	0.7	0.3	0.5	0.6	0.5	0.8	0.1	0.5	0.1	0.6	0.4	0.6	1.4	2	1
vanilla_combined.28982	6.6	6.4	7.3	5.2	5.9	4.7	5	5.9	3.6	4.4	4.8	5.5	3.8	7.5	6.9	7	5	5.6	6.7	6.8	5.5	6.7	6.7	6.8	3.1	4.5
vanilla_combined.289820	0.2	0.2	0.5	0.2	0.2	0.3	0.1	0.2	0.3	0.1	0.1	0.1	0.2	0.2	0.1	0.1	0.1	0.3	0.1	0.1	0.1	0.2	0.2	0.2	0.1	0.1
vanilla_combined.289821	0.4	0.5	0.4	0.4	0.3	0.3	0.5	0.5	0.2	0.3	0.3	0.4	0.3	0.4	0.4	0.3	0.3	0.3	0.2	0.3	0.2	0.9	0.9	0.2	0.6	0.7
vanilla_combined.289822	0.3	0.3	0.5	0.3	0.4	0.2	0.1	0.3	0.1	0.2	0.2	0.2	0.2	0.3	0.3	0.2	0.2	0.5	0.3	0.5	0.1	0.1	0.2	0.3	0.3	0.3
vanilla_combined.289823	0.3	0.8	0.5	0.9	0.9	0.8	0.3	0.6	0.4	0.3	0.3	0.4	0.5	0.1	0.2	0.2	0.4	0.3	0.2	0.3	0.7	0.3	0.4	0.4	0.3	0.3
vanilla_combined.289824	0.1	0.2	0.2	0.2	0.2	0.1	0.2	0.2	0.1	0.2	0.1	0.1	0.1	0.1	0.1	0.1	0.2	0.3	0.2	0.2	0.1	0.1	0.1	0.2	0.2	0.2
vanilla_combined.289825	0.2	0.1	0.1	0.2	0.1	0.1	0.1	0.1	0.1	0.1	0.1	0.1	0.1	0	0.1	0.1	0.1	0.1	0	0.1	0.1	0.1	0.1	0.1	0.5	0.2
vanilla_combined.289826	0.2	0.2	0.2	0.2	0.2	0.1	0.1	0.2	0.1	0.2	0.1	0.2	0.2	0.1	0.1	0.2	0.1	0.2	0.1	0.2	0.2	0.1	0.2	0.1	0.1	0.1
vanilla_combined.289827	0.2	0.1	0.5	0.5	0	0.2	0.5	0.4	0.4	0.4	0.5	0.9	0.2	0.2	0.3	0.5	0.4	0.9	0.9	0.3	0.3	0	0.5	0.4	0.1	0.2
vanilla_combined.289828	0.1	0.1	0.1	0.1	0.1	0.1	0.1	0.2	0.1	0.2	0.1	0.2	0.1	0.1	0.1	0.1	0.1	0.1	0.1	0.1	0.1	0.1	0.1	0.1	0.1	0.1
vanilla_combined.289829	0	0	0	0.2	0	0	0.1	0.1	0	0.1	0.1	0.3	0	0.1	0	0.2	0.4	0.3	0.3	0	0.4	0	0.1	0.6	0.4	0.2
vanilla_combined.28983	5.2	2.9	0	6.9	4	0	4.8	4.7	0.1	0.1	1.7	0	0	0	0.7	0	0	0	0.6	0	0	0.4	0.2	5.7	0.1	0
vanilla_combined.289830	0.1	0.1	0.2	0.2	0.3	0.2	0.3	0.4	0.1	0.4	0.1	0.2	0.2	0.4	0.2	0.1	0.3	0.3	0.1	0.1	0.3	0.1	0.4	0.4	0.1	0
vanilla_combined.289831	0	0	0	0	0	0.1	0	0	0.3	0	0	0.1	0.1	0.2	0	0.4	0.4	0.4	0.1	2.5	0.4	0	0.2	0	0	0
vanilla_combined.289832	0.1	0.2	0.2	0.3	0.2	0.2	0.2	0.1	0.1	0.2	0.2	0.2	0.3	0.2	0.2	0.1	0.1	0.2	0	0.2	0.2	0	0.1	0.1	0.1	0.2
vanilla_combined.289833	0.1	0.2	0.2	0.2	0.2	0.1	0.2	0.1	0.1	0.2	0.1	0.3	0.1	0.5	0.4	0.5	0.4	0.6	0.3	0.5	0.3	0.2	0.1	0.1	0	0.1
vanilla_combined.289834	0.2	0.2	0.2	0.2	0.2	0.2	0.3	0.4	0.3	0.3	0.1	0.2	0.2	0.2	0.1	0.2	0.2	0.1	0.1	0.2	0.1	0.1	0.2	0.2	0.2	0.1
vanilla_combined.289835	0.4	0.2	0.2	1.5	0.6	0.5	0.6	0.2	0.5	0.2	0.9	0.4	0.3	0.1	0.4	0.3	0.2	0.3	1.1	0.3	0.4	0.9	0.7	1.3	4.4	2.2
vanilla_combined.289836	0	0.2	0	0.3	0.2	0.3	0.3	0.1	0	0.1	0.1	0.4	0.2	0.5	0.2	0.5	0.2	1.7	0.3	0.4	0.6	0.5	0.4	0.2	0.1	0
vanilla_combined.289837	0.4	0.3	0.7	0.4	0.3	0.3	0.5	0.5	0.3	0.5	0.2	0.5	0.4	0.4	0.2	0.4	0.3	0.4	0.2	0.3	0.3	0.4	0.3	0.2	0.3	0.4
vanilla_combined.289838	0.5	0.2	0.1	0.1	1.2	0.2	0.3	0.3	0.7	1.1	0.1	0.1	0.7	0.1	0	0.4	0.2	0.2	0.2	0.2	0.1	0.2	0.2	0.3	0.8	0.2
vanilla_combined.289839	0.1	0.2	0.4	0.2	0.3	0.2	0.2	0.3	0.3	0.5	0.1	0.5	0.3	0.3	0.2	0.4	0.3	0.6	0.1	0.5	0.2	0.2	0.2	0.1	0.2	0.6
vanilla_combined.28984	2.7	2.2	3.8	3.7	2.4	3	2.5	2	1.3	2.5	3.4	2.6	1.8	3	4.4	3.1	2.5	4.3	4.3	3.9	2.8	0.8	0.8	3.7	8.7	7.2
vanilla_combined.289840	0.1	0.1	0.3	0.2	0	0.1	0.1	0.1	0.1	0.2	0	0.2	0.2	0.6	0.1	0.2	0.6	0.4	0.2	0.2	0.1	0.3	0.2	0.1	0.3	0.2
vanilla_combined.289841	0.2	0.2	1.3	0.1	0.2	0.9	0.1	0.2	0.3	0.2	0.1	0.1	0.2	0.2	0.1	0.1	0.2	0.2	0.1	0.1	0.2	0.1	0.1	0.1	0.2	0.2
vanilla_combined.289842	0	0	0	0.3	0.1	0.5	0.1	0.2	0.2	0.1	0.3	0	0.4	0.1	0.1	0.2	0.2	0.3	0	0.5	0.6	0.1	0.1	0	0	0.1
vanilla_combined.289843	0.2	0.3	0.4	0.2	0.3	0.1	0.2	0.4	0.2	0.3	0.2	0.4	0.3	0.3	0.2	0.2	0.4	0.2	0.2	0.3	0.2	0.1	0.2	0.3	0.1	0.2
vanilla_combined.289844	0.1	0.8	1.1	0.2	0.7	0.4	0.1	0.3	0.1	0.1	0.1	0.3	0.3	0.5	0.3	0.5	0.5	0.7	0.2	0.7	0.3	0.1	0.1	0.2	0.2	0.5
vanilla_combined.289845	0	0.2	0.2	0.2	0.1	0.1	0.1	0.1	0.1	0.5	0	0.2	0.2	0.4	0.1	0.2	0.7	0.1	0.2	0.1	0.1	0.3	0.2	0.2	0.1	0.2
vanilla_combined.289846	0.2	0.3	0.5	0.2	0.2	0.2	0.1	0.2	0.1	0.2	0.2	0.2	0.2	0.2	0.2	0.2	0.2	0.4	0.1	0.3	0.2	0.1	0.2	0.1	0.1	0.1
vanilla_combined.289847	5.3	5.9	6.3	5	5.2	3.9	3.5	4	2.7	4.3	3.8	4.1	3.9	5.6	5.1	4.3	6	6.6	5.8	4.8	7.7	2.9	3.2	5.1	3.3	4.4
vanilla_combined.289848	0.3	0.3	0.3	0.1	0.2	0.2	0.1	0.2	0.1	0.2	0.1	0.2	0.2	0.1	0	0.2	0.2	0.2	0	0	0.1	0	0.1	0.1	0.2	0.3
vanilla_combined.289849	0.4	0.3	0.6	0.2	0.3	0.2	0.2	0.2	0.1	0.1	0.1	0.2	0.1	0.2	0.2	0.2	0.1	0.3	0.1	0.1	0.2	0.1	0.1	0.2	0.2	0.2
vanilla_combined.28985	0.3	0.3	0.6	0.4	0.3	0.4	0.3	0.4	0.2	0.3	0.2	0.3	0.3	0.2	0.2	0.2	0.2	0.2	0.2	0.2	0.2	0.2	0.3	0.2	0.2	0.2
vanilla_combined.289850	0	0	0	0	0.1	0	0.2	0.1	0.1	0	0.1	0.3	0.4	0.1	0.2	0.1	0.2	0.4	0.1	0	0.4	0	0.1	0.3	0	0
vanilla_combined.289851	0.6	0.4	0.2	0.5	0.3	0.1	0.2	0.3	0.1	0.5	0.8	0.4	0.3	0.3	0.3	0.4	0.3	0.6	0.9	1.4	2	0.1	0.3	2.2	1.2	0.4
vanilla_combined.289852	0.8	0.8	1.3	0.7	0.8	0.7	0.8	1.1	0.8	1.5	1	1.2	1.2	1.1	0.7	0.8	1	0.8	0.5	0.8	0.8	0.6	0.6	1.1	1.6	1.1
vanilla_combined.289853	0.4	0.2	0.3	0.5	0.3	0.5	0.3	0.4	0.2	0.4	0.3	0.3	0.3	0.3	0.4	0.5	0.3	0.6	0.1	0.6	0.4	0.5	0.3	0.3	0.5	0.2
vanilla_combined.289854	0.1	0.2	0.2	0.2	0.2	0.2	0.1	0.1	0.1	0.1	0.1	0.1	0.2	0.1	0.1	0.1	0.1	0.2	0.1	0.2	0.1	0.1	0.2	0.1	0.1	0.1
vanilla_combined.289855	1.8	1.7	1.1	2.1	1.9	1.2	2.3	2.3	0.9	1.8	2.7	3.2	1.6	2.2	2.9	3	1.8	2.5	2.2	3.7	1.8	1.1	1.3	1.3	0.7	0.8
vanilla_combined.289856	0.8	0.6	1	0.6	0.6	0.6	0.2	0.2	0.1	0.1	0.1	0.1	0.2	0.2	0.1	0.2	0.2	0.3	0.1	0.3	0.2	0.1	0.2	0.1	0.2	0.2
vanilla_combined.289857	0.1	0.1	0.1	0.2	0.2	0.1	0.2	0.2	0.2	0.2	0.2	0.1	0.2	0.2	0.2	0.1	0.2	0.1	0	0	0.1	0.1	0.2	0.1	1.1	0.4
vanilla_combined.289858	0.2	0.3	0.2	0.3	0.2	0.2	0.2	0.1	0.1	0.3	0.2	0.2	0.3	0.4	0.3	0.3	0.3	0.3	0.2	0.2	0.3	0	0.2	0.3	0.3	0.2
vanilla_combined.289859	0.2	0.1	0.2	0.2	0.1	0.1	0.1	0.1	0.1	0.1	0.1	0.1	0.1	0.2	0.1	0.1	0.1	0.1	0.1	0.1	0.1	0.1	0.2	0.1	0.1	0.1
vanilla_combined.28986	2.4	3.8	5.4	2.6	3.9	6.2	2.7	3.7	4.1	4.3	3.4	3.5	5.1	4.7	3.3	3.7	5.5	5.6	4.6	4.8	7.1	2.1	2.4	4.2	1.7	2.6
vanilla_combined.289860	0.5	0.1	0.1	0.2	0.1	0.2	1.1	0.4	0.3	0.1	0.8	0.4	0.5	0.7	0.8	0.7	0.4	0.9	0.8	0.5	1.4	0.1	0.3	1	0.2	0.6
vanilla_combined.289861	0.1	0.1	0.2	0.1	0.1	0.1	0.1	0.1	0.1	0.1	0.1	0.1	0.1	0.1	0	0.1	0.1	0	0.1	0.1	0.1	0.1	0.1	0.1	0.1	0.1
vanilla_combined.289862	2.1	1.5	0.7	2.1	1.8	0.3	1	0.7	0.4	0.5	1.2	1.3	0.4	0.7	1	0.9	0.7	0.9	1.3	0.5	0.7	0	0.4	1	0.4	0.7
vanilla_combined.289863	0.1	0.3	0.6	0.2	0.2	0.3	0.1	0.1	0.1	0.2	0.2	0.1	0.3	0.2	0.2	0.1	0.4	0.3	0.2	0.1	0.3	0	0.1	0.3	0.3	0.3
vanilla_combined.289864	0.2	0.2	0.4	0.2	0.1	0.3	0.2	0.1	0.2	0.1	0.1	0.1	0.1	0.1	0.1	0.1	0.2	0.1	0.1	0.2	0.3	0.2	0.1	0.2	0.2	0.2
vanilla_combined.289865	0.2	0.1	0.1	0.2	0.1	0.1	0.2	0.1	0.2	0.2	0.2	0.1	0.4	0.2	0.2	0.1	0.3	0.1	0	0	0.3	0.2	0.1	0.3	0.7	0.4
vanilla_combined.289866	0.2	0.4	0	0.2	0.1	0.1	0.3	0.4	0.3	0.2	0.4	0.3	0.1	0.2	0.3	0.3	0.2	0.4	0.6	0.3	0	0.3	0.6	0.3	0.4	0.4
vanilla_combined.289867	0	0.2	0.5	0.1	0.1	0.4	0	0.4	0.3	0.2	0.1	0.1	0.6	0.4	0.1	0.1	0.5	0.6	0	0.1	0.6	0.1	0.1	0.4	0.2	0.1
vanilla_combined.289868	0.2	0.8	0.9	0.2	0.2	0.6	0.3	0.1	0.3	0.2	0.2	0.4	0.4	0.3	0.2	0.3	0.7	0.5	0.1	0.5	0.5	0.4	0.3	0.3	0.5	0.3
vanilla_combined.289869	0.1	0.1	0.1	0.1	0.1	0.1	0.1	0.1	0.1	0	0.2	0.1	0.2	0.1	0.1	0.1	0.5	0.1	0.1	0.1	0.5	0.3	0.1	0.1	0.2	0.2
vanilla_combined.28987	4.4	6.2	5.5	4.7	6.7	7.5	4.3	6.8	6.3	5	3.8	5.3	4.7	6.8	4.4	6.6	4.7	9.4	5.4	10.9	6.7	7.3	6.3	2.8	1.9	2.1
vanilla_combined.289870	0.2	0.2	1.9	0.2	0.2	0.1	0.2	0.2	0	0.1	0.1	0.1	0.1	0.1	0.1	0.1	0.1	0.2	0.1	0.1	0.1	0.1	0.1	0.2	0.2	0.1
vanilla_combined.289871	0.3	0.2	0.3	0.4	0.3	0.2	0.1	0.4	0.7	0.1	0.2	0.2	0.4	0.3	0.6	0.2	0.6	0.4	0.6	0.5	0.8	0.7	0.6	0.3	0.9	0.8
vanilla_combined.289872	0	0.3	0.1	0.2	0.3	0.2	0.1	0.1	0.1	0.3	0.1	0.1	0.2	0.4	0.1	0.8	0.6	0.7	0.6	1	0.4	0.1	0.3	0.4	0.3	0.2
vanilla_combined.289873	0.1	0.1	0.2	0.1	0.1	0.1	0	0.3	0.1	0	0	0.1	0.2	0.1	0	0.1	0.1	0.2	0	0.4	0.2	0	0.1	0.1	0.1	0.1
vanilla_combined.289874	1.3	2.7	3.3	1.5	1.9	2	1.7	2.7	1.2	2	2.6	3	2.5	2.5	2	1.8	2.5	1.6	2.2	2.3	2.9	3.1	3.5	2.1	1.3	1.5
vanilla_combined.289875	1.1	1.5	0.9	1.6	1.4	1.9	2	1.6	1.8	1.5	2	1.6	1.5	1.7	2.4	1.5	2	1.1	2.4	1.3	1.8	1.4	1.6	1.7	1	1.6
vanilla_combined.289876	0.1	0.1	0	0.1	0.1	0.6	0	0	0.2	0.2	0.1	0	0.6	0.1	0	0.2	0.2	0.1	0.3	0.3	0.1	0	0	0	0	0
vanilla_combined.289877	4.7	2	0.1	5.3	1.7	0.1	4.9	1.3	0.3	0.5	4.6	1	0.1	0.5	6.2	0.6	0	0.3	4.6	0.3	0	2.2	2.1	4.1	2.2	6.7
vanilla_combined.289878	0.3	0.3	0.2	0.3	0.5	0.6	0.4	0.6	0.8	0.6	0.5	0.5	0.7	0.5	0.4	0.4	0.3	0.4	0.4	0.6	0.4	0.9	0.5	0.4	0.7	0.4
vanilla_combined.289879	0.1	0	0	0.2	0.1	0.1	0.1	0.1	0.1	0.1	0.5	0.2	0.2	0.4	0.2	0.1	0	0.7	0.4	0.1	0	0.3	0.1	0.2	0.1	0.2
vanilla_combined.28988	0.5	0.6	1.5	0.9	0.7	0.9	1.1	0.8	1.1	2.2	2.4	1.5	1.8	3.9	5.7	1.6	3.6	5.1	8.7	2.8	4.3	0.5	0.5	7.1	4.2	1.2
vanilla_combined.289880	0.2	0	0.6	0.3	0.1	3.6	0.9	0.4	3.8	1.9	2.2	1.4	4.1	1.1	1.1	0.7	4.4	1	1.2	0.7	4.1	2.1	1.6	2.5	2.5	1.4
vanilla_combined.289881	36.2	47.3	59.4	32.5	40	10.6	44	39.2	13.3	22.9	36.9	28.4	17.6	26.8	42.5	30.2	17.6	19.4	34.6	22.9	14.5	58.8	70	19.9	8.8	15.5
vanilla_combined.289882	0.4	0.2	0.4	0.2	0.2	0.5	0.1	0.1	0.1	0.1	0.1	0.1	0.5	0.6	0.1	0.1	0.3	0.4	0.2	0.4	0.4	0.3	0.1	0.5	0.1	0.2
vanilla_combined.289883	0.4	0.5	0.3	0.3	0.4	0.7	0.3	0.4	0.3	0.3	0.4	0.4	0.3	0.2	0.3	0.3	0.3	0.5	0.3	0.4	0.4	0.1	0.3	0.3	0.3	0.1
vanilla_combined.289884	10.4	13.8	18.8	8.8	10.6	3.4	10.5	13.7	4.4	15	9.9	13.6	9.9	16.4	11.9	13.8	12.8	13.6	8.2	12.9	11	6.6	7.1	9.8	7.8	9.8
vanilla_combined.289885	0.1	0.3	0.3	0.1	0.2	0.2	0.1	0.4	0.2	0.1	0.1	0.3	0.6	0.2	0.1	0.5	0.7	0.1	0.4	0.6	0.2	0	0.2	0.4	0.2	0
vanilla_combined.289886	7.7	6.4	3.5	9.7	6.6	8.7	11.4	7.2	6.2	7.5	15.4	11.1	6.8	9.8	19.1	11.1	9	5.3	19.9	8.8	11.7	7.2	5.9	16.2	22.1	26.2
vanilla_combined.289887	0.3	0.7	0.3	0.3	0.3	0.2	0.7	0.4	0.3	0.4	0.7	0.5	0.4	0.9	1	0.7	0.6	0.7	0.6	0.6	1.7	0	0.1	0.8	0.2	0.4
vanilla_combined.289888	0.1	0.4	0.2	0.4	0.1	0.6	0.3	0.4	0.1	0.2	0.2	0.2	0.1	0.2	0.6	0.1	0.4	0.3	1.4	0.9	0.7	0.7	0.7	1.2	2.2	0.9
vanilla_combined.289889	0.3	0.6	0.2	0.4	0.2	0.2	0.1	0.4	0.2	0	0.2	0.2	0.1	0.1	0.4	0	0.2	0.1	0.5	0.6	0.4	0.1	0.4	0.4	0	0.1
vanilla_combined.28989	0.5	0.7	0.5	0.5	0.4	0.3	0.4	0.4	0.3	0.8	0.3	0.7	0.4	0.6	0.2	0.6	0.6	0.4	0.1	0.4	0.4	0.1	0.3	0.3	0.4	0.3
vanilla_combined.289890	0	0.1	0.1	0	0	0.4	0	0	0.4	0.1	0	0	0.4	0.2	0	0	0.5	0.3	0	0	1	0.1	0	0	0	0
vanilla_combined.289891	0.3	0.4	0.6	0.5	0.3	0.4	0.2	0.3	0.2	0.3	0.3	0.3	0.2	0.2	0.3	0.3	0.2	0.2	0.2	0.1	0.1	0.1	0.1	0.1	0.1	0.2
vanilla_combined.289892	0.1	0.1	0.2	0.1	0.2	0.1	0.1	0.2	0.1	0.3	0.2	0.2	0.2	0.2	0.1	0.2	0.2	0.2	0.1	0.1	0.1	0.1	0.1	0.1	0.2	0.2
vanilla_combined.289893	0.6	0.2	0.3	1.4	0.3	18	1	0.5	1.3	1.2	1.2	0.6	0.5	0.5	1.8	1.9	0.2	4.7	4.2	6.3	1.4	0.5	0.5	0.2	0	0.3
vanilla_combined.289894	0.1	0.1	0.4	0.1	0.1	0.2	0.1	0.2	0.5	0	0	0.2	0.3	0.4	0	0.2	0.6	0.2	0.1	0.1	0.3	0	0.3	0.1	0.3	0
vanilla_combined.289895	0.1	0	0.1	0.1	0.1	0	0.1	0	0.1	0.1	0.2	0.2	0.1	0	0	0.1	0.4	0.2	0	0.2	0.1	0.1	0	0.1	0.1	0.1
vanilla_combined.289896	0.3	0.7	0.3	0.5	0.3	0.2	0.3	0.5	0.1	0.7	1.2	1	0.8	1.1	0.6	1.3	1.6	1.1	1	0.3	1.7	0.1	0.2	1	0.3	1.1
vanilla_combined.289897	0	0	0	0	0	0	0	0	0	0	0	0.2	0	0.4	0.2	0.4	0	1.4	0.4	1.6	1	0	0	0	0	0
vanilla_combined.289898	0.2	0.3	0.5	0.2	0.2	0.2	0.1	0.2	0.1	0.1	0.1	0.1	0.3	0.2	0	0.1	0.3	0.3	0.1	0.2	0.4	0.1	0.1	0.1	0	0.1
vanilla_combined.289899	0.4	0.1	0	0.4	0.2	0.1	0.2	0.1	0.1	0	0.1	0.1	0.2	0.1	0.1	0	0.1	0	0.1	0	0	0.8	0.8	0.3	0.7	0.5
vanilla_combined.2899	0.4	0.8	0.8	0.3	0.7	0.6	0.3	0.6	0.4	0.4	0.3	0.5	0.5	0.5	0.3	0.5	0.5	0.6	0.3	0.6	0.4	0.3	0.6	0.4	0.2	0.3
vanilla_combined.28990	4.4	3.4	2	1.8	2	2.9	3.8	3.4	1.7	4.7	3	5.3	3.1	5	3.1	4.6	3.8	3.3	1.1	2.2	3.3	1.1	1.2	3.1	3.6	4.1
vanilla_combined.289900	0.1	0.1	0.1	0.1	0.2	0	0.1	0.2	0.1	0.1	0.1	0.1	0.1	0.2	0.1	0.1	0.2	0.2	0.1	0.2	0.1	0.1	0.1	0.2	0.2	0.2
vanilla_combined.289901	0.7	0.9	0.5	0.5	0.3	0.1	0.7	0.7	0.3	0.7	0.8	0.9	0.4	0.8	0.9	0.5	0.8	0.9	0.6	1.3	1.1	0.4	0.4	1.1	0.5	1
vanilla_combined.289902	0	0.1	0.1	0.1	0.1	0.4	0.2	0.2	0.2	0.1	0.3	0.2	0.2	0.2	0.2	0.2	0.1	0.1	0.2	0.4	0.2	0.2	0.2	0.2	0.2	0.1
vanilla_combined.289903	0.3	0.4	2.9	0.3	0.2	0.3	0.1	0.2	0.1	0.1	0.1	0.1	0.1	0.2	0.1	0.1	0.1	0.1	0	0.1	0.1	0.2	0.2	0.2	0.1	0.1
vanilla_combined.289904	0.2	0.2	0.3	0.2	0	0.2	0.3	0.1	0.1	0.3	0.2	0.2	0.2	0.1	0.2	0.2	0	0.1	0.1	0.2	0.1	0.1	0.2	0.2	0.2	0.2
vanilla_combined.289905	0.1	0.2	0.2	0	0.2	0.5	0	0.5	0.8	0.1	0.1	0.5	0.4	0.2	0.3	0.5	0.2	0.7	0.3	0.4	0.1	0	0.3	0	0.1	0
vanilla_combined.289906	0.6	0.7	1.1	0.6	0.8	0.3	0.3	0.4	0.5	0.4	0.1	0.8	0.6	0.6	0.2	0.5	0.7	1.5	0	0.3	0.4	0.3	0.3	0.4	0.4	0.6
vanilla_combined.289907	1.6	0.4	0	1.7	0.4	0	1.8	0.2	0	0.2	1.9	0.4	0.1	0.3	1.5	0.4	0.2	0.5	1.6	0.4	0.2	0.3	0.2	1.6	5.6	2.4
vanilla_combined.289908	0.2	0.4	0.2	0	0.3	0.7	0.1	0.2	0.3	0.3	0.2	0.6	0.3	0.4	0.7	0.5	0.6	0.3	0.5	0.4	1	0	0.1	0.4	0.5	0.5
vanilla_combined.289909	0.1	0.1	0.2	0.1	0.1	0.1	0.2	0.1	0	0.2	0.1	0.2	0.1	0.4	0.2	0.3	0.2	0.4	0.3	0.4	0.2	0.1	0	0.1	0	0
vanilla_combined.28991	0.3	0.5	0.5	0.3	0.6	0.5	0.2	0.4	0.2	0.3	0.2	0.3	0.2	0.4	0.2	0.2	0.3	0.5	0.2	0.3	0.3	0.3	0.3	0.3	0.4	0.4
vanilla_combined.289910	0.3	0.2	0.4	0.4	0.2	0.4	0.2	0.2	0.1	0.4	0.4	0.2	0.1	0.4	0.4	0.3	0.3	0.5	0.2	0.3	0.2	0.3	0.2	0.3	0.3	0.2
vanilla_combined.289911	0.2	0.1	0.1	0.2	0.2	0.2	0.4	0.4	0.2	0.4	0.5	0.4	0.3	0.4	0.3	0.2	0.3	0.2	0.2	0.3	0.3	0.3	0.4	0.1	0.3	0.2
vanilla_combined.289912	0.4	0.1	0.2	0.6	0.1	0.1	0.2	0	0.2	0.3	0.2	0.2	0.6	0.1	0.2	0.1	0.1	0.2	0.2	0.3	0.1	0	0.2	0	0.2	0.1
vanilla_combined.289913	0.2	0.1	0.2	0.1	0.2	0.2	0.4	0.3	0.1	0.2	0.3	0.3	0.2	0.3	0.2	0.3	0.6	0.6	0.2	0.1	0.4	0.1	0.1	0.1	0.3	0.1
vanilla_combined.289914	0.3	0.4	0.2	0.3	0.2	0.3	0.1	0.4	0.1	0.4	0.5	0.6	0.8	0.7	0.2	0.4	0.2	1.4	0.3	0.6	0.3	0.1	0.2	0.2	0.4	0.3
vanilla_combined.289915	0.4	0	0.5	0.2	0.2	0.4	0.1	0.1	0.2	0.1	0.1	0.2	0.2	0.4	0	0.6	0.3	1.4	0.1	1.4	1.7	0.1	0.1	0.2	0.1	0
vanilla_combined.289916	0.2	0.5	0.2	0.1	0.3	0.1	0.1	0.3	0.1	0.1	0.1	0.1	0.2	0.2	0.1	0.1	0.2	0	0.3	0.1	0.1	0	0	0	0.1	0
vanilla_combined.289917	0.2	0.1	0.1	0.2	0.2	0.1	0.3	0.3	0.2	0.3	0.2	0.5	0.2	0.3	0.1	0.2	0.3	0.1	0.1	0.2	0.1	0.1	0.1	0.1	0.2	0.1
vanilla_combined.289918	0.2	0.1	0.5	0.3	0.3	0.4	0	0.1	0.2	0	0	0.5	0.3	0.2	0.1	0.3	0.1	0.7	0.5	1.4	0.7	0.7	0.2	0.5	0.2	0.1
vanilla_combined.289919	0.1	0.2	0.4	0.1	0.2	0.2	0.1	0.1	0.1	0.2	0.1	0.2	0.2	0.2	0.2	0.2	0.2	0.3	0.1	0.2	0.2	0.1	0.1	0.2	0.2	0.2
vanilla_combined.28992	0.2	0.8	0.5	0.2	0.7	1.2	0.3	0.7	1.7	0.5	0.7	0.6	1.7	0.9	0.5	0.2	0.7	0.8	0.7	0.5	0.5	0.5	0.9	0.7	0.7	0.3
vanilla_combined.289920	0.6	0.6	0.6	0.8	0.5	0.3	0.6	0.6	0.4	0.5	0.4	0.6	0.7	0.5	0.2	0.5	0.7	0.3	0.4	0.5	0.7	0.2	0.4	0.6	0.8	0.8
vanilla_combined.289921	0.3	0.5	0.9	0.2	0.3	0.4	0.3	0.4	0.5	0.1	0.2	0.1	0.2	0.5	0.2	0.4	0.4	0.5	0.2	0.4	0.1	0	0.2	0.5	0.3	0.5
vanilla_combined.289922	10.7	10.5	14.9	9.7	14.4	10.5	10.8	17.3	12.1	16.4	10.6	13	16.3	15.5	11.9	14.6	15.3	19.8	16.1	13.9	18.6	6.7	6.4	12	4.2	9.4
vanilla_combined.289923	0	0	0	0	0	0.2	0.1	0.1	0.1	0.1	0.1	0.1	0.3	0.3	0	0.3	0	0	0	0	0	0	0	0.1	0.1	0.1
vanilla_combined.289924	0.1	0.1	0.3	0.1	0.1	0.1	0.1	0.2	0.1	0.3	0.1	0.3	0.3	0.3	0.1	0.2	0.3	0.3	0.1	0.2	0.3	0	0	0	0	0
vanilla_combined.289925	0	0	0	0	0.1	0	0	0	0	0	0	0	0.2	0	0	0	0.1	0	0	0	0	0	0	0.5	0	0
vanilla_combined.289926	0.5	0.5	0.9	0.4	0.3	0.3	0.1	0.2	0.2	0.2	0.1	0.1	0.2	0.1	0.1	0.1	0.2	0.1	0.1	0.1	0.1	1	0.9	0.9	0.4	0.3
vanilla_combined.289927	0.1	0.1	0.1	0.1	0.1	0.1	0.1	0.1	0	0.1	0	0.1	0.1	0.1	0.1	0.1	0.1	0.1	0.1	0.1	0.1	0.1	0.1	0.1	0	0.1
vanilla_combined.289928	4.4	2.3	1.9	6.7	2.6	1.4	5.6	2.5	1	1.8	5.2	2.4	1.1	1.8	4.9	2	2	1.1	5.1	2.4	2	4.6	3.5	4.2	5.3	4.2
vanilla_combined.289929	0.4	0.4	0.8	0.3	0.5	0.2	0.3	0.4	0.2	0.3	0.3	0.4	0.2	0.3	0.4	0.4	0.5	0.4	0.2	0.3	0.4	0.3	0.4	0.4	0.2	0.4
vanilla_combined.28993	0.2	0.2	0.1	0.2	0.2	0.1	0.2	0.3	0.2	0.4	0.3	0.6	0.4	0.3	0.2	0.3	0.2	0.1	0.1	0.2	0.1	0.1	0.1	0.1	0.1	0.1
vanilla_combined.289930	0.4	0.4	0.3	0.6	0.3	0.1	0.4	0.3	0.2	0.4	0.5	0.3	0.3	0.4	0.4	0.3	0.5	0.4	0.1	0.5	0.4	0.2	0.2	0.2	0.3	0.3
vanilla_combined.289931	0.8	1.7	2.2	0.8	1.4	1.7	1	1.5	1.2	2.3	1.2	1.7	1.7	2.5	1.1	1.4	2.1	2.3	0.9	1.4	1.6	1.6	1.6	1.2	0.7	0.7
vanilla_combined.289932	2	2.2	3.5	1.7	1.8	2	2	2.1	1.5	2.5	1.7	2.3	2.3	2.7	1.8	2.2	2.7	2.8	2.4	2.5	2.6	1.5	1.8	2.6	1	1.3
vanilla_combined.289933	6.4	7.7	7.8	7.1	6.3	4.6	5.5	5.9	2.9	6.2	5.7	5.9	5.1	7.5	7.1	7.5	5.8	5.7	7.5	5.5	4.7	5.8	5.5	7	4.9	6
vanilla_combined.289934	0.2	0.2	0.3	0.1	0.2	0.1	0.1	0.3	0.1	0.3	0.1	0.2	0.2	0.3	0.1	0.3	0.2	0.3	0.1	0.2	0.1	0.2	0.2	0.1	0.2	0.1
vanilla_combined.289935	6.8	4.6	18.2	6.8	5.4	10.4	5.1	6.8	6.6	8.4	5.6	8	6.1	8.1	6.2	9.7	12.1	7.4	7.6	9.2	14	4	3.9	4.8	4.2	3.4
vanilla_combined.289936	4	3.7	4.7	3.6	3.5	1.8	3.6	3.8	1.9	3.9	3.4	3.9	2.7	4.7	4.4	4.5	3.7	3.6	4	4	3.6	4.8	4.6	3.4	2.1	2.7
vanilla_combined.289937	0.2	0.1	0.1	0.2	0.2	0.2	0.1	0.1	0.1	0.1	0.2	0.1	0.2	0.2	0.2	0.2	0.2	0.2	0.2	0.2	0.3	0.1	0.2	0.1	0.3	0.2
vanilla_combined.289938	0.3	0.8	0.3	0.5	0.6	0.8	0.8	1	1	0.6	1.4	1.6	1	1.7	1.1	1.5	1.3	3.9	1.7	2.8	2.8	0.3	0.5	2.6	1.8	1.5
vanilla_combined.289939	4.2	3.2	8.9	3.9	2.9	3.6	3.5	2.9	2.1	2.9	3.5	2.3	2.2	2.7	4	2.4	3.2	2.9	3.7	2.6	2.8	4	4.2	3.3	1.9	3
vanilla_combined.28994	1.1	0.8	0.9	1.1	0.7	0.8	1	0.8	0.7	1	1.2	1.2	1	1.3	1.4	1.2	1.2	1	1.3	1	1.1	0.9	0.7	1.5	1.6	1.8
vanilla_combined.289940	0.8	0.8	1.4	0.6	0.7	0.6	0.7	0.9	0.6	1	0.6	0.9	0.8	0.9	0.7	0.8	0.8	0.7	0.6	0.6	0.6	0.6	0.6	0.8	0.6	0.7
vanilla_combined.289941	1.4	1.2	1.6	1.6	1	1.5	1.3	1	1.1	1.6	2	1.4	1.2	2	1.9	1.3	1.1	1.5	1.2	1	1.6	0.8	0.9	1.6	1.6	1.5
vanilla_combined.289942	9.2	5.1	3.3	14.2	4.4	3.4	9.2	4.5	3.4	2.6	5.4	4.1	1.8	4.1	7.6	6	2.3	3.8	8.2	6.4	3.3	17.3	9.2	8	24.1	14.6
vanilla_combined.289943	15.5	18.2	10.3	16.3	18.8	22.1	17.1	13.3	16.6	8.2	15.2	13.9	8	10.1	12.9	12.9	7.2	10.2	14.3	13.5	9.5	20.4	21.3	12.3	8.2	19.1
vanilla_combined.289944	1.1	1	1.1	1.2	1	1.4	1	0.8	1	0.7	0.9	0.8	0.6	1	1.2	1	0.9	0.8	1.1	1.1	1	1	0.8	1	0.9	0.7
vanilla_combined.289945	0.7	0.8	0.8	0.9	1.2	0.8	0.8	0.7	0.3	0.7	0.7	1	0.4	0.9	0.6	0.6	0.5	1	0.7	0.7	0.6	0.3	0.4	0.5	0.2	0.5
vanilla_combined.289946	5.1	2.5	1.1	7.9	3.8	3.1	9.3	4.2	3.8	2.9	11.1	3.8	3.9	3.3	9.2	3.3	3.7	2.1	11.2	3.6	4.1	18.8	14.1	13.2	29.9	17.3
vanilla_combined.289947	15.7	75.2	7.7	18.7	88.2	45.3	16.5	47.7	27.8	5.8	4.7	14.2	2.9	6.4	13.5	7.2	1.1	3.9	5.1	12.3	1.6	210.1	176.1	66.8	4	9
vanilla_combined.289948	8.2	6.7	10.1	9.3	7.4	12	7.6	7.5	7.9	5.8	7.7	5.2	5	5.9	7.8	5	5	5.7	8.4	6.7	5.7	9.3	7.7	6.5	7.2	5.9
vanilla_combined.289949	0.1	0	0.2	0.2	0.1	0.1	0.3	0.1	0	0.2	0.4	0.2	0.1	0.2	0.2	0.1	0.1	0.1	0.2	0.1	0.1	0	0.1	0.1	0.2	0.1
vanilla_combined.28995	0.2	0.2	0.2	0.2	0.3	0.2	0.1	0.2	0.2	0.2	0.1	0.3	0.1	0.2	0.1	0.4	0.1	0.3	0.1	0.3	0.1	0.1	0.2	0.1	0.1	0.2
vanilla_combined.289950	1.8	2.7	3.9	1.7	2.7	4.6	2.4	3.5	5.1	4	3.7	4.1	6.5	5.1	3.6	4.3	6.2	5.2	2.6	3.8	5.5	2.6	2.3	4.5	3.6	4
vanilla_combined.289951	2.4	2	1.2	2.9	2.5	2.7	5.1	4.8	4.6	6.7	7.1	9.7	6	5.6	5	5.9	5.4	2.7	3.8	4.2	5.2	3.2	3.3	3.3	3.6	3.6
vanilla_combined.289952	0.3	0.3	0.7	0.3	0.4	0.1	0.2	0.2	0.1	0.3	0.3	0.3	0.3	0.4	0.4	0.4	0.3	0.4	0.5	0.5	0.6	0.1	0.2	0.3	0.1	0.3
vanilla_combined.289953	1.5	0.7	0.9	1.5	0.7	0.4	1.3	0.7	0.3	0.6	1.3	0.9	0.5	0.8	1.6	0.9	0.6	0.7	1.7	1	0.4	1.5	1.3	1.4	2.1	1.6
vanilla_combined.289954	7	3.5	3.3	8.8	4.7	2.2	4.5	2.6	1.2	2	3.7	2.3	1.7	2.7	6.6	2.5	2.2	1.7	4.7	2.4	1.4	6.2	4.2	9.1	17.1	12.8
vanilla_combined.289955	2.1	3.1	2.7	2	3	4.7	2.8	3.4	5.2	2.7	3.9	3.2	3.7	3.5	3.2	2.9	3.3	3.2	2.9	3.5	3.9	3.3	3.7	3.6	3	2.2
vanilla_combined.289956	0.3	0.6	0.7	1.1	0.3	0.7	0.5	0.2	0.3	0.2	0.4	0.3	0.2	0.5	0.6	0.7	0.3	0.8	1.4	1	0.7	0.6	0.4	0.7	0.7	0.4
vanilla_combined.289957	0.2	0.2	0.5	0.2	0.3	0.3	0.1	0.2	0	0.1	0	0.1	0.1	0.1	0.1	0.1	0.1	0.4	0.1	0.4	0.3	0.1	0.3	0.3	0.2	0
vanilla_combined.289958	2.5	2.4	2.9	2.2	2.3	2.9	2.8	2.3	3.1	3.2	2.8	3.1	3.2	3.8	2.8	3.2	4.1	3.1	3	3.4	4.7	2.1	2	2.7	1.3	2.3
vanilla_combined.289959	0.5	0.2	0.5	0.3	0.2	0.5	0.5	0.3	0.4	0.2	0.6	0.2	0.6	0.2	0.4	0.2	0.4	0.3	0.5	0.2	0.4	0.7	0.7	0.9	0.2	0.2
vanilla_combined.28996	2.9	2.8	1.9	1	4	2.3	1.8	3.4	5.9	8	0.6	1.5	4.3	0.4	0.4	2.8	0.9	1.8	1	0.8	0.2	0.5	0.8	1.1	3.3	2.3
vanilla_combined.289960	0.4	0.6	0.4	0.5	0.6	0.5	0.9	0.8	0.3	0.6	1	0.8	0.7	0.8	0.6	0.6	0.7	1	0.8	0.8	0.4	0.4	0.4	0.4	0.1	0.4
vanilla_combined.289961	4.1	3.6	6.2	3.7	3.1	3.3	3.9	3.7	2.6	4.7	4.3	3.8	3.6	4.3	4.5	3.7	6.3	3.1	4.5	3.1	5.5	3	2.9	4	4.3	3.6
vanilla_combined.289962	0.3	0.4	0.6	0.3	0.4	0.2	0.2	0.3	0.1	0.3	0.2	0.4	0.3	0.6	0.3	0.4	0.6	0.7	0.1	0.6	0.7	0.1	0.1	0.3	0.3	0.3
vanilla_combined.289963	0.1	0.2	0.1	0.4	0.5	0.5	1.9	1.6	1.5	2	2.6	2.4	1.2	1.1	1.4	0.7	0.8	2.2	3	1.9	1.9	0.1	0.1	0.1	0.1	0.4
vanilla_combined.289964	0.5	0.4	0.5	0.2	0.2	0.5	0.2	0.2	0.2	0.3	0.2	0.2	0.2	0.3	0.2	0.3	0.3	0.3	0.3	0.1	0.4	0.2	0.2	0.2	0.2	0.1
vanilla_combined.289965	3.6	4.6	4.4	3.3	3.5	1.2	3.1	3.8	1.3	3.4	3.1	3.9	2.9	3.7	3.5	3.5	3.1	3.2	4.4	3.7	2.5	2.6	2.9	3.7	1.9	2.7
vanilla_combined.289966	7.4	8.8	8.7	7.6	7.2	5.6	8	8.9	5	10	11.7	16.6	10.3	14.7	11.9	16	13.4	14.4	11	14.6	13	6.6	7.4	10.2	8.2	8.5
vanilla_combined.289967	0.6	0.7	0.5	0.7	0.6	0.4	0.5	0.6	0.5	0.4	0.2	0.5	0.3	0.7	0.4	0.5	0.4	0.3	0.4	0.4	0.3	0.3	0.4	0.4	0.4	0.3
vanilla_combined.289968	2.8	2.9	4.3	2.2	2.4	2	2.6	3.7	2.4	4.4	2.8	4.6	3.3	5	3	3.9	4.3	4.4	2.6	4	4.6	2	2.6	3.5	2	3.2
vanilla_combined.289969	1.2	0.3	0.2	0.6	0.3	0.8	0.7	0.4	2.4	0.2	0.3	0.3	1.8	0.2	0.2	0.2	0.4	0.1	0.1	0.1	0.3	0.6	0.6	1	0.2	0.4
vanilla_combined.28997	6.3	4.1	5.4	4.3	3.4	2	6.1	4.3	1.9	4.7	5.6	4	3.3	4.6	5.3	4.1	4	4.2	4.5	4	4.3	3.3	4.2	4	3.4	3.6
vanilla_combined.289970	5.1	4.6	9.1	5.4	5.2	2.8	4.3	4.6	1.8	3.7	5	3.5	2.4	4.5	5.6	4.7	3.8	4.4	7.4	5.3	4.5	5.3	5.2	6.6	5.4	4.4
vanilla_combined.289971	7.7	8.7	8.9	5.7	5.9	5.7	7.1	6.1	4.6	6.6	6.7	9.6	5.1	7.9	9	9.9	5.4	7.5	11.8	8.9	5.8	7.1	7.5	5.6	3.5	5.1
vanilla_combined.289972	0.1	0	0.4	0.2	0.1	1	0.3	0.2	0.8	1.4	0.7	1	1.2	1.9	1.4	1.5	2.3	1.2	0.6	1.3	1.8	1.1	0.5	0.7	0.5	1
vanilla_combined.289973	5.1	6	5.1	4.7	6.5	6.6	5.2	7.7	5.4	6.6	6.5	6	6.2	6.6	7.1	5.9	7.3	6.5	7.8	5.6	8.8	3.7	3.3	6.5	4.2	5.8
vanilla_combined.289974	1.5	1.1	1	1.8	1.2	0.7	2.5	2	1.1	2.2	3.4	2.8	2.4	2.7	3.2	2.5	2.9	2.3	2.7	2.4	3.3	3.5	2.6	4	5	4.9
vanilla_combined.289975	1.2	7.6	4.1	2.5	11.9	14.9	1.6	6.6	10.9	2.2	0.6	7.2	3.3	3.8	1.4	5.1	1.4	5.7	2.9	13.3	3.8	2.3	2.4	0.9	0.2	0.8
vanilla_combined.289976	0.2	0.5	0.8	0.1	0.6	0.4	0	0.4	0.2	0.1	0.1	0.1	0.9	0.4	0.1	0.2	1.3	0.5	0.1	0.5	1.4	0.2	0.4	0	0.1	0.1
vanilla_combined.289977	20.8	18.5	9.5	17.6	14.8	9.3	11	7.8	6.2	10	7.8	10.1	10.4	17.4	15	13.6	30.4	10.7	8.4	8.7	33.1	9.6	9.7	17.4	9.5	17.4
vanilla_combined.289978	0.4	0.8	10.7	0.1	2.1	16	0.4	5.9	14.4	11.9	0.4	0.9	10.1	9.6	0.8	1.8	16.9	9	1	1	20	0	0	0.2	0	0.1
vanilla_combined.289979	0.1	0.2	0.7	0.1	0.2	0.4	0.1	0.5	0.3	0.2	0	0.1	0.4	0.2	0.1	0.4	0.4	0.1	0.1	0.3	0.4	0.2	0.4	0.1	0.1	0
vanilla_combined.28998	0.1	0.3	0.7	0.3	0.5	3.2	1.3	0.8	6.1	2.8	5.2	5.1	6.3	4.6	7	4.4	5.8	5.4	8.3	4.6	10.8	1.4	0.8	3.4	20	10
vanilla_combined.289980	0.3	1.9	2.1	0.5	1.3	2.2	0.6	1.4	1.3	0.7	0.5	2.1	1	1.5	0.8	2.2	1.4	0.5	1.2	2.8	1.8	0.5	0.8	1.1	0.1	0.5
vanilla_combined.289981	5.1	6.6	8	5.4	7.1	4.1	6.1	6.9	4.8	8.4	6.9	6.8	8	8.6	6.2	5.9	7.7	6.7	5.4	5.9	7.7	5.5	5.2	6.6	5.3	5.3
vanilla_combined.289982	6.5	8.6	8.4	6.5	8.1	8	6.5	8.6	6.1	10.8	11	11.9	10.4	11.8	11.1	12.6	10.3	11.1	11.9	11.8	12.7	6	6	9.8	9.9	8.4
vanilla_combined.289983	0.6	0.3	0.5	0.6	0.4	0.2	0.5	0.6	0.3	0.7	0.6	0.6	0.7	0.4	0.2	0.3	0.4	0.4	0.4	0.4	0.3	0.2	0.3	0.4	0.8	0.4
vanilla_combined.289984	0.1	0.1	0.1	0.1	0.1	0.1	0.1	0.1	0.1	0	0	0.1	0.1	0.1	0.1	0.1	0.1	0.1	0.1	0.1	0	0.1	0.1	0.1	0.1	0
vanilla_combined.289985	0.3	0.4	0.4	0.3	0.2	0.4	0.2	0.4	0.2	0.2	0.2	0.3	0.2	0.3	0.2	0.4	0.3	0.3	0.1	0.4	0.2	0.2	0.2	0.2	0.4	0.1
vanilla_combined.289986	0.4	1.1	1	0.4	1.1	1.5	0.6	0.7	1.2	0.2	0.4	1.1	1.1	0.5	0.5	1.2	1.9	0.5	0.7	2.3	3.2	0.7	0.5	0.2	0.1	0.2
vanilla_combined.289987	81.7	36.5	323.3	52.6	24	35.5	52	22.9	23.7	6.6	12.9	8.9	2.9	4.4	13.4	7.4	2.9	2.5	10.2	5.1	2	57.9	45.7	23.8	1.3	2.6
vanilla_combined.289988	0.8	1	1.3	1	1	1.1	0.9	1.1	0.9	1	0.9	1.1	1.1	1.2	1.1	1.1	1.3	1.1	1.1	1.2	1.1	1.1	1.2	1	0.5	0.8
vanilla_combined.289989	2.7	3	3.4	2.5	2.7	3.5	2.5	2.6	2.3	1.9	2.3	2.6	1.6	2.6	2.4	2.7	2.2	2	2.4	2.6	2.5	2.6	2.6	2.1	0.9	1.2
vanilla_combined.28999	0.7	0.9	1.5	0.5	0.9	1.2	0.4	0.8	0.8	0.7	0.4	0.7	0.8	0.7	0.4	0.6	0.7	0.7	0.4	0.7	0.6	0.6	0.7	0.7	0.3	0.4
vanilla_combined.289990	1.8	1.7	2	1.9	1.5	1.7	1.4	1.7	1.1	1.8	1.8	1.9	1.7	2.3	2.2	2.2	2.2	2.3	2.1	2.4	2.2	1.6	1.2	2.6	1.8	2.5
vanilla_combined.289991	2.7	3.5	3.9	3.2	3.9	2.6	3.1	4.6	2.4	4.2	4.5	6.6	3.3	5.6	4.9	7	4.5	5.7	6.6	7.2	5.1	4.2	4.6	2.7	2.2	1.6
vanilla_combined.289992	0.4	0.2	0.3	0.3	0.2	0.3	0.6	0.3	0.3	0.3	0.3	0.1	0.1	0.2	0.1	0	0.3	0.1	0.3	0	0.4	0.3	0.4	0.3	0.3	0.3
vanilla_combined.289993	0	0.3	0.1	0.2	0.2	0.2	0.1	0.2	0.3	0.2	0.1	0.2	0.2	0.2	0	0.2	0.1	0.5	0.1	0.4	0.2	0.4	0.5	0.5	0.3	0.4
vanilla_combined.289994	0.3	0.3	0.4	0.4	0.3	0.4	0.3	0.6	0.4	1.2	0.7	0.7	0.8	0.9	0.8	0.7	1.1	1	0.5	0.6	0.7	0.5	0.4	0.6	0.4	0.4
vanilla_combined.289995	1.2	1.4	2.2	1.3	1.3	1.8	1.6	1.1	1	1.3	1.9	1.5	1.9	1.7	1.7	1.3	2	1.7	3.1	2	2.2	1.2	1.4	1.7	0.8	1.2
vanilla_combined.289996	0.4	0.4	0.4	0.2	0.3	0.4	0.3	0.6	0.3	0.6	0.5	0.4	0.5	0.7	0.5	0.7	0.3	0.5	0.2	1	0.3	0.6	0.3	0.7	0.2	0.2
vanilla_combined.289997	1.5	1.5	2.2	1.2	1.7	2.1	1.7	1.8	2.2	1.8	1.4	2	1.7	1.6	1.9	1.7	1.8	1.2	1.7	1.5	1.6	2.1	2	1.4	1.2	1.2
vanilla_combined.289998	0.6	0.9	1.2	0.6	0.8	0.5	0.8	0.9	0.6	1.1	0.7	1	1	1	0.7	0.8	1.1	1.1	0.5	0.8	1	0.6	0.8	0.8	0.3	0.6
vanilla_combined.289999	8.3	5	1.1	2.6	1.5	0.8	1.2	0.5	0.4	0.6	0.2	1.5	1.1	1	0.2	2.1	1.7	1.2	0.3	3.3	1.8	1	0.8	0.5	0.2	0
vanilla_combined.29	3.8	4.3	4.8	2	6.4	8.2	2.4	4.7	10.7	6.7	2	2.2	8.3	1.4	1	3.3	5.1	2.9	1.6	1.9	3.9	3.9	4	2.3	5.6	2.8
vanilla_combined.290	0.8	1.5	1	1.5	2.1	0.8	2.8	3.4	2.5	3.7	2.7	2.5	3.1	1.5	1.6	1.1	1.3	0.8	0.8	0.7	0.6	1.8	2.3	1.5	1.4	1.3
vanilla_combined.2900	1.4	1.7	1.6	1.1	1.3	1.7	0.7	1.1	0.7	1.4	0.8	1.3	1.1	1.6	0.9	1.3	0.9	1.7	0.8	1.2	0.9	0.6	0.9	0.9	0.9	0.8
vanilla_combined.29000	0.8	2.2	0.3	2	2.4	1	5	1.7	0.3	0.9	3.9	0.6	0.1	0.2	1.3	0.3	0.2	0.3	5.5	0.4	0.4	0.9	0.4	4.6	0.9	0.7
vanilla_combined.290000	0.3	0.4	0.2	0.3	0.3	0.1	0.3	0.1	0.3	0.2	0.3	0.3	0.2	0.1	0.3	0.3	0.2	0.7	0.1	0.4	0.7	0.7	0.8	0.9	0.6	0.4
vanilla_combined.290001	0	0.1	0.1	0.1	0.1	0.1	0.1	0.1	0.1	0.2	0.1	0.1	0.1	0.1	0.1	0.1	0.2	0.1	0.1	0.1	0	0	0.1	0.1	0.2	0.1
vanilla_combined.290002	1	1.1	1.9	1.1	0.9	2	0.5	1.1	0.9	0.8	1	1	1.3	1.6	1.1	1.1	1.5	1.6	0.5	1.2	1	0.7	0.9	1.2	1.7	1.3
vanilla_combined.290003	5.9	6.9	10.1	7.2	7.5	6.4	7.2	8.6	4.2	9	10.3	8.7	8.8	11.3	10.5	10.1	10.3	11.8	11.9	11	11.1	7.2	8.2	9	6.5	6.4
vanilla_combined.290004	0.4	0.1	0.5	0.3	0.2	0.3	0.2	0.1	0.3	0.5	0.1	0.4	0.3	1.4	0.3	0.6	1	2.8	0.2	1	0.9	0.2	0.4	0.4	0.7	0.2
vanilla_combined.290005	5.1	4.1	5.9	4.5	4	3.2	5.9	4.5	3.2	7.9	5.8	5.3	6.2	7.8	5.9	5.3	8	7.9	4.5	5.1	6.5	6.7	6.5	5.8	3.5	4.4
vanilla_combined.290006	0.3	0.5	0.9	0.3	0.4	0.6	0.3	0.4	0.5	0.4	0.3	0.4	0.7	0.5	0.4	0.4	0.5	0.4	0.4	0.3	0.4	0.5	0.4	0.4	0.2	0.2
vanilla_combined.290007	0.7	0.8	0.5	1.3	0.7	1.1	4.6	2.4	2.5	3	10.8	11.2	1.4	6.3	19.8	16	5.5	2.1	17.4	10.3	2.2	18.7	13.6	6.8	3.2	16.4
vanilla_combined.290008	0.2	0.9	0.1	0.2	0.8	0.5	0.2	0.6	1	0.4	0.5	1.2	0.6	0.4	0.4	0.9	0.1	0.1	0.2	0.8	0	0.2	0.5	0.8	0.3	0.6
vanilla_combined.290009	0.7	1.5	2	0.4	1.1	1.2	0.3	0.8	0.8	0.5	0.2	0.3	0.7	0.6	0.4	0.4	0.8	0.5	0.3	0.4	0.8	1.1	1.4	1.5	0.6	0.9
vanilla_combined.29001	0.5	0.5	0.8	0.5	0.5	0.6	0.3	0.4	0.3	0.4	0.2	0.4	0.2	0.4	0.2	0.4	0.3	0.4	0.3	0.4	0.4	0.3	0.5	0.2	0.3	0.2
vanilla_combined.290010	3.9	3.3	3.6	2.8	2.8	3.6	2.7	2	3.2	2.4	2.3	1.6	2.5	3	2.4	1.7	3.3	2.9	2.5	1.9	3.7	2.6	4	3.5	2.3	2.2
vanilla_combined.290011	0.1	0.4	0.3	0.3	0.1	0.3	0.1	0.1	0.4	0.3	0.5	0.4	0.1	0.2	0.3	0.3	0.3	0.9	1	0.5	0.8	0.4	0.4	0.4	0.1	0.2
vanilla_combined.290012	1.4	1.8	4.4	1.4	1.6	3.1	1.7	2.3	2.1	2.7	1.7	2.1	1.5	1.9	1.7	1.7	1.2	1.7	1.6	1.8	1.5	2.2	2.2	1.6	1.1	1
vanilla_combined.290013	0.2	0.1	0.2	0.2	0.2	0.2	0.2	0.2	0.2	0.4	0.2	0.3	0.3	0.2	0.1	0.2	0.2	0.2	0.1	0.2	0.2	0.1	0.2	0.1	0.2	0.2
vanilla_combined.290014	3.2	5.3	1.4	3.6	5	0.9	3.4	2.4	0.9	2.6	5.2	4.2	3	5.7	6.9	4.6	4.7	3.3	4.9	4	4.6	1.6	1.2	11.4	4.2	12.1
vanilla_combined.290015	2.2	2.3	1.9	2.8	2.1	3.2	1.8	1.6	1.6	1.5	1.8	1.9	1.6	1.9	2	1.8	1.8	2	2.5	2.5	1.7	3.5	2.2	2.1	3.3	2.4
vanilla_combined.290016	0.5	0.6	0.9	0.6	0.7	1.4	0.7	0.7	0.9	0.6	0.7	0.7	0.5	0.8	0.9	0.8	0.9	0.8	0.9	0.9	1.4	0.7	0.9	0.8	0.3	0.5
vanilla_combined.290017	0.2	0.1	0.2	0.2	0.2	0.3	0.2	0.3	0.2	0.4	0.2	0.3	0.3	0.2	0.1	0.2	0.2	0.3	0.1	0.2	0.2	0.1	0.1	0.1	0.3	0.3
vanilla_combined.290018	0.3	0.2	0.2	0.3	0.2	0.2	0.7	0.4	0.4	0.7	0.8	0.6	1	0.6	0.7	0.5	0.5	0.6	0.5	0.3	0.4	0.2	0.2	0.2	0.6	0.3
vanilla_combined.290019	0.2	0.2	0.5	0.2	0.3	0.4	0.2	0.2	0.2	0.2	0.3	0.2	0.3	0.4	0.2	0.4	0.2	0.4	0.3	0.2	0.3	0.1	0.3	0.3	0.2	0.2
vanilla_combined.29002	0.1	0.1	0.5	0.2	0.1	0.1	0.2	0.2	0.2	0.4	0.3	0.5	0.3	0.4	0.3	0.3	0.3	0.3	0.1	0.3	0.2	0.1	0.1	0.1	0.1	0.2
vanilla_combined.290020	1.6	0.4	0.6	2.4	0.4	0.6	1.2	0.4	0.2	0.5	0.9	0.5	0.4	0.5	0.8	0.3	0.3	0.5	0.9	0.6	0.2	0.6	0.4	0.6	2.1	1.4
vanilla_combined.290021	0.5	0.3	4.4	0.4	0.2	3.7	0.4	0.2	3.5	1.8	0.6	0.4	2.1	2.3	1.8	0.4	2.6	2.6	2.7	0.5	2.4	0.1	0.1	1.9	1	0.1
vanilla_combined.290022	0.2	0.2	0.3	0.1	0.1	0.2	0.1	0.2	0.1	0.1	0.1	0.1	0.1	0.2	0.1	0.1	0.2	0.2	0.1	0.1	0.2	0	0.1	0.1	0.1	0.1
vanilla_combined.290023	1.1	1.1	1.5	1.1	0.9	0.7	1.1	1.1	1	2.1	1	1.5	1.6	1.6	0.9	1.2	1.4	1.6	1	1.5	1.1	0.6	0.8	0.7	0.8	0.7
vanilla_combined.290024	3.2	3.7	2.6	3	3.2	4.3	2.7	3.1	4	3.1	3.5	3.2	3.1	4.4	3.2	3.1	3.3	4.3	3.7	3.6	4.2	3	2.8	3.7	1.6	2.9
vanilla_combined.290025	0.3	0.4	0.5	0.3	0.3	0.4	0.2	0.3	0.3	0.5	0.2	0.4	0.3	0.5	0.3	0.4	0.5	0.4	0.2	0.4	0.4	0.2	0.3	0.4	0.4	0.4
vanilla_combined.290026	0.6	0.6	0.6	0.5	0.5	0.5	0.5	0.6	0.6	0.2	0.4	0.3	0.2	0.2	0.4	0.3	0.2	0.1	0.4	0.2	0.1	0.9	0.9	0.3	0.1	0.1
vanilla_combined.290027	0.2	0.2	0.3	0.1	0.2	0.6	0.3	0.4	0.6	0.4	0.5	0.6	0.6	0.4	0.3	0.2	0.4	0.7	0.4	0.3	0.7	0	0.2	0.2	0.1	0.2
vanilla_combined.290028	2.9	6.3	3.5	3.3	8.2	4.5	3.6	5.8	3.2	1.1	0.9	1.7	0.9	0.7	0.7	0.6	1	0.6	0.5	0.5	0.8	1	8.3	0.6	0.3	0.2
vanilla_combined.290029	2.1	3	2.7	3.7	3.7	5.7	4.2	4.1	6.4	6.1	6	5.5	5.8	4.4	5	4.3	4.9	2.5	3.3	3	2.9	6.3	5.5	6.7	6.4	8.1
vanilla_combined.29003	7.4	8.3	9.3	8.4	8.6	11.8	8.6	9.3	10.5	8.3	9.6	8.8	9.8	9.1	8.2	7.6	8.7	7.5	9.7	7.6	10	9.8	11.7	9	7.3	7.1
vanilla_combined.290030	0.3	0.2	0.3	0.3	0.2	0.2	0.2	0.3	0.2	0.3	0.2	0.3	0.2	0.3	0.2	0.2	0.2	0.2	0.1	0.3	0.2	0.1	0.1	0.1	0.2	0.3
vanilla_combined.290031	0.7	0.9	1.4	0.7	0.9	0.6	0.7	0.9	0.4	1.1	1	1	0.8	1.3	0.9	0.9	1	1.3	1	1	1	0.5	0.7	0.8	0.5	0.7
vanilla_combined.290032	0.5	0.6	0.9	0.6	0.6	1	0.6	0.8	1.3	0.9	0.8	1.1	1	1.1	1	1.1	1.3	1	0.9	1.1	1.9	0.4	0.6	1	0.9	0.8
vanilla_combined.290033	2.1	2.5	6.4	1.8	2.2	0.6	1.5	2.1	0.8	2.3	1.5	2	1.8	2.5	1.8	2.2	2.2	3	2	2	2.1	1.4	1.7	2	0.8	1.4
vanilla_combined.290034	0.7	1	1.3	0.8	0.9	0.5	0.7	1.2	0.4	1	0.8	0.6	0.8	1	0.7	0.6	1.3	1.1	0.5	0.9	1.5	0.6	0.8	1.1	0.5	0.9
vanilla_combined.290035	2.1	3.1	0.4	1.6	2.6	0.7	2	1.7	0.4	0.9	2.1	2	0.3	1	2	1.7	0.1	1	2.6	4.1	0.2	1.3	1.7	2.7	0.9	2.8
vanilla_combined.290036	0.5	0.6	0.7	0.5	0.4	0.5	0.5	0.4	0.3	0.5	0.5	0.4	0.3	0.4	0.5	0.4	0.4	0.5	0.6	0.4	0.3	0.4	0.4	0.6	0.4	0.4
vanilla_combined.290037	1	1	1.2	1.2	1.2	0.7	1.2	0.9	0.7	1	1	1	1	1.1	1.3	0.7	1	0.6	1.2	0.6	0.9	0.7	0.7	1.6	1.5	1.2
vanilla_combined.290038	1.1	0.9	1.2	1.3	1.3	1	1.9	1.3	0.9	1	1.8	1	0.9	1	1	0.9	0.6	0.7	0.9	0.7	0.7	1.8	1.3	1.4	1.7	1
vanilla_combined.290039	0.2	0.2	0.4	0.5	0.3	0.2	0.1	0.2	0.1	0.2	0.1	0.1	0.2	0.2	0.1	0.1	0.1	0.2	0.2	0.1	0.3	0.3	0.3	0.2	0.4	0.1
vanilla_combined.29004	1.5	8.2	1.6	3	9.2	1.7	1.7	3.9	2.9	0.8	1.1	6.7	3.1	1.6	0.8	4.1	0	0.4	0.8	6	0	0.5	0.6	0.9	0.7	0.4
vanilla_combined.290040	6.6	7.7	9.5	5.5	5.5	5.1	5.4	7.1	4.4	6.6	4.7	7	5.7	6.1	4.9	5.7	5.1	4.4	4.4	5.5	4.4	5.3	6.3	5	3.3	4.6
vanilla_combined.290041	1.6	1.6	1.9	1.8	1.5	2.8	1.8	1.3	2	1.1	1.6	1.6	1.5	1.3	1.8	1	1.3	1	1.4	1.1	1.5	2.7	2.3	2	1.7	2
vanilla_combined.290042	4.2	3.9	4.4	3.8	3.8	6.8	4.3	4.3	4.2	3.9	4.3	4	2.9	4.1	4.9	4.6	3.9	3.9	5.2	4.7	4.9	2.9	2.9	3.2	2.1	2.9
vanilla_combined.290043	1	1.6	1.9	1.7	2	2.4	1.4	1.9	1.5	2.1	1.7	1.8	1.5	3.1	1.3	1.7	2	2.4	1.7	1.9	1.8	1.2	1.4	1.1	0.9	1.3
vanilla_combined.290044	1.6	1.2	1.8	1.5	1.4	1.1	1.2	1.3	0.8	0.9	1.3	1.1	1.1	1.3	1.4	1.2	1.3	1.5	1.4	1.6	1.2	1.3	1.1	1.6	1.6	1.5
vanilla_combined.290045	0.1	0.1	0.2	0.1	0.2	0.2	0.1	0.1	0.1	0.1	0.2	0.1	0.1	0.2	0.2	0.1	0.2	0.1	0.2	0.1	0.2	0.1	1.2	0.2	0.1	0.1
vanilla_combined.290046	0.3	0.3	0.5	0.3	0.2	0.1	0.4	0.3	0.2	0.5	0.3	0.4	0.3	0.4	0.2	0.2	0.3	0.3	0.2	0.3	0.2	0.2	0.2	0.3	0.4	0.4
vanilla_combined.290047	1.1	1.3	1.7	1.2	1.2	0.5	1.1	1.3	0.6	1.2	1	1.3	1.1	1.2	1.2	1.2	1.2	1	1.3	1.1	1	0.9	1	1.1	0.6	1
vanilla_combined.290048	2.2	2.6	3.1	2.2	3	3.1	2.6	2.4	1.9	3	3	3.1	3.1	3.7	3	3.2	3.7	3.7	3.6	4.2	4.4	2.9	2.3	3	1.5	2.2
vanilla_combined.290049	0.3	0.3	0.3	0.1	0.3	0.2	0.3	0.4	0.2	0.5	0.5	0.5	0.6	0.4	0.3	0.4	0.5	0.3	0.1	0.2	0.4	0.3	0.3	0.5	0.3	0.5
vanilla_combined.29005	0.4	0.3	0.4	0.4	0.3	0.4	0.4	0.2	0.3	0.5	0.9	0.6	0.4	0.7	1.1	0.5	0.6	0.5	0.7	0.3	0.4	0.8	0.6	0.4	0.6	1.5
vanilla_combined.290050	0.7	0.6	0.8	0.7	0.5	0.4	0.6	0.6	0.3	0.6	0.6	0.4	0.4	0.6	0.8	0.5	0.6	0.5	0.5	0.4	0.5	0.4	0.6	0.7	0.7	0.8
vanilla_combined.290051	0.1	0.3	0.2	0.2	0.2	0.2	0.2	0.3	0.1	0.2	0.2	0.3	0.2	0.3	0.1	0.2	0.2	0.2	0.1	0.2	0.2	0	0.2	0.1	0.1	0.1
vanilla_combined.290052	0.5	0.6	0.7	0.3	0.6	0.9	0.9	1	0.7	0.9	0.7	1.2	0.6	0.9	0.5	0.5	0.5	0.5	0.4	0.6	0.7	0.9	0.6	0.5	0.4	0.5
vanilla_combined.290053	0.7	0.9	1	0.7	0.9	0.7	0.7	1	0.8	0.8	0.7	0.8	0.8	0.7	0.7	0.7	0.8	0.7	0.6	0.7	0.7	0.6	0.7	0.7	0.4	0.6
vanilla_combined.290054	0.4	0.4	0.3	0.5	0.3	0.4	0.4	0.2	0.3	0.4	0.3	0.3	0.3	0.3	0.2	0.2	0.3	0.3	0.2	0.2	0.1	0.3	0.2	0.4	0.7	0.6
vanilla_combined.290055	0.1	0.4	0.3	0.2	0.4	0.5	0	0.3	0.3	0.3	0.1	0.2	0.2	0.4	0.3	0.3	0.5	0.7	0.1	0.6	0.3	0.1	0	0.2	0	0
vanilla_combined.290056	1.2	2.4	1.5	1.3	2.4	3.8	1.6	2.3	2.2	1.8	2.3	1.7	1.3	1.6	1.6	1.3	1.2	1.8	2.3	1.5	1.3	1.1	1.9	1.6	1.4	1.2
vanilla_combined.290057	3.5	4.2	5.1	3.9	4.3	5.2	4.2	4.4	4.3	4	4	4.9	3.6	4.8	4.8	5.6	5.2	6	5.5	6	6.2	4.6	4.1	4.5	4.5	3.8
vanilla_combined.290058	0.1	0.1	0.2	0.1	0.1	0.1	0.1	0.1	0.1	0.2	0.1	0.2	0.2	0.2	0.1	0.1	0.2	0.2	0	0.1	0.2	0	0.1	0.1	0.1	0.1
vanilla_combined.290059	0.4	0.5	0.5	0.4	0.4	0.4	0.9	1	0.6	1.7	1	1.2	0.9	1.1	0.6	0.7	0.8	0.7	0.4	0.6	0.4	0.3	0.5	0.5	0.3	0.4
vanilla_combined.29006	0.5	0.9	0.6	1.2	1.2	1	1.8	1.8	1.5	1.8	2.1	2	1.8	1.2	1.5	1.3	1.5	0.9	1.2	1.1	1.1	1.6	1.7	1.2	1.2	1.1
vanilla_combined.290060	4	4.9	3.5	4	4.9	9.2	4.4	4.5	6.2	2.8	4.8	4.1	3.2	3.7	5.8	4	4.4	3.3	5.5	3.2	4.7	6.6	7.3	5.1	5.2	3.5
vanilla_combined.290061	0.1	0.2	0.2	0.1	0.1	0.1	0.1	0.2	0.1	0.4	0.2	0.2	0.5	0.4	0.3	0.2	0.6	0.3	0.4	0.2	0.3	0.1	0	0.3	0.1	0
vanilla_combined.290062	11.4	19.4	20.5	13.5	17.3	34.8	16.8	15.9	20.6	14.5	19.7	19.1	13.6	16.5	14.8	15.2	14.1	17.3	30.6	25.3	19.9	23.9	22.5	11.1	8.4	9
vanilla_combined.290063	1.8	1.9	1.8	2.2	2	3.3	2	1.8	2.7	1.9	2.9	2.2	2.1	1.8	2.5	1.9	2	1.5	2.2	2.2	2	3.9	3.5	2	2.6	2.6
vanilla_combined.290064	7.9	8.6	13.6	8	9.9	12.8	6.4	9.2	7.6	8.9	6.8	7.5	8.5	12.3	8.6	9.3	9.9	13	8.8	10.1	10.9	9.3	9.3	9.8	5.7	7.1
vanilla_combined.290065	0.1	0.1	0.2	0.1	0.1	0.1	0.1	0.1	0.1	0.1	0.1	0.1	0	0.1	0.1	0.1	0.1	0.2	0.1	0.2	0.1	0.1	0.1	0.1	0.1	0.2
vanilla_combined.290066	0.1	0	0.1	0.1	0	0.3	0.1	0.1	0.2	0.1	0.1	0.1	0.2	0.1	0.1	0.1	0.2	0.1	0.2	0.1	0.1	0.2	0.2	0.1	0.1	0.2
vanilla_combined.290067	1.3	1.7	2.1	1.4	1.7	2.6	1.1	1.7	1.6	1.4	1.1	1.4	1.5	1.8	1.3	1.4	1.8	2.7	1.5	2	1.4	1.2	1.4	1.7	1.6	1.5
vanilla_combined.290068	2.2	2.4	3.1	2.6	2.5	3.5	2.8	2.9	2.6	3.6	3.7	3.4	3.4	3.6	4.1	3.2	4.1	4.4	3.4	4	3.5	3	3	3.2	2.4	2.2
vanilla_combined.290069	1	1.2	1.9	0.9	1.2	0.6	0.7	0.8	0.4	0.8	0.8	0.9	0.6	1.1	0.8	1.1	0.9	1	1	1.1	1	0.6	0.8	0.7	0.4	0.5
vanilla_combined.29007	0.6	0.9	0.8	0.4	0.5	1	0.8	0.9	1.7	1.5	0.9	2.1	2.2	3.2	1.4	3.9	3.4	1.8	0.9	3.9	3.6	3.8	2.9	0.7	1.2	0.8
vanilla_combined.290070	0.6	0.7	1.5	0.5	0.6	0.9	0.6	0.7	0.9	1	0.7	0.9	1	1.1	0.6	1	1.2	0.8	0.4	0.8	1	0.7	0.7	1	0.5	0.7
vanilla_combined.290071	2.3	2.5	3.8	2.6	2.5	2.7	2.5	2.6	2.5	3.1	3.1	4.2	2.7	3.8	3.6	5	3.3	2.9	3.5	3.8	2.9	2.3	2.1	3.1	1.9	2.4
vanilla_combined.290072	0.5	0.7	1.1	0.8	1	0.6	0.3	0.7	0.6	0.6	0.4	0.8	0.5	0.7	0.5	0.7	0.7	0.6	0.5	1.2	0.9	0.5	0.8	0.5	0.5	0.6
vanilla_combined.290073	0.2	0.2	0.3	0.3	0.2	0.2	0.1	0.1	0.1	0.1	0.1	0.1	0.1	0.2	0.1	0.1	0.1	0.2	0.1	0.2	0.2	0.2	0.2	0.2	0.2	0.1
vanilla_combined.290074	0.3	0.3	0.8	0.3	0.4	1.1	0.3	0.3	0.5	0.6	0.4	0.4	0.9	0.5	0.3	0.2	2.5	1	0.6	0.4	2	0.1	0.2	0.2	0	0.1
vanilla_combined.290075	0.7	1.4	1.4	0.8	1.1	0.9	1.1	1.8	0.5	1.7	1.4	1.3	1.1	1.4	0.6	0.7	1.2	0.9	0.7	1.4	1	0.5	1.3	0.8	0.7	1.4
vanilla_combined.290076	61.4	5.5	0.3	85.4	3.2	2.1	81.4	1.3	1	0.2	50.2	0.5	0.3	0.5	44.9	0.3	0.5	0.4	41.5	0.4	0.7	116.7	73.5	92	187.9	90.5
vanilla_combined.290077	1.8	2.3	4.9	1.9	2.6	6.2	2.5	3.4	4.2	3.6	2.7	2.9	3.1	3.7	3.1	3.3	3.5	3.7	3.4	3.8	3.8	2.8	2.2	2.5	1.7	1.9
vanilla_combined.290078	6.4	6.7	10	6.5	7	6.9	5.4	6.6	5	6.2	5.3	6.4	5.3	7.9	6.8	6.6	6.1	5.5	5	7.1	7.4	4.4	6.6	5.8	2.6	4.4
vanilla_combined.290079	0.9	0.9	1.3	0.9	0.9	0.3	0.9	1	0.4	1.4	1.3	1.1	1.2	1.3	1.2	1.3	1.6	1.5	1.4	1.2	1.7	0.8	0.8	1.3	0.7	1
vanilla_combined.29008	1.3	1.7	1.6	0.9	1.8	1	0.9	2.3	0.7	0.9	0.8	0.8	0.7	1	0.8	0.7	1.1	1.3	0.8	0.8	1.2	0.9	1	1	0.7	0.9
vanilla_combined.290080	0.2	0.2	0.2	0.1	0.2	0.3	0.2	0.3	0.2	0.1	0.2	0.1	0.1	0.2	0.2	0.1	0.3	0.5	0.2	0.2	0.4	0.1	0.2	0.2	0.2	0.2
vanilla_combined.290081	0.2	0.1	1.3	0.1	0.5	1.9	0.1	0.7	0.8	0.9	0.5	0.7	0.7	1.2	0.4	0.7	0.8	0.3	0.6	1.4	0.8	0	0.1	0.2	0.1	0
vanilla_combined.290082	3.8	4	5.5	3.4	3.7	1.6	4.1	4.9	2.4	4.7	3.7	4.6	3.5	4.8	4.4	4.4	3.8	3.8	3.7	4	2.8	3	3	3.4	2.2	3.7
vanilla_combined.290083	4.1	6.3	8.2	2.1	3.4	2.9	4.1	7.7	3.8	5.8	2	4.9	3.5	5.3	2.5	4.4	4	4.9	1.4	3.9	3.1	2.7	3.5	2.9	2.7	2.8
vanilla_combined.290084	0.7	0.8	0.9	1.1	0.6	0.6	0.8	0.8	0.4	0.6	0.9	0.7	0.7	0.7	0.9	0.5	0.5	0.6	1	0.6	0.4	1.5	1.2	1	1.6	1.1
vanilla_combined.290085	0.2	0.1	0.2	0.3	0.3	0.1	0.2	0.3	0.1	0.2	0.4	0.3	0.1	0.3	0.1	0	0.3	0.3	0.1	0.2	0	0.1	0.2	0.2	0.6	0.5
vanilla_combined.290086	1.6	4.2	5.8	1	3.6	4.8	0.9	3	3.9	2.2	0.8	1.1	2.2	1.8	1.1	1.6	2.6	2.2	1.1	1.3	2.7	3.1	3.1	2.6	0.8	0.6
vanilla_combined.290087	0.9	1	1.4	0.7	1.3	1.1	1.1	1.5	0.7	1.2	1.1	2.8	1.3	1.6	1.5	2.4	1.5	1.4	1.2	1.4	1.4	0.9	1	0.7	0.9	0.8
vanilla_combined.290088	2	2.7	3	2.2	2.6	2.6	2.7	2.9	2.2	2.5	2.9	2.8	2.6	2.7	2.6	2.5	2.6	3	2.9	2.8	2.9	2.7	3.1	2.5	2	2.1
vanilla_combined.290089	4.5	4.4	2.5	4.2	3.6	4.3	5	4.3	4.6	5.1	5.6	6	5.3	6.7	5.9	6.9	6.2	4.1	5.7	5.3	6.5	4.6	4	5.6	4	5.2
vanilla_combined.29009	5.9	2.9	0.8	8.1	3.2	3.2	9.4	3.6	3.2	2.7	10.3	3.5	1.8	2.2	7.9	2.5	2.3	1.9	9.9	2	2.9	12.1	9.3	8.9	13.1	10.7
vanilla_combined.290090	2.7	3	7	2.6	2.8	1.6	1.8	2.7	1.4	1.8	2	1.8	1.8	3	1.9	2.5	2.1	4.5	2	3.1	3	1.3	2	2.4	1.5	1.9
vanilla_combined.290091	7.6	2.3	0.1	12.5	2.2	0.1	10.2	1	0.1	0.6	6	0.4	0	0.8	9.1	0.3	0	0.4	5.3	0.2	0	3	3.5	5.5	3.1	5
vanilla_combined.290092	1.5	1.2	3	1.9	1.3	1	1.5	2.2	1.5	1.6	1.8	1.7	2	1.8	1.3	2	1.7	1.8	1.7	1.7	1.8	0.9	1.4	1.5	0.7	1.3
vanilla_combined.290093	3.1	2.9	4.6	3.5	3.2	5	3.8	3.6	3.9	3.1	4.2	3.7	3.5	3.7	4.3	3.1	4.1	4.4	3.8	3.9	5.1	4.8	3.9	3.7	3.1	3
vanilla_combined.290094	0.3	0.6	0.9	0.3	0.6	0.7	0.3	0.4	0.4	0.2	0.3	0.3	0.2	0.3	0.2	0.2	0.2	0.2	0.3	0.4	0.2	0.3	0.9	0.3	0.1	0.2
vanilla_combined.290095	0.4	0.3	0.4	0.4	0.2	0.1	0.4	0.4	0.1	0.4	0.6	0.5	0.3	0.6	0.6	0.6	0.4	0.4	0.6	0.5	0.4	0.2	0.2	0.4	0.3	0.4
vanilla_combined.290096	3.2	2.3	0.2	2.7	1.6	0.5	2	1.1	0.2	0.3	1.3	0.6	0	0.3	1.2	0.4	0	0.2	1	0.3	0.1	2.3	2.7	1.4	1.2	1.1
vanilla_combined.290097	0.4	0.3	0.4	0.3	0.3	0.1	0.6	0.6	0.1	0.6	0.5	0.7	0.3	0.6	0.4	0.5	0.4	0.5	0.3	0.2	0.3	0.3	0.3	0.2	0.4	0.3
vanilla_combined.290098	9.2	41	1.7	8.3	22.9	0.2	4.2	10.5	0.5	4	4.4	12	0	5.6	5	12.3	0	2.1	6.3	14.9	0	11.4	5.8	2.7	6.9	5.2
vanilla_combined.290099	0.6	1.5	3.5	0.2	1.3	2.9	1.2	4.2	4.2	5.5	0.9	2.1	5.6	4.6	0.6	1.8	7.5	4.7	0.3	1.5	7	1.3	2.6	6.1	0.2	1
vanilla_combined.2901	1	1.1	1.1	0.9	1.1	0.8	1.3	1.1	0.5	0.9	1.3	1	0.8	1.2	1.2	1.3	1.3	1.2	1.3	1.3	1.4	0.7	0.9	0.7	0.4	0.6
vanilla_combined.29010	0.5	0.4	0.5	0.4	0.5	0.5	0.5	0.5	0.5	0.5	1	0.7	0.5	0.7	1.3	0.8	0.5	0.7	0.9	0.7	0.7	0.2	0.2	0.4	0.5	0.4
vanilla_combined.290100	0.8	2.1	0.9	0.6	1.6	1	0.2	0.8	0.5	0.5	0.3	0.4	0.4	1.1	0.3	0.6	1.2	2	0.6	1	1.6	0.3	1.1	2.3	0.2	0.9
vanilla_combined.290101	4.7	5.6	7.1	5	5.8	4	6.1	7.1	4.2	7.3	6.2	7.1	7.8	8.3	6.3	6.9	8.3	7.1	6.4	5.7	7.6	3.5	4.8	6.4	3.1	4.3
vanilla_combined.290102	0.9	1.9	0.6	0.9	1.1	0.3	0.4	0.6	0.2	0.4	0.3	0.9	0.3	0.7	0.5	1	0.4	0.5	0.5	1.3	0.2	0.4	0.8	0.8	1.1	0.6
vanilla_combined.290103	9	10.7	9.9	8.3	9.6	8.4	8	9.1	8	9.2	8	9.1	10.7	10.3	9.6	9.9	11.5	6.7	7.6	8.3	11.6	7.3	7.6	8.2	7.2	8.4
vanilla_combined.290104	1.7	2.3	2.4	2.6	2.5	2.4	2.3	1.8	2	2.5	3.5	2.7	2.7	2.8	2.6	2.3	3.2	3.1	3.4	3.2	3.3	4	3.1	2.7	4	2.2
vanilla_combined.290105	1.1	1.7	1.1	0.6	1.4	1.8	1	1.6	1.8	0.6	0.6	0.8	1	0.7	0.8	1.2	1.1	0.5	1	0.9	1.4	2.2	2.2	1.5	0.6	1.2
vanilla_combined.290106	0.1	0.2	0.1	0.2	0.3	0.9	0.4	0.4	1.2	0.4	0.7	0.5	0.9	0.5	0.7	0.5	0.7	0.4	0.5	0.4	0.6	0.3	0.3	0.5	0.3	0.4
vanilla_combined.290107	0.2	0.3	0.2	0.2	0.2	0.3	0.1	0.2	0.1	0.2	0.2	0.2	0.3	0.3	0.2	0.3	0.4	0.2	0.2	0.2	0.4	0.2	0.8	0.3	0.4	0.4
vanilla_combined.290108	1.6	1.2	0.4	1.9	0.8	0.1	1.1	0.4	0.1	0.3	0.9	0.2	0.4	0.4	0.9	0.3	0.5	0.3	1.2	0.3	0.3	0.9	0.7	1.2	1.7	1.1
vanilla_combined.290109	0.2	3.3	2.9	0.2	11.1	2.4	0.2	9.4	3	4.5	0.3	1.2	1.6	2.8	0.3	1.2	0.5	2	0.2	1.2	0.3	0.2	0.2	0.1	0.1	0
vanilla_combined.29011	0.5	0.7	1	0.6	0.7	0.3	0.5	0.6	0.4	0.8	0.5	0.8	0.7	0.9	0.5	0.8	0.9	0.9	0.6	0.9	0.8	0.4	0.5	0.6	0.4	0.5
vanilla_combined.290110	0.8	1.1	1.8	1	1	1.9	0.8	1.1	1	0.5	0.8	0.5	1.3	0.7	0.7	0.6	1.3	0.8	0.9	0.8	1.5	1.5	1.1	0.7	0.5	0.4
vanilla_combined.290111	3.7	4.4	7.7	3.5	2.1	14.1	4.1	2.9	6.2	5	3.3	2.8	3.8	4.7	2.9	3.1	4.9	3.9	4.3	3.2	5.8	5.1	4.1	4.7	2.2	1.9
vanilla_combined.290112	2.5	2.7	3.5	2.7	3.3	3.6	2.3	3.3	2.6	3.4	3.5	3.4	3.8	3.7	2.8	3.5	3.7	3.4	2.6	2.8	4	2.4	2.4	2.9	1.8	2.2
vanilla_combined.290113	0.6	0.4	0.4	0.6	0.5	0.3	0.7	0.4	0.9	0.3	1.1	0.4	1.8	0.5	1.8	0.7	1.6	0.3	0.9	0.2	1.7	0.1	0.1	3.8	0.3	0.1
vanilla_combined.290114	0.4	0.3	0.5	0.6	0.3	0.4	0.5	0.6	0.4	0.7	0.8	0.7	0.5	0.8	0.7	0.5	0.6	0.7	0.5	0.6	0.7	0.3	0.3	0.6	0.8	0.8
vanilla_combined.290115	0	0.2	0.1	0	0.8	1	0	1.1	1.1	1.1	0	3.7	1.6	4.1	0.6	8.9	2.7	7.5	2	17.4	6.3	0	0	0	0	0
vanilla_combined.290116	3.1	3.8	5.1	3.3	4	2.3	2.7	2.9	1.6	1.9	3.1	2.7	2.2	2.5	3.2	2.7	2.4	2.1	3.6	3.2	2.6	2.6	3.6	3.5	1.4	2.2
vanilla_combined.290117	0.1	0.2	0.2	0.1	0.1	0.2	0.1	0.1	0.1	0.1	0.1	0.2	0.1	0.1	0.1	0.1	0.1	0.2	0.1	0.1	0.1	0.1	0.1	0.1	0.1	0.1
vanilla_combined.290118	1.1	1.2	1.8	0.9	1.1	2.4	1.4	1.2	1.9	1.1	1	1.3	1.3	1.6	1.4	1.4	1.3	1.5	1.9	1.8	1.3	1	1.4	1.3	1.3	1.4
vanilla_combined.290119	0.2	0.2	0.2	0.2	0.1	0.2	0.3	0.1	0.1	0.1	0.1	0.2	0.1	0.1	0.1	0.1	0.2	0.2	0.2	0.1	0.2	0.1	0.2	0.2	0.1	0.1
vanilla_combined.29012	3.9	5.7	8.6	4.8	7.2	11.2	3	5.3	5.5	3.6	3	2.2	5	2.2	2.1	1.8	6.2	2.7	2.6	1.8	5.9	5.5	5.8	5.6	6	3.6
vanilla_combined.290120	8.6	9.7	2.6	6.4	6.9	8.8	7.5	5.2	7.8	3.9	3	1.8	1.9	6.7	3.7	2.3	3.2	5	1.9	1.4	2.2	15.4	14.4	5	1.8	2
vanilla_combined.290121	0.1	0.2	0.1	0.1	0.2	0.2	0.1	0.1	0.1	0.1	0.1	0.1	0.1	0.1	0.1	0.2	0.2	0.3	0.2	0.2	0.3	0.1	0.1	0.2	0.2	0.2
vanilla_combined.290122	0.8	0.6	0.7	1.6	0.9	0.4	0.6	0.6	0.3	0.6	0.4	0.7	0.5	0.5	0.4	0.5	0.8	0.7	0.5	0.6	0.9	0.4	0.4	0.5	0.5	0.7
vanilla_combined.290123	0.7	2.2	2.1	0.9	3.3	0.9	0.3	2.3	0.8	0.9	0.1	0.1	0.6	0.3	0.1	0.2	0.4	0.5	0.1	0.1	0.2	0.6	0.6	0.3	0.1	0.3
vanilla_combined.290124	0.3	0.4	0.4	0.2	0.3	0.3	0.3	0.4	0.3	0.4	0.3	0.5	0.3	0.4	0.2	0.3	0.3	0.4	0.3	0.3	0.3	0.1	0.2	0.2	0.3	0.2
vanilla_combined.290125	0.9	1.4	1.6	0.8	1.2	0.4	1	1.4	0.4	1.2	1	0.8	0.8	1.2	0.9	1	1	1	0.6	0.8	0.9	1	1.1	1	0.7	1
vanilla_combined.290126	16.6	17.3	24	18.9	21.9	22	13.7	16.2	10	18.1	15.1	15.7	16.6	22.5	17.1	21.6	20.8	27.5	19.7	28.1	26.8	10.6	10.3	17.7	14.5	17.6
vanilla_combined.290127	4.5	6	5	5.3	7.1	4.3	5.1	6.7	3.4	6.3	5.3	5.7	6	6.3	6.6	5.7	7.2	5.9	6.3	5.4	6.9	5.8	5.1	3.9	3	3.5
vanilla_combined.290128	3.3	3.8	5.2	4.7	4.8	4.5	3.4	3.6	2.6	3.6	4.4	4.2	3.2	3.8	3.8	3.3	4	3.7	5.2	3.5	4.7	4.4	4.9	5.2	5.1	4.1
vanilla_combined.290129	1	0.9	1.7	0.9	0.7	1	1.5	1.4	0.8	1.5	2	1.4	0.9	1.7	1.5	1	1.2	2.3	2.7	1.6	1.7	0.8	0.8	0.9	0.4	0.5
vanilla_combined.29013	0.3	2.9	3.2	0.2	2.4	0.7	0.1	1.5	0.4	0.6	0.1	1	0.5	0.5	0.1	0.8	0.2	0.2	0	0.4	0.2	0.5	1.3	0	0	0
vanilla_combined.290130	0.4	0.6	0.5	0.2	0.4	0.3	0.2	0.3	0.1	0.3	0.1	0.3	0.2	0.5	0.3	0.4	0.3	0.7	0.1	0.6	0.5	0.2	0.2	0.1	0.1	0.1
vanilla_combined.290131	0.1	0.1	0	0	0.1	0.1	0	0.1	0.1	0.1	0	0.2	0.1	0	0	0.3	0.1	0.1	0.2	0.2	0.2	0.4	0.1	0.1	0.1	0.3
vanilla_combined.290132	2.6	2.1	2.6	2.3	2.1	2.6	2.1	2.4	2.2	2.4	1.8	2.7	1.6	3.3	3	2.3	2	2.9	3.1	2.8	2.3	1.9	2	2.6	1.4	1.5
vanilla_combined.290133	4	4.9	5.1	4.1	4.7	4.7	4.4	5	3.8	4.3	4.2	5.1	3.7	4.8	4.6	5.2	4.8	3.4	5.1	5.8	5	2.7	4.7	4.2	2.3	2.6
vanilla_combined.290134	0	0	0.1	0	0.1	0.1	0.1	0.1	0.1	0.1	0	0.1	0.1	0.1	0	0	0.1	0.1	0	0.1	0	0	0	0.1	0	0
vanilla_combined.290135	1.1	0.9	0.1	1.6	1.3	0	5.2	2.6	0.6	1.3	6.4	3.5	0.6	1.3	2.5	1.7	0.3	1.9	7.1	4.1	0.8	1.3	3.9	1.8	1.2	4.5
vanilla_combined.290136	0.2	0.2	0.2	0.1	0.1	0.2	0.1	0.2	0.2	0.3	0.2	0.3	0.4	0.4	0.3	0.4	0.5	0.5	0.1	0.3	0.4	0	0.1	0.2	0.4	0.3
vanilla_combined.290137	0.2	0.1	0.1	0.1	0.1	0.3	0.3	0.1	0.3	0.1	0.2	0.2	0.2	0.2	0.2	0.1	0.4	0.1	0.3	0.2	0.5	0.2	0.1	0.5	0.3	0.3
vanilla_combined.290138	3.4	4.7	0.6	1	1.2	2.9	1.1	0.5	3.4	0.5	1.1	1.2	1.6	1.3	3.5	1.2	0.5	0.2	1.2	0.3	0.4	0.1	0.4	8.8	1.2	0.9
vanilla_combined.290139	0.3	0.3	0.4	0.3	0.2	0.2	0.2	0.4	0.1	0.1	0.2	0.4	0.2	0.5	0.3	0.4	0.4	0.4	0.5	0.4	0.4	0.2	0.2	0.1	0.3	0.3
vanilla_combined.29014	0.7	0.5	0.6	0.5	0.5	0.5	0.5	0.6	0.4	0.5	0.4	0.6	0.5	1	0.7	0.9	0.9	0.7	0.6	0.8	0.9	0.3	0.3	0.7	0.3	0.4
vanilla_combined.290140	0.4	0.3	0.4	0.4	0.4	0.5	0.3	0.3	0.3	0.3	0.3	0.4	0.3	0.3	0.3	0.2	0.3	0.6	0.2	0.3	0.2	0.1	0.3	0.3	0.7	0.4
vanilla_combined.290141	0	0.2	0.3	0.1	0.1	0.1	0.2	0.5	0.2	0.5	0.2	2.5	0.4	0.5	0.2	1.7	0.4	0.5	0.1	1.7	0.3	0.1	0.1	0.1	0.1	0
vanilla_combined.290142	4.2	4.9	6.9	4.6	4.9	7.4	4.6	5	5.3	5	5.1	6.4	4.8	5.5	5.4	5.3	4.9	4.8	6.4	5.2	4.6	7.2	7.6	4.8	3.6	3.7
vanilla_combined.290143	0.6	1.4	0.3	0.7	0.6	0.3	0.7	0.6	0.3	1	1.1	1.8	0.3	1.5	1.9	1.8	1.3	0.5	1	1.2	0.4	1.2	1.1	1.5	0.2	0.7
vanilla_combined.290144	1	1.7	1.3	1.9	3	3.3	3.2	5.3	7.3	6.2	4.7	5.8	4.6	4.3	4.1	4.6	5	3.6	5.3	4.6	6.3	1.5	1.3	1.1	1	1.2
vanilla_combined.290145	1.7	1.8	2.1	2	2.2	3.7	1.7	2	3	1.6	1.9	1.9	1.9	2	2.2	1.9	2.3	1.8	2.2	2.1	3.4	2.5	2.4	2.6	2.5	2.5
vanilla_combined.290146	0.1	0.3	0.2	0.2	0.2	0.1	0.2	0.2	0.1	0.2	0.1	0.2	0.1	0.3	0.2	0.2	0.2	0.2	0.2	0.2	0.1	0.3	0.3	0.1	0.1	0.1
vanilla_combined.290147	0.5	0.2	0.3	0.5	0.5	0.2	0.4	0.4	0.2	0.4	0.6	0.5	0.5	0.6	0.6	0.7	0.4	1	0.6	0.6	1.1	0	0.3	1	0.2	0.6
vanilla_combined.290148	0.1	0.1	0.1	0.1	0.1	0.1	0	0.1	0	0.1	0	0.1	0	0.1	0.1	0.1	0	0.1	0.1	0.1	0.1	0	0.1	0.1	0	0
vanilla_combined.290149	0.2	0.1	0.1	0.2	0.1	0.2	0	0.2	0.2	0.3	0.1	0.3	0.3	0.6	0.1	0.1	0.4	1	0.3	0.6	0.6	0	0.2	0.2	0.2	0.2
vanilla_combined.29015	0.6	0.6	0.7	0.6	0.7	0.3	0.7	0.7	0.3	0.8	0.7	0.8	0.5	0.6	0.5	0.5	0.6	0.5	0.5	0.5	0.7	0.2	0.3	0.4	0.7	0.5
vanilla_combined.290150	0.4	0.3	0.4	0.4	0.3	0.3	0.2	0.3	0.2	0.2	0.2	0.3	0.3	0.2	0.1	0.2	0.3	0.3	0.1	0.4	0.3	0.1	0.3	0.2	0.4	0.3
vanilla_combined.290151	0.6	0.5	0.9	0.6	0.6	0.9	0.8	0.6	1	0.7	0.9	0.8	0.7	0.9	0.8	0.6	0.6	0.9	0.7	0.7	0.9	0.8	0.8	1.1	0.9	0.8
vanilla_combined.290152	0.2	0.2	0.4	0.2	0.3	0.6	0.3	0.3	0.3	0.4	0.4	0.5	0.4	0.4	0.5	0.4	0.4	0.5	0.3	0.3	0.5	0.3	0.3	0.3	0.4	0.3
vanilla_combined.290153	0.2	0.2	0.3	0.3	0.2	0.2	0.2	0.3	0.2	0.3	0.2	0.3	0.2	0.2	0.2	0.3	0.2	0.3	0.2	0.2	0.2	0.2	0.2	0.1	0.1	0.1
vanilla_combined.290154	0.6	0.9	0.5	0.5	0.5	0.6	0.8	0.9	0.6	1.1	1	1.1	0.7	0.9	0.9	0.6	0.7	0.3	0.5	0.2	0.5	0.5	0.5	0.7	0.5	0.7
vanilla_combined.290155	0.4	1.2	1.8	0.3	0.8	1.7	0.5	1	1.9	0.1	0.3	0.3	0.3	0.2	0.3	0.2	0.2	0	0.2	0.2	0.3	3.8	5.7	0.1	0	0
[truncated: 68,713 more rows]
