# Supplementary material for: A deep transcriptomic analysis of pod development in the vanilla orchid (Vanilla planifolia)
Source: BMC Genomics. 2014 Nov 7;15(1):964. doi: 10.1186/1471-2164-15-964 (PMC4233054; doi:10.1186/1471-2164-15-964)
Supplement: Supplementary file 9 — Additional file 9: RPKM values for all hybrid-assembled transcripts in 26 tissues or organs (continue). (XLSX 3 MB) [file 12864_2014_6656_MOESM9_ESM.xlsx]

## Sheet: Sheet1
EST ID	6W dark	6W light	6W seed	8W dark	8W light	8W seed	10W dark	10W light	10W seed	3M hair	3M meso	3M plac	3M seed	5M hair	5M meso	5M plac	5M seed	6M hair	6M meso	6M plac	6M seed	1Y leaf	1Y stem	aerial	leaf	stem
vanilla_combined.80685	0.1	0.2	1.4	0.1	0.1	52.2	0.2	0.2	29.4	0.1	0.1	0.3	27.9	0.4	0.2	0.6	2.1	0.4	0.2	0.2	1.3	0.2	0	0.2	0.1	0.2
vanilla_combined.80686	0.7	0.5	1.5	0.9	0.7	1.9	0.8	0.7	0.8	0.9	1	0.8	1	1.6	1	0.8	1.6	1.6	1.6	1.4	1.3	1.6	1	1.3	1.4	1.3
vanilla_combined.80687	2.1	3.3	2.8	2.2	3.2	1.4	1.6	2.5	1	2	0.8	2.9	1.5	2.3	0.9	2.4	1.6	3.1	0.8	3.5	2.4	1.3	1.9	0.5	0.2	0.6
vanilla_combined.80688	1.5	1.7	2.2	1.8	2.2	3.2	1.5	1.8	2	1.9	2	2.1	2	2.5	1.9	2.1	2.4	3.1	2.2	2.3	3.3	1.2	1.5	2	1.7	1.6
vanilla_combined.80689	1.9	0.7	0.8	2.1	0.8	0.7	2.6	1.3	0.6	1.5	2.4	1.4	0.8	0.9	1.8	0.7	0.7	0.7	1.6	0.3	0.3	1.3	1.2	2.3	3.8	3.2
vanilla_combined.8069	0.2	0.7	1.3	0.2	0.7	2.1	0.2	0.9	2.6	1.2	0.1	0.4	2.4	1.3	0.1	0.3	3	1.7	0.1	0.2	3	0.3	1	0.2	0	0.1
vanilla_combined.80690	6.2	7.4	10.8	5.8	7.6	5.6	4.6	6.2	3.3	4.3	3.4	6.2	2.9	5.7	3.2	5.9	4.5	6.6	3.8	6.2	4.1	3	5	4.3	6	5.3
vanilla_combined.80691	1.5	1.9	3	1.7	1.6	2.3	2.4	2.1	3.2	1.8	2.4	1.3	2.9	1.8	2.4	1.2	2	1.8	1.9	0.9	2.2	2.4	2.6	2.2	1.4	1.8
vanilla_combined.80692	3.3	2.7	2.2	4.7	2.5	1.7	4.3	2.3	1.3	1.6	2.8	2.3	1.8	2.7	2.3	1.7	2.1	3	2.7	2.3	2	1.7	2.8	2.1	2.9	2.6
vanilla_combined.80693	1	0.6	1.8	1.1	1.1	0.6	0.3	0.6	0.2	0.4	0.2	0.4	0.2	0.4	0.3	0.5	0.3	0.7	0.4	0.7	0.2	0.2	0.2	0.5	1.1	0.5
vanilla_combined.80694	0.3	0.2	0	0.3	0	0	1.2	0.1	0	0.1	2.2	0.3	0	0.1	4.5	0.2	0.1	0	3.4	0.1	0.1	3.7	1.8	0.6	0.2	0.5
vanilla_combined.80695	0.3	0.1	0.1	0.5	0.2	0.3	0.3	0.3	0.1	0.5	0.9	0.2	0.1	0.8	1	0.3	0.3	1	1.3	0.3	0.7	0	0.1	1.7	0.8	1
vanilla_combined.80696	0.9	1.5	2.6	1.1	1.1	1.6	1.3	1.9	1.7	2.5	2.1	2.6	2.3	2.4	1.6	1.5	2.2	2.3	1.1	1.6	2.5	0.9	0.8	1	1.1	1
vanilla_combined.80697	0.2	0.3	1.3	0.2	0.3	0.6	0.4	0.5	0.9	0.6	0.5	0.4	0.4	0.4	0.3	0.3	0.5	0.4	0.5	0.3	0.4	0.3	0.3	0.3	0.2	0.1
vanilla_combined.80698	3.1	3.2	2.6	2.8	2.9	3.9	2.5	2	2.2	1.9	2.3	2.5	2.3	3.1	3.4	3.6	3.6	3.9	3.1	3.2	3.7	0.8	1.9	2.6	2.1	2.5
vanilla_combined.80699	2.7	2.5	1.7	0.8	3.6	2	2.2	3.7	6.1	8.7	0.8	1.5	5.4	0.4	0.3	3	1	2.2	1.4	1	0.2	0.7	1.1	1.4	5.1	2.5
vanilla_combined.807	1.7	2	2.5	1.4	1.7	1	1.4	1.8	0.9	1.8	1.4	1.8	1.6	1.7	1.3	1.6	1.6	1.2	1.2	1.4	1.2	1.4	1.8	1.7	1.3	1.3
vanilla_combined.8070	1	2.2	23	1.3	1.7	41.5	5	1.1	8	1.1	14.1	2	2.1	1.1	27.8	1.4	0.5	0.5	24.8	2.2	0.2	2.1	3.1	7.2	0.4	3.2
vanilla_combined.80700	1.2	1.1	0.7	0.5	1.5	0.9	0.6	1	1.9	2.4	0.2	0.6	1.5	0.3	0.2	1.1	0.4	0.5	0.4	0.4	0.1	0.3	0.3	0.5	1.4	0.7
vanilla_combined.80701	3.4	3.1	2.2	1.1	4.4	2.6	2	3.5	6.3	7.5	0.6	1.5	4.8	0.5	0.5	3.5	1.1	1.6	1.1	1	0.4	0.7	1	1.4	4.1	2.6
vanilla_combined.80702	0	0	0.1	0	0.1	0.1	0.2	0.2	0.2	0.2	0.2	0.2	0.3	0.1	0.1	0.1	0.2	0.1	0.1	0.1	0.2	0.1	0.1	0.1	0.1	0.1
vanilla_combined.80703	4.7	5.4	6.8	4.7	5.4	3.7	4.8	4.9	2.7	4.9	5.8	4.4	4	5.2	5.6	5	5.5	4.4	6.6	6.2	6	3.7	3.9	4.6	5.5	4.6
vanilla_combined.80704	0.8	0.9	1.3	0.7	0.7	0.4	0.3	0.6	0.1	0.1	0.1	0.1	0.1	0.2	0.1	0.1	0.1	0.1	0.1	0.1	0.3	0.3	0.4	0.3	0.1	0.2
vanilla_combined.80705	0.4	0	0	0.3	0	0	0.2	0	0	0	0.1	0	0	0	0.1	0	0.1	0	0.1	0	0.1	0.3	0.2	0.8	1.4	1.8
vanilla_combined.80706	1.5	1.8	0.9	0.5	2.5	1	1	1.6	2.9	3.2	0.4	0.5	1.9	0.3	0.2	1.3	0.5	0.9	0.4	0.4	0.1	0.2	0.4	0.4	1.3	1.4
vanilla_combined.80707	2.4	4.1	5.8	2.9	4.7	4.5	2.7	3.5	2.2	2.5	2.8	2.7	2.8	3.2	2.6	2.5	1.9	3.8	3.2	4.6	2.3	4.5	4.8	3.3	1.6	2.1
vanilla_combined.80708	0.4	0.3	0.8	0.5	0.8	1.2	0.5	0.6	0.9	1.1	0.8	0.7	1.3	1.1	0.6	0.7	1.1	1.1	0.6	1.2	1.3	0.4	0.4	0.4	0.2	0.2
vanilla_combined.80709	2	3.2	4.2	1.9	2.4	1.5	1.3	2.9	1.3	2.2	1.1	1.8	1	2.2	1.1	1.3	1.8	2.5	0.8	1.8	1.7	0.7	1.3	1.9	0.6	2.2
vanilla_combined.8071	1.7	1.7	1.4	1.6	1.5	4.5	2	1.7	2.1	2.4	2.3	1.9	1.3	2.8	2.4	1.7	1.4	2.7	2.5	1.3	1.5	3.3	2.8	2.4	2.1	2.6
vanilla_combined.80710	0.1	0.2	0.3	0.2	0.2	0.2	0.1	0.1	0.1	0.2	0.1	0.2	0.1	0.2	0.1	0.1	0.1	0.3	0.1	0.2	0.2	0	0.1	0.1	0.1	0.1
vanilla_combined.80711	3	3.3	4.1	2.5	2.7	3.6	3	2.9	2.6	2.5	2.9	2.8	2.7	2.8	2.8	2.4	2.8	2.7	3	2.7	3.1	3.2	3.2	2.8	2.7	2.7
vanilla_combined.80712	4.7	7.7	10.1	4.5	7.2	5.7	5.6	7.7	4.6	6.4	4.7	5.3	5	6.6	4.7	5.2	6.1	6	5.2	6.5	7.1	6	6.4	4.5	1.7	4.4
vanilla_combined.80713	0.5	0.6	0.6	0.5	0.4	0.5	0.4	0.6	0.4	0.7	0.6	0.7	0.8	0.6	0.6	0.7	0.9	0.7	0.7	0.6	1.1	0.6	0.6	0.4	0.7	0.6
vanilla_combined.80714	0.7	0.7	0.5	0.4	0.4	0.3	0.5	0.4	0.3	0.4	0.4	0.4	0.4	0.4	0.5	0.3	0.5	0.4	0.4	0.2	0.4	0.5	0.7	0.4	0.4	0.2
vanilla_combined.80715	0.3	0.4	0.5	0.4	0.4	0.5	0.4	0.5	0.3	0.7	0.6	0.6	0.5	0.6	0.5	0.5	0.6	0.5	0.4	0.5	0.7	0.4	0.4	0.5	0.8	0.6
vanilla_combined.80716	0.4	0.3	0.4	0.5	0.3	0.4	0.5	0.3	0.3	0.4	0.6	0.5	0.4	0.3	0.5	0.3	0.3	0.3	0.6	0.2	0.4	0.6	0.5	0.5	0.7	0.5
vanilla_combined.80717	0.7	0.4	0.1	0.7	0.3	0.1	0.8	0.3	0.1	0.2	0.5	0.2	0.1	0.1	0.4	0.1	0.1	0.2	0.3	0.2	0.1	0.2	0.4	0.6	0.3	0.6
vanilla_combined.80718	0.2	0.2	0.4	0.2	0.2	0.2	0.2	0.3	0.2	0.4	0.3	0.6	0.4	0.3	0.3	0.2	0.3	0.4	0.1	0.3	0.2	0.1	0.2	0.2	0.1	0.2
vanilla_combined.80719	1.7	2	1	0.6	2.7	1.3	0.4	0.6	1.5	1.1	0.2	0.3	1.1	0.1	0.1	0.6	0.4	0.3	0.2	0.1	0.2	0.4	0.5	0.2	0.7	0.4
vanilla_combined.8072	0.1	0.1	0.2	0.1	0.1	0.1	0.2	0.2	0.1	0.4	0.2	0.4	0.3	0.3	0.1	0.2	0.2	0.1	0.1	0.2	0.1	0.1	0.1	0.1	0.1	0.1
vanilla_combined.80720	0.2	1	13.4	0.4	0.9	6.4	0.1	0.4	0.5	0.4	0.1	0.4	0.4	1.1	0.2	0.7	1.1	2.2	0.2	1	2	0	0.2	0	0	0.1
vanilla_combined.80721	0.8	0.4	1.5	0.4	0.5	0.4	0.7	0.2	0.2	0	0.1	0	0	0	0.1	0	0	0	0	0	0	3.4	5.1	0.1	0	0
vanilla_combined.80722	1.4	1	0.3	1.5	1	0.7	1.2	0.8	0.5	0.7	2.6	1.5	0.8	1	1.7	1.2	0.8	0.4	1.7	1	0.6	0.9	1.1	1.6	1.5	1.9
vanilla_combined.80723	3.1	1.9	3.6	4.2	2.5	3.9	4.6	3.2	2.5	3.4	5.3	3.1	3.6	3.2	4.3	2	3.6	3.5	4.7	2.4	3.1	3.5	3.5	3.7	4.1	3.8
vanilla_combined.80724	0.4	0.3	0.2	0.5	0.2	0.3	0.3	0.3	0.3	0.3	0.4	0.3	0.3	0.3	0.3	0.4	0.3	0.4	0.2	0.3	0.4	0.1	0.2	0.3	0.5	0.3
vanilla_combined.80725	0.7	0.8	1.1	0.9	0.7	0.4	0.7	0.6	0.3	0.5	0.6	0.5	0.5	0.6	0.6	0.6	0.6	0.5	0.7	0.7	0.5	1.2	0.9	0.7	0.8	0.7
vanilla_combined.80726	2.4	4.2	3.9	2.3	3.5	9.5	2.6	4	4.6	2	3.4	2.5	2.2	2	2.3	1.2	1.8	2.6	3.1	1.8	2	7.5	10.4	2.1	1.6	0.9
vanilla_combined.80727	17.9	23.6	23.1	19.9	25.6	32.5	27.8	35.9	35.4	50.3	37.7	61.4	41.7	37.1	32.3	37.9	31.6	33.5	37.7	45.9	32.2	27.5	26	21.8	17.9	20
vanilla_combined.80728	5.7	7.9	6.2	6	7.6	3.9	7.3	6.8	3.7	6.2	10.2	8	6.2	6.9	8.6	6.5	5.5	5.5	8.7	6.5	5.5	9.1	12.2	6.9	5.2	5.8
vanilla_combined.80729	0.3	0.2	0.6	0.2	0.2	0.1	0.2	0.2	0.1	0.2	0.1	0.1	0.1	0.3	0.2	0.3	0.3	0.3	0.1	0.2	0.2	0.2	0.2	0.2	0.2	0.3
vanilla_combined.8073	13.5	12.8	16.4	9.4	11.8	13.3	15.3	14	19.2	22.7	23.8	24.4	18.7	28.5	31.5	27.7	34.7	22.3	27.9	24.8	34.8	16.3	17.7	22.1	8.7	12.4
vanilla_combined.80730	1.8	2	1.4	2.4	2.2	1.7	2.6	2	1.5	1.5	2.8	2	1.8	1.7	2.6	1.8	1.6	0.9	2.4	1.8	1.3	2.6	2.4	1.5	1.5	1.4
vanilla_combined.80731	1.7	1.8	2.7	1.7	1.9	1.6	2.1	2.1	1.4	1.8	2.2	1.6	1.6	1.6	1.8	1.5	1.6	1.9	2.7	1.8	1.9	1.6	2	1.5	1.5	1.1
vanilla_combined.80732	0.5	1.5	3.6	0.5	1.2	0.4	0.3	0.6	0.5	0	0.1	0.2	0.5	0.1	0.2	0.1	0.1	0.1	0.1	0.1	0.1	1.5	3.7	3.1	0.1	0.2
vanilla_combined.80733	7.2	6.9	10	6.2	6.1	2.7	5.4	6.1	2.9	6.7	5.5	6.4	6.1	9.6	7.3	8.9	9.5	9.2	8.8	10	10.5	5.1	5.6	8.2	3.2	5.9
vanilla_combined.80734	2.8	3.6	4.6	2.5	3.7	1.2	3.2	4.2	1.7	3.3	4.4	4.3	2.7	3.9	4.2	4	2.9	3.1	3.5	3.8	2.8	3.8	4	2.9	1.6	2.9
vanilla_combined.80735	0.3	0.5	1	0.4	0.5	0.3	0.4	0.6	0.3	0.5	0.6	0.6	0.5	0.5	0.6	0.4	1.1	0.3	0.7	0.3	0.5	1.1	0.7	0.9	1.1	0.5
vanilla_combined.80736	0.5	0.3	0.8	0.6	0.3	0.4	0.7	0.6	0.3	0.6	0.7	0.3	0.3	0.8	0.4	0.2	0.2	0.8	0.4	0.6	1.1	0.4	0.5	0.6	0.9	0.6
vanilla_combined.80737	0.2	0.2	0.1	0.2	0.2	0.1	0.2	0.2	0.1	0.2	0.1	0.2	0	0.1	0.1	0.3	0.1	0.3	0.2	0.2	0.2	0.1	0.1	0.1	0.2	0.2
vanilla_combined.80738	3	0.5	0.6	0.7	0.8	0.4	1.2	0.6	0.9	1.4	0.2	0.2	0.7	0	0.2	0.5	0.2	0.2	0.6	0.1	0	2.5	0.9	0.9	6.3	1.5
vanilla_combined.80739	7.2	7	4	5.9	5.9	2.9	5.9	5.2	2.8	3.6	5.7	4.9	3.4	3.9	4.1	4	3	3.7	4.8	4.3	3.3	2.8	3.5	2.7	1.8	4.2
vanilla_combined.8074	5.5	4.6	5	6.5	4.4	2.3	5.8	4	2	4	5.4	3.2	2.8	4.2	4.9	3.1	3.5	3.4	5.8	3.4	3.9	5.8	6	5.9	4.7	4.7
vanilla_combined.80740	0.4	0.6	0.3	0.4	0.5	0.4	0.2	0.4	0.2	0.5	0.4	0.6	0.3	0.9	0.6	0.6	1	1.3	0.9	1.2	0.6	0.8	0.6	0.8	0.6	0.4
vanilla_combined.80741	0.3	0.5	0.4	0.3	0.3	0.5	0.3	0.5	0.5	0.9	0.5	0.6	0.9	0.9	0.4	0.3	0.8	0.4	0.5	0.5	0.6	0.5	0.4	0.6	0.6	0.5
vanilla_combined.80742	0.3	0.3	0.4	0.2	0.3	0.2	0.3	0.5	0.4	0.4	0.3	0.5	0.5	0.3	0.2	0.3	0.4	0.3	0.1	0.4	0.3	0.1	0.2	0.1	0.1	0.2
vanilla_combined.80743	0.6	0.8	0.5	0.6	0.6	0.2	0.7	0.6	0.3	0.3	0.3	0.4	0.3	0.4	0.3	0.3	0.4	0.4	0.2	0.3	0.4	0.5	0.6	0.4	0.4	0.5
vanilla_combined.80744	0.8	1.1	0.8	0.6	0.6	0.6	0.9	0.7	0.3	0.6	0.7	0.6	0.7	0.9	0.6	0.7	1.3	0.5	0.6	0.4	1.4	0.6	0.5	0.6	0.5	0.8
vanilla_combined.80745	4	3.9	3.8	5.9	2.6	1.7	3.7	2.9	1.3	2.6	3.1	3.3	1.8	2.1	2	1.7	2.5	3	2.8	2	3.2	2	2.3	2.1	5.2	4
vanilla_combined.80746	3.7	1.2	0.6	3.1	0.7	0.1	2.6	0.7	0.1	1.4	5	1.9	0.9	1.1	5.1	1.4	1.3	0.8	2.6	2.3	0.8	1.4	1	2.2	4.6	3.6
vanilla_combined.80747	0.3	0.4	1	0.2	0.3	0.9	0.3	0.3	1.5	0.5	0.6	0.6	0.7	0.5	0.6	0.5	1.1	0.4	0.3	0.4	1	0.2	0.7	5.2	1.7	0.7
vanilla_combined.80748	0.6	1.4	2.1	0.1	1.6	1	0.1	0.8	0.5	0.1	0	0.6	0.3	0.1	0	0.1	0.2	0.2	0	0.2	0.2	0.5	1.2	0.1	0	0.1
vanilla_combined.80749	0.2	0.2	0.2	0.2	0.2	0.1	0.1	0.1	0.1	0.2	0.1	0.2	0.1	0.1	0.1	0.2	0.1	0.2	0.1	0.2	0.1	0	0.1	0.1	0.1	0.1
vanilla_combined.8075	2.8	4.2	4.4	3	4.5	4	3.3	4.5	2.9	4.6	4.6	5.3	5	5	3.5	4.5	5.2	5.1	4.1	4.7	4.7	1.8	2.7	3.1	2.3	2.6
vanilla_combined.80750	2.7	2.8	1.5	1	3.7	2.3	2.1	3.2	5.7	8	0.6	1.6	4.8	0.6	0.6	3.4	1.1	1.4	1.2	0.8	0.3	0.8	1	1.5	4	2.4
vanilla_combined.80751	0.4	0.7	0.5	0.4	0.9	0.7	0.4	1.2	0.6	0.7	0.6	0.6	0.6	0.6	0.5	0.6	0.7	0.7	0.7	0.5	0.5	0.7	0.6	0.6	0.7	0.7
vanilla_combined.80752	5.3	6.3	7.6	5	5.9	5.7	5.4	5.2	4.7	4.6	4.3	5.5	2.7	4.9	5.2	5.1	4.1	4.8	5	5.2	4.1	8.4	7.6	3.8	2.7	2.8
vanilla_combined.80753	11.5	15.3	22.5	9.5	13	10.4	9.2	13.3	7.5	12.8	7.6	11.8	10.3	16.3	9.9	14.9	15.2	16.7	9.1	14.8	14.5	6.5	7.7	10.6	5.5	9.2
vanilla_combined.80754	4.6	5.5	4.6	2.9	4.7	5	4.5	5.4	5.3	4.4	4	5.3	4.9	4.5	3.6	4.1	4.7	7.5	3.1	5.6	3.2	4	3.6	5.6	7.4	4.8
vanilla_combined.80755	1.4	0.7	0.7	2.3	0.6	0.4	1.7	0.5	0.3	0.4	1.2	0.6	0.3	0.5	1.3	0.4	0.4	0.4	1.1	0.6	0.3	1.9	1.4	2.4	4.7	3.8
vanilla_combined.80756	0.7	0.2	0.2	1.1	0.3	0.3	0.7	0.3	0.2	0.1	0.6	0.3	0.2	0.2	0.5	0.1	0.6	0	0.6	0.1	0.1	0.1	0.2	0.9	1.6	1.5
vanilla_combined.80757	0.3	0.4	2.5	0.3	0.8	0.8	0.2	0.9	0.7	1	0.1	1.2	1.3	1.9	0.2	1.7	2.2	1.5	0.2	1.4	1	0	0.2	0.2	0.3	0.4
vanilla_combined.80758	0.2	0.4	0.3	0.3	0.4	0.6	0.2	0.5	0.3	0.5	0.4	0.6	0.3	0.5	0.2	0.6	0.4	0.7	0.3	0.5	0.4	0.2	0.4	0.2	0.2	0.1
vanilla_combined.80759	1.1	2.4	6.1	1.1	1.2	2.3	0.8	0.8	0.5	0.5	1	0.8	0.9	0.9	1	0.7	0.9	0.8	0.8	0.8	1.1	1.4	1.5	1.1	1	1
vanilla_combined.8076	1.8	2.7	3.7	2.8	3	3	2.2	2.6	2	2.3	2	1.9	2.1	1.8	1.8	1.8	2	2.2	2.6	2.3	2.2	2.8	3.4	2.2	2	1.7
vanilla_combined.80760	3.7	4	2.4	1.1	5.1	3.1	2.2	3.8	6.3	8.1	0.7	1.4	4.8	0.6	0.4	3.5	1.1	2.1	1	1.1	0.3	0.7	1	1.5	3.8	2.9
vanilla_combined.80761	0.4	0.4	0.5	0.3	0.4	0.3	0.2	0.5	0.4	0.6	0.3	0.5	0.6	0.3	0.1	0.3	0.5	0.5	0.2	0.2	0.5	0.2	0.2	0.2	0.6	0.5
vanilla_combined.80762	2	1.6	2.2	2.1	2	5.4	1.7	1.1	6.8	0.7	1.1	1.5	6.1	1.1	1.4	2	3.3	1.3	1.5	2.2	4.1	1.5	1.4	2.1	2	1.5
vanilla_combined.80763	3.7	3.5	2.4	1	3.8	2.8	1.8	3	5.2	7.1	0.4	0.9	4.6	0.3	0.3	3	1.1	1.8	1.3	0.7	0.2	0.8	1.1	1.8	3.4	1.6
vanilla_combined.80764	0.4	0.3	0.5	0.6	0.6	0.3	0.3	0.4	0.1	0.4	0.3	0.5	0.3	0.4	0.6	0.4	0.3	0.4	0.5	0.5	0.3	0.9	0.6	0.3	0.4	0.3
vanilla_combined.80765	0.2	0.1	0.2	0.1	0.2	0.2	0.2	0.4	0.4	0.6	0.3	0.8	0.5	0.3	0.4	0.3	0.3	0.3	0.2	0.1	0.3	0.1	0.2	0	0.4	0.3
vanilla_combined.80766	0.2	0.2	0.4	0.1	0.2	0.3	0.3	0.2	0.5	0.4	0.2	0.3	0.4	0.8	0.2	0.4	0.5	0.6	0.3	0.3	0.4	0.1	0.2	0.4	0.2	0.1
vanilla_combined.80767	2.7	2.8	1.9	0.6	3.9	2.1	1.8	3.1	5.1	7.8	0.5	1.3	4.3	0.4	0.4	2.9	1	1.2	0.8	1	0.2	0.6	0.8	1.2	3.5	2.4
vanilla_combined.80768	0.6	0.6	0.8	0.5	0.7	0.4	0.6	0.7	0.4	0.8	0.4	0.5	0.4	0.6	0.4	0.4	0.4	0.5	0.3	0.7	0.3	0.4	0.5	0.4	0.5	0.4
vanilla_combined.80769	0.3	0.4	0.2	0.2	0.4	0.5	0.4	0.5	0.3	0.5	0.6	0.5	0.5	0.5	0.4	0.3	0.5	0.6	0.8	0.6	0.6	0.2	0.3	0.4	0.2	0.2
vanilla_combined.8077	4.8	5.6	6.4	3.6	4.3	2.7	3.2	3.6	3.2	2.7	2.2	1.9	2.1	3	2.6	2.5	2	2.8	3	2.7	2	8.7	8.8	7.1	5	5
vanilla_combined.80770	1.2	1.4	1.6	1.1	1.5	1.5	1.1	1.5	1.3	1.4	1.7	1.4	1.8	1.7	1.2	1.7	1.9	1.4	1.9	2	1.9	0.9	0.9	1.6	1.3	1.1
vanilla_combined.80771	0.1	0.1	0.1	0.1	0.1	0.1	0.1	0.1	0.1	0.1	0.1	0.1	0.1	0.1	0.1	0.1	0.1	0.1	0.1	0.1	0.1	0.1	0.1	0.1	0.1	0.1
vanilla_combined.80772	0.5	1	1.9	0.2	0.9	0.8	0.2	0.8	0.6	0.8	0.1	0.5	0.8	1.2	0.7	1.6	1.1	0.6	0.4	1.2	0.7	0.6	0.4	0.4	0.1	0.3
vanilla_combined.80773	0.6	0.6	0.6	0.6	0.5	0.7	0.4	0.4	0.4	0.4	0.3	0.3	0.4	0.3	0.3	0.3	0.3	0.3	0.4	0.3	0.3	0.2	0.3	0.5	0.5	0.6
vanilla_combined.80774	18.8	20.4	25.5	16	16.9	5.8	16.2	19.8	6.5	18.2	11	16.1	10.9	21.5	15.1	16.9	16.7	28.9	12.7	22	18.4	11.3	14.6	16.7	11.7	15.6
vanilla_combined.80775	1.7	1.4	2	2.2	1.5	1	0.7	0.5	0.2	0.2	0.3	0.3	0.1	0.2	0.3	0.2	0.3	0.8	0.4	0.7	0.5	0.3	0.2	0.5	0.5	0.9
vanilla_combined.80776	0.6	0.6	0.8	0.5	0.6	0.5	0.4	0.5	0.3	0.4	0.4	0.4	0.3	0.4	0.4	0.3	0.5	0.4	0.4	0.4	0.5	0.3	0.4	0.4	0.5	0.5
vanilla_combined.80777	0.5	1.1	0.8	0.6	0.8	0.6	0.3	0.3	0.2	0.2	0.2	0.4	0.4	0.3	0.1	0.4	0.4	0.5	0.3	0.3	0.4	0.1	0.3	0.2	0.4	0.3
vanilla_combined.80778	0.7	0.5	0.4	0.9	0.5	0.6	0.8	0.5	0.4	0.5	0.8	0.6	0.5	0.4	0.7	0.5	0.3	0.4	0.9	0.5	0.5	0.6	0.6	0.7	0.8	0.6
vanilla_combined.80779	0	0.2	0.4	0	0.2	0.9	0	0.6	1	1.4	0.4	0.6	1.2	0.7	0	0.5	0.8	0.3	0.2	0.3	0.3	0.5	65.7	3	0.3	0.2
vanilla_combined.8078	0.6	0.9	1	0.8	0.8	0.9	1.2	1.4	0.9	2.1	1.5	2.4	2.1	1.7	1.1	1.3	2.2	1.8	1.1	1.2	1.9	0.3	0.5	0.7	1.1	0.9
vanilla_combined.80780	0.5	0.5	0.7	0.5	0.5	0.4	0.6	0.7	0.5	0.9	0.7	0.8	0.9	0.8	0.6	0.6	0.8	0.9	0.6	0.7	0.6	0.4	0.6	0.6	0.4	0.4
vanilla_combined.80781	0	0	0	0	0	0.1	0	0	1.3	0	0	0.2	3.1	0.3	0	0.2	2.4	0.3	0	0	2	0.3	0.3	0	1.5	0.5
vanilla_combined.80782	0.4	1.4	0.1	0.3	1	0.2	0.1	0.4	0	0.2	0.2	0.2	0	0.1	0	0.1	0	0.1	0	0.1	0	0.4	0.5	8.9	0	0.2
vanilla_combined.80783	1.1	1.4	2.1	1.6	1.5	1.5	1.8	1.5	0.6	1.3	1.3	1.5	1.2	1.8	2.2	1.6	2	2.2	1.8	1.7	2	0.3	0.6	1.7	3.9	3.8
vanilla_combined.80784	0.2	0.3	0.5	0.2	0.2	0.4	0.5	0.9	0.6	1.7	0.9	1.4	1.5	1.3	0.7	1	1.3	1.8	1.1	1.9	2.6	0.1	0.3	0.5	0.2	0.3
vanilla_combined.80785	0.1	0.2	0.2	0.1	0.1	0.2	0.3	0.3	0.3	0.6	0.5	0.9	0.3	1.3	0.9	1.8	0.8	0.4	0.5	1	0.5	0.2	0.4	0.3	0.4	0.9
vanilla_combined.80786	3.4	3	2	0.9	3.7	2.2	1.6	3.1	5.9	7.3	0.6	1.3	4.5	0.4	0.5	3.2	1	1.5	1	0.7	0.3	0.7	0.7	1.1	3.7	2.7
vanilla_combined.80787	5.8	10.5	9.9	6.2	12	8.9	5.8	10	5.4	7.6	6.6	9.3	3.9	10.8	8.1	12.8	5.2	9.6	7.6	8.5	5.2	6.6	6.8	5.8	3.6	4.6
vanilla_combined.80788	1.6	1.4	1.4	1.3	1.2	1.5	1	0.7	1.1	0.5	1.1	0.7	0.6	0.8	1.2	0.6	0.8	1	1.2	0.4	0.9	1.4	1.1	1.1	1.4	1.4
vanilla_combined.80789	1	0.8	0.4	0.9	1.1	0.5	0.7	1.2	0.9	0.5	0.6	0.3	0.7	0.5	0.6	0.3	0.2	0.1	0.5	0.4	0.5	0.3	0.2	0.8	0.3	0.4
vanilla_combined.8079	0.4	1	0.8	0.2	0.6	0.5	0.2	0.4	1.4	1	0.5	0.9	3.3	2.3	0.8	1	3.6	2.3	0.7	1.3	5.4	0	0.1	0.5	0.1	0.2
vanilla_combined.80790	0	0.2	0.7	0	0.4	0.3	0.1	1.6	0.7	3.1	0.3	2.4	1.9	4.2	0.3	2.3	3	4.8	0.4	3.7	3.6	0	0.2	0	0.1	0
vanilla_combined.80791	4	2.1	1.4	4	1.3	1.6	2.9	0.8	0.8	0.5	3.2	0.5	1.3	0.8	3.3	0.3	1.1	0.5	2.9	0.3	1	3.1	2.6	3.2	5.1	4.2
vanilla_combined.80792	0.6	1.3	1.4	0.8	1	1	1.1	1.3	0.9	0.8	1.1	1	1	1	1	1	1.1	0.9	0.5	1.2	1	0.4	0.7	0.9	0.4	0.7
vanilla_combined.80793	11.6	10.6	20.7	12.6	11.2	10.2	15.2	15.4	11.9	14.9	20.1	14.9	16.9	18.2	17.8	16.9	17.3	18.1	17.4	14	19.5	9.8	8.7	16.5	12.9	17.3
vanilla_combined.80794	0.5	0.5	0.6	0.4	0.4	0.5	0.4	0.6	0.6	0.7	0.8	0.5	0.9	0.7	0.4	1	0.8	1.1	0.5	0.7	0.4	0.4	0.4	0.5	0.3	0.3
vanilla_combined.80795	0.1	0.1	0.2	0.1	0.1	0.5	0.2	0.1	0.3	0.3	0.2	0.1	0.2	0.2	0.2	0.1	0.3	0.2	0.3	0.2	0.2	0.1	0.2	0.2	0.4	0.2
vanilla_combined.80796	0.3	0.5	0.5	0.6	0.3	0.6	0.6	0.5	0.7	0.7	0.5	0.6	0.8	0.5	0.4	0.5	1.1	0.2	0.6	0.4	1.1	1.3	1.6	1	1.2	0.9
vanilla_combined.80797	0.3	0.7	2.2	0.3	0.8	2	0.5	1.4	2.1	1.8	0.9	1.1	1.5	2	1	1.4	1.8	2.1	0.6	0.8	2.4	0.1	0.3	1.7	0.5	0.5
vanilla_combined.80798	1	1.3	0.7	1	1.5	1.9	0.8	1.1	1.1	0.5	0.7	0.8	0.7	0.6	0.4	0.7	0.5	0.3	0.1	0.5	0.6	7	4.3	1.1	3.7	1.6
vanilla_combined.80799	2.4	0.8	0.5	3.3	0.4	0.4	1.7	1.5	0.1	0.8	1.3	0.9	0.5	0.8	1.7	0.9	0.6	0.9	1.2	0.6	0.5	1.4	1.1	1.9	7.9	4.5
vanilla_combined.808	3.2	4.3	7.1	3.1	3.7	4.7	6.5	8.9	8.2	11.7	7	15.3	15	10.2	5.5	9.7	10.2	6.7	2.7	7.4	6.3	2.7	4.6	4.4	5.8	4.3
vanilla_combined.8080	0.5	0.5	0.7	0.4	0.5	0.5	0.3	0.4	0.3	0.4	0.3	0.4	0.4	0.6	0.3	0.3	0.5	0.7	0.4	0.6	0.6	0.3	0.4	0.5	0.5	0.6
vanilla_combined.80800	0.3	0.2	0.4	0.3	0.2	0.4	0.3	0.2	0.3	0.2	0.1	0.2	0.2	0.2	0.2	0.2	0.2	0.3	0.1	0.2	0.2	0.2	0.2	0.3	0.7	0.5
vanilla_combined.80801	0.2	0.3	0.4	0.2	0.2	0.2	0.3	0.4	0.2	0.4	0.1	0.3	0.3	0.3	0.2	0.3	0.4	0.3	0	0.2	0.2	0.2	0.3	0.5	0.3	0.3
vanilla_combined.80802	1.6	2.2	2.5	1.5	2.3	2.2	1.5	2	1.7	2.2	1.9	2	2.4	2.4	2	2.2	2.8	2.4	2.3	2.7	3.4	1.3	1.4	2.3	1.1	1.2
vanilla_combined.80803	0.6	0.6	1	0.4	0.5	0.5	0.5	0.6	0.4	0.6	0.5	0.6	0.4	0.4	0.5	0.6	0.4	0.4	0.4	0.8	0	0.4	0.6	0.5	0.5	0.7
vanilla_combined.80804	1.7	1.5	1.4	0.9	2.1	1.6	0.9	1.5	2.7	3	0.5	0.6	2.3	0.3	0.3	1.2	1.2	0.9	0.8	0.4	0.4	2.8	1.3	0.8	8.7	2.3
vanilla_combined.80805	2.9	3.8	5.8	2.5	3.6	2.5	2.8	3.8	2.4	3.1	2.1	2.9	2.6	3.2	2.6	3.1	2.8	3.9	3.1	3.3	2.9	3.8	4.6	3.2	1.6	2
vanilla_combined.80806	3.9	4.3	1.1	4.6	3.7	3.8	7.9	5.2	7.2	3.5	7.5	4.8	2.6	3.1	5.9	3	3.4	2	6.5	2.9	6.1	0.3	0.9	2.7	0.1	2.1
vanilla_combined.80807	1.9	2.5	3.3	1.9	2.7	0.7	2.5	2.5	0.9	2.6	2.3	2.7	2.4	2.5	2.4	2.4	3.2	3.3	2.3	2.6	3	1.5	2.2	2.7	1.2	2.1
vanilla_combined.80808	0.9	1.1	3.9	0.6	0.8	2	0.6	0.8	1.6	0.4	0.3	0.4	1	0.4	0.2	0.3	0.8	0.4	0.2	0.3	0.8	2	1.7	0.5	0.4	0.4
vanilla_combined.80809	0.9	0.6	0.6	1.2	0.6	0.5	0.8	0.4	0.3	0.4	0.8	0.4	0.3	0.5	0.8	0.4	0.4	0.4	0.5	0.2	0.5	1.7	1.1	0.5	0.7	0.5
vanilla_combined.8081	0.5	1.1	2.9	0.5	1.3	1	0.4	1.1	0.5	0.6	0.3	0.4	0.8	0.9	0.3	0.3	1	0.8	0.4	0.4	1	1	1.8	0.6	0.3	0.3
vanilla_combined.80810	1	1	0.7	0.3	1.2	0.8	0.6	1.1	2.3	2.5	0.2	0.6	1.5	0.2	0.2	1.3	0.4	0.4	0.4	0.4	0	0.3	0.3	0.4	1.5	0.9
vanilla_combined.80811	8.5	9	12.9	8.5	8.3	10	7.5	11.7	9.1	11.3	8.1	9.8	5.9	9	11	9.5	6.6	7.8	12.8	11.2	9.3	8.2	6.4	8.2	3.9	5.6
vanilla_combined.80812	2.1	2.2	2.2	2.3	1.6	1	1.7	1.4	0.7	0.9	1.4	1.2	0.6	0.8	1.2	1.1	0.8	1	1.6	1.1	1	2.8	2.7	1.8	1.2	1.2
vanilla_combined.80813	1.6	1.5	0.9	0.5	2	1.1	0.9	1.7	3	3.9	0.3	0.9	2.2	0.3	0.3	1.8	0.6	0.9	0.6	0.4	0.1	0.3	0.4	0.6	2	1.5
vanilla_combined.80814	13.6	21.4	22.6	17	21.2	14.4	16.5	22.2	16.1	15.7	21.3	16.3	14.1	16	18.9	17.5	13.1	17.2	20	17.6	10.2	36.6	27.6	17.4	20.5	14
vanilla_combined.80815	8.3	11.8	8.2	13.6	12.2	17.3	9.5	8.1	10.6	6.9	15.1	9.1	9.4	9.8	14.2	9.2	10.5	10.3	21.8	11.6	14.5	14.8	15.5	16.9	19.5	18.2
vanilla_combined.80816	0.4	0.5	0.6	0.5	0.5	0.3	1	0.8	0.4	0.9	1.1	0.9	0.6	0.6	0.6	0.5	0.7	0.6	0.3	0.2	0.4	0.6	0.6	0.6	0.7	0.6
vanilla_combined.80817	45.5	31.1	25.6	48.9	31	17.9	32.1	15.4	7.8	1.9	12.9	3	0.4	0.5	6.6	0.7	0.2	0.5	7.6	0.8	0.3	74	73.8	4.3	6.2	5.7
vanilla_combined.80818	0.5	0.6	0.6	0.8	0.3	0.2	1.1	0.9	0.5	0.7	0.5	0.9	0.4	0.5	0.7	0.5	0.6	0.5	0.8	0.3	0.3	0.3	0.5	0.6	0.4	0.7
vanilla_combined.80819	0.6	0.9	0.3	0.4	1	0.6	0.6	0.9	0.3	0.2	0.2	0.1	0.2	0.5	0.2	0.2	0.2	0.2	0.3	0.3	0.1	0.6	0.6	0.3	0.3	0.5
vanilla_combined.8082	4	1.4	2.3	3.6	1.5	1	3.4	1.9	0.9	3.5	4.6	2.7	2.3	2.8	4.2	2.4	3.2	2.3	3.3	1.9	2.3	0.9	0.9	2.2	1.6	1.9
vanilla_combined.80820	0.3	0.3	0.3	0.3	0.3	0.2	0.2	0.2	0.1	0.2	0.1	0.1	0.2	0.1	0.1	0.1	0.2	0.3	0.1	0.2	0.2	0.2	0.3	0.1	0.2	0.2
vanilla_combined.80821	0.9	1.1	0.8	0.5	0.6	0.6	0.6	0.5	0.4	0.3	0.4	0.3	0.4	0.4	0.5	0.3	0.5	0.3	0.1	0.4	0.6	0.1	0.6	0.4	0.5	0.5
vanilla_combined.80822	2	1.7	1.9	2.2	1.9	0.9	2	1.5	0.3	1.3	1.9	1.6	1	1.3	1.8	1.7	1.1	1	2.4	1.8	1.1	3.7	3	2.1	2	2.2
vanilla_combined.80823	1	1.5	3.2	1.4	2.5	1.7	1.5	3.6	2.4	4.1	1	6.4	3.3	6.5	1.5	6.3	3.5	7.4	1.6	9.8	3.2	1.4	1.5	0.9	3	1.9
vanilla_combined.80824	1.8	0.4	0.4	1.3	0.7	0.3	1.2	0.4	0.3	0.6	0.5	0.3	0.4	0.2	0.2	0.3	0.4	0.1	1	0.2	0.3	6.1	2.3	1.6	24.5	4.5
vanilla_combined.80825	0.1	0.1	0.2	0.1	0.2	0.1	0.1	0.2	0.1	0.3	0.1	0.3	0.3	0.2	0.2	0.2	0.2	0.3	0.1	0.3	0.2	0.1	0.1	0	0	0
vanilla_combined.80826	0.2	0.6	1.1	0.1	0.7	1.2	0.1	0.7	1.2	0.1	0	0.2	0.1	0	0	0.1	0.1	0.1	0	0	0	0.3	0.6	0	0	0
vanilla_combined.80827	0.2	0.3	0.4	0.3	0.1	0.3	0.3	0.4	0.2	0.6	0.2	0.7	0.3	0.4	0.5	0.6	0.3	0.5	0.1	0.4	0.2	0.2	0.3	0.3	0.5	0.3
vanilla_combined.80828	5	14.7	8.4	5.3	15.5	21.1	5.3	13.7	16.1	20.6	8.9	8.1	7.1	13	7.3	7.5	10.3	10.3	10	12.3	12.4	6.4	7.8	8.6	6	5.3
vanilla_combined.80829	0.1	0.2	0.3	0.1	0.3	0.4	0.5	0.5	0.2	0.3	0.6	0.2	0.2	0.3	0.3	0.1	0.2	0.5	0.9	0.2	0.3	0.2	0.7	0.2	0.1	0.1
vanilla_combined.8083	5.5	8.4	9.8	7	9.1	9.5	7.2	9.3	5.4	12.6	15	12.9	11.4	11.3	11.1	9.7	13.8	9.2	11.5	10.2	12.1	7.6	9.7	9.9	7.2	8.2
vanilla_combined.80830	0.2	0.2	0.2	0.1	0.2	0.2	0.2	0.2	0.4	0.2	0.3	0.3	0.3	0.2	0.1	0.2	0.3	0.1	0.1	0.2	0.2	0.1	0.1	0.2	0.2	0.3
vanilla_combined.80831	0	0	0.1	0.1	0	0.6	0.5	0	0.8	0.3	1.7	0.4	0.3	0.2	1.2	0.3	0.5	0.3	1.8	0.3	0.5	0.1	0	0.2	0.3	0.3
vanilla_combined.80832	0.2	0.2	0.1	0.1	0.2	0.2	0	0.1	0.1	0.1	0.1	0.1	0	0.1	0.1	0.1	0.1	0.2	0	0.1	0	0.1	0.1	0.1	0.2	0.1
vanilla_combined.80833	0.2	0.4	0.6	0.3	0.5	0.5	0.3	0.4	0.6	0.7	0.7	0.8	0.6	0.9	1	1	1	0.9	0.8	1.1	0.8	0.2	0.4	0.5	0.2	0.5
vanilla_combined.80834	12.3	11.5	9.2	14.8	14	18.3	17.8	17.6	20.2	22.9	18.1	24.3	12.1	30.3	26	25.3	24.6	21.4	15.3	22	24.4	10.7	8.9	18	19.6	18.9
vanilla_combined.80835	0.8	1.1	1.3	0.8	0.9	0.5	1	1.6	0.5	1.7	1.3	2	1.7	2.2	1.7	1.7	1.7	2.3	1.3	1.5	1.4	1	0.8	1.4	1	1.2
vanilla_combined.80836	0.7	0.9	1.5	0.9	0.7	0.2	0.9	1	0.5	0.8	0.8	1.9	0.5	1	0.7	1.4	0.9	1.2	0.7	1.5	0.6	0.4	0.7	0.1	0.3	0.2
vanilla_combined.80837	1.7	2.2	1.8	1.4	1.9	0.9	1.5	1.5	0.9	1.7	1.7	1.8	1.7	1.6	1.4	1.5	1.6	1.5	1.4	1.4	2	1.5	1.4	1.5	1.3	1
vanilla_combined.80838	2.9	3.6	2.2	2.7	3.1	3.8	3	2.3	3.4	2.3	2.7	2.6	2.4	2.5	3	2.7	3	1.8	4.2	2.1	3.2	4	3.9	2.4	2.2	2.4
vanilla_combined.80839	1.8	2.3	2.9	1.2	1.5	2.4	1.3	1.3	2	1.9	1.1	1.6	2.1	2.4	1.3	2	3.3	2.7	1.8	2	3.4	0.9	1.4	1.9	0.7	1
vanilla_combined.8084	4.6	6.6	5	4.6	6.1	2.2	6.1	7.6	2.5	9.4	8.2	11.9	7.1	11.7	10.7	12.9	10.5	8.3	7.8	9.3	8.8	5.1	5.2	7.4	6.6	8.4
vanilla_combined.80840	0.2	0.3	0.4	0.2	0.2	0.1	0.1	0.2	0.1	0.1	0.1	0.2	0.1	0.2	0.1	0.3	0.1	0.3	0.1	0.3	0.1	0	0.1	0.1	0.1	0.1
vanilla_combined.80841	0.8	0.6	0.9	0.7	0.8	0.5	0.7	0.7	0.5	0.6	0.4	0.8	0.7	0.5	0.3	0.7	0.7	0.4	0.2	0.5	0.5	0.9	0.6	0.8	3.7	1.6
vanilla_combined.80842	0.2	0.2	0.4	0.4	0.3	0.5	0.4	0.8	0.6	0.9	0.4	0.6	0.9	0.4	0.4	0.6	0.6	0.4	0.3	0.6	0.8	0.4	0.5	0.7	0.3	0.3
vanilla_combined.80843	2.6	3	1.9	1	3.7	2.3	1.8	2.9	4.8	5.9	0.5	1.4	3.5	0.5	0.4	2.9	0.8	1.2	0.9	0.7	0.3	0.5	0.7	1.1	2.7	1.8
vanilla_combined.80844	0.2	0.4	0.9	0	0.2	0.4	0.2	0.1	0.5	0.2	0	0.2	0.4	0.1	0.1	0.1	0.4	0.1	0	0.1	0.1	0.1	0.1	0.1	0	0
vanilla_combined.80845	0.4	0.2	0	0.3	0.1	0	0.2	0	0	0	0.2	0	0	0	0	0	0	0	0.1	0	0	1.1	1.7	1.7	1.6	1.3
vanilla_combined.80846	8.3	7.1	4.7	2.1	9.5	5.4	4.1	6.7	10.9	17.4	1.2	2.7	11.4	0.6	0.6	7.4	2.4	3	2.7	1.7	0.5	1.1	1.9	3	6.2	3.1
vanilla_combined.80847	0.3	0.3	0.4	0.2	0.1	0.1	0.3	0.3	0.2	0.4	0.4	0.5	0.5	0.2	0.2	0.2	0.3	0.2	0.2	0.2	0.1	0.3	0.4	0.4	0.9	0.5
vanilla_combined.80848	1.3	1.1	2.3	1.6	0.9	2.7	1.3	1.1	3	2.4	1.9	2.6	1.9	3.4	3	2.9	3.3	2	1.6	3	2.3	1	1.3	1.4	1.9	1.9
vanilla_combined.80849	0.2	0.2	0.1	0.1	0.2	0.1	0.1	0.1	0.1	0.1	0.1	0.2	0.1	0.2	0.1	0.3	0.1	0.1	0.1	0.3	0.1	0.1	0.1	0.1	0.1	0.1
vanilla_combined.8085	15	13.4	15.5	18.9	12.7	7.2	22.8	15.6	5.7	15.8	22.6	16.2	11.6	18.9	18.1	13.7	18	18.1	17.8	11.3	16.9	16.4	17.3	18.5	26.7	21.2
vanilla_combined.80850	2.5	2.2	1.9	0.7	3.6	2.1	1.7	2.7	5.1	6.5	0.5	1.2	3.6	0.4	0.4	2.8	1	1.2	0.6	0.8	0.2	0.4	0.7	1.1	2.7	2
vanilla_combined.80851	1.2	0.9	1	1.3	0.8	1.1	1	0.7	1	1.1	1	1.2	1.2	1.9	1.6	1.6	1.5	1.8	1.5	2.9	0.7	0.5	1	0.8	0.1	0.3
vanilla_combined.80852	3.1	2.4	2	3.7	2.8	2.3	4.6	3.7	3.1	4.2	6.3	4.7	3.6	4.9	6.1	3.8	4.9	3.8	4.7	3.5	4.6	4.1	2.8	4.5	7.1	5.2
vanilla_combined.80853	1.5	0.8	0.5	2.1	1	1.7	1.8	0.9	1	0.5	1.9	0.8	0.5	0.6	1.8	0.6	0.7	0.7	1.8	0.7	0.7	2.3	1.7	1.5	2	1.6
vanilla_combined.80854	1.6	2.7	2.6	2	2.5	3.1	1.5	2.3	1.3	2.3	2.1	3.1	2.6	4.4	2.2	3.1	3.4	4.9	1.1	3.7	2.4	0.6	1.3	2	1.8	2.2
vanilla_combined.80855	0.4	0.5	0.7	0.6	0.6	0.6	0.5	0.7	0.7	0.8	0.5	1	0.9	0.7	0.6	0.8	0.7	0.7	0.3	1	0.7	0.3	0.4	0.5	0.5	0.4
vanilla_combined.80856	1.4	0.9	5.8	1.3	1	1.4	0.7	0.9	1	0.8	0.6	0.9	0.6	0.8	0.6	0.6	0.7	0.9	0.4	0.6	1.3	1.2	1	0.9	0.5	0.7
vanilla_combined.80857	0.5	0.8	0.6	0.8	0.9	0.4	0.3	0.5	0.3	0.3	0.3	0.3	0.3	0.6	0.4	0.4	0.5	0.5	0.2	0.6	0.4	0.3	0.4	0.4	0.5	0.5
vanilla_combined.80858	0.3	0.4	1.2	0.3	0.7	1	0.2	0.7	0.5	0.6	0.3	0.7	0.6	0.8	0.3	0.6	0.9	1.2	0.3	0.8	0.8	0.1	0.4	0.2	0.1	0.1
vanilla_combined.80859	0.6	0.6	0.7	0.6	0.5	0.4	0.5	0.4	0.2	0.2	0.3	0.3	0.2	0.2	0.4	0.3	0.3	0.2	0.3	0.2	0.1	0.3	0.4	0.3	0.4	0.4
vanilla_combined.8086	15.1	15.3	5.2	11.3	9.9	4.5	12.9	9.1	3.5	5.6	11.7	7.1	6.2	6.1	11.3	5.9	8.1	5.4	10.4	5.2	6.9	10.5	13.9	18	18.3	19.3
vanilla_combined.80860	0.3	0.4	0.6	0.3	0.4	0.6	0.3	0.4	0.3	0.5	0.4	0.5	0.4	0.6	0.3	0.5	0.5	0.8	0.3	0.5	0.7	0.3	0.3	0.4	0.4	0.4
vanilla_combined.80861	1	0.6	0.4	1.3	0.6	0.2	0.6	0.4	0.2	0.5	0.3	0.3	0.2	0.4	0.3	0.3	0.3	0.2	0.5	0.3	0.4	0.2	0.3	0.4	0.4	0.2
vanilla_combined.80862	0.4	0.6	0.7	0.6	0.6	0.5	0.6	0.7	0.4	0.4	0.6	0.8	0.8	0.3	0.4	0.5	0.5	0.4	0.4	0.3	0.3	0.2	0.5	0.5	0.5	0.4
vanilla_combined.80863	0.5	0.8	1.1	0.3	0.7	1.7	0.3	0.8	1.3	1.3	0.6	1	1.1	1.4	0.8	1.4	1.4	1.9	0.8	1.6	1.6	0.5	0.6	0.7	0.3	0.3
vanilla_combined.80864	0.3	0.2	0.2	0.4	0.1	0.2	0.4	0.3	0.2	0.3	0.3	0.2	0.2	0.2	0.3	0.4	0.3	0.3	0.4	0.3	0.4	0.6	0.5	0.4	1.1	0.5
vanilla_combined.80865	0.3	0.4	0.5	0.4	0.4	0.6	0.5	0.7	0.7	0.8	0.9	0.9	0.8	0.7	0.8	0.8	0.6	0.6	0.5	0.5	0.6	0.3	0.5	0.3	0.6	0.4
vanilla_combined.80866	4.4	4.4	2.5	1.4	6.5	3.3	3.4	4.9	9.1	11.2	0.8	2.2	7.2	1	0.8	4.4	1.3	2	1.5	1.2	0.4	1.2	1.5	2.2	4.7	2.7
vanilla_combined.80867	6.2	5.7	3.4	5.5	5.4	3.3	4.6	6	2.7	3.6	4.7	3.6	3.5	4	4.7	3.9	3.4	3.5	4.6	3.4	3.6	4.3	4.3	11.1	3.7	3.2
vanilla_combined.80868	0.3	0.4	0.7	0.3	0.3	0.4	0.2	0.7	0.4	0.8	0.5	0.6	0.7	0.8	0.2	0.6	0.5	0.4	0.2	0.3	0.4	0.2	0.3	0.3	0.4	0.3
vanilla_combined.80869	3.8	2.6	1.7	5.4	3.1	1.7	5.7	3.2	2.2	3.6	7.4	4.2	2.6	2.6	4.2	3.3	2.8	2.5	6.1	3	3.5	7.8	5.8	3.9	7.1	4.7
vanilla_combined.8087	0.3	0.6	1	0.3	0.5	0.7	0.4	1.4	0.6	1.9	0.4	2.1	1.2	1.9	0.4	3.3	1.3	1.2	0.4	2.4	1.2	0.9	3.3	0.4	0.5	0.3
vanilla_combined.80870	0.7	0.6	0.1	0.7	0.3	0.2	0.5	0.2	0.2	0.1	0.4	0.2	0.1	0.2	0.4	0.1	0.1	0.2	0.2	0.1	0.1	0.5	0.9	0.1	0.2	0.3
vanilla_combined.80871	0.7	0.3	0.3	0.6	0.3	0.5	0.7	0.4	0.3	0.6	0.7	0.8	0.8	0.7	0.5	0.7	0.7	0.3	0.5	0.5	0.5	0.6	0.9	0.5	1	0.8
vanilla_combined.80872	0.3	0.3	0.5	0.3	0.4	0.3	0.6	0.6	0.3	0.6	0.6	0.5	0.6	0.4	0.2	0.2	0.5	0.4	0.3	0.3	0.4	0.3	0.4	0.2	0.3	0.2
vanilla_combined.80873	0.2	0.2	0.2	0.2	0.1	0.2	0.2	0.3	0.1	0.3	0.3	0.5	0.4	0.2	0.1	0.4	0.2	0.2	0.1	0.3	0.1	0.3	0.4	0.1	0.2	0.1
vanilla_combined.80874	0.3	0.4	0.5	0.2	0.3	0.3	0.4	0.5	0.3	0.4	0.5	0.5	0.5	0.2	0.3	0.4	0.6	0.3	0.4	0.2	0.4	0.2	0.5	0.3	0.3	0.3
vanilla_combined.80875	0.4	0.5	0.4	0.4	0.5	0.3	0.5	0.8	0.5	1	0.7	1	1.1	0.8	0.6	0.7	0.8	0.5	0.5	0.6	0.7	0.2	0.5	0.7	0.4	0.3
vanilla_combined.80876	7.4	19.5	22.2	7.3	15	9.5	4.3	10.8	6.4	7.8	3.4	12.7	6.7	10.5	5	16.2	7.1	8.6	5.4	14.3	7.3	3	2.7	5.7	4.7	8.5
vanilla_combined.80877	0.2	0.2	0.4	0.2	0.2	0.3	0.2	0.2	0.2	0.2	0.3	0.3	0.3	0.3	0.3	0.3	0.3	0.3	0.3	0.3	0.2	0.2	0.2	0.2	0.1	0.2
vanilla_combined.80878	0.6	0.7	0.9	0.7	0.8	1	0.5	0.6	0.6	0.8	0.7	0.7	0.6	0.8	0.9	0.7	0.7	1	0.7	1.1	0.9	0.5	0.7	0.7	0.3	0.3
vanilla_combined.80879	3.3	4.5	19.7	2.5	2.8	2.3	5.5	5.6	2.1	3.4	3.8	5.2	1.8	3.9	2.9	3.1	2.9	2.7	1	2.3	2.7	0.9	1.8	1.6	0	0.3
vanilla_combined.8088	1.2	2.4	7.8	0.8	1.6	2.6	0.6	1.4	2.6	1.3	0.5	0.5	2.8	1.4	0.5	0.5	4.1	1.6	0.4	0.4	3.6	1.5	3.3	3.7	2.7	2.2
vanilla_combined.80880	1.1	1.8	2.2	0.7	1.2	1.2	1.4	1.9	1.2	1.9	0.7	1.7	1.4	1.8	0.9	1.4	1.3	1.3	0.5	1	0.6	0.7	1.1	0.9	1.1	0.7
vanilla_combined.80881	0.9	2	0.7	1	1.3	0.3	0.5	0.7	0.2	0.5	0.3	0.8	0.3	0.7	0.4	1.2	0.3	0.5	0.5	1.5	0.2	0.5	0.7	0.9	1.1	0.7
vanilla_combined.80882	0.8	1.2	1.4	0.8	1.1	0.7	0.2	0.7	0.5	0.5	0.5	0.6	0.4	0.7	0.6	0.7	0.5	0.5	0.6	0.9	0.3	0.5	0.7	0.5	0.2	0.5
vanilla_combined.80883	0.3	0.3	0.5	0.3	0.2	0.3	0.4	0.4	0.3	0.5	0.3	0.6	0.5	0.5	0.3	0.5	0.6	0.5	0.1	0.3	0.4	0.1	0.2	0.4	0.4	0.3
vanilla_combined.80884	8.8	10.3	9.4	9.4	14	13.6	6.6	8.9	6.2	6.7	6.1	7.6	5.5	7.5	6.7	8.1	5.6	10.7	11.1	11.4	8.5	8.3	11	4.2	2.6	3.6
vanilla_combined.80885	0.3	0.4	1.6	0.3	0.5	1	0.3	0.5	0.6	0.5	0.3	0.6	0.8	0.4	0.3	0.4	0.4	0.4	0.3	0.5	0.4	0.2	0.4	0.2	0.2	0.2
vanilla_combined.80886	9.2	0.9	0.7	3.1	0.6	0.3	2.2	0.5	0.1	0.1	1	0.4	0	0.2	1.9	0.1	0	0	0.8	0	0	17.4	14.8	2.7	0.1	0
vanilla_combined.80887	0.1	0.1	0.1	0.1	0.2	0.4	0.2	0.2	0.1	0.1	0.2	0.2	0.2	0.1	0.2	0.2	0.1	0.1	0.2	0.2	0.1	0.2	0.2	0.3	0.2	0.2
vanilla_combined.80888	0.4	0.6	0.5	0.2	0.6	0.5	0.2	0.7	0.5	0.4	0.2	0.6	0.5	0.2	0.1	0.2	0.2	0.1	0.1	0.2	0.1	0.4	0.6	0.1	0.1	0.1
vanilla_combined.80889	2.8	2.6	5.3	4.1	2.7	3.5	2.4	2.9	2.4	3.9	2.5	3.5	2.6	3.7	2.4	2.3	3.3	2.9	2.1	2.2	2.7	1.8	1.7	2.5	2.3	2.5
vanilla_combined.8089	1.6	3.3	2.9	0.9	1.9	0.8	0.6	0.9	0.3	0.2	0.3	0.4	0.3	0.3	0.3	0.4	0.4	0.2	0.1	0.3	0.3	0.3	1.1	1.8	0.2	0.6
vanilla_combined.80890	2.7	3	7.2	2.2	2.8	4.1	2.5	3.2	4.5	3.9	2.2	3.7	4.6	4.4	2.6	3.8	6	2.9	2.5	3.4	5.3	2.4	3.1	3.9	2.1	2.9
vanilla_combined.80891	12.2	2.3	2.5	11.3	1.7	4.4	16.1	2.8	3.8	1	9.3	1.7	0.3	0.8	11.6	1	0.5	0.1	6.7	0.2	0.3	47.5	45.3	4.4	4.9	9.2
vanilla_combined.80892	0.2	0.2	0.4	0.2	0.3	0.2	0.1	0.2	0.2	0.3	0.1	0.2	0.2	0.3	0.1	0.2	0.2	0.3	0.1	0.2	0.3	0.1	0.1	0.2	0.3	0.2
vanilla_combined.80893	4	0.5	0.1	5.3	0.4	0.4	13.7	0.1	0.2	0.1	7.8	0.1	0.4	0.2	14	0.2	1.6	22.5	11.4	8.1	4.4	13.2	12.3	59.6	10.3	1.7
vanilla_combined.80894	0.5	1.2	0.8	0.2	0.4	1.3	0.2	0.2	0.3	0.1	0.1	0.1	0.1	0.2	0.3	0.1	0.1	0.1	0.2	0	0.1	0.7	0.7	0.3	0	0
vanilla_combined.80895	0.6	0.8	1.2	0.3	1.2	1.5	0.4	0.9	1.8	1.5	0.4	0.4	1.3	0.2	0.2	0.5	1.3	0.5	0.2	0.3	0.7	0.9	0.6	0.4	1.2	0.4
vanilla_combined.80896	2.8	6.5	0.3	0.8	0.7	0	2.2	2.7	0.1	0.1	0.4	0.4	0	0.1	0.4	0	0	0	0.5	0.1	0	6.3	2.1	0.1	0.4	0.4
vanilla_combined.80897	0.3	0.4	0.5	0.7	0.4	0.3	0.6	0.5	0.5	0.5	0.4	0.7	0.5	0.3	0.4	0.4	0.5	0.5	0.3	0.3	0.4	0.3	0.3	0.2	1	0.4
vanilla_combined.80898	0.3	0.3	0.2	0.3	0.4	0.3	0.3	0.3	0.3	0.4	0.2	0.4	0.2	0.2	0.2	0.2	0.2	0.4	0.2	0.2	0.1	0.2	0.3	0.2	0.2	0.2
vanilla_combined.80899	0.4	0.4	0.6	0.5	0.5	0.4	0.4	0.5	0.3	0.4	0.3	0.4	0.3	0.3	0.2	0.2	0.4	0.3	0.2	0.3	0.3	0.4	0.5	0.3	0.4	0.5
vanilla_combined.809	1.1	2.8	3.6	0.9	2.1	1.7	0.7	3.2	1.4	2.5	0.4	2.8	1.5	2.8	0.6	3.2	1.6	2	0.3	2.5	1.1	0.4	0.5	0.2	0.4	0.4
vanilla_combined.8090	4.3	5.9	3.7	4.2	5.4	6.9	5.4	5.9	7.7	4.7	6.1	6.7	5.2	5.3	6.2	6.1	6.1	5.1	6.8	5.8	7.7	4	5.8	5.2	2.8	4.3
vanilla_combined.80900	7.3	7.1	9.1	9.6	8.4	8.4	9.2	8.5	6	8	13.8	10	8.1	8.8	11	9.5	8.1	8.3	12.9	10.3	10.4	8	7.1	7.8	9.1	7
vanilla_combined.80901	0.2	0.1	0.3	0.2	0.2	0.2	0.2	0.4	0.4	1	0.5	1.2	1.8	0.4	0.2	0.4	0.4	0.1	0.1	0.2	0.2	0.2	0.2	0.1	0.4	0.2
vanilla_combined.80902	5	2.7	1.5	5.7	2.2	0.9	2.5	1	0.5	0.4	2	0.7	0.5	0.4	2.7	0.8	0.7	0.5	1.5	0.6	0.8	2.3	2.5	3.7	5.5	5.1
vanilla_combined.80903	2.2	2.8	5.2	2.2	2.7	4.9	2	2.4	2.5	1.7	2.2	2	1.5	2.2	2.2	2	1.9	2.3	2.5	2.4	1.9	2.8	2.6	1.4	0.9	0.9
vanilla_combined.80904	0.7	0.8	1	0.5	0.7	1.1	0.3	0.4	0.5	0.3	0.4	0.4	0.3	0.6	0.1	0.3	0.5	0.8	0.4	0.4	0.8	0.3	0.2	0.2	0.4	0.3
vanilla_combined.80905	0.9	0.7	1.1	0.8	0.4	0.7	0.8	0.8	0.5	0.9	0.8	1.1	0.8	0.6	0.7	0.6	0.6	0.3	0.4	0.5	0.3	0.3	0.4	0.7	0.5	0.7
vanilla_combined.80906	0.2	0.2	0.3	0.2	0.2	0.2	0.2	0.2	0.2	0.2	0.1	0.2	0.2	0.2	0.1	0.2	0.2	0.2	0.1	0.2	0.1	0.1	0.2	0.2	0.2	0.2
vanilla_combined.80907	0.1	0.2	0.3	0.2	0.3	0.3	0.1	0.2	0.2	0.2	0.1	0.2	0.3	0.2	0.2	0.2	0.2	0.3	0.2	0.3	0.2	0.1	0.1	0.1	0.1	0.1
vanilla_combined.80908	0.2	0.3	0.6	0.3	0.5	0.4	0.2	0.3	0.4	0.7	0.4	0.4	0.4	0.6	0.5	0.5	0.8	0.9	0.4	0.6	0.3	0.4	0.3	0.4	0.4	0.7
vanilla_combined.80909	1.9	2.5	2.2	1.9	2.6	4.2	2.9	2.8	3.5	3.2	3.8	3.7	3.9	3.6	3.5	2.9	4.2	3.6	3.1	2.6	3.5	1.9	2.6	2.7	2.2	2.2
vanilla_combined.8091	3.7	5	9.8	3.6	5.1	7.3	3.6	5.5	5	6.7	3.8	6.6	6	8.5	5.2	7.8	9	8.4	5.1	6.7	9.4	2.1	2.9	4.4	2.2	3.7
vanilla_combined.80910	3.2	3.2	2.3	1.1	4.8	2.3	1.7	2.9	5.4	6.8	0.6	1.1	4.2	0.5	0.3	2.6	1	1.8	1	0.9	0.4	0.7	1.1	1.4	4.6	2.5
vanilla_combined.80911	1.4	1.4	1.6	2.2	2.7	3.3	6.7	7.3	6.1	5.9	8.5	4	2.6	2.4	4.7	1.5	1.2	1.1	5.7	2.3	1.4	1.5	1	2.4	2.6	2.5
vanilla_combined.80912	1.7	0.4	0.1	1.9	0.5	0.4	1.6	0.4	0.3	0.5	0.7	0.4	0.4	0.7	1.6	0.4	0.8	0.4	0.9	0.2	0.4	2.4	2.1	2	3.6	2.8
vanilla_combined.80913	27.3	51.4	33.2	23.7	42.5	60.3	45.2	58.3	72.7	39	42.2	54.4	45.3	59.2	57.2	57.8	50.9	69.8	58.6	53.9	49.7	54.8	74.2	43.1	36.9	33
vanilla_combined.80914	0.4	0.6	0.4	0.4	0.4	0.3	0.3	0.4	0.3	0.5	0.3	0.5	0.5	0.4	0.3	0.4	0.6	0.4	0.3	0.3	0.5	0.1	0.2	0.3	0.5	0.4
vanilla_combined.80915	0.5	1.9	3.1	0.6	1.1	1.1	0.9	1.4	1.1	1	1.2	2.2	1.3	1.7	0.9	2	2.4	1.6	1	1.7	2	0.3	1	0.7	0.5	0.5
vanilla_combined.80916	4.4	5.8	7.7	3.8	5.6	10.9	5.3	8.8	9.8	7.1	5.1	6.8	6	7.2	5.9	6.7	7	6.5	5.2	6.6	8.6	3.5	4.2	4.2	2.8	5
vanilla_combined.80917	0.6	0.7	0.7	0.7	1	10	1.3	1.6	4.9	14.1	4.7	9.4	13	26.7	10.4	17.1	26.8	26.2	7.3	16.8	31.8	0.3	0.4	1.4	0.4	0.6
vanilla_combined.80918	4.6	6	7	4.5	6.8	10.6	5.1	6.7	8.9	7.1	5.5	6.4	7.4	7.8	4.9	6	9.1	6.9	5.2	6.4	11.9	4.6	4.3	6.1	2.5	4.6
vanilla_combined.80919	1.1	1.2	1.6	0.8	1.2	0.6	1.4	1.6	0.7	3.9	1.7	1	2.4	1.6	1.2	1.5	1.5	0.8	1.2	1.1	1.4	1.4	1.5	0.8	0.6	0.6
vanilla_combined.8092	6.5	9.5	17.3	7.7	12.4	19.3	5.7	15.3	10.8	20	6.9	9.6	9	13.9	8.6	13.9	10.1	16.9	10.9	14.5	13.4	5.2	3.4	6	6.4	6.4
vanilla_combined.80920	7.1	9.3	12.2	7.3	10.1	11.4	7.1	9.6	9.6	9.6	8.4	11	10.4	12.2	9.2	10	10.4	12.6	11	10.3	10.9	7.2	8.3	9.5	6	7.6
vanilla_combined.80921	0.1	0.3	0.2	0.1	0.2	0.3	0.1	0.2	0.2	0.3	0.2	0.2	0.3	0.2	0.2	0.1	0.2	0.2	0.2	0.1	0.3	0.2	0.2	0.2	0	0.1
vanilla_combined.80922	5.8	3.3	5.3	5.2	3.7	2.6	6.3	4	2	4.5	6	5.5	2.7	5	7.9	5.1	4.5	5.5	7	5.5	4.3	4.2	3.5	6	5.2	5.8
vanilla_combined.80923	0.2	0.2	0.2	0.1	0.2	0.2	0.3	0.3	0.1	0.3	0.4	0.4	0.2	0.4	0.2	0.2	0.3	0.3	0.3	0.3	0.3	0.1	0.1	0.2	0.2	0.2
vanilla_combined.80924	1.2	1.3	2	1	1.4	1.5	0.9	1	1.1	1.7	1.1	1.1	1.2	1.5	1	1.2	1.5	1.8	1.5	1.5	1.5	0.6	1.3	1.1	0.4	0.6
vanilla_combined.80925	0.1	0.3	0.9	0.1	0.2	0.8	1.1	0.9	1.1	0.9	1.6	0.8	1	0.5	0.7	0.4	1.1	0.9	1.9	0.6	1.3	0.2	0.3	0.2	0.1	0.1
vanilla_combined.80926	0.9	1.1	2.1	0.8	1	1	0.5	0.9	0.7	0.7	0.4	1.2	1	1.1	0.5	0.9	0.8	1	0.3	0.6	0.5	0.3	0.7	0.5	0.7	0.6
vanilla_combined.80927	0.8	0.7	0.8	0.4	0.7	1.1	0.4	0.7	0.7	0.5	0.6	0.5	0.6	0.5	0.6	0.5	0.7	0.6	0.4	0.5	0.8	0.5	0.7	0.6	0.5	0.4
vanilla_combined.80928	2.3	1.8	2.1	2.1	2.3	3.4	2.5	1.9	2.6	1.5	2.6	2.1	1.9	1.9	2.5	2	2.1	1.9	2.4	1.9	3	2.8	2.7	2.5	2	2.2
vanilla_combined.80929	1	0.7	1.2	1.1	0.8	0.9	0.9	0.8	0.4	1.1	0.5	0.8	0.6	0.8	0.8	0.9	0.6	0.5	0.3	0.5	0.4	1.4	2.2	1	1.2	1
vanilla_combined.8093	11.5	12.8	20.7	10.6	13	5.7	9.2	13.2	7.1	13.7	8.9	13.5	13.5	16.8	11.6	14.4	16.2	17.5	12.2	16	14.7	8.5	10.3	13.4	6.3	11.4
vanilla_combined.80930	3.2	3.4	3.8	3.2	3.2	3.5	3.8	3.9	2.8	4	4.2	4.3	3.9	3.8	4.2	4.2	3.5	3.1	4	3.8	3.4	3.2	3.6	3.2	2.9	3
vanilla_combined.80931	0.3	0.5	0.4	0.5	1.1	1.2	0.6	0.7	0.9	0.8	0.6	0.4	1	0.6	0.3	0.3	1	0.5	0.4	0.9	1.2	0.1	0.5	0.6	0.3	0.2
vanilla_combined.80932	0.3	0.3	0.4	0.3	0.3	0.5	0.3	0.3	0.5	0.2	0.2	0.2	0.6	0.3	0.3	0.4	1.1	0.2	0.3	0.3	0.7	0.4	0.6	0.5	0.6	0.3
vanilla_combined.80933	0.5	0.1	0.1	0.5	0.1	0	0.2	0	0	0	0.2	0	0	0	0.3	0	0	0	0.2	0	0	0.3	0.2	0.3	0.9	0.5
vanilla_combined.80934	1.2	0.5	0.5	0.7	0.4	0.3	0.4	0.3	0.2	0.2	0.6	0.6	0.6	0.3	0.3	0.4	0.7	0.5	0	0.5	0.5	0.3	0.3	0.3	0.5	0.3
vanilla_combined.80935	1.1	1.1	0.8	0.4	1.8	0.7	0.6	1.3	2.2	3.1	0.3	0.8	2	0.3	0.2	1.7	0.4	0.7	0.5	0.5	0.1	0.2	0.5	0.7	1.9	1.4
vanilla_combined.80936	0.3	0.4	0.3	0.2	0.2	0.3	0.2	0.3	0.2	0.3	0.1	0.2	0.2	0.2	0.2	0.2	0.2	0.4	0.1	0.2	0.3	0.2	0.2	0.2	0.5	0.3
vanilla_combined.80937	4.9	4.3	4	5	4.3	7	5	4	5.9	3.9	5	3.9	3.2	4.1	5.1	3.6	3.6	3.5	5.3	3.8	3.6	4.5	4	5.2	4.1	3.9
vanilla_combined.80938	11.8	15.2	17.1	11.6	16.1	17.8	13.6	18.3	12.9	14.9	14.1	13.8	13.1	13.7	14.5	14.1	12.9	15	14.3	14.1	13.2	12.4	13.9	12.7	9.5	10.4
vanilla_combined.80939	1.2	1.4	2.8	1.1	1.3	1.9	1.1	1	1.2	1.3	1.4	1.2	1.3	1.4	1.4	1.2	1.8	1.3	1.6	1.4	2	1.1	0.9	0.9	0.8	1
vanilla_combined.8094	4.1	5.9	8.8	4.1	5.2	3.8	6.1	8.1	3.8	8.7	5.6	11.1	5.4	11.1	6.1	11.3	7	11.5	4.3	10.4	5.5	2	2.2	2.6	2.2	3.1
vanilla_combined.80940	0.4	0.4	0.5	0.6	0.5	0.5	0.4	0.7	0.4	0.8	0.4	0.8	1.1	0.8	0.4	0.5	0.7	0.9	0.2	0.9	0.7	0.3	0.3	0.3	0.5	0.3
vanilla_combined.80941	1.4	2.2	2.3	1.5	2.1	1.2	1.7	2.1	1	1.7	1.9	2	1.8	1.8	1.6	1.9	1.8	1.6	1.5	1.5	1.7	2.1	2.6	2.1	1.5	1.4
vanilla_combined.80942	0.6	1	0.7	0.7	0.7	0.6	0.5	0.6	0.9	0.5	0.6	0.7	0.9	0.6	0.6	0.5	0.8	0.8	0.8	0.5	0.9	0.3	0.8	1.1	0.2	0.6
vanilla_combined.80943	0.8	0.8	1.1	0.8	0.8	0.8	0.8	0.9	0.7	0.8	0.8	0.8	0.9	1	1	0.8	1	0.8	0.9	0.9	1.1	0.8	0.8	0.8	0.6	0.7
vanilla_combined.80944	0.9	0.9	1.5	0.3	1.6	1.8	0.4	1.1	1.8	1.7	0.6	0.5	1.9	0.3	0.2	0.7	1.3	0.6	0.3	0.3	0.4	0.7	1	0.5	1.2	0.5
vanilla_combined.80945	5.7	4.9	2.8	6.7	5.5	4.4	7.2	7	4.8	7.2	10.4	8.2	5	5.8	7.8	5.2	5.1	5.1	9.9	4.5	6.9	3.1	3.2	5.7	5.7	3.8
vanilla_combined.80946	0.9	3.5	2.9	1.7	2.3	6.7	1	0.9	2.9	1.6	2.1	1.5	3.8	3.4	2.2	3.2	4.6	1.6	2	2	6.3	5.5	13	2.9	4.7	2
vanilla_combined.80947	0.2	0.2	0.4	0.3	0.3	0.3	0.1	0.3	0.2	0.4	0.1	0.9	0.3	0.2	0.1	0.4	0.2	0.2	0.1	0.4	0.2	0	0.2	0.1	0.2	0.1
vanilla_combined.80948	5.4	5.8	5.1	1.9	7	3.6	4.3	6.9	12.4	19.5	1.7	3	9.9	1.2	0.8	6.2	1.6	4	2.1	2	0.5	1.5	2.3	2.9	6.8	3.9
vanilla_combined.80949	0.6	0.7	0.8	0.6	0.6	0.8	0.3	0.3	0.2	0.4	0.4	0.3	0.3	0.4	0.4	0.5	0.5	0.6	0.4	0.6	0.5	0.3	0.5	0.4	0.5	0.3
vanilla_combined.8095	237.7	19.8	0.8	314.6	17	3.7	254	3.8	1	1	112.5	1.2	0.4	1.3	106.8	0.9	0.7	1.8	110.5	1.2	2.1	382.3	251.1	211.8	311.4	178.3
vanilla_combined.80950	2.4	2.4	0.8	6.7	4.3	1.1	5.1	1.2	0.3	0.8	4.3	1.2	1	1.8	3.9	1.7	2.3	2.1	3	2.3	4.1	7.5	6.7	1.2	5	3.9
vanilla_combined.80951	0.2	0.2	0.3	0.1	0.4	0.2	0.1	0.3	0.2	0.2	0.1	0.1	0.1	0.1	0	0.1	0.1	0.1	0.1	0.1	0	0.1	0.1	0.1	0.2	0.1
vanilla_combined.80952	0.2	0.3	0.2	0.1	0.3	0.2	0.1	0.2	0.1	0.1	0.1	0.1	0	0.1	0.1	0.1	0	0.1	0.1	0.1	0	0.5	0.5	0.4	0	0.1
vanilla_combined.80953	0.2	0.2	0.1	0.4	0.3	0.3	1	0.6	0.4	1.1	1.8	1.6	0.6	1	1.5	0.4	0.6	1.1	2.4	1.3	0.7	0.2	0.1	0.2	0.2	0.5
vanilla_combined.80954	8.8	8	9.1	8.6	7.1	5.8	7.2	5.7	4	5.8	8	7	5.5	8.3	9.1	8	8.5	5.5	6.4	6.3	6.8	9.3	7.8	8.8	8.8	9.1
vanilla_combined.80955	14.7	12.3	15.8	17.1	11.3	8.7	13.7	9.7	6.1	10.8	13.8	9.4	7.5	13.9	17.5	10.6	14.1	12.7	16.4	10.5	15.2	16.1	14.6	21.2	18.5	20.5
vanilla_combined.80956	1.1	1.2	1.5	1	1.1	1.3	0.9	1	0.9	0.9	1	1.1	0.9	1.1	1.1	1.3	0.9	1.4	1.1	1.6	1.1	1.3	1.2	1.1	0.9	1.1
vanilla_combined.80957	0.7	1	2.2	0.3	0.6	0.6	0.3	0.6	0.3	1.3	0.4	0.6	0.6	1.5	0.8	0.8	0.8	2.2	0.6	0.9	0.6	0.4	0.5	1	0.3	0.5
vanilla_combined.80958	7.8	9.8	13.9	7.2	9	7.8	8	8.9	5.3	9.3	10.2	10.1	7.9	9.8	9.8	11.1	8.1	10.7	11	11.4	10.2	7.2	8.1	9.5	6.7	8.2
vanilla_combined.80959	0.4	0.5	0.6	0.2	0.8	0.4	0.4	0.8	0.6	1	0.3	0.9	0.7	0.8	0.6	0.9	0.6	0.8	0.3	0.8	0.6	0.2	0.3	0.3	0.1	0.2
vanilla_combined.8096	23.5	25.1	25.1	22.1	22.3	19.3	23	22.6	16.2	21.8	23.2	23.6	17.3	27.1	26.6	24.5	23.1	24	26.3	25.2	24	18.6	19.6	25.8	13.8	19.7
vanilla_combined.80960	2.2	2.4	3.5	2.4	2.1	1.7	1.8	2.2	1.5	2.1	1.6	1.6	1.6	2.5	1.6	1.8	1.7	3	1.5	2	2.5	1.3	1.8	2.1	1.6	1.7
vanilla_combined.80961	0.2	0.2	0.3	0.2	0.2	0.2	0.2	0.2	0.2	0.3	0.2	0.3	0.3	0.2	0.1	0.2	0.3	0.3	0.1	0.2	0.2	0.1	0.1	0.2	0.2	0.2
vanilla_combined.80962	0.9	0.6	0.9	1	1	0.8	0.8	1.1	0.7	1	0.7	0.7	0.9	0.7	0.4	0.5	0.9	0.9	0.3	0.9	0.9	0.7	0.8	1.2	1.7	1.1
vanilla_combined.80963	2.6	2.9	2.6	3	2.7	2	3	2.7	1.8	3.2	3.3	3.2	2.6	3.6	3.5	4.6	4.1	3.1	3.5	3.3	4.4	2.4	1.7	3.5	2.7	3.8
vanilla_combined.80964	1.1	1.3	2.7	0.6	1.3	1.5	1.1	1.3	1.4	1.6	1.6	1.5	1.5	1.8	1.4	1.2	1.6	2.1	1.7	1.7	1.8	1.5	1.5	1.5	1	0.9
vanilla_combined.80965	1.5	0.6	1.3	0.8	0.3	0.4	0.5	0.3	0.5	0.5	0.3	0.4	0.7	0.4	0.5	0.5	0.3	0.5	0.2	0.7	0.2	0.4	0.6	0.4	0.4	0.7
vanilla_combined.80966	7	7.5	7.9	6	7.7	4.3	5.7	7.6	3.7	7.4	6.5	8.6	5.2	7.5	6.2	7.6	6.8	8	6.3	7.8	7.4	5.8	6.5	7.2	5.4	7.7
vanilla_combined.80967	0.3	0.1	0.3	1.8	0	0.1	0.1	0	0.1	0	0.1	0.1	0	0	0.4	0.1	0.3	0	0.5	0	0	3.2	1.9	1.4	0.1	0.4
vanilla_combined.80968	0.2	0.3	0.3	0.2	0.2	0.2	0.1	0.2	0.1	0.2	0.2	0.3	0.2	0.2	0.2	0.2	0.2	0.3	0.1	0.2	0.2	0.1	0.2	0.1	0.1	0.2
vanilla_combined.80969	0.3	0.3	0.4	0.3	0.3	0.3	0.3	0.5	0.3	0.6	0.5	0.9	0.8	0.6	0.4	0.5	0.6	0.3	0.1	0.4	0.2	0.3	0.3	0.4	0.5	0.4
vanilla_combined.8097	5.1	5.9	10.3	6.3	6.5	18.7	9	8.7	13.3	9.6	9.9	10	9.7	9.9	8.4	8.1	9.4	11.4	11.2	11.4	13.2	6.1	6.5	6.1	4.1	5.2
vanilla_combined.80970	0.5	0.9	1.5	0.6	0.9	1.1	0.5	1	0.7	1	0.5	1	1	1	0.6	0.9	1	1	0.7	1	0.9	0.3	0.5	0.6	0.5	0.4
vanilla_combined.80971	2.6	2.7	3.9	2.7	2.5	4.1	3.9	3.6	3	3.4	4.6	4.4	3.1	4.4	5.1	3.8	3.8	2.9	3.8	3.5	2.7	4.3	4.3	3.8	3.2	2.8
vanilla_combined.80972	0.6	0.6	0.7	0.8	0.8	0.3	1.1	1.9	0.8	0.9	0.7	0.9	0.7	1.2	1.5	1.4	0.9	2.1	0.5	1.6	1.2	0.7	0.7	1.5	0.7	1.1
vanilla_combined.80973	2.9	4.2	4.1	1.3	2.2	1.5	1.9	2.1	1.8	4.4	3.2	4.8	4.1	4.5	2	4.1	4.4	4.1	3	3.1	3.4	1.7	2	3.6	2.7	3.8
vanilla_combined.80974	1.4	1	0.9	0.8	0.7	0.8	0.5	0.7	0.3	0.5	0.5	0.5	0.2	0.9	0.7	0.6	0.7	0.5	0.7	0.6	0.5	0.3	0.7	1.3	0.7	1.3
vanilla_combined.80975	2.3	1.8	1.4	1.8	2.2	2.5	1.9	1.6	1.9	1.4	1.7	1.6	1.3	1.6	1.8	1.5	1.4	1.6	1.7	1.7	1.7	3	2.7	1.9	1	1.3
vanilla_combined.80976	0	0.1	0.3	0	0.2	0.5	0	0.3	0.8	0.2	0	0.1	0.9	0.1	0	0.1	0.3	0.1	0	0.1	0.4	0.1	0.2	0.5	0	0.3
vanilla_combined.80977	0.5	1	1.7	0.7	1.1	1	0.3	0.3	0.1	0.7	0.2	0.7	0.4	0.5	0.4	0.8	0.5	0.5	0.4	1.2	0.5	0	0.1	0.3	0.8	0.3
vanilla_combined.80978	0.3	0.6	0.3	0.2	0.4	0.1	0.2	0.3	0.1	0.1	0.1	0.2	0.1	0.2	0.1	0.2	0.1	0.1	0.1	0.1	0	0.1	0.2	0.1	0.1	0.2
vanilla_combined.80979	0.1	0.2	0.4	0.2	0.2	0.2	0.1	0.2	0.2	0.3	0.2	0.3	0.2	0.3	0.1	0.2	0.2	0.2	0.1	0.4	0.1	0.1	0.1	0.1	0.1	0.1
vanilla_combined.8098	17.8	19	26.7	19.1	19.2	17.6	19.4	21.4	15.3	22.5	19	26	21.2	31.1	24	30.8	28.9	27.4	24.3	31.4	28.8	19.2	16.1	21.2	10.4	18.6
vanilla_combined.80980	0.3	0.3	0.2	0.5	0.3	0.2	0.5	0.6	0.3	0.8	0.4	0.4	0.5	0.2	0.2	0.3	0.6	0.4	0.3	0.2	0.3	0.2	0.3	0.4	0.3	0.5
vanilla_combined.80981	0.2	0.3	0.4	0.2	0.3	0.2	0.3	0.6	0.3	0.4	0.1	0.5	0.3	0.4	0.2	0.2	0.3	0.3	0	0.1	0.2	0.1	0.3	0.1	0.1	0.2
vanilla_combined.80982	0.3	0.5	0.6	0.3	0.3	0.2	0.3	0.3	0.2	0.5	0.3	0.6	0.4	0.3	0.1	0.3	0.6	0.3	0.1	0.2	0.5	0	0.2	0.2	0.2	0.2
vanilla_combined.80983	1.4	1	0.8	1.2	0.7	0.6	1.3	0.5	0.5	0.5	0.9	0.6	0.5	0.8	1.2	0.8	0.7	0.6	0.8	0.4	0.5	1.1	0.7	1.3	2.9	1.9
vanilla_combined.80984	0.9	3	0.1	0.8	2.5	0	0.9	1	0	1	1.1	1.6	0	1.5	0.8	5	0	1.6	1.6	11.6	0.1	1.1	0.8	0.1	0.1	1.5
vanilla_combined.80985	6.3	1	1	1.7	1.8	0.8	3	1.8	2.8	3.2	0.9	0.7	3.1	0.1	0.4	1.4	0.4	0.4	1	0.3	0.1	4.7	2	2.1	14.6	3.8
vanilla_combined.80986	3	3.4	2.2	0.9	4	2.5	1.7	2.8	5.3	7	0.8	1.5	4.4	0.7	0.5	2.8	1.8	1.4	1.1	0.8	0.5	0.8	1	1.2	3	2.1
vanilla_combined.80987	0.7	0.5	0.5	0.7	0.4	0.3	0.8	0.7	0.5	1.5	0.8	1	1.7	1.7	1.4	1	1.1	0.6	0.7	0.3	0.4	0.8	0.8	1.7	2.1	1.5
vanilla_combined.80988	0.4	0.5	0.6	0.6	0.6	0.6	0.4	0.4	0.3	0.3	0.3	0.3	0.2	0.3	0.3	0.3	0.2	0.4	0.2	0.3	0.4	0.5	0.4	0.3	0.3	0.3
vanilla_combined.80989	0.5	0.5	0.4	0.6	0.4	0.2	0.5	0.3	0.3	0.4	0.5	0.3	0.5	0.4	0.5	0.3	0.8	0.5	0.5	0.2	0.6	0.3	0.3	0.5	0.9	0.4
vanilla_combined.8099	2.3	2.3	2.9	2.3	2.4	2.5	1.3	1.4	1.4	1.4	1.1	1.4	1.2	1.5	1	1.4	1.1	1.6	0.9	1.6	1.1	1	1.3	1.1	1.6	1.4
vanilla_combined.80990	0.6	0.6	1	0.6	0.7	0.8	0.8	0.7	0.6	0.7	1	0.8	0.9	0.9	0.8	0.7	1	0.8	1.5	0.8	1.2	0.6	0.7	0.8	0.4	0.5
vanilla_combined.80991	0.1	0.2	0.2	0.2	0.3	0.6	0.2	0.7	0.5	0.7	0.5	0.4	0.5	0.4	0.3	0.4	0.6	0.2	0.1	0.3	0.5	0.2	0.6	0.6	0.7	0.4
vanilla_combined.80992	1.7	1.7	1.4	1.1	1.2	2.2	1.7	1.4	2.3	1.8	1.7	2.2	2.9	1.6	1.7	1.9	2	2	1.7	1.8	1.9	1.7	1.5	1.8	2.4	1.3
vanilla_combined.80993	0.4	0.5	0.4	0.4	0.4	0.3	0.3	0.9	0.4	3.4	0.2	0.4	0.5	1.7	0.3	0.4	0.7	1.4	0.4	0.4	0.7	0.5	0.4	0.4	0.6	0.5
vanilla_combined.80994	0.2	0.2	0.6	0.1	0.3	0.3	0.2	0.3	0.3	0.6	0.3	0.6	0.6	0.5	0.1	0.4	0.5	0.3	0.2	0.3	0.1	0.2	0.2	0.2	0.3	0.2
vanilla_combined.80995	1.1	0.9	1.4	0.8	1	0.7	0.8	1.1	0.7	0.9	0.7	1	1	1	0.7	1.1	0.9	0.8	0.6	1.3	1.1	1	1.3	0.8	0.5	0.6
vanilla_combined.80996	0.4	0.7	0.8	0.8	0.8	0.6	0.9	0.8	0.5	0.7	0.7	0.8	0.6	0.5	0.6	0.5	0.6	0.4	0.9	0.7	0.7	1	0.8	0.9	1	0.8
vanilla_combined.80997	1.7	0.4	0.3	1.7	0.3	0.6	1.7	3.6	0.4	1.3	3.5	0.4	0.1	0.4	5.4	0.4	0.1	0.2	4.2	0.3	0.2	1.3	0.8	1.7	2.6	2
vanilla_combined.80998	0.1	0.1	0.1	0.1	0.1	0.1	0.1	0.2	0.1	0.1	0.1	0.2	0.1	0.2	0.1	0.1	0.1	0.2	0.1	0.2	0.1	0.1	0.1	0.1	0.1	0.1
vanilla_combined.80999	0.2	1.5	0.3	0.2	1.9	0.8	0.7	1.3	0.9	0.2	0.4	0.4	0.3	0.3	0.4	0.4	0.5	0.4	0.2	0.3	0.4	0.7	0.3	0.5	0.3	0.3
vanilla_combined.81	1.5	2	5.5	1.2	1.6	1.4	1.1	1.6	1.3	1.3	0.8	1.2	1.3	1.2	0.8	1.1	1.1	1.4	0.8	1.2	1.1	1.3	2.2	0.9	0.7	0.7
vanilla_combined.810	1.5	2.2	0.9	1.2	1.5	0.4	2	1.9	0.6	0.6	1.2	1.6	0.2	0.9	1.5	1.9	0.5	0.4	0.7	1	0.2	0.7	0.6	0.8	0.5	1.9
vanilla_combined.8100	4.2	4.6	3.4	5.1	6	3.5	4.7	6.8	3.1	4.8	5.5	5.3	2.3	6.4	5.8	6.8	2.8	7.3	5.9	8.7	3.5	2.9	3.4	3.6	1.6	3
vanilla_combined.81000	2.9	3	1.9	2.3	3.1	2.6	2.2	1.7	1.9	0.6	1	1.6	0.6	0.8	1.1	1.8	0.7	1.2	1.9	1.4	0.8	5.6	11.5	3.8	0.3	1.4
vanilla_combined.81001	0.2	0.3	0.2	0.3	0.5	0.3	0.2	0.4	0.2	0.4	0.2	0.2	0.1	0.1	0.1	0.1	0.1	0.2	0.1	0.1	0.1	0.1	0.2	0.1	0.2	0.3
vanilla_combined.81002	0.1	0.1	0.2	0.2	0.2	0.2	0.2	0.2	0.1	0.4	0.1	0.3	0.4	0.2	0.2	0.2	0.3	0.3	0.1	0.2	0.2	0.1	0.1	0.1	0.3	0.3
vanilla_combined.81003	0.2	0.3	0.8	0.2	0.3	0.3	0.1	0.4	0.3	0.5	0.1	0.3	0.4	0.6	0.2	0.5	0.7	0.3	0.1	0.3	0.3	0.1	0.3	0.2	0.2	0.4
vanilla_combined.81004	0.2	0.8	32.3	0.1	0.2	6.1	0.1	0.3	4.8	0.2	0.2	0.5	10.5	0.2	0.1	0.8	13.5	0.1	0	0.6	15.5	0	0.1	0.1	0.1	0.2
vanilla_combined.81005	15.5	17.5	5.5	9.8	11	2.5	10.9	9.9	3.4	2.2	3.8	3.3	0.3	0.9	2.2	0.7	0.2	0.5	2	0.2	0.1	50.5	37.7	5.6	3.4	2.5
vanilla_combined.81006	0.5	1	0.5	0.5	1.2	0.9	0.6	1.3	0.7	0.8	1	1.4	0.8	1.1	1	1.2	1	1.1	1.3	1.4	0.9	0.5	0.8	0.5	0.1	0.3
vanilla_combined.81007	0	0	0	0	0	0.1	0.6	0.3	0.3	0.2	3.8	0.1	0.1	0.1	0.4	0	2.6	0.1	0.2	0.1	2.2	61	24.2	62	99.3	96.6
vanilla_combined.81008	0.1	0	0	0.1	0.1	0	0.2	0.3	0.3	0.6	0.2	0.5	0.8	0.2	0.1	0.1	0.5	0	0	0.1	0.2	0	0.1	0	0.1	0.1
vanilla_combined.81009	0.4	0.3	0.5	0.5	0.1	0.3	0.7	0.4	0.1	0.3	0.4	0.2	0.5	0.5	0.2	0.4	0.4	0.5	0.5	0.2	0.5	0.5	0.2	0.9	1.7	1
vanilla_combined.8101	6.3	7.7	10.2	6.4	7.4	14.7	5.8	7.5	9.2	8.1	7.5	7.9	7	10.1	8.6	9.2	10.1	9.7	8.9	10.2	11	5.7	5.5	8.1	6	7.7
vanilla_combined.81010	5.8	7	9.4	4.9	7.2	7.8	4.8	6.8	5.5	6.3	4.3	5.4	6.6	6.9	4.8	5.3	7.1	7.9	5.3	5.7	7.9	5.5	7.1	6.5	3.6	4.7
vanilla_combined.81011	0.8	0.1	0.1	0.9	0.1	0.2	0.5	0.2	0.5	0.1	0.2	0.7	0.3	0.1	0.3	0.5	0.6	0.1	0.3	0.4	0.3	1	0.6	0.8	0.1	0.1
vanilla_combined.81012	17.5	6.8	0.3	28.8	8.9	1.6	10.4	5	1.1	0.3	3.1	0.6	0.7	0.1	5	0.1	0.1	0.1	4.8	0.1	0.1	3.4	2.4	28.6	1.8	1.5
vanilla_combined.81013	3.5	2.8	7	3.2	3.1	3.4	2.8	3.6	2.2	2.5	3.2	1.9	1.9	2.7	2.7	1.8	2.9	2.3	3.5	1.9	2.4	4.8	3.7	2.8	2.4	2.3
vanilla_combined.81014	2.1	1.6	1.1	0.6	2.3	1.5	1.2	2.1	4.2	5.1	0.5	0.9	3.5	0.3	0.2	2.2	0.6	0.6	0.7	0.4	0.1	0.5	0.6	0.9	2.1	1.4
vanilla_combined.81015	0.4	0.7	0.9	0.4	0.6	0.6	0.3	0.5	0.4	0.4	0.5	0.5	0.6	0.3	0.3	0.5	0.3	0.3	0.2	0.3	0.4	0.3	0.4	0.3	0.4	0.3
vanilla_combined.81016	0.3	0.4	1.4	0.3	0.4	0.6	0.1	0.1	0.2	0.3	0.1	0.2	0.3	0.3	0.2	0.5	0.5	0.4	0.2	0.3	0.3	0.3	0.3	0.5	1.4	1.2
vanilla_combined.81017	0.2	0.3	0.4	0.2	0.3	0.2	0.1	0.2	0.1	0.2	0.1	0.2	0.2	0.2	0.1	0.2	0.2	0.4	0.2	0.3	0.2	0.1	0.2	0.1	0.2	0.1
vanilla_combined.81018	1.4	1.6	1.8	1.5	1.5	3.3	1.2	1.5	2.2	1.6	1.6	1.5	1.2	1.6	1.7	1.4	1.2	1.4	1.4	1.6	1.3	1.7	1.6	1.4	1.1	1.3
vanilla_combined.81019	1.7	1.6	2	1.6	1.5	1.4	1.1	1.5	0.8	1.1	1.1	1.3	1	1.7	1.4	1.5	1.4	2.2	1.4	1.6	1.7	0.9	0.9	1.3	1.1	1.5
vanilla_combined.8102	16.6	15.9	1.4	6.9	9.4	2.3	9.6	10.1	4.7	2	2.4	2.9	1.8	1.9	2.2	3.2	0.4	1.5	2	2.6	0.5	19.4	8.9	1.5	0.3	0.3
vanilla_combined.81020	5.5	4	2.4	8	5.8	0.8	11.8	7.3	1.6	9.1	12.3	10.8	4.9	6.8	9.4	4.8	5.3	4.9	7	6	5.2	2.6	3.1	6.3	5.9	6.8
vanilla_combined.81021	0.1	0.1	0.4	0.2	0.2	0.3	0.1	0.1	0.1	0.2	0.1	0.2	0.1	0.2	0.2	0.1	0.1	0.2	0.2	0.1	0.2	0.1	0.2	0.1	0	0
vanilla_combined.81022	0.2	0.5	3.3	0.1	0.3	0.3	0.3	0.9	0.5	0.5	0.2	0.6	0.4	0.2	0.2	0.4	0.1	0	0.1	0.4	0	0.5	0.6	0.1	0.2	0.1
vanilla_combined.81023	1.9	1.6	0.9	0.6	2.4	1.4	0.9	1.5	2.7	3.5	0.3	0.8	2.2	0.2	0.2	1.7	0.6	0.8	0.4	0.5	0.1	0.2	0.4	0.7	2	1.3
vanilla_combined.81024	0.8	0.4	0.1	1	0.4	0.2	0.7	0.1	0.1	0	0.4	0.3	0.1	0.2	0.4	0.4	0.3	0.4	0.4	0.3	0.2	0.5	0.5	0.1	0.2	0.4
vanilla_combined.81025	0.1	0.2	0.2	0.3	0.3	0.2	0.1	0.1	0.2	0.2	0.1	0.2	0.3	0.2	0.1	0.2	0.3	0.2	0.1	0.1	0.1	0.2	0.1	0.1	0.3	0.1
vanilla_combined.81026	1.4	0.6	0.8	0.9	0.4	0.4	0.6	0.2	0.5	0.1	0.6	0.1	0.3	0.1	0.6	0.1	0.3	0.1	0.8	0	0.3	0.8	1	1.4	0.5	0.9
vanilla_combined.81027	2.2	2.5	3.2	2.4	2.5	0.5	2.9	3.5	1.3	3.3	2.3	2.9	2.1	2.7	3	2.7	2.4	1.7	2	2.1	1.4	1.8	2.1	1.8	0.7	1.9
vanilla_combined.81028	0.5	0.7	1	0.5	0.7	0.6	0.5	0.7	0.6	0.3	0.4	0.2	0.3	0.2	0.2	0.2	0.2	0.1	0.5	0.1	0	1.3	1.3	0.5	0.3	0.2
vanilla_combined.81029	1.4	2	1.8	1.7	1.9	1.6	1.8	1.7	1.2	2	2.3	2.5	2.3	2.3	2.1	1.6	2.7	2.2	2.3	2.2	2.8	1.5	1.8	2.3	2	1.8
vanilla_combined.8103	7.3	17.1	5.3	4.9	12	3.3	4.6	13	3.2	7.1	4.2	7.5	3.6	6.3	3.7	6.6	4.1	4.8	4.8	6.3	3.5	2.9	4.7	3.7	0.5	1.4
vanilla_combined.81030	1.4	2.3	7.2	1.3	1.6	1.9	1.6	1.8	1.2	2	1.8	2.4	2	2.8	2.6	2.5	2.8	3.5	2.5	2.7	2.9	0.7	2	0.9	0.1	0.2
vanilla_combined.81031	0.4	0.2	0.3	0.5	0.2	0.3	0.4	0.2	0.4	0.2	0.5	0.3	0.3	0.4	0.5	0.4	0.5	0.4	0.4	0.4	0.6	0.4	0.3	1	1.5	1.2
vanilla_combined.81032	0.8	1.8	2.9	0.7	1.9	0.5	0.5	1.2	0.4	0.5	0.4	0.8	0.6	0.6	0.5	0.9	0.7	0.7	0.5	1	0.6	0.7	0.8	0.5	0.2	0.8
vanilla_combined.81033	10.3	5.8	5.6	10.4	5.9	6.2	10	4.6	3.5	3	9.1	4.5	2.6	4	8.4	6.1	4	4.3	8	6.5	4.6	15.5	15.6	5.8	6.9	6.1
vanilla_combined.81034	5.1	4.9	3.5	1.6	6.7	4	2.7	4.7	7.9	11.5	0.8	1.5	7.8	0.5	0.5	4.4	1.6	1.7	1.4	0.9	0.4	0.9	1.2	2.1	4	2.2
vanilla_combined.81035	0.2	0.2	0.5	0.1	0.3	0.3	0.1	0.5	0.4	0.2	0.1	0.5	0.8	0.2	0.1	0.3	0.3	0	0.1	0.2	0.2	0.3	1.4	0.4	0.2	0.1
vanilla_combined.81036	0.6	1	0.8	0.5	0.8	1	0.3	0.4	0.4	0.3	0.2	0.2	0.2	0.2	0.2	0.1	0.3	0.2	0.3	0.2	0.2	0.2	0.4	0.3	0.4	0.3
vanilla_combined.81037	0.3	0.3	0.8	0.4	0.6	0.2	0.2	1	0.4	0.8	0.2	0.3	0.2	0.2	0.1	0.2	0.4	0.1	0.1	0.2	0.3	0.3	0.2	0.3	0.4	0.6
vanilla_combined.81038	3.3	3.6	2.4	1.1	5.1	2.5	2.6	3.5	6	7.6	0.6	1.3	5	0.3	0.3	3.4	0.9	1.4	1.3	0.8	0.3	0.8	1	1.2	3.8	2.5
vanilla_combined.81039	1	1.2	0.6	0.4	1.5	0.9	0.7	1	1.6	2	0.1	0.5	1.2	0.1	0	1	0.4	0.5	0.4	0.2	0	0.2	0.3	0.4	1.2	0.7
vanilla_combined.8104	5.2	2.8	3.2	6.7	2.6	3.2	7.3	2.4	2.2	2.9	8.3	3.8	3.6	3.1	10.8	2.7	2.6	2.4	7.6	2.2	2.5	11.4	7.1	10.8	11.5	17.3
vanilla_combined.81040	1.7	1.6	1.1	0.5	2.3	1.4	1	1.8	3.2	3.9	0.3	0.8	2.4	0.3	0.3	1.8	0.7	0.6	0.5	0.7	0.1	0.3	0.5	0.8	1.8	1.4
vanilla_combined.81041	0.1	0	0.1	0	0.1	0.1	0.2	0.4	0.2	0.9	0.6	1.1	0.9	0.4	0.2	0.2	0.3	0	0	0.2	0.1	0.1	0.2	0.1	0.3	0.1
vanilla_combined.81042	0.7	0.6	1	0.8	0.7	0.6	0.6	0.5	0.4	0.5	0.6	0.7	0.3	0.6	0.8	0.6	0.6	0.9	0.7	0.8	0.6	0.8	1.2	0.9	1	1
vanilla_combined.81043	0.9	1.4	1.3	1.2	2.2	1.3	1.9	3.1	1.4	3	3	5.4	2.7	3.2	2.9	4.5	2.9	3.1	3	5.1	3.4	1.6	1	1	1.8	1.2
vanilla_combined.81044	1.2	1.3	2	1.4	1.4	1.6	0.9	1.2	1.1	1	1.2	1.1	1.1	1.1	1.1	1	1.3	1.4	1.1	1	1.5	1	1.1	1.2	1.4	1.4
vanilla_combined.81045	1.4	1.6	2.3	1.3	1.6	1.4	1.6	1.7	1.3	1.3	1.3	1.2	1.1	1.4	1.3	1.2	1.8	1.2	1	0.9	1.8	2.9	2.2	1.4	1.4	1.2
vanilla_combined.81046	1	1	1.8	0.7	0.7	0.9	0.6	0.8	0.7	0.7	0.5	0.7	0.6	1	0.5	0.9	0.9	1.4	0.7	0.8	0.7	0.5	0.6	0.7	0.6	0.5
vanilla_combined.81047	0.8	1.2	1.7	0.8	1.2	0.9	0.6	1.2	0.7	0.9	0.6	1.1	0.8	1.5	0.8	1.4	0.7	1	0.8	1.6	0.7	0.6	0.9	0.8	0.4	0.7
vanilla_combined.81048	0.1	0.1	0.2	0.1	0.1	0.2	0.3	0.4	0.4	0.4	0.4	0.6	0.5	0.4	0.2	0.4	0.4	0.2	0.1	0.2	0.1	0.1	0.2	0.2	0.2	0.2
vanilla_combined.81049	0.1	0.4	0.5	0.1	0.2	0.3	0	0.1	0.2	0.3	0.1	0.3	0.5	0.4	0.1	0.4	0.8	0.6	0.1	0.6	1.5	0	0	0.1	0	0
vanilla_combined.8105	0.4	1.2	5.1	0.3	1.3	0.7	0.2	1.1	0.9	0.7	0.2	0.9	2.2	1.2	0.1	0.7	3.7	1.8	0.2	0.7	4.5	0.1	0.6	0.3	0	0
vanilla_combined.81050	5.2	6.7	7.7	6.4	7.7	9.7	5.2	6.8	8.4	3.7	7.3	3.1	5.3	2.1	4.7	1.7	2.3	1.2	5.1	1.3	1.3	7.7	8.7	3.4	3.8	3.6
vanilla_combined.81051	0.3	0.6	1.1	0.5	0.9	1	0.2	0.2	0.3	0.5	0.4	0.4	0.3	0.6	0.3	0.4	0.7	1.5	0.5	0.7	0.9	0.1	0.2	0.3	0	0.2
vanilla_combined.81052	0.1	0.1	0.1	0.1	0.3	0.9	0.2	0.3	0.5	1	0.4	0.2	0.4	0.2	0.2	0.2	0.4	0.4	0.4	0.3	0.5	0.3	0.4	0.2	0.9	0.3
vanilla_combined.81053	0.3	0.2	0.4	0.5	0.2	0.3	0.4	0.2	0.2	0.2	0.2	0.2	0.2	0.2	0.3	0.3	0.2	0.3	0.4	0.3	0.2	0.5	0.4	0.6	1.5	0.8
vanilla_combined.81054	0.6	0.9	3.2	0.2	0.9	1.2	0.1	0.3	0.3	0	0	0	0	0	0	0	0	0.1	0	0	0	0.8	1.2	0.1	0	0
vanilla_combined.81055	0.3	0.3	0.4	0.3	0.4	0.6	0.4	0.6	0.5	0.4	0.3	0.4	0.4	0.6	0.2	0.3	0.4	0.4	0.3	0.3	0.3	0.3	0.4	0.3	0.4	0.3
vanilla_combined.81056	0.2	0.2	0.4	0.2	0.1	0.2	0.3	0.4	0.4	0.9	0.3	0.4	0.8	0.5	0.2	0.3	0.6	0.3	0.1	0.2	0.3	0.2	0.4	0.6	0.2	0.3
vanilla_combined.81057	0.3	0.5	0.5	0.4	0.4	0.3	0.6	0.5	0.3	0.4	0.4	0.5	0.4	0.5	0.3	0.5	0.4	0.6	0.2	0.5	0.3	0.2	0.4	0.4	0.5	0.8
vanilla_combined.81058	0.1	0.3	0.9	0.2	0.3	0.4	0.3	0.4	0.2	0.5	0.2	0.4	0.4	0.3	0.2	0.3	0.4	0.4	0.2	0.3	0.2	0.1	0.2	0.1	0.2	0.2
vanilla_combined.81059	0.6	0.5	0.6	0.5	0.4	0.4	0.4	0.4	0.2	0.4	0.3	0.3	0.3	0.3	0.3	0.3	0.3	0.4	0.3	0.2	0.4	0.2	0.2	0.3	0.4	0.3
vanilla_combined.8106	8.2	7.2	5.7	8.2	7.3	3.2	6.5	5.5	2.3	4.2	5.6	5.2	3.5	5.2	4.9	4.9	4.4	6.4	6.5	6.7	6.1	5.1	6	4.7	1.9	3.6
vanilla_combined.81060	1.7	0.6	0.4	2.8	0.6	0.4	1.8	0.5	0.2	0.2	1.4	0.4	0.6	0.2	1.3	0.2	1.1	0.2	1.5	0.2	1.2	2	1.8	1.5	5.2	2.7
vanilla_combined.81061	0.2	0.7	1.9	0.1	0.6	0.9	0.1	0.9	0.7	0.7	0.4	0.7	0.9	0.7	0.1	0.4	0.6	0.7	0.3	0.6	0.6	0.1	0.5	0.2	0.1	0.2
vanilla_combined.81062	2.8	1.6	0.1	5.8	3.4	0.5	3	2.9	3.5	0.1	1.2	0.1	0.9	0.1	1.5	0	0	0.1	1.6	0.1	0	11.2	8.9	71.7	5.6	11.4
vanilla_combined.81063	1.4	1.5	1.1	1	0.9	1.1	0.8	1.1	1	1.3	0.7	1.3	1.5	1.7	0.9	1.1	1.6	1	0.6	1.2	1.1	0.2	0.8	0.6	1.2	0.8
vanilla_combined.81064	5.2	6.9	3.6	5.5	6.3	13	4.9	6	10.3	5	6.7	10	5.9	8.8	10.8	13.3	5.8	5.1	8.4	9.5	6.5	7.6	10.2	6.9	5	7
vanilla_combined.81065	1.8	2.5	5	1.8	1.9	1.5	2.3	2.9	1.7	2.6	1.7	2	2.4	2.9	1.6	1.7	2.3	3.8	0.9	1.8	1.9	0.7	1.2	1.1	0.6	0.8
vanilla_combined.81066	0.3	0.7	0.4	0.4	0.4	1.1	0.5	0.8	1.5	0.8	0.6	0.9	0.7	0.8	0.7	0.4	0.6	0.5	1.1	0.6	0.8	0.4	0.3	0.4	0.6	0.5
vanilla_combined.81067	0.6	0.3	0.4	0.4	0.2	0.2	0.3	0.2	0.1	0.1	0.1	0.2	0.2	0.2	0.1	0.2	0.2	0.1	0.1	0.1	0.2	0.3	0.4	0.1	0.1	0.1
vanilla_combined.81068	0.2	0.2	0.3	0.3	0.2	0.4	0.7	0.6	0.4	0.7	0.9	0.8	0.6	0.5	0.4	0.4	0.4	0.6	0.2	0.2	0.3	0	0.1	0.1	0.1	0.1
vanilla_combined.81069	0.3	0.2	0.5	0.2	0.3	0.2	0.4	0.2	0.3	0.5	0.4	0.4	0.5	0.4	0.2	0.3	0.5	0.3	0.1	0.2	0.4	0.1	0.2	0.2	0.6	0.4
vanilla_combined.8107	23.1	7.8	9.6	23.1	7.5	4.5	11.6	4.2	2	6.8	11.5	5.1	3.7	12.1	17.6	9.7	7.8	14	15.4	10.7	8.5	12.3	7.3	18.2	43	17.3
vanilla_combined.81070	11.2	10.5	19.1	9.4	9.8	13.1	8	13.7	12.3	17.2	11.3	12.8	15.6	20.6	16.4	21	20.3	21.9	17.1	21.5	21.4	7.6	7.1	11.9	8.6	10
vanilla_combined.81071	0.1	0.1	0.1	0.1	0.1	0.1	0.2	0.1	0.1	0.1	0.2	0.2	0.1	0.1	0.1	0.1	0.1	0.2	0.1	0.1	0.1	0.1	0.1	0.1	0.3	0.2
vanilla_combined.81072	1	0.4	0.3	1.3	0.6	0.3	1	0.6	0.5	0.4	1.1	0.6	0.4	0.5	1	0.6	0.4	0.5	0.9	0.6	0.5	1.1	0.6	1.2	1.2	1.1
vanilla_combined.81073	3.6	1.4	0.6	2.3	1.1	0.4	1.9	0.9	0.3	0.6	1.2	0.6	0.5	0.7	1.1	0.5	0.8	0.3	1.2	0.3	0.7	1.5	1.3	3.4	3.2	1
vanilla_combined.81074	1.2	1.2	1.9	1	1.1	1.1	1.7	1.6	1.3	2.1	1.6	2.1	2.2	2.3	1.5	2.2	2.1	2.3	1.6	2.1	1.8	1.2	1	1.5	0.8	1.2
vanilla_combined.81075	1.6	1.6	2.6	1	1.1	0.9	0.9	1.1	0.8	1.1	0.6	0.7	1	0.9	0.9	0.7	1.1	1	0.8	0.8	0.8	1.3	1.1	1.1	0.5	0.7
vanilla_combined.81076	0.3	0.3	0.6	0.3	0.3	0.4	0.3	0.4	0.3	0.4	0.4	0.4	0.4	0.3	0.3	0.3	0.4	0.6	0.2	0.3	0.3	0.3	0.3	0.3	0.4	0.3
vanilla_combined.81077	0.7	1.1	0.9	0.5	1.2	0.5	0.5	0.7	1.6	0.3	0.3	0.3	1.9	0.4	0.2	0.3	0.5	0.3	0.4	0.2	0.3	0.5	0.5	0.4	0.3	0.3
vanilla_combined.81078	1	1	1.1	1	0.7	0.5	0.6	0.5	0.2	0.4	0.5	0.5	0.2	0.5	0.5	0.5	0.5	0.8	0.4	0.6	0.5	0.2	0.3	0.6	0.9	1
vanilla_combined.81079	0.2	0.1	0.3	0.3	0.3	0.1	0.5	0.4	0.4	0.6	0.4	0.7	0.6	0.5	0.3	0.3	0.5	0.5	0.5	0.1	0.4	0.1	0.2	0.2	0.6	0.2
vanilla_combined.8108	0.5	0.7	0.5	0.5	0.6	0.9	0.7	0.6	0.7	0.7	1	0.7	0.6	0.7	0.7	0.6	0.7	0.5	0.7	0.4	0.5	0.4	0.8	0.6	0.5	0.5
vanilla_combined.81080	2	1.9	1.3	0.8	3	1.4	1.3	2.1	3.9	4.6	0.3	0.9	3.2	0.3	0.3	2.1	0.6	1.3	0.6	0.8	0.1	0.5	0.7	1	2.6	1.8
vanilla_combined.81081	0.1	0.1	0.1	0.9	0	0	2.5	0	0	0.1	5.2	0.1	0	0.3	11.4	0.1	0	0	9.8	0.1	0	0.6	0.4	2.9	0.2	1.5
vanilla_combined.81082	2.2	3.2	2.5	3.1	4.2	5.6	4	4.8	5.3	4.3	5.1	5.1	5.2	4.6	4.5	4.1	5.1	2.8	3.9	3.3	5.3	4.5	4.8	4.2	3.2	2.5
vanilla_combined.81083	0.1	0.1	0.2	0.1	0.1	0.1	0.1	0.3	0.2	0.4	0.2	0.3	0.4	0.3	0.1	0.2	0.2	0.2	0.1	0.2	0.1	0.1	0.1	0.1	0.1	0.1
vanilla_combined.81084	2	2.8	2.8	2.5	2.3	3	3.4	3.5	3.5	2.8	2.1	2.7	2.5	3.3	3.4	3.6	2.8	3	3	3.3	2.8	2.3	3.6	4.2	2	2.5
vanilla_combined.81085	0	0.1	0.1	0.1	0.2	0.3	0.2	0.3	0.4	0.2	0.3	0.2	0.3	0.2	0.2	0.1	0.3	0.1	0.3	0.1	0.2	0.3	0.2	0.2	0.2	0.2
vanilla_combined.81086	13.2	12.8	12.7	11.9	10.8	8.5	12.7	12.6	7.9	13.7	12.8	17.2	14	15	14.1	15.6	16.1	11.2	12.3	14.1	15.2	8.3	8.6	11.4	10.2	9.4
vanilla_combined.81087	0.4	0.3	0.6	0.3	0.5	0.7	0.4	0.2	0.5	0.5	0.6	1	0.9	1.1	1.2	1.1	0.9	1.2	0.8	0.9	0.4	0.5	0.6	0.8	0.5	0.5
vanilla_combined.81088	1.3	1.8	0.4	1	1.7	0.2	0.6	1.3	0.2	0.9	0.5	0.4	0.1	0.7	0.5	0.7	0.2	0.6	0.1	0	0.1	0.7	0.6	0.2	0.3	0.1
vanilla_combined.81089	4.5	4.6	4.5	4.6	5	3.3	4.4	4.8	2.7	4.9	5.5	6.7	4.5	5.6	5.9	6.6	4.9	4.4	5.9	6.9	5.1	4.3	4.6	4.7	3.4	3.8
vanilla_combined.8109	0.5	0.6	0.7	0.5	0.6	3.7	0.5	0.8	1.2	2.6	0.7	0.8	1.4	3.2	0.6	0.7	1.7	3.6	0.6	0.8	1.6	0.5	0.6	0.5	0.3	0.4
vanilla_combined.81090	0.6	0.6	1.1	1	0.9	1.2	0.7	1.1	0.9	1.2	0.9	1.1	1.1	1.1	0.9	0.7	0.8	1	0.8	1	1.3	0.6	0.9	0.9	0.8	0.5
vanilla_combined.81091	1.8	1.6	1.1	0.4	2.5	1.4	1.1	1.7	2.9	4.1	0.3	0.7	2.5	0.3	0.1	1.7	0.5	0.8	0.5	0.4	0.2	0.3	0.5	0.7	1.7	1.4
vanilla_combined.81092	0.4	0.3	0.5	0.4	0.2	0.2	0.3	0.2	0.2	0.3	0.5	0.5	0.3	0.6	0.6	0.5	0.3	0.5	0.4	0.4	0.3	0.2	0.3	0.4	0.6	0.8
vanilla_combined.81093	0.7	0.5	0.5	0.9	0.3	0.3	0.4	0.2	0.1	0	0.1	0	0.1	0	0.1	0	0	0	0.1	0	0.1	1.8	1	0.1	0.1	0.1
vanilla_combined.81094	0.3	0.3	0.3	0.3	0.2	0.2	0.3	0.4	0.2	0.3	0.2	0.6	0.4	0.3	0.1	0.4	0.3	0.2	0.2	0.2	0.2	0.3	0.2	0.3	0.4	0.7
vanilla_combined.81095	7.7	16.5	10.9	10.3	14.6	23.8	8.7	12.6	14.5	10.6	10.8	14.6	12.9	13.6	12.5	17.7	12.1	14.2	13.5	13.8	11.1	9.2	9.2	9.6	6.7	7
vanilla_combined.81096	1.3	3.4	9.2	1.8	5	4.6	1.6	6.4	3.2	5.6	1.8	3.6	4	5.4	2.1	4.8	4.2	6.2	2.3	6.4	4.7	1.4	1.4	2.2	1.5	1.6
vanilla_combined.81097	0.2	0.2	0.3	0.1	0.2	0.3	0.2	0.2	0.3	0.2	0.2	0.3	0.2	0.2	0.2	0.2	0.2	0.2	0.2	0.2	0.2	0.3	0.2	0.2	0.2	0.2
vanilla_combined.81098	0.5	0.6	0.7	0.5	0.5	0.2	0.3	0.5	0.2	0.3	0.2	0.3	0.2	0.2	0.2	0.2	0.1	0.2	0.2	0.2	0.1	0.1	0.2	0.1	0.1	0.1
vanilla_combined.81099	1.3	1.3	0.4	1.2	1.2	0.6	1.4	0.9	0.9	0.7	1.6	0.6	0.6	0.4	1.1	0.4	0.3	0.2	1.1	0.3	0.2	1.1	1.4	0.9	0.8	0.9
vanilla_combined.811	35.2	42.1	80.8	38	47.8	95.6	31.7	40.8	50.4	36.3	39.8	45.7	60.9	49	44.3	57.5	52.2	54.5	58.3	73.5	63.9	42.1	40.3	29.8	20.4	17.3
vanilla_combined.8110	6.9	11	13.1	9.2	13.1	9.1	6.9	9.2	4.6	8.7	9.4	12.2	7	12.2	10.6	14	8.7	17.4	16.1	24.4	12.1	6.8	6.9	4.5	3.8	4.8
vanilla_combined.81100	0.4	0.3	0.3	0.4	0.2	0.1	0.2	0.1	0	0.1	0.1	0.1	0.1	0.1	0.1	0.1	0.1	0.2	0.1	0.3	0.1	0.1	0.3	0.2	0.3	0.3
vanilla_combined.81101	4.4	5.7	8.5	4.5	6.1	10.8	4.5	6.1	7.3	5.4	5.2	6.2	6.5	7.6	6.8	7.7	6.6	6.6	8.5	8.9	8.2	4.1	4.3	7.9	3.1	4.3
vanilla_combined.81102	0.9	0.8	1.4	0.9	0.7	0.9	1	1.1	0.8	1.2	0.9	1.1	1.1	1.4	0.8	0.9	1.3	1.2	0.9	0.9	0.9	0.6	0.8	0.5	0.6	0.5
vanilla_combined.81103	0.3	0.5	1	0.2	0.5	0.4	0.2	0.5	0.3	0.5	0.2	0.6	0.5	0.3	0.2	0.3	0.3	0.4	0.1	0.4	0.4	0.2	0.4	0.1	0.2	0.1
vanilla_combined.81104	0.1	0.1	0.8	0	0.2	2	0.2	0.2	1.6	0.1	0.2	0.2	0.2	0.1	0.2	0.1	0.2	0.1	0.2	0	0.1	1.2	1.1	0.3	0.3	0.2
vanilla_combined.81105	0.6	0.4	0.6	0.5	0.5	0.3	0.6	0.3	0.2	0.6	0.4	0.6	0.4	0.4	0.3	0.4	0.3	0.5	0.2	0.4	0.4	0.2	0.2	0.4	0.4	0.4
vanilla_combined.81106	5	10.2	5.1	4.1	7.8	12.1	2.4	3.4	9.8	4.4	3.8	6.1	7.1	7.2	6.5	8.3	11.6	4.8	5.3	9.7	6.8	15.8	15.1	2.3	1.6	2.2
vanilla_combined.81107	0.8	0.8	0.9	0.8	0.7	0.7	1.1	0.9	0.8	0.8	1	1	1	0.8	1.1	0.8	0.8	0.7	1.1	0.7	0.8	1.6	1.5	1.1	1.6	1.2
vanilla_combined.81108	1.6	1.5	0.7	0.5	1.8	1.3	0.7	1.4	2.2	2.6	0.3	0.7	1.4	0.2	0.2	1.5	0.5	0.9	0.5	0.5	0.2	0.4	0.4	0.7	1.9	1
vanilla_combined.81109	10.1	9.1	6	2.8	12.9	7.1	4.7	8.7	15.2	21.3	1.3	3.2	14.4	0.7	0.7	8	3.1	3.4	3.3	1.7	0.6	1.6	2.7	3.6	7.6	3.7
vanilla_combined.8111	4.6	4.5	4.2	4.9	4.3	4.9	5.2	4.8	4.6	5.1	4.9	5.6	4.2	6.2	5.5	6.3	5.5	5.5	5.1	6.2	5.7	4.3	3.8	6.2	4.3	4.9
vanilla_combined.81110	0.7	0.2	12.2	0.5	0	0.7	0.4	0	0.1	0.1	0.9	0	0	0	0.8	0	0.1	0	1	0	0.1	1	0.5	1.5	1.8	2.3
vanilla_combined.81111	0.5	0.5	0.5	0.4	0.5	0.5	0.3	0.3	0.3	0.2	0.2	0.3	0.3	0.3	0.3	0.3	0.3	0.4	0.3	0.4	0.3	0.3	0.3	0.3	0.1	0.2
vanilla_combined.81112	5.7	3.1	4.2	4.8	3.4	9.6	4.3	3.3	4.8	3.6	2.7	6.6	3.9	11.4	5.4	18.4	5.3	10.8	5.7	17.9	7.4	4.4	4.3	9.2	5.1	3.4
vanilla_combined.81113	0.1	0.1	0.1	0.1	0.1	0.1	0.2	0.2	0.3	0.3	0.2	0.3	0.9	0.2	0.1	0.2	0.9	0.1	0.1	0.1	0.7	0	0.1	0.1	0.4	0.3
vanilla_combined.81114	5.4	8	7.9	5.7	6.4	14.5	6.3	7.3	12.4	6.8	9	11.2	9.1	11.2	10.1	12.9	9.3	7.9	8.4	8.9	9.4	10.7	9.7	8	7.9	6.8
vanilla_combined.81115	0.6	0.8	1.1	0.5	0.8	0.5	0.5	0.7	0.4	0.7	0.6	0.7	0.6	0.6	0.5	0.7	0.7	0.5	0.4	0.6	0.6	0.4	0.7	0.5	0.2	0.4
vanilla_combined.81116	0.6	0.6	0.7	0.4	0.4	0.4	0.6	0.9	0.7	1.3	0.6	1.2	1	0.9	0.4	0.7	0.8	0.3	0.2	0.4	0.5	0.3	0.5	0.6	0.8	0.8
vanilla_combined.81117	3.9	4.1	5	4.1	4.8	3.8	3.2	3.9	2.9	3.4	4.3	4.1	2.9	4.2	4.9	4.4	3.7	5.2	5.3	5.7	5.1	3.2	3.7	5.2	4.2	3.4
vanilla_combined.81118	1.9	1.9	3	2.2	1.9	1.6	1.9	2.1	1.1	2.2	2.2	2.3	1.6	2.7	2.2	2.1	2	2.3	2.7	2.2	2.2	1.8	1.7	2.6	2	2.1
vanilla_combined.81119	3.4	2.1	3.6	3	2.2	3.7	3.7	2.5	2.4	2.3	3.8	3.5	2.1	2.7	3	2.4	2.2	2.2	2.6	2.4	3.3	3.2	2.8	3.1	1.6	1.4
vanilla_combined.8112	0.6	0.2	0.2	0.4	0.3	3.3	0.6	0.1	4	0.4	0.8	0.4	3.6	1	1.7	0.8	3.6	0.9	1.5	0.8	3	1.5	1	1.8	1.2	1.7
vanilla_combined.81120	3.7	3.4	2.4	1.3	5	2.6	2.8	4.5	7.9	10.7	0.9	1.9	6.1	0.9	0.5	4.1	1.3	1.9	1.3	1.2	0.7	0.8	1.4	2.1	4.2	3
vanilla_combined.81121	0	0	0	0	0	0.2	0.1	0.2	0.1	0.2	0.1	0	0.2	0	0.1	0	0.2	0	0.1	0.1	0.1	0.3	0.2	0	0.7	0.2
vanilla_combined.81122	0.6	0.6	1	0.8	0.7	0.8	0.9	1	0.8	1.8	0.9	2.2	1.4	1.1	0.3	1.1	1.2	0.9	0.2	1.5	0.8	0.6	1.2	0.6	0.5	0.8
vanilla_combined.81123	3.7	1.1	1.7	4.1	1.4	1.9	3.2	1.6	1.7	1.9	2.2	1.3	3.1	1.8	1.5	1.5	2.4	2.1	1.6	1.4	2.5	1	0.9	1	0.4	0.5
vanilla_combined.81124	1.7	0.8	0.3	1.2	0.7	0.4	2.7	1.1	0.6	0.7	2.9	1.4	0.5	0.8	2.2	0.5	1.1	0.4	0.8	0.3	0.7	0.8	0.4	1.2	1.1	4.4
vanilla_combined.81125	0.7	0.9	0.7	0.6	0.6	0.5	0.6	0.5	0.5	0.4	0.2	0.7	0.4	0.7	0.3	0.5	0.7	0.7	0.6	0.6	1.5	0.3	0.3	0.3	0.4	0.9
vanilla_combined.81126	12.3	14.3	17	14.2	14	5.4	11.9	11.4	4.4	10.2	11.5	12.2	9.4	14.7	13.2	12.5	15.3	13.9	14.7	15.4	15	11.7	12.8	16.4	8	14.5
vanilla_combined.81127	0.1	0.1	0.5	0.2	0.2	0.2	0.2	0.2	0.1	0.4	0.2	0.2	0.3	0.3	0.2	0.2	0.4	0.3	0.2	0.2	0.3	0.1	0.1	0.1	0.1	0.1
vanilla_combined.81128	1.7	1.6	1.1	0.5	2.1	1.3	0.6	1.2	2.1	2.5	0.3	0.4	1.6	0.1	0.2	1.1	0.4	0.6	0.5	0.5	0.2	0.3	0.4	0.5	1.6	0.9
vanilla_combined.81129	0.3	0.4	1.2	0.1	0.2	0	0.2	0.3	0	0.5	0.1	0.5	0.1	0.5	0.4	0.4	0.1	0.4	0.1	0.3	0	0.6	1.3	1.3	0.2	1
vanilla_combined.8113	3.1	2.5	8.5	3.9	2.7	2.5	6.3	2.2	1.2	3.1	7	1.5	0.9	2.8	5.2	1.1	1.2	5.1	6.9	1.5	1.2	2	2.6	1.1	0.3	0.8
vanilla_combined.81130	2.2	7.6	0.3	2.3	8.5	2.4	0.5	0.1	6.6	0	0.2	0	0.1	0	0.1	0	0	0.2	0.1	0	0.1	27.5	103	49.4	0.6	1.3
vanilla_combined.81131	0.2	0.3	0.4	0.3	0.3	0.4	0.2	0.4	0.5	0.4	0.2	0.6	0.6	0.5	0.3	0.4	0.7	0.6	0.3	0.6	0.5	0.2	0.4	0.4	0.3	0.2
vanilla_combined.81132	0.2	0.2	0.2	0.2	0.2	0.2	0.2	0.4	0.3	0.3	0.2	0.2	0.3	0.2	0.1	0.1	0.2	0.2	0.1	0.1	0.2	0.1	0.2	0.2	0.1	0.1
vanilla_combined.81133	0.5	0.3	0.3	0.3	0.6	0.6	0.5	0.6	0.6	1.1	1	1.4	0.5	1.4	0.9	1.2	0.8	1.7	1.4	1.6	0.7	0.9	0.7	0.5	0.4	0.5
vanilla_combined.81134	0.3	0.4	0.4	0.4	0.4	0.3	0.3	0.4	0.2	0.3	0.2	0.4	0.2	0.3	0.2	0.2	0.2	0.2	0.2	0.2	0.2	0.1	0.3	0.1	0.3	0.1
vanilla_combined.81135	3.6	0.9	0.5	0.9	0.8	0.4	1.7	0.8	1.2	1.9	0.3	0.3	1.3	0.1	0.2	0.8	0.1	0.1	0.4	0.2	0.1	2.2	0.9	1.4	7.1	1.6
vanilla_combined.81136	1.1	0.8	3.3	0.6	1.1	0.9	0.7	0.9	0.9	1.4	0.8	1.3	0.8	2.3	0.8	0.8	1.3	0.5	0.6	0.9	0.7	0.2	1.3	1.5	1.2	0.5
vanilla_combined.81137	1.7	1.9	3	2.1	2	1.3	1.7	2.3	1.5	1.8	1.2	2	2.1	2.3	1.8	1.5	2.2	1.9	1.5	1.4	2.4	1.1	1.5	2.4	1.7	2
vanilla_combined.81138	0.2	0.4	0.4	0.2	0.5	0.5	0.2	0.4	0.8	0.5	0.2	0.4	0.8	0.4	0.2	0.2	0.3	0.2	0.1	0.2	0.2	0.2	0.9	0.3	0.1	0.1
vanilla_combined.81139	1.1	1.1	2.2	0.8	1.4	0.8	0.9	1.3	1.1	1.6	0.9	1.7	1.5	2	0.8	1.4	2	2.2	0.6	1.6	1.4	0.6	1	1.4	1.4	1.8
vanilla_combined.8114	1	1.1	1.3	0.4	1.6	1.8	0.5	1	2.1	1.5	0.5	0.4	1.8	0.2	0.2	0.7	1.4	0.5	0.3	0.5	0.7	1.1	0.9	0.5	1.4	0.5
vanilla_combined.81140	0.2	0.1	0.7	0.1	0.1	1	0.3	0.1	0.7	0.1	0.7	0.1	1.5	0.1	0.8	0	0.2	0.1	0.6	0.1	0.2	0.1	0.1	2.9	0.3	0.3
vanilla_combined.81141	0.1	0.2	0.1	0.1	0.1	0.1	0.2	0.1	0.1	0.1	0.1	0.2	0.2	0.1	0.1	0.1	0.1	0.1	0.1	0.1	0.1	0.1	0.1	0.1	0.3	0.1
vanilla_combined.81142	0.2	0.2	0.6	0.4	0.3	0.4	0.5	0.3	0.1	0.4	0.5	0.5	0.7	0.3	0.5	0.3	0.5	0.6	0.2	0.7	0.8	0.1	0.4	0.4	0.1	0.2
vanilla_combined.81143	0.7	0.9	1.7	1	0.9	0.6	0.8	0.9	0.6	0.7	0.6	0.7	0.9	0.6	0.5	0.6	0.8	0.5	0.4	0.4	0.6	0.4	1	0.6	0.8	0.9
vanilla_combined.81144	1.4	2.3	1.5	0.8	1.6	2.4	1.1	1.3	2	2.2	1.3	1.6	1.7	1.5	2	1.7	1	0.9	1	1.2	0.9	1.5	1	2.1	0.3	0.7
vanilla_combined.81145	0.2	0.4	0.4	0.4	0.5	0.5	0.7	0.6	0.6	0.6	0.5	0.6	0.6	0.4	0.2	0.4	0.6	0.5	0.3	0.3	0.5	0.1	0.2	0.2	0.1	0.4
vanilla_combined.81146	2.8	3.9	3.7	2.6	4.3	4	3.9	4.2	2.3	3.7	4.4	4.4	3.4	4.2	4	3.4	4.4	5.6	3.5	4.1	4.9	1.8	2.4	2.7	1.3	2.5
vanilla_combined.81147	3.4	3	2.1	3.8	3.6	3.8	7.3	5.4	5.1	4.4	8.5	5.4	2.9	5	7	4.6	3.9	7	15.9	7.9	7.7	5.6	4.7	3.7	4.5	3.4
vanilla_combined.81148	1.9	1.6	1.2	0.6	2.5	1.5	1.2	1.9	3.4	4.3	0.4	1	2.6	0.3	0.4	2.2	0.7	0.8	0.6	0.5	0.1	0.3	0.6	1	2.2	1.6
vanilla_combined.81149	4	1.5	2.4	1.7	1.8	1.2	2.2	1.5	1.9	2.5	0.9	1	3.5	0.9	0.9	1.6	1.9	1.3	1.3	1.3	1.3	2.8	1.5	2.3	6.3	2.5
vanilla_combined.8115	3.2	3.5	2.5	3.2	3.1	2.4	3.5	3.3	2.1	2.9	4.6	3.9	3	3.6	4	4.2	4.1	3.1	3.7	3.2	4.5	2.6	3.1	4.5	3.4	4
vanilla_combined.81150	2.9	3	2	0.9	4.1	2.7	1.9	3.2	5.4	7.4	0.7	1.3	4.6	0.5	0.4	3	1.1	1	0.9	0.6	0.3	0.7	0.9	1	3	2.4
vanilla_combined.81151	3.3	4.3	3.8	3.7	4.4	4.7	3.9	3.8	3.9	5	5	5.9	5.1	4.7	5.2	5.1	6.1	3.8	4.2	4.6	7	2.9	3.4	5.1	2.9	5
vanilla_combined.81152	1.1	1.4	2	0.6	1.3	0.6	0.5	1	0.3	0.5	0.3	0.4	0.2	0.9	0.5	1	0.9	0.9	0.3	1	0.7	0.4	0.7	0.9	0.4	0.7
vanilla_combined.81153	2.4	3.2	3.6	2.5	3.3	2.8	3.4	4.7	2.6	5.2	3.3	6.3	4.2	5.2	3	4.6	4.2	4.5	2.5	3.6	2.9	1.4	1.7	1.9	2.2	2.2
vanilla_combined.81154	0.2	0.3	0.5	0.2	0.3	0.3	0.2	0.2	0.1	0.1	0.2	0.2	0.2	0.3	0.1	0.2	0.2	0.5	0.2	0.3	0.3	0.1	0.2	0.2	0.2	0.3
vanilla_combined.81155	2	2.9	2.3	3.1	2.6	2.8	2	2.4	2	2.7	3	2.5	2	3.5	3.9	2.8	2.4	3.1	3.6	2.7	3.1	0.6	1.7	2.7	1.1	2.1
vanilla_combined.81156	2.2	2.5	3.1	1.9	2	0.8	1.5	1.7	0.7	1.4	1.3	1.3	1	1.7	1.5	1.6	1.3	2.2	1.9	2.3	1.7	0.7	1.3	1.5	0.6	0.9
vanilla_combined.81157	1.1	1	2.1	1.6	1.5	1.6	1.6	1.6	1.2	1.7	1.6	1.6	1.4	1.7	1.5	1.4	1.3	1.8	2	1.3	2.3	1.1	1.2	1.9	1.4	1.4
vanilla_combined.81158	1.5	0.7	0.5	2.1	1.1	1	2.3	1.7	1.1	1.5	3.1	3	1.8	1.7	2.7	2.1	1.5	1.7	2.8	2.5	1.1	1.7	1.4	1.9	2.4	1.8
vanilla_combined.81159	6.1	6.6	9.9	6.7	6.8	3.6	6.4	7.9	3.1	9.3	9.1	8.5	8.5	9.6	7.5	7.7	11.5	7.4	9.5	7.9	12.4	6.5	5.5	8.2	5.9	7.1
vanilla_combined.8116	0.4	0.3	0.5	0.5	0.4	0.4	0.3	0.3	0.2	0.9	0.5	0.5	0.4	1.1	0.8	0.6	1	1	0.6	0.5	0.5	1.6	1.3	0.7	0.5	0.5
vanilla_combined.81160	0.2	0.3	0.2	0.2	0.3	0.2	0.3	0.4	0.2	0.3	0.2	0.3	0.3	0.3	0.2	0.2	0.2	0.3	0.2	0.3	0.3	0.2	0.2	0.2	0.2	0.2
vanilla_combined.81161	0.1	0.3	0.2	0.2	0.2	0.2	0.2	0.3	0.3	0.3	0.2	0.2	0.3	0.3	0.2	0.2	0.3	0.2	0.2	0.1	0.2	0.1	0.2	0.2	0.2	0.2
vanilla_combined.81162	43	47.4	43.5	47.3	46.6	43.9	36.2	38.2	25.6	37.5	36.8	50.7	29.9	57.1	49.3	55.9	44.3	50.9	49.2	59.2	50.9	29.5	30	48.5	30.6	46.5
vanilla_combined.81163	1.9	1.7	1.5	0.6	2.7	1.5	1.3	2	3.9	5.6	0.5	1	3.1	0.2	0.2	2.3	0.6	0.8	0.6	0.5	0.1	0.5	0.6	0.9	2	1.4
vanilla_combined.81164	1.1	1.2	3.3	1	1	1.9	1	1.3	1.5	1.3	1.5	0.9	1.8	0.9	1.6	1.1	1.4	0.9	1.5	1	0.9	1	1	1.2	0.6	1.3
vanilla_combined.81165	0.5	0.4	0.6	0.4	0.3	0.4	0.2	0.2	0.2	0.4	0.2	0.4	0.4	0.5	0.2	0.3	0.3	0.7	0.5	0.5	0.4	0.1	0.2	0.1	0.4	0.4
vanilla_combined.81166	0.4	0.4	0.3	0.3	0.5	0.2	0.4	0.3	0.2	0.3	0.2	0.3	0.2	0.3	0.1	0.2	0.3	0.4	0.1	0.2	0.3	0.1	0.2	0.2	0.4	0.4
vanilla_combined.81167	0.3	0.4	0.5	0.3	0.3	0.3	0.3	0.3	0.3	0.3	0.3	0.5	0.3	0.3	0.3	0.4	0.2	0.2	0.3	0.4	0.2	0.5	0.3	0.2	0.4	0.6
vanilla_combined.81168	0.3	0.3	0.2	0.2	0.6	0.5	0.3	0.4	0.5	0.2	0.4	0.3	0.2	0.2	0.6	0.4	0.3	0.6	0.6	0.6	0.5	0.1	0.5	0.2	0.4	0.2
vanilla_combined.81169	0.2	0.5	0.5	0.2	0.3	0.2	0.3	0.2	0.2	0.2	0.3	0.1	0.3	0.4	0.3	0.4	0.5	0.4	0.3	0.2	0.5	0.3	0.4	0.4	0.7	0.3
vanilla_combined.8117	20.9	10.8	6.9	7.9	10.9	6.7	11.7	8.9	5.7	2	4.1	2.1	3.1	1.4	3.1	1.7	1.3	1.6	4.2	1.6	1.7	24.1	22.2	5.6	1.5	1.8
vanilla_combined.81170	0.2	0.9	4.8	0.1	0.9	2	0.2	1.4	0.5	1	0.3	0.6	0.1	0.5	0.5	0.6	0.4	0.4	0.2	0.8	0.2	0.7	0.8	1	0.2	0.2
vanilla_combined.81171	0.1	0.1	0.2	0.1	0.2	0.1	0.2	0.3	0.1	0.3	0.2	0.3	0.2	0.2	0.2	0.2	0.2	0.2	0.1	0.2	0.2	0	0.1	0.1	0.1	0.1
vanilla_combined.81172	0.4	1	1	0.3	0.7	0.9	0.4	1	1	0.9	0.7	0.6	1.3	0.8	0.4	0.8	1	0.4	0.5	0.7	0.7	0.6	1.3	0.7	0.3	0.4
vanilla_combined.81173	0.3	0.3	0.8	0.8	0.5	0.4	0.8	0.3	0.1	0.3	0.5	0.4	0.3	0.5	0.3	0.5	0.3	0.4	0.3	0.4	0.2	0.2	0.4	0.4	0.5	0.7
vanilla_combined.81174	4	4.9	7.8	3.2	4.6	4.6	4.5	5.2	4.9	3.8	3.3	4.2	4.8	3.7	3.3	4.2	4.1	3	2.8	4.3	3.9	4.1	5.4	1.8	1	1.6
vanilla_combined.81175	0.4	0.4	0.4	0.5	0.4	0.2	0.4	0.3	0.2	0.3	0.3	0.3	0.2	0.2	0.4	0.2	0.2	0.3	0.3	0.3	0.2	1	0.8	0.5	0.8	0.6
vanilla_combined.81176	2.6	2.2	1.1	0.7	3.4	1.6	1.3	1.6	3.2	3.9	0.4	0.9	2.7	0.3	0.2	1.5	0.6	1.1	0.7	0.6	0.1	0.4	0.4	0.7	2.1	1.5
vanilla_combined.81177	1.8	2.8	3.1	2	2.6	1.8	2.6	3.6	1.7	3.1	3.8	3.8	3.2	3.1	2.7	2.8	2.5	3.2	4.1	3.9	3.1	1.4	2.3	2	0.7	0.9
vanilla_combined.81178	5.1	4.5	3	1.4	6.6	3.6	2.5	4.4	7	9.7	0.8	1.6	6.4	0.4	0.4	4.4	1.7	1.9	1.4	1	0.4	1	1.4	2.1	3.9	2
vanilla_combined.81179	1.2	0.9	3.4	0.9	0.8	0.4	0.9	0.7	0.2	0.2	0.3	0.4	0.2	0.2	0.2	0.2	0.2	0.1	0.2	0.2	0.1	0.3	1	0.3	0.3	0.6
vanilla_combined.8118	59.9	98.4	39.4	78.3	117.6	73.6	58.2	62.2	54.7	41.2	62.9	61.1	37.2	55	71.8	61.1	36.4	49.4	64.7	61.1	41.4	59.9	70.5	40.2	35.7	37
vanilla_combined.81180	4.5	4.5	3.3	1.4	6.1	3.5	2.7	5.1	7.7	11.1	1	2.3	5.7	1.1	0.8	5.1	1.6	1.8	1.2	1.5	0.5	1.1	1.6	2.5	4.8	3.7
vanilla_combined.81181	0.8	1	1.1	0.8	1.1	1.6	0.8	1.1	1.4	1.4	1.3	1.4	1.4	2	1.4	2	1.8	2.1	1.5	2.1	1.9	0.6	0.9	1	0.6	0.6
vanilla_combined.81182	0.1	0.1	0.1	0.2	0.2	0.1	0.2	0.1	0.1	0.2	0.3	0.3	0.1	0.2	0.4	0.4	0	0.3	0.3	0.4	0.1	0	0.1	0	0.2	0.1
vanilla_combined.81183	2.4	2.1	3	3.1	2.3	2.9	2	1.9	1.9	2.1	2.3	1.9	1.9	2.4	2.3	1.7	2.6	3.5	2.6	2.3	3	3.1	2.7	3.6	5.7	3.9
vanilla_combined.81184	0.3	0.2	0.2	0.4	0.3	0.1	0.1	0.2	0.1	0.2	0.1	0.1	0.1	0.3	0.3	0.3	0.1	0.4	0.2	0.3	0.1	0.2	0.1	0.1	0.3	0.2
vanilla_combined.81185	0.1	0.1	0.3	0.1	0.2	0.4	0.1	0.1	0.2	0.1	0.1	0.1	0.1	0.1	0.2	0.1	0.1	0.2	0.2	0.2	0.1	0.1	0.1	0.1	0.3	0.1
vanilla_combined.81186	0.8	1	1.5	0.8	0.9	0.8	1	1.4	0.8	1.3	0.9	1.2	1	1.1	1	0.9	0.9	0.8	0.9	0.8	0.7	1	1	0.9	0.7	0.7
vanilla_combined.81187	18.7	28.8	31	18.5	28.1	16.5	19.5	26.2	9.9	26	25.7	24	19.8	26	23.6	24.1	22.7	28.9	27.7	28.4	26.5	30.9	40.9	20.3	15.9	17.7
vanilla_combined.81188	2.7	3.8	3.6	2.2	3	3.5	2.7	3.2	4.2	1.8	2	2.8	2.1	1.9	2	2.3	1.6	2.5	2.1	2.7	1.9	3	5.5	1.6	0.4	0.9
vanilla_combined.81189	20.7	4.5	3.8	6	6.2	2.6	9	4.5	5.6	8.4	1.6	2.1	4.7	1.4	1.3	4.1	1.2	1.8	2.9	1.2	0.4	12.1	5.7	7.2	30.3	11.4
vanilla_combined.8119	1.6	1.4	0.8	2.7	2.4	2	2	1.4	2.1	1	2.9	1.1	2.1	0.6	1.8	0.7	0.9	0.6	2.3	1.1	1.1	1.5	1.2	2.5	6.4	1.8
vanilla_combined.81190	0.5	0.9	1	0.5	0.7	0.8	0.3	1.2	0.6	0.8	0.2	0.8	0.4	0.6	0.3	0.3	0.3	1	0.3	0.6	0.1	0.2	0.3	0.3	0.7	0.2
vanilla_combined.81191	0.9	1.6	1.4	1	1.6	1.7	0.9	1.1	1.2	0.9	1.3	1.1	0.9	1.1	1.1	1.2	1	1.9	1.1	1.3	1.3	1.3	1.8	0.9	0.9	0.8
vanilla_combined.81192	0.1	0.2	0.5	0.1	0.2	0.2	0.1	0.2	0.3	0.4	0.2	0.4	0.4	0.3	0.1	0.2	0.3	0.6	0.1	0.2	0.3	0	0.1	0.1	0.1	0.1
vanilla_combined.81193	0.1	0.2	0.5	0.1	0.3	0.2	0.1	0.2	0.2	0.2	0.1	0.2	0.2	0.1	0.1	0.2	0.2	0.2	0.1	0.2	0.1	0.4	0.2	0.2	0.5	0.2
vanilla_combined.81194	0.2	0.4	0.8	0	0.4	1.1	0	0.2	0.4	1	0.1	0.1	0.6	0.4	0.1	0.2	0.5	0.3	0.1	0.1	0.4	0.1	0.3	0.2	0.2	0.2
vanilla_combined.81195	24.5	43.1	43.6	17.3	33	23.5	21.5	39.2	25	25.6	19.4	26.1	21.6	28	21.3	25.5	26.2	27.4	16.8	22.6	23.1	16.8	24.3	17.6	10.5	16.3
vanilla_combined.81196	1.6	1.5	1.4	0.6	2.7	1.3	0.9	1.6	3	3.8	0.3	0.9	2.5	0.3	0.2	2.1	0.6	0.8	0.5	0.4	0.1	0.4	0.6	0.8	2	1.4
vanilla_combined.81197	0.6	0.5	0.4	1.2	0.5	0.4	1.7	0.8	0.5	0.6	1.1	1	0.3	0.5	0.8	0.7	0.4	0.5	1.6	0.9	0.5	0.7	0.9	0.3	0.2	0.2
vanilla_combined.81198	15.8	9.1	2.4	16.3	6.3	2.1	9.2	2.5	0.8	1.9	8.3	2.4	1.2	2.8	8.2	2.2	1.5	1	5.7	1.6	0.3	13.3	12.3	13.1	26.4	18.7
vanilla_combined.81199	0.4	0.4	0.7	0.3	0.3	0.3	0.3	0.3	0.3	0.4	0.2	0.3	0.1	0.2	0.2	0.3	0.2	0.4	0.2	0.3	0.2	0.2	0.2	0.1	0.1	0.1
vanilla_combined.812	11.5	13.9	19.4	12.2	13.2	19.5	15.5	20.5	23.1	26	15.8	30.5	32.5	26.7	16.6	23.2	31.2	22.7	13.3	20.4	26.6	10.5	12.7	15.9	13.4	16.1
vanilla_combined.8120	6.7	5.7	7.5	4.5	4.4	3.4	4.7	4.3	3.1	5.6	3.9	5.8	5.5	4.7	3.9	4.7	4.6	4	2.5	4.5	4.4	1.7	2.3	3.8	3.9	4.4
vanilla_combined.81200	0.6	0.8	1	0.8	0.8	0.8	0.4	0.8	0.3	0.3	0.5	0.7	0.8	0.6	0.5	0.7	0.6	0.9	0.9	1.1	1.2	0.1	0.6	0.1	0.3	0
vanilla_combined.81201	1.9	0.9	0.6	2.9	0.6	0.2	2	0.3	0.1	0.1	1.5	0.1	0.1	0.1	1.6	0.1	0	0	2	0	0.1	4	2.6	3.4	7.8	5.5
vanilla_combined.81202	3.8	3.2	2.3	0.8	5	2.6	2	3.3	5.5	8.7	0.6	1.5	4.8	0.4	0.4	3.3	1.2	1.8	0.8	0.9	0.3	0.8	1	1.2	4	2.9
vanilla_combined.81203	0.1	0	0.1	0.1	0.1	0.2	0.1	0.1	0.1	0.1	0.3	0.2	0.2	0.2	0.4	0.2	0.3	0.2	0.4	0.3	0.2	0.9	0.5	0.1	0.2	0.3
vanilla_combined.81204	0.2	0.6	0.5	0.3	0.8	0.4	0.3	0.5	0.6	0.2	0.1	0.5	0.2	0.1	0.1	0.3	0.1	0.1	0.2	0.7	0.1	0.4	0.6	0	0	0.2
vanilla_combined.81205	0.1	0	0	0.1	0	0	0.1	0	0	0.2	0.2	0.1	0.1	0.4	0.4	0.1	0.3	0.5	0.2	0.1	0.3	0.7	0.3	0.1	0.9	0.3
vanilla_combined.81206	0.9	0.8	1.1	1.5	1	0.9	0.1	0.2	0.2	0.1	0.1	0.2	0.2	0.1	0.1	0.1	0.3	0.3	0.3	0.3	0.5	0.1	0.3	0.2	0.4	0.5
vanilla_combined.81207	4.2	3.8	5.5	4.3	5.4	4.4	5.5	5.2	4.4	5.3	6.5	6.5	4.6	4	4.2	2.9	4.1	4.3	6.5	2.8	4.1	5	4.4	4.7	5.5	3.2
vanilla_combined.81208	0.2	0.2	0.2	0.1	0.2	0.2	0.2	0.3	0.2	0.3	0.3	0.3	0.3	0.2	0.2	0.2	0.2	0.2	0.2	0.1	0.2	0.1	0.2	0.1	0.1	0.2
vanilla_combined.81209	4.3	5.3	7.7	4.9	6.1	12.8	6.1	6.6	10.6	5.7	6	7.1	6	7.2	6.6	7.6	7.3	7	7.2	7.2	8.9	8.2	7.6	5.9	3.5	3.7
vanilla_combined.8121	4.2	3.8	4.9	5.1	4.1	5.1	5.1	4.8	5.4	4.8	5.2	5	5	5.9	6.1	6.1	6.8	5.6	5.6	5.8	7.4	4.7	4	4.9	4.8	4.8
vanilla_combined.81210	2.6	2.7	1.7	0.7	3	1.8	1.3	2.3	3.7	4.6	0.4	1	3	0.3	0.2	2.3	0.8	1.2	0.7	0.6	0.2	0.3	0.6	0.9	2.4	2
vanilla_combined.81211	0.4	0.8	1	0.4	0.5	0.6	0.4	0.9	0.8	0.7	0.6	1.1	0.8	0.9	0.7	0.9	1	0.7	0.4	1.5	0.8	0.3	0.6	0.5	0.9	0.6
vanilla_combined.81212	0	0.2	0.1	0.1	0.2	0.3	0.2	0.2	0.2	0.2	0.3	0.7	0.7	0.3	0.3	0.2	0.9	0.1	0.1	0.2	1.2	0	0.3	0.1	0.3	0.4
vanilla_combined.81213	2.5	2.3	1.7	0.8	4	2.1	1.5	2.2	4.9	6.3	0.5	1.1	4.1	0.4	0.2	2.7	0.8	1.2	0.7	0.8	0.3	0.5	0.7	1	2.8	2.3
vanilla_combined.81214	0.3	0.4	0.3	0.2	0.3	0.2	0.1	0.2	0.1	0.1	0.1	0.2	0.1	0.2	0.1	0.2	0.2	0.2	0.1	0.2	0.3	0.2	0.2	0.2	0.2	0.1
vanilla_combined.81215	0.3	0.4	0.5	0.4	0.5	0.3	0.3	0.3	0.4	0.3	0.4	0.3	0.4	0.3	0.3	0.3	0.2	0.4	0.3	0.3	0.3	0.3	0.4	0.2	0.2	0.3
vanilla_combined.81216	0.5	0.6	0.6	0.4	0.2	1.4	0.5	0.3	0.6	1.9	0.3	0.5	1.2	1.6	0.4	0.4	1	0.8	0.5	0.2	1.2	0.2	0.3	0.5	1.3	0.8
vanilla_combined.81217	0.1	0.1	0.1	0.1	0.2	0.2	0.2	0.2	0.2	0.2	0.3	0.2	0.2	0.2	0.2	0.2	0.2	0.1	0.2	0.2	0.3	0.1	0.2	0.2	0.2	0.1
vanilla_combined.81218	0.3	0.4	0.4	0.3	0.4	0.3	0.4	0.3	0.3	0.4	0.4	0.4	0.3	0.3	0.2	0.3	0.5	0.4	0.3	0.2	0.2	0.2	0.3	0.3	0.3	0.5
vanilla_combined.81219	6.5	21.6	5.5	8.7	34.6	23.4	7.9	35	17.3	11.3	10.3	10.2	11.1	8	8.1	9.2	7.2	8.2	9.8	10.1	7.5	11.2	16.2	4.5	4	5.5
vanilla_combined.8122	2.4	2.6	2.8	2.5	2.9	4.5	3.2	3.4	4.8	3.1	3.5	3.6	3.4	3.9	3.9	3.6	4	3.7	3.8	4.3	4.7	3	3	4	2.7	2.9
vanilla_combined.81220	0.7	0.6	0.8	0.4	0.4	0.4	0.5	0.6	0.4	0.6	0.5	0.9	0.6	0.7	0.4	0.6	0.8	0.5	0.2	0.3	0.4	0.5	0.6	0.6	0.7	0.8
vanilla_combined.81221	0.3	0.5	0.6	0.4	0.5	0.4	0.2	0.5	0.3	0.6	0.2	0.6	0.5	0.6	0.3	0.4	0.8	0.8	0.3	0.9	0.2	0.6	0.3	0.4	0.6	0.3
vanilla_combined.81222	0.7	16.7	5.3	4	12.1	31.3	0.9	1.3	1.3	0.2	9.1	0.2	0	0	0.2	0	0.2	0.1	3.6	0	0	18.3	38.2	2	0.1	0
vanilla_combined.81223	3.2	2.9	4	3.8	3	5.3	3.5	3.2	4.6	2.7	3.6	3.5	3.2	3.5	3.9	3.6	3.1	2.9	2.9	4.3	3.2	7.3	5.6	3.3	2.2	2.8
vanilla_combined.81224	1.1	1.2	1.6	1.2	1.5	1.4	1.6	1.6	1	1.6	1.9	2	1.5	1.7	1.4	1.3	1.6	2.1	1.9	1.7	1.5	1.6	1.9	1.5	1.2	1.2
vanilla_combined.81225	1.7	1.5	9.5	1.9	1.5	607.3	1.1	0.5	103.5	0.7	0.7	0.5	32.1	0.6	1	0.7	77.4	0.4	0.6	0.4	77.4	1.4	0.8	1.2	2.1	1.1
vanilla_combined.81226	0.2	0.6	1	0.2	0.6	0.3	0.7	1.3	0.4	1.3	0.9	1.9	0.8	0.7	0.4	0.9	0.8	0.6	0.4	0.7	0.4	0.4	0.6	0.4	0.2	0.5
vanilla_combined.81227	0.7	0.3	0.4	1.1	0.2	0.2	1.1	0.4	0.2	0.4	0.7	0.4	0.3	0.3	0.4	0.2	0.4	0.2	0.4	0.1	0.1	0.6	0.6	1	2.8	2.2
vanilla_combined.81228	0.6	0.8	0.7	0.9	0.7	1.7	0.9	0.9	1.1	0.5	0.8	0.5	0.7	0.4	0.5	0.4	0.6	0.6	0.8	0.5	0.7	1.2	1.2	0.6	1.5	0.9
vanilla_combined.81229	0.3	0.3	0.4	0.3	0.3	0.3	0.1	0.3	0.1	0.3	0.1	0.2	0.2	0.3	0.2	0.2	0.2	0.3	0.2	0.2	0.2	0.2	0.2	0.2	0.2	0.3
vanilla_combined.8123	12.2	11.4	6.9	3.3	14.7	9.2	6.2	10.4	19.8	23.6	2	4.3	17	1	1	10.9	3.7	4.1	3.6	2.1	0.9	1.9	2.8	4.1	8.8	4.9
vanilla_combined.81230	0.5	0.6	0.8	0.4	0.6	0.8	0.5	0.6	0.7	0.6	0.6	0.6	0.7	0.6	0.6	0.7	0.8	0.8	0.5	0.7	0.5	0.4	0.5	0.5	0.5	0.5
vanilla_combined.81231	0.5	1.3	1.9	0.3	0.8	0.7	0.2	1.6	0.6	1.1	0.2	1.1	0.7	1.3	0.3	1.3	0.6	1	0.4	1.5	0.4	0.3	0.3	0.1	0.2	0.2
vanilla_combined.81232	3.8	4.6	8.7	3.4	3.6	2.8	3.4	3.4	1.7	2.5	3.1	2.9	2.3	3.4	2.9	2.8	2.7	3.2	3.6	3.3	3	3.7	3.7	3.2	1.8	2.3
vanilla_combined.81233	2	2.7	3.8	2.2	3.3	2.8	1.8	4	2.7	2.7	2.4	3	4.8	3	2.1	2.6	3.1	3.3	2.8	2.8	2.5	1.9	3	1.5	1	1.1
vanilla_combined.81234	0.6	0.4	0.4	0.7	0.6	0.2	0.5	0.3	0.3	0.5	0.4	0.5	0.6	0.2	0.3	0.2	0.6	0.2	0.4	0.2	0.7	0.4	0.5	0.4	0.6	0.5
vanilla_combined.81235	0.9	1.2	1.5	0.9	0.9	1.2	0.9	1	0.9	1.4	1.2	1.6	1.3	2.1	1.1	1.6	1.7	2.7	1.2	1.9	2.6	0.8	1	1.3	0.6	0.7
vanilla_combined.81236	3.7	4.1	5.9	3.2	4	3.9	3	2.9	2.2	2.8	2.6	2.9	3.9	3.9	3.3	4.1	4.4	4.1	2.9	4.9	5.1	3.6	3.8	2.8	2.5	2.7
vanilla_combined.81237	5.2	4.9	2.9	1.4	6.3	3.3	2.8	4.8	7.7	10.4	0.7	1.7	6.5	0.4	0.5	4.9	1.7	2	1.7	0.9	0.4	1	1.3	2	4.2	2.3
vanilla_combined.81238	0.1	0.1	0.4	0.1	0.2	0.1	0.1	0.2	0.1	0.3	0.1	0.2	0.1	0.3	0	0.1	0.1	0.1	0	0.1	0	0.2	0.3	0	0.5	0.8
vanilla_combined.81239	0.7	0.7	2.1	0.8	0.8	0.8	0.4	0.4	0.4	0.4	0.4	0.5	0.4	0.5	0.4	0.5	0.7	0.6	0.5	0.5	0.7	0.3	0.4	0.4	0.4	0.5
vanilla_combined.8124	5.4	8.2	15.1	5.3	9.6	14.3	4.5	10.2	7.2	7.2	4.5	5.9	6	8	5.6	7.5	7.8	10.2	6.9	9.8	9.4	5.4	6.4	5.8	2.7	3.4
vanilla_combined.81240	2.6	0.9	0.2	4.2	0.8	0.3	2.6	0.7	0.6	0.3	1.8	0.5	0.3	0.3	1.5	0.2	0.2	0.2	1.1	0.1	0.1	1.2	1.6	1.6	3.2	1.8
vanilla_combined.81241	2	3	2.2	1.7	2.9	4.4	2	3.4	4.5	2.7	2.2	3.1	3	2.6	2.1	2.3	2.6	1.9	2.1	2.4	2.9	1.2	1.4	1.7	1.2	1.4
vanilla_combined.81242	0.5	0.7	0.9	0.5	0.7	0.9	0.5	0.6	0.5	0.5	0.5	0.5	0.5	0.4	0.4	0.5	0.4	0.4	0.5	0.5	0.4	0.5	0.6	0.4	0.2	0.3
vanilla_combined.81243	0.9	0.5	0.5	0.6	0.5	0.3	0.7	0.5	0.3	0.2	0.5	0.5	0.5	0.3	0.4	0.4	0.5	0.6	0.1	0.3	0.3	0.5	0.3	0.6	2.3	1.5
vanilla_combined.81244	0.4	0.4	0.6	0.4	0.4	1	0.5	0.3	0.6	0.1	0.5	0.2	0.4	0.1	0.5	0.2	0.3	0.1	0.4	0.2	0.3	1	0.9	0.6	0.6	0.5
vanilla_combined.81245	6.5	7.4	11.8	6.2	7.1	8.2	5.9	7.5	5.1	6.2	5.4	5.8	4.9	5.6	6.2	5	4.4	5.2	6.4	5.4	5.2	7.5	6.3	4.1	4	4.8
vanilla_combined.81246	0.5	0.5	0.7	0.6	0.6	0.7	0.6	0.5	0.3	0.6	0.5	0.6	0.6	0.9	0.8	0.6	0.7	1.1	0.7	0.6	0.6	0.5	0.5	0.5	0.6	0.8
vanilla_combined.81247	17.3	19.4	27.9	20.9	24.3	36.6	36.8	28.8	76.5	34.9	61.8	49.5	67.9	25.2	37	29.7	24.1	18.8	39.3	32.7	24.6	20.4	30.8	49.7	13.6	21.3
vanilla_combined.81248	0.5	0.6	0.1	0.2	0.3	0.2	0.5	0.4	0.1	0.5	0.6	0.7	0.4	0.8	0.3	0.6	0.3	0	0.3	0.1	0.3	0.5	0.3	0.3	0.8	0.6
vanilla_combined.81249	0.3	0.3	0.4	0.3	0.5	0.3	0.4	0.6	0.5	0.7	0.4	0.8	0.5	0.5	0.3	0.4	0.4	0.4	0.1	0.3	0.3	0.2	0.3	0.2	0.4	0.4
vanilla_combined.8125	0.3	1.7	0.8	0.3	1.7	1.6	0.3	1.5	1	3.6	0.3	0.7	0.8	6.1	0.5	0.9	1.6	8.8	0.5	1.5	2.3	0.3	0.7	0.8	0.1	0.1
vanilla_combined.81250	0.4	0.3	0.4	0.4	0.2	0.2	0.3	0.4	0.4	0.8	0.3	0.9	0.6	0.4	0.2	0.5	0.5	0.3	0.2	0.3	0.3	0.2	0.3	0.3	0.6	0.4
vanilla_combined.81251	0.1	0.1	0.2	0.1	0.1	0.2	0.2	0.2	0.1	0.2	0.2	0.2	0.3	0.2	0.1	0.2	0.2	0.1	0.1	0.2	0.1	0.1	0.2	0.1	0.1	0.1
vanilla_combined.81252	1.1	1.8	2.7	1	1.3	1.2	0.6	1.2	0.7	1.4	0.7	1.4	0.9	1.6	0.8	1.5	1.4	1.8	0.9	1.6	1.1	0.6	0.8	0.6	0.5	0.6
vanilla_combined.81253	0.3	0.4	0.4	0.2	0.2	0.2	0.4	0.5	0.2	0.7	0.4	0.7	0.6	0.4	0.2	0.4	0.5	0.4	0.1	0.3	0.3	0.2	0.2	0.2	0.3	0.2
vanilla_combined.81254	0.2	0.4	2.2	0.3	0.3	2.2	0.1	0.2	0.4	0.3	0.2	0.3	0.5	0.3	0.1	0.2	0.4	0.3	0.2	0.2	0.3	0.2	3.7	0.2	0.2	0.1
vanilla_combined.81255	1	0.4	0.2	1.1	0.6	0.3	0.9	0.4	0.3	0.2	0.3	0.3	0.1	0.2	0.5	0.1	0.2	0.3	0.2	0.2	0.2	0.8	0.3	1.1	2.5	2.4
vanilla_combined.81256	0.6	0.7	0.8	0.7	0.7	0.4	0.7	0.9	0.4	1.3	1.2	1	1	1	0.9	0.7	1.2	1.2	0.8	0.7	1.1	0.5	0.7	0.8	0.7	0.6
vanilla_combined.81257	2	1.5	1.8	1.2	1.3	0.8	0.8	0.7	0.5	0.8	0.8	1.1	0.6	1.7	1.2	1.5	1.2	1.9	1.2	2.2	1.8	0.7	0.5	1.7	0.8	1.6
vanilla_combined.81258	0.2	0.2	0.3	0.2	0.2	0.1	0.3	0.4	0.2	0.4	0.3	0.6	0.3	0.2	0.2	0.2	0.2	0.3	0.1	0.3	0.2	0.1	0.2	0.2	0.2	0.3
vanilla_combined.81259	0.4	0.9	0.9	0.2	0.6	0.4	0.2	0.6	0.4	0.3	0.1	0.8	0.3	0.5	0.2	0.8	0.3	0.3	0.1	0.7	0.1	0.1	0.3	0.2	0.1	0.2
vanilla_combined.8126	0.5	0.6	0.5	0.6	0.8	1.3	0.4	0.7	1	1.2	0.8	4.8	2.3	4.1	1.2	7.1	2.8	5.4	1.7	8.3	4.2	0.7	1.5	0.3	0.3	0.6
vanilla_combined.81260	0.1	0.1	0.4	0.1	0.1	0.2	0.1	0.1	0.2	0.2	0.3	0.3	0.2	0.2	0.1	0.2	0.2	0.3	0.2	0.2	0.2	0	0.1	0.1	0.1	0.1
vanilla_combined.81261	56	31.2	12.1	67.1	36.4	7.1	32.9	13.9	3.5	8.6	26.9	12.5	7.3	16.8	44.9	17.5	16.5	9	23.1	11.9	12.3	40.8	34.1	74	90.9	86.7
vanilla_combined.81262	1.1	1.2	1	1.4	1.2	1.1	0.7	0.7	0.7	0.6	1	0.8	0.9	0.9	0.7	0.8	0.8	1.2	1.2	1.7	1.1	1.5	1.9	0.9	0.7	1
vanilla_combined.81263	1.4	1.4	1.7	1.2	1.8	3.7	1.5	1.2	2.8	1.5	1.3	1.5	1.6	1.3	1.4	1.7	1.7	1.4	1.1	1.3	1.4	1.6	2.3	1.8	1.6	1.1
vanilla_combined.81264	0.7	0.6	1.9	0.9	0.6	0.2	0.8	0.6	0.2	0.7	0.5	1.2	0.8	1.3	0.8	1.1	0.6	1.3	0.7	1.8	0.3	0.5	0.8	0.5	0.2	0.3
vanilla_combined.81265	0.2	0.2	0.3	0.3	0.2	0.2	0.3	0.2	0.2	0.3	0.4	0.3	0.3	0.3	0.3	0.2	0.2	0.4	0.4	0.3	0.2	0.1	0.2	0.4	0.4	0.2
vanilla_combined.81266	3.2	3.8	4.2	2.8	3.5	4.8	2.7	3.2	2.9	3.4	3.1	3.3	3.6	4.3	3.3	3.9	4.9	5.1	3.8	3.6	4.3	3.4	3.9	3.1	2.6	2.5
vanilla_combined.81267	0.3	0.4	0.7	0.3	0.3	0.4	0.2	0.2	0.1	0.1	0.2	0.3	0.2	0.2	0.3	0.2	0.2	0.3	0.2	0.5	0.3	0.2	0.1	0.2	0.5	0.3
vanilla_combined.81268	3.3	4.8	7.6	3	4.7	7.1	3.5	5.1	6.1	5	4.2	5.4	6.8	4.9	3.6	4.1	5.8	4.5	4.2	4.1	5.5	4.2	4.5	4.9	2.8	3.3
vanilla_combined.81269	10.9	7.6	4.7	14.1	11	2	19.6	12.8	3.7	17.8	20.9	17.2	9.1	13.5	13	8.9	10.7	13.1	13.2	10	11.5	4.3	5.1	11.6	8	12.1
vanilla_combined.8127	1.7	2.3	1.8	1.3	1.7	1.1	1.5	1.6	0.9	1.6	1.6	2	1.5	1.5	1.2	1.5	1.5	1.5	1.3	1.6	1.5	1	1.2	1.1	1.3	1.2
vanilla_combined.81270	0	0.1	4.9	0	0	0.3	0	0	0.1	0	0	0	0.1	0	0	0	0.5	0	0	0	0.6	0	0	1.4	0	0
vanilla_combined.81271	7.7	11.2	13.2	5.6	7.5	15.3	9.8	11.9	13.8	10	8.8	12.5	8.6	9.4	7.9	8.6	8.8	13.4	7.3	11	7.7	6.7	7.8	8	10.4	9.7
vanilla_combined.81272	0.4	0.4	0.2	0.9	0.4	0.6	1.5	0.2	0.3	0.1	2.3	0.2	0.3	0.2	1.6	0.2	0.5	0.2	1.6	0.2	0.3	6.2	4.2	1.3	2.8	1.4
vanilla_combined.81273	4.5	7.6	6.5	5.1	7.4	8.5	4.9	6.3	6.4	5.5	6.6	6.8	5.4	6.1	6	5.9	5.2	5.5	6.2	5.5	5.6	6.5	8.4	4.4	3.7	4
vanilla_combined.81274	0.6	0.7	0.6	0.7	0.7	0.4	1.1	0.7	0.5	0.9	0.7	1	0.8	0.9	0.7	0.7	0.7	0.9	0.9	0.8	0.8	0.3	0.3	0.5	0.4	0.5
vanilla_combined.81275	0.9	1	1.4	1.1	0.9	1	0.5	0.6	0.4	0.6	0.5	0.5	0.6	0.7	0.5	0.6	1	0.8	0.6	0.8	0.9	0.4	0.5	1.1	0.9	1.2
vanilla_combined.81276	2	0	0	2.2	0	0	0.9	0	0	0	0.1	0	0	0	0.2	0	0	0	0.1	0	0	0.1	0	0.2	0.1	0.1
vanilla_combined.81277	0	0.2	0.2	0.1	0.1	0.3	0.1	0.2	0.5	0.5	0.1	1.1	0.6	0.7	0.1	0.9	0.6	0.8	0.1	1.2	0.6	0	0.1	0.1	0	0
vanilla_combined.81278	0.1	0.4	0.5	0.1	0.3	0.2	0.1	0.2	0.1	0.2	0.1	0.1	0.2	0.3	0.1	0.1	0.2	0.2	0.1	0.2	0.2	0	0.2	0.1	0	0.1
vanilla_combined.81279	8.1	7.5	11.1	8.7	8.3	9.2	4.4	5.7	4.2	5.6	4	5.1	5.3	8.3	5.8	6.7	8.2	13.6	7.5	12.1	10.8	3.2	3.4	7	4.4	5
vanilla_combined.8128	10	11	8.6	11.8	12.5	13.7	10.4	9.2	9.7	5.5	8.8	6.7	6	6.7	8.2	6.7	5.5	6	10.7	8.2	6.2	12.1	13.2	7	5.8	4.7
vanilla_combined.81280	0.5	1.4	35.5	0	0.2	0.4	0	0.1	0.1	0	0	0	0	0	0	0	0	0	0	0	0	11.5	15.3	0.1	0.1	0
vanilla_combined.81281	0.5	0.7	0.2	0.3	0.4	0.4	0.4	0.3	0.5	0.5	0.3	0.5	0.4	0.5	0.4	0.6	0.5	0.2	0.2	0.6	0.3	0.2	0.5	0.4	0.8	0.8
vanilla_combined.81282	0.8	0.5	0.8	0.7	0.5	1	0.5	0.5	0.3	0.3	0.3	0.3	0.5	0.4	0.3	0.3	0.4	0.8	0.2	0.8	0.3	0.2	0.5	0.3	0.1	0.1
vanilla_combined.81283	10.1	12.2	2.8	10.3	11.7	0.3	10.2	11.9	0.4	7.7	6.2	8.6	0.4	3.6	8.1	4	0.6	1.4	3.7	3.8	0.3	1.7	2.7	4.1	0.6	1
vanilla_combined.81284	1.4	1.4	2.1	1.3	1.5	1.1	1	1.1	1.5	0.3	0.4	0.5	0.7	0.4	0.4	0.3	0.1	0.2	0.4	0.4	0.1	1.8	2.3	1.1	0.4	0.5
vanilla_combined.81285	2.4	5.9	9.6	2.4	8.8	8.6	2.5	12.5	10.8	5.2	2.9	3.4	4.8	2.8	2.6	3	3.8	2.5	2.8	2.7	4.6	6.4	5.2	3.2	1.5	2
vanilla_combined.81286	3.3	3.5	4.4	3.2	4.2	3.8	3.3	4.1	2.9	3.5	4.1	3.2	3	3.9	3.7	3.4	3.7	5.2	4.2	4.2	4.1	2.8	3.2	2.7	2.2	2.3
vanilla_combined.81287	1	0.6	1.1	1	0.8	1.7	0.9	1.1	1.6	0.6	1	0.6	0.7	0.7	1.6	0.9	0.7	0.9	0.9	0.8	1	2	1.5	2.3	0.9	0.8
vanilla_combined.81288	0.3	0.4	0.5	0.4	0.3	0.2	0.4	0.5	0.4	0.7	0.5	0.7	0.8	0.5	0.4	0.4	0.7	0.6	0.2	0.5	0.3	0.2	0.4	0.4	0.6	0.7
vanilla_combined.81289	0.5	0.4	0.8	0.4	0.4	0.6	0.4	0.5	0.5	0.6	0.3	0.5	0.6	0.7	0.4	0.4	0.7	0.7	0.2	0.4	0.6	0.3	0.3	0.4	0.4	0.5
vanilla_combined.8129	10.7	15.6	24.6	10	14.8	12.9	11.2	16.9	10.6	13.8	11	12.6	16.5	14.1	9.8	11.3	17.6	12.1	9.9	9.6	14.8	8.3	12	8.1	5.2	7.4
vanilla_combined.81290	0.1	0.1	0.3	0.1	0.2	0.1	0.2	0.3	0.2	0.2	0.2	0.5	0.4	0.3	0.2	0.3	0.2	0.4	0.3	0.3	0.2	0.2	0.2	0.3	0.4	0.3
vanilla_combined.81291	0.1	0.3	0.1	0.2	0.3	0.1	0.3	0.1	0.1	0.2	0.7	0.4	0.2	0.4	1	0.7	0.6	0.4	0.6	0.4	1	0.4	0.3	0.4	1.3	0.3
vanilla_combined.81292	0.2	0.2	0.2	0.2	0.2	0.2	0.2	0.2	0.3	0.2	0.2	0.2	0.3	0.1	0.1	0.1	0.2	0.2	0.1	0.1	0.3	0.2	0.2	0.2	0.3	0.3
vanilla_combined.81293	0.4	0.3	1.1	0.3	0.2	0.8	0.1	0.2	0.5	0.3	0.1	0.4	0.4	0.5	0.3	0.6	0.7	0.5	0.1	0.5	0.3	0.2	0.4	0.6	1.9	1.2
vanilla_combined.81294	0.3	0.5	0.5	0.5	0.3	0.5	0.5	0.5	0.7	0.6	0.6	0.6	0.7	0.5	0.5	0.5	0.7	0.4	0.6	0.5	0.7	0.4	0.5	0.6	0.8	0.7
vanilla_combined.81295	8	3.6	0.9	8.6	3.9	3.1	10.1	3.1	3.5	1.6	10.4	3.6	2.1	1.6	13.8	2.2	4	1.1	10.3	2.1	2.2	2.6	2.7	5.5	0.5	0.8
vanilla_combined.81296	0.2	0.3	0.3	0.3	0.3	0.2	0.2	0.3	0.2	1.2	0.3	0.2	0.5	0.6	0.3	0.2	0.4	0.7	0.2	0.2	0.3	0.2	0.2	0.3	0.4	0.2
vanilla_combined.81297	0.2	0.2	0.5	0.3	0.2	0.1	0.3	0.4	0.1	1	0.1	0.5	0.5	0.6	0.1	0.2	0.4	0.2	0.1	0.1	0	0.3	0.4	0.1	0.9	1.3
vanilla_combined.81298	0	0.2	0.3	0.1	0.3	1	0.1	0.7	0.5	1.3	0.3	0.2	0.4	0.3	0.1	0.2	0.7	0.1	0.1	0.2	0.6	0.3	0.4	0.1	0.3	0.2
vanilla_combined.81299	3.8	4.6	4.6	4.8	4.3	3.8	9	8.5	5	7.9	8.7	11.4	6.5	7.5	8.4	7.5	6.6	8.1	7.6	8.1	6.2	4.6	4.2	4.3	5.6	6.2
vanilla_combined.813	1.7	3.7	2.3	1.3	2.3	0.7	1.8	2.5	1.1	2.3	1.4	2	1.7	1.6	0.9	1.2	1.2	1.6	0.9	1	0.8	0.9	2.9	0.8	0.3	0.5
vanilla_combined.8130	3.2	3.2	4.3	3.2	3	1.7	4.3	6.2	1.8	8	7.7	9.8	5.4	6.2	4.7	5.4	7.4	7.4	6.3	6.4	7.7	2.3	2.3	5.7	3.3	3.4
vanilla_combined.81300	0.2	0.3	0.5	0.4	0.5	0.7	0.4	0.5	0.5	0.6	0.4	0.6	0.5	0.7	0.5	0.5	0.8	0.5	0.3	0.6	0.5	0.1	0.1	0	0.2	0.2
vanilla_combined.81301	0.4	0.3	0.4	0.5	0.4	0.6	0.5	0.7	0.8	0.8	0.9	0.7	0.9	0.7	0.5	0.3	0.8	0.5	0.3	0.2	0.8	0.4	0.4	0.3	0.5	0.5
vanilla_combined.81302	2.8	2.9	2.1	2.4	2.7	3	2.1	2.6	2.1	1.9	2.3	1.9	1.5	1.6	1.8	1.6	1.5	2	1.9	1.8	2	1.6	2.3	2.2	1.4	1.5
vanilla_combined.81303	0.6	0.9	1.6	0.7	0.7	1.3	0.7	0.5	0.8	0.7	0.9	1	0.9	0.9	0.9	0.8	1.1	1.4	0.7	0.5	1.1	0.9	0.8	0.5	0.3	0.2
vanilla_combined.81304	0.2	0.2	0.3	0.2	0.3	0.2	0.2	0.3	0.3	0.3	0.2	0.2	0.2	0.2	0.1	0.2	0.3	0.2	0.2	0.2	0.3	0.1	0.1	0.1	0.2	0.3
vanilla_combined.81305	0.2	0.3	0.9	0.2	0.3	0.3	0.3	0.4	0.2	0.4	0.2	0.3	0.3	0.5	0.2	0.4	0.4	0.4	0.1	0.2	0.2	0.2	0.2	0.4	0.4	0.4
vanilla_combined.81306	0.9	1	1.8	1	1	1.5	1	1	0.8	1.1	1	0.9	0.8	1.2	0.8	0.8	1.2	1.3	0.7	0.9	1.7	1	0.7	1.5	1.9	1.4
vanilla_combined.81307	2.4	2.7	2.9	2.3	2.5	4.3	2.7	3.3	3.5	3.5	4.3	3.8	3.3	3.1	2.6	2.4	2.6	2.8	2.1	2.8	2.2	1.3	2.2	2.5	1.3	1.9
vanilla_combined.81308	0.4	0.7	0.9	0.4	0.6	1	0.1	0.6	0.8	0.2	0.2	0.2	0.7	0.5	0.2	0.2	1.2	0.6	0.3	0.4	1.7	0.6	0.7	0.6	0.3	0.6
vanilla_combined.81309	0.3	0.6	0.9	0.3	0.5	0.6	0.2	0.3	0.3	0.2	0.1	0.2	0.4	0.4	0.2	0.3	0.3	0.3	0.2	0.2	0.3	0.1	0.2	0.2	0.5	0.1
vanilla_combined.8131	3.6	3.2	4.3	5.8	3.9	3	5.9	4.5	2.4	3.7	5.7	4	2.7	3.9	6.7	3.1	2.9	3.9	5.2	3.3	3.3	4.9	3.3	4.6	8.8	8.2
vanilla_combined.81310	0.4	0.3	0.3	0.5	0.3	0.3	0.3	0.4	0.2	0.3	0.2	0.5	0.3	0.3	0.2	0.3	0.3	0.3	0.3	0.5	0.4	0.1	0.3	0.1	0.2	0.2
vanilla_combined.81311	2.7	3	1.8	0.9	4.1	2.2	1.6	3.1	5.2	6.4	0.5	1.3	4.3	0.3	0.3	2.8	0.9	1.4	0.9	0.9	0.2	0.6	0.8	1.1	2.9	2.1
vanilla_combined.81312	0.4	0.4	0.8	0.4	0.4	0.5	0.3	0.7	0.5	0.6	0.4	0.6	0.8	0.3	0.2	0.4	0.3	0.4	0.2	0.2	0.1	0.3	0.4	0.2	0.2	0.2
vanilla_combined.81313	5	5.8	6	5.6	4.6	5.4	7.6	6.1	4.5	4.8	6.9	5.8	5.7	5.5	6.2	5.3	5.3	4.1	7	5	5	7	7.1	5.8	6.4	5.9
vanilla_combined.81314	0.1	0.2	0.3	0.1	0.2	0.3	0.3	0.4	0.6	1.1	0.5	0.9	1.1	0.6	0.2	0.3	0.8	0.3	0.1	0.1	0.3	0.1	0.2	0.6	0.4	0.3
vanilla_combined.81315	2.4	1.9	0.8	5.7	5.5	0.8	3.6	2.5	0.6	1.2	4.4	2.4	0.3	0.6	3	0.8	0.1	0.8	7.6	1.8	0.2	1.6	0.7	1.4	0.6	5
vanilla_combined.81316	2.2	2.3	30.5	1.4	2.4	8.1	0.6	2.2	7.6	3.2	0.9	2.5	7.6	3.5	2.2	4.7	4.1	2.5	3.5	4.5	5.5	0.8	1.1	4.6	0.3	0.8
vanilla_combined.81317	0.2	0.2	0.8	0.4	0.5	0.4	0.3	0.4	0.3	1.4	0.4	0.6	1	1.7	0.2	1	2.4	2.1	1.2	1.9	1.6	0.4	0.1	0.2	0.4	0
vanilla_combined.81318	3.1	1.3	19.5	1.7	0.6	5.2	1.3	2.1	0.2	0	0.3	0.2	0	0	0	0.1	0	0.1	0.1	0.1	0	0.5	0.7	5.6	0.2	0.1
vanilla_combined.81319	2.3	2.7	2.5	2.5	2.8	5.7	2.2	2.8	4.1	2.6	3	2.2	3.4	3.4	3.1	2.5	3.8	3.7	3.1	3.4	5.2	3.2	3	3.8	2.5	2.6
vanilla_combined.8132	1.1	1.3	2.2	0.8	1.5	1.5	0.5	1.3	0.9	0.8	0.4	0.6	0.6	0.7	0.4	0.3	0.6	0.7	0.4	0.6	0.7	0.6	1.2	0.7	0.3	0.6
vanilla_combined.81320	1	1.2	6	0.9	1.1	0.6	1.2	1.6	0.7	1.6	1.1	1.3	1.1	1.5	1.2	1.3	1.1	1.1	1.3	1.4	0.7	1.1	1.3	1.3	0.8	0.9
vanilla_combined.81321	5	4.9	3.9	6.4	6.4	4.4	9.5	7.8	5.3	6.7	12	14.5	5.6	10.9	14.5	14.9	8	12.9	11.1	14.7	8.7	1.9	3.2	2.8	1.8	2.5
vanilla_combined.81322	0.2	0.2	0.3	0.3	0.2	0.3	0.2	0.2	0.1	0.2	0.3	0.2	0.1	0.1	0.1	0.1	0.1	0.1	0.1	0.1	0.2	0.1	0.1	0.1	0.1	0.1
vanilla_combined.81323	1.4	2.2	1.5	1.9	2.2	2.7	1.3	1	1.5	1.4	1	1.3	1.6	2	1.6	1.9	2.6	2.7	1.7	1.6	2.7	1.5	2.4	1.6	1.7	1.2
vanilla_combined.81324	0.4	0.4	0.3	0.4	0.4	0.5	0.5	0.4	0.3	0.4	0.6	0.5	0.5	0.5	0.5	0.5	0.6	0.3	0.6	0.4	0.5	0.7	0.6	0.5	0.7	0.5
vanilla_combined.81325	0.5	0.5	0.3	0.4	0.4	0.4	0.2	0.5	0.4	0.5	0.3	0.2	0.5	0.4	0.2	0.3	0.3	0.4	0.4	0.1	0.2	0.2	0.4	0.5	0.6	0.4
vanilla_combined.81326	0.1	0.1	0.1	0.1	0.1	0.1	0	0.1	0.1	0.1	0.1	0.1	0.1	0.1	0	0.1	0.1	0.1	0	0.1	0.1	0	0.1	0	0.1	0.1
vanilla_combined.81327	0.2	0.3	0.3	0.2	0.3	0.4	0.2	0.3	0.3	0.4	0.3	0.5	0.4	0.3	0.2	0.2	0.2	0.2	0	0.3	0.2	0.2	0.4	0.1	0.1	0.3
vanilla_combined.81328	0.4	0.6	0.7	0.4	0.5	0.4	0.2	0.7	0.4	0.4	0.3	0.4	0.6	0.4	0.3	0.4	0.5	0.4	0.4	0.6	0.6	0.5	0.5	0.6	0.3	0.6
vanilla_combined.81329	0.2	0.2	0.2	0.3	0.3	0.3	0.3	0.3	0.2	0.2	0.3	0.4	0.4	0.4	0.3	0.3	0.2	0.3	0.1	0.3	0.3	0.1	0.1	0.2	0.1	0.2
vanilla_combined.8133	2.9	3.6	3.7	3.1	3.3	5.5	3.4	3.8	5.4	3.8	4.6	4.3	3.3	4.4	4.2	4	3.9	3.7	4.1	3.4	4.1	3.1	3.3	3	2.3	3.1
vanilla_combined.81330	0.1	0.6	0.4	0	1.3	1.1	0	1.2	0.7	0	0	0	0.1	0.1	0	0	0	0	0	0	0	0.4	0.8	0.5	0	0
vanilla_combined.81331	3.1	2.9	1.6	0.7	4	2.3	2.3	3.5	6.1	7.2	0.6	1.4	4.5	0.5	0.4	3.5	1.2	1.7	1.1	0.9	0.2	0.6	0.8	1.5	3.6	2.4
vanilla_combined.81332	0.9	0.8	1	1.4	0.9	0.8	1.4	1.1	0.6	1	1.6	1	0.7	0.9	1.8	0.8	0.5	0.9	1.2	0.8	0.5	0.8	0.9	1	2.1	1.5
vanilla_combined.81333	1.7	1.4	3.6	1.4	1.8	2.5	0.8	1.3	1.2	1.1	0.9	0.8	0.9	1.3	1	1	1.2	1.6	2.5	1.6	1.8	0.9	1.2	2.7	0.5	0.9
vanilla_combined.81334	0.3	0.3	0.1	0.5	0.4	0.1	0.4	0.1	0.1	0.3	0.3	0.4	0.1	0.5	0.5	0.6	0.2	0.3	0.2	0.5	0.1	0.2	0.1	0.2	0.3	0.3
vanilla_combined.81335	13.6	18.7	8.3	14.5	19.5	22	14.5	15.9	17.6	13.4	16.8	15.9	13.9	17.1	18.3	17.3	17	25.9	24.4	20.2	20.5	24.7	27.6	17.2	15.3	12.3
vanilla_combined.81336	0.4	0.4	0.5	0.5	0.4	0.5	0.3	0.5	0.4	0.7	0.4	0.6	0.6	0.6	0.6	0.8	0.7	0.5	0.5	0.7	0.7	0.2	0.4	0.5	0.4	0.5
vanilla_combined.81337	0.4	0.4	0.5	0.4	0.3	0.2	0.3	0.3	0.1	0.3	0.3	0.3	0.3	0.3	0.3	0.3	0.4	0.3	0.3	0.4	0.4	0.2	0.3	0.4	0.4	0.4
vanilla_combined.81338	0.3	0.4	0.8	0.4	0.5	0.6	0.4	0.8	0.5	0.7	0.6	1	0.9	0.6	0.3	0.4	0.5	0.6	0.3	0.3	0.4	0.2	0.3	0.4	0.4	0.4
vanilla_combined.81339	0.4	0.8	1.4	0.4	0.6	0.6	0.4	0.7	0.4	0.5	0.2	0.6	1	0.8	0.4	0.7	1	1.1	0.4	0.7	0.5	0.3	0.3	0.4	0.2	0.2
vanilla_combined.8134	4.4	3	7.1	5.1	2.8	4.4	3.6	2.7	2.5	3.1	3.6	2.5	2.3	3.1	5.1	3.1	2.6	2.5	3.8	2.9	2.6	4.4	4	4.1	5.3	4.5
vanilla_combined.81340	0.1	0.4	1.1	0	0.3	0.3	0.1	0.2	0.7	0.6	0.2	0.5	0.7	1.5	0.2	1.5	1.8	1.1	0.1	1.1	1.1	0.3	0.5	0.4	0.1	0.3
vanilla_combined.81341	0.5	0.4	0.4	0.5	0.4	0.4	0.4	0.5	0.4	0.4	0.5	0.5	0.5	0.4	0.4	0.3	0.6	0.4	0.3	0.4	0.7	0.1	0.2	0.3	0.4	0.6
vanilla_combined.81342	0.6	0.3	0.1	1.4	0.6	2.4	0.6	0.1	7	0	0	0	3.9	0	0	0	0.9	0	0.1	0	0.2	0.4	0.7	0.1	0.1	0
vanilla_combined.81343	0.7	0.7	0.6	0.8	0.6	0.6	0.7	0.6	0.5	0.6	1	0.7	0.5	0.7	0.9	0.8	0.7	0.6	0.9	0.6	0.6	0.4	0.5	0.9	0.8	0.9
vanilla_combined.81344	0.3	0.3	0.4	0.3	0.3	0.4	0.4	0.4	0.4	0.5	0.4	0.5	0.4	0.5	0.4	0.4	0.4	0.4	0.3	0.3	0.3	0.3	0.3	0.4	0.4	0.3
vanilla_combined.81345	2.6	1	0.6	5.8	1.2	1.3	4.8	1.5	0.9	0.6	4	0.8	0.3	0.3	2.5	0.5	0.4	0.2	4.4	0.2	0.7	9.5	7	3.4	5.9	4.3
vanilla_combined.81346	0.4	0.3	0.5	0.3	0.2	0.2	1.1	1.3	1.2	1.6	1.8	2.1	2.2	1	0.7	0.9	1.3	0.6	0.5	0.4	0.8	0.4	0.4	0.5	0.7	0.3
vanilla_combined.81347	0.7	1.3	2.1	0.7	1.3	1.2	1.1	2.2	1.4	1.6	0.8	1.7	1.2	1.4	0.8	1.2	1	1	0.5	1.2	0.7	0.6	1	0.5	0.4	0.4
vanilla_combined.81348	0.1	0.3	0.1	0.1	0.3	0	0	0.1	0	0.1	0.1	0.1	0.7	0.2	0	0.1	1.6	0	0.1	0	1.4	0.1	0.4	0	0	0.1
vanilla_combined.81349	0.8	0.8	1	1.1	1.2	1	0.2	0.5	0.4	0.3	0.3	0.5	0.4	0.3	0.5	0.5	0.4	0.7	0.3	0.2	0.6	0.1	0.5	0.5	0.4	0.6
vanilla_combined.8135	6.1	5.8	3.9	6.6	6.3	16.9	5.7	5.8	9.7	4.7	5.7	4.6	5.6	6.5	8.7	5.7	6.5	4.4	6.5	4.4	5.8	13.8	12.4	7.9	3.1	3.9
vanilla_combined.81350	0.8	0.6	0.4	1.2	0.8	0.5	0.7	0.5	0.4	0.3	0.5	0.3	0.3	0.2	0.3	0.2	0.4	0.3	0.5	0.2	0.3	1.8	1.3	0.8	0.9	0.6
vanilla_combined.81351	3.9	7.4	7	4.9	7.4	9	3.7	6.9	5.8	6.9	4.4	6.1	6.7	9	5.7	5.9	8	7.4	5.9	5.4	7.9	5.5	8.8	9.7	4.2	6.1
vanilla_combined.81352	0.6	1.4	1.1	0.4	1.6	0.9	0.3	3.4	1.1	2.8	0.4	0.8	1.1	1.6	0.5	0.7	1	1.4	0.7	0.7	1.1	0.4	0.3	0.8	0.6	0.4
vanilla_combined.81353	12.2	10.9	7.4	3.1	14.9	8.7	6.1	10.5	17.2	25.8	1.8	3.7	15.5	1.3	1	11.1	4.3	5.1	3.9	2.9	0.9	2.3	3.4	5.1	10.5	5.1
vanilla_combined.81354	2.2	2.4	4.1	2.8	2.5	4.1	2.6	3.1	3.6	3.8	4.3	4.3	4.4	4.2	4.4	4.6	4.1	3.5	4.2	4.3	3.7	2.1	2.4	3.3	3	3.8
vanilla_combined.81355	0.4	0.7	0.6	0.5	0.7	0.6	0.6	0.9	0.7	0.6	0.3	0.5	0.7	0.3	0.2	0.3	0.5	0.3	0.3	0.4	0.6	0.3	0.5	0.3	0.2	0.2
vanilla_combined.81356	0.6	0.5	1.3	0.5	0.6	0.3	0.2	0.4	0.3	0.3	0.3	0.3	0.2	0.3	0.1	0.2	0.2	0.3	0.1	0.3	0.2	0.4	0.3	0.3	0.2	0.2
vanilla_combined.81357	0.1	0.3	0.2	0.1	0.4	0.3	0.1	0.2	0.4	0.4	0.1	0.1	0.3	0.1	0.1	0.1	0.2	0.1	0.2	0.2	0.1	0.1	0.1	0.1	0.5	0.2
vanilla_combined.81358	1.1	2.1	1.8	1.1	2.1	3.5	1.8	4.8	4.4	4.8	2	3.1	3.1	3.7	2.3	2.7	4.3	3	1.5	2	4.1	1.3	1.6	1.2	0.8	1.2
vanilla_combined.81359	6.5	6.3	7.2	9.1	5.3	13.1	5.7	4.7	9.2	4.3	7.6	5.3	5	5.6	9.3	4.9	5	4	4.4	4.7	5.1	8.2	8.7	6.7	22.5	10.6
vanilla_combined.8136	7.6	6.9	7.1	8.2	7.5	2.7	6.7	6.8	2.7	6.6	7.8	7.2	5.6	9.5	11.3	8.9	8.7	10	10	9.8	8.9	6.2	6.1	11.6	8.5	9.2
vanilla_combined.81360	0.5	1.1	1.2	0.5	1	0.6	0.5	0.8	0.4	0.4	0.4	0.6	0.6	0.4	0.5	0.6	0.5	0.6	0.5	0.6	0.7	0.4	0.6	0.6	0.2	0.4
vanilla_combined.81361	12.4	0	0.5	24.5	0.1	0.2	14.7	0.1	0.5	0.3	14.8	0.6	0.4	0.3	16	0.8	1.3	0.2	17.2	0.3	1.5	17.5	6.9	97.1	45.6	67.1
vanilla_combined.81362	0.4	0.6	0.6	0.4	0.4	0.6	0.3	0.6	0.5	0.6	0.4	0.6	0.6	0.4	0.3	0.5	0.5	0.3	0.1	0.6	0.3	0.2	0.4	0.3	0.5	0.5
vanilla_combined.81363	0.9	0.9	2.9	0.8	0.8	2.7	1.3	0.8	1.1	0.5	1.1	0.5	0.5	0.6	1.3	0.6	0.4	0.6	0.7	0.5	0.6	2.3	1.7	0.6	0.1	0.1
vanilla_combined.81364	0.7	0.4	0.8	0.5	0.5	0.3	0.4	0.4	0.8	0.4	0.5	0.8	0.7	0.4	0.5	0.5	0.8	0.4	0.2	0.3	0.4	0.1	0.6	0.5	0.5	0.5
vanilla_combined.81365	2.7	2	1	3.9	1.8	0.5	3.2	1.3	0.5	0.6	2.2	0.9	0.3	0.5	2.4	0.6	0.7	0.5	2.6	0.4	0.5	4.5	4.5	3.6	6.7	3.9
vanilla_combined.81366	6	7.1	10.8	4.9	7	6.9	5.6	7.5	6.4	6.9	6.1	7.4	9.3	6.8	5.5	6.6	6.7	7.3	6	7	7.2	6.7	7.8	5.1	2.1	2.6
vanilla_combined.81367	0.4	1	0.5	0.3	0.6	0.4	0.1	0.2	0.1	0.1	0.1	0.1	0.3	0.2	0.1	0.2	0.3	0.6	0.2	0.3	0.3	0.2	0.5	0.1	0.3	0.2
vanilla_combined.81368	1.4	1.8	1.1	2.8	2.4	0.8	3.7	3.5	1.9	12.2	8.9	12.5	9	15.4	11.3	16.6	15.6	18.5	10.8	20.4	26.2	0.4	0.3	7.3	2	7.9
vanilla_combined.81369	0.7	0.6	1	0.7	0.7	0.4	0.7	0.7	0.4	0.9	0.6	0.8	0.7	1	0.6	0.7	0.4	0.7	0.6	0.6	0.3	0.6	0.5	0.5	0.9	0.5
vanilla_combined.8137	0.7	0.9	1.1	0.5	0.5	0.6	0.5	0.7	0.5	0.7	0.5	0.9	0.8	1	0.7	0.8	1.1	0.8	0.4	0.7	0.7	0.2	0.4	1.7	1	1.5
vanilla_combined.81370	0	0.2	1.7	0	0.2	0.7	0	0.3	0.5	0.2	0	0.2	0.5	0.2	0	0.3	0.2	0.4	0.1	0.5	0.2	0.3	0.4	0.3	1.2	0.6
vanilla_combined.81371	0.3	0.2	0.4	0.3	0.1	0.1	0.2	0.1	0.2	0.2	0.2	0.2	0.3	0.2	0.2	0.3	0.3	0.2	0.1	0.1	0.3	0.2	0.1	0.1	0.4	0.2
vanilla_combined.81372	2.3	2.8	4.2	2	2.5	1	1.7	2.4	1	1.9	1.7	2.3	2.2	2.9	2.1	2.7	2.6	2.8	1.9	2.8	2.3	1.2	1.9	2.3	1.5	2.3
vanilla_combined.81373	0.1	1	3	0.2	1.4	2.2	0.1	1.5	2.9	0.5	0.1	0.4	1.9	0.3	0.1	0.1	1.6	0.3	0.1	0.1	1.1	0.6	1.3	0.3	0.1	0.1
vanilla_combined.81374	1.1	1.2	1.2	1.6	3	3.3	0.9	1.3	1.7	0.8	0.7	2.2	2.5	1.4	0.7	2.3	5.5	2.2	1.4	4.2	9.6	0.2	0.3	0.4	0.3	0.3
vanilla_combined.81375	0.9	0.4	1	0.6	0.6	0.3	0.2	0.7	0.3	0.2	0.1	0.2	0.1	0.1	0.2	0.1	0.2	0.1	0.1	0.1	0.1	1.1	1.2	0.1	0	0
vanilla_combined.81376	0.2	1.5	0.6	0.3	1	0.9	0.1	1.2	0.7	2.8	0.3	0.5	0.6	4.8	0.5	0.8	1	6.8	0.5	1.6	1	0.3	0.7	0.7	0.1	0
vanilla_combined.81377	2.1	0.6	0.3	2	0.3	0.2	1.2	0.4	0.1	0.4	1.4	0.4	0.2	0.3	1.9	0.5	0.2	0.4	2.6	0.4	0.1	0.9	0.6	1.9	1	0.8
vanilla_combined.81378	3.3	0.6	0.1	6.3	0.7	0.1	3.3	0.7	0	0.4	4.7	0.4	0	0.3	4.7	0.2	0.2	0.2	3.9	0.1	0	4.9	3	3.2	5.9	6.5
vanilla_combined.81379	14.5	3.4	3.2	4.2	4.2	1.9	6.6	3.3	3.9	5.7	1.8	1.7	3.8	0.8	1.3	2.7	1	1.6	2.8	1.7	0.7	8.7	4.1	4.9	23.9	8.2
vanilla_combined.8138	0.8	2.3	2.4	1	3	2.6	1.3	3	2.2	2	1.5	5	2.6	3.1	1.4	4.8	3.1	3.1	1.8	5.4	3.6	1	1.3	0.6	0.4	0.4
vanilla_combined.81380	1.5	3.1	4.9	1.3	3.1	3.9	1.7	3.1	4.1	2.1	1.8	2.5	2.8	1.7	1.1	1.7	2.1	1.3	0.9	1.4	1.8	1.6	3.3	1	0.3	0.8
vanilla_combined.81381	0.4	0.4	0.5	0.3	0.3	0.3	0.4	0.3	0.3	0.4	0.4	0.5	0.4	0.4	0.3	0.3	0.3	0.4	0.3	0.3	0.3	0.2	0.2	0.3	0.3	0.4
vanilla_combined.81382	1.1	0.4	0.2	1.1	0.5	0.2	1.6	0.3	0.1	0.2	1.8	0.4	0.1	0.4	2	0.7	0.2	0.1	1.3	0.5	0.1	3	2.3	1.2	2.5	2.1
vanilla_combined.81383	3.9	7.1	7.2	6	6	5.1	5.9	6.2	4.1	7.2	7.3	7.5	8.2	8.8	7.1	6.6	10.6	8.1	7.5	6.8	11.3	4.2	5.4	7.5	6.4	7
vanilla_combined.81384	0.5	1	1.7	0.6	0.9	1.9	0.6	0.7	1.1	1.4	0.9	1.3	1.7	1.2	0.6	0.9	1.5	1.4	0.8	1.1	1.7	1	1.1	1	0.4	0.4
vanilla_combined.81385	0.2	0.2	0.4	0.3	0.2	0.1	0.5	0.3	0.2	0.5	0.4	0.4	0.4	0.4	0.5	0.3	0.5	0.2	0.3	0.1	0.2	0.3	0.3	0.5	0.3	0.3
vanilla_combined.81386	21.1	25	37.2	21.9	26.5	10.7	23.9	26.7	9.4	30.4	29.3	27.4	27.4	33.2	28.1	28	28.4	35.6	29.8	30.1	26.1	23.4	26.5	31.2	20	26.9
vanilla_combined.81387	0.8	1.2	1.9	0.5	0.9	1.1	0.6	1.1	1.5	1	0.4	1.1	1.2	0.8	0.6	1.1	0.8	1	0.5	0.7	0.9	0.6	0.9	0.7	0.9	0.8
vanilla_combined.81388	0.4	8.7	6.1	0.7	24.5	6.3	0.9	40.2	16.9	15.7	1.2	5.7	5.6	8.6	1.4	5.1	1.8	6.6	1.4	5	1.7	0.8	0.5	0.5	0.2	0.2
vanilla_combined.81389	1.1	1.4	1.4	1.3	1.3	1.4	1	1.3	0.9	1	1	1.1	1.3	1.1	0.9	1.1	1.1	0.7	0.9	1.2	1.1	1.2	1.4	1.2	1.2	1.1
vanilla_combined.8139	42.4	43.3	45.7	36.8	36.6	24.7	37.7	37.7	17.3	30.8	26.8	34.3	22.2	38.3	31.4	32.8	31	45.7	26.1	38.2	34.6	19.3	23.4	35.3	26.6	36.9
vanilla_combined.81390	0.2	0.6	0.5	0.4	0.5	0.8	0.3	0.6	0.5	0.7	0.6	0.9	0.6	0.6	0.3	0.5	0.4	1	0.1	0.6	0.5	0.3	0.1	0.4	0.3	0.1
vanilla_combined.81391	0.5	0.5	1.2	0.2	0.3	0.3	0.4	0.6	0.2	0.6	0.2	0.7	0.4	0.7	0.5	0.4	0.9	1.6	0.3	0.4	0.4	0.3	0.4	0.4	0.4	0.2
vanilla_combined.81392	0.1	0.2	0.1	0.1	0.3	0.5	0.2	0.4	0.3	0.3	0.4	0.2	0.1	0.3	0.3	0.2	0.2	0.2	0.4	0.1	0.1	0.2	0.2	0.2	0.2	0.2
vanilla_combined.81393	0.2	0.2	0.1	0.2	0.1	0.1	0.3	0.2	0.1	0.2	0.2	0.2	0.2	0.2	0.2	0.1	0.1	0	0.1	0.1	0.1	0.1	0.2	0.1	0.2	0.1
vanilla_combined.81394	0.4	0.3	0.7	0.3	0.4	0.3	0.3	0.5	0.4	0.8	0.3	0.3	0.6	0.3	0.2	0.1	0.4	0.2	0.1	0.2	0.4	0.2	0.5	0.2	0.3	0.2
vanilla_combined.81395	2	1.4	1.2	2.5	1.5	0.7	1.3	1.1	0.7	0.9	0.9	0.6	0.7	1.4	1.6	1.1	1.1	1.8	1.2	1.3	1.2	0.5	0.8	1.6	1.3	1.8
vanilla_combined.81396	0.5	0.7	0.9	0.5	0.5	0.4	0.5	0.7	0.6	0.5	0.4	0.5	0.5	0.4	0.4	0.4	0.4	0.3	0.3	0.5	0.3	0.3	0.5	0.4	0.5	0.5
vanilla_combined.81397	9.2	7	4.5	5.7	2.7	3.3	4.9	3.6	3	3.5	7.1	2.5	2.3	4.7	5.7	3.9	3.5	3.2	5.9	3.4	4.2	1.1	1.6	8	7.4	15.6
vanilla_combined.81398	13.1	18.7	34.7	14.9	22.3	26.5	15.7	19.6	17.7	22	23.5	21.6	25.5	22.1	19.2	18.4	21.8	24.1	22.3	23.2	25.4	21.7	23.2	15.8	15	10.4
vanilla_combined.81399	0.3	0.2	0.4	0.3	0.3	0.1	0.5	0.6	0.3	0.9	0.6	0.8	0.7	0.6	0.3	0.4	0.6	0.4	0.4	0.3	0.4	0.2	0.3	0.3	0.4	0.3
vanilla_combined.814	3.5	12.8	5.5	2.5	7.5	4.5	2.3	4.1	1.9	1.5	1.2	1.4	2.9	1.2	1.2	1.5	1.7	0.8	1.4	1.8	1.5	2.5	3.3	3.5	9.3	4.4
vanilla_combined.8140	4.1	3.7	2.5	5.5	3.2	1.4	8.7	3.3	1.8	2.4	7.9	3.4	1.8	2.9	7.9	2.6	1.8	1.5	5.8	2.1	1.6	3.5	2.9	8.4	17.6	12.6
vanilla_combined.81400	1.4	1.5	0.6	0.5	1.9	0.9	0.8	1.4	2.5	2.9	0.3	0.5	2	0.2	0.1	1.4	0.4	0.6	0.5	0.4	0.1	0.2	0.3	0.4	1.5	1
vanilla_combined.81401	0.7	0.8	1	0.6	0.6	0.5	0.9	0.9	0.6	0.9	0.8	1.1	0.9	1	1	0.8	0.9	0.8	0.7	1	0.7	0.8	0.8	1.2	0.9	0.9
vanilla_combined.81402	2.4	1.6	2	3.7	1.5	1.2	2.6	1.4	0.7	1.4	2.8	1.6	1.3	1.2	2.2	1.3	1.4	1.7	4	1.7	1.6	3.2	2.2	2.8	8	4.5
vanilla_combined.81403	0.4	0.5	2.3	0.4	0.5	0.6	0.3	0.7	0.5	0.8	0.6	0.8	0.9	1.1	0.5	0.9	1	0.8	0.3	0.6	0.5	0.9	1	1.4	0.8	1
vanilla_combined.81404	0.2	0.2	0.2	0.2	0.2	0.2	0.2	0.3	0.1	0.2	0.2	0.3	0.3	0.2	0.1	0.2	0.2	0.2	0.1	0.2	0.2	0.1	0.2	0.2	0.2	0.2
vanilla_combined.81405	0.1	0.1	1.2	0.3	0.1	0.5	0.1	0.1	1.3	0.6	0.3	0.1	0.2	0.7	2.2	0.2	2	0.2	0.4	0.2	0.2	5.4	7.6	0.5	0.1	0.1
vanilla_combined.81406	3.2	3.2	2.6	2.9	3.1	4.4	1.5	1.8	2.1	1.6	1.8	1.5	2.6	1.9	2.5	1.6	2.6	1.3	1.7	3.3	2.8	2.8	2.7	3.8	3.1	2.4
vanilla_combined.81407	1.4	1.8	1.8	1.3	1.5	1.1	1.8	1.9	1.6	2	1.5	2.4	1.9	1.8	1.9	2	1.7	1.3	1.6	1.8	1.2	1.3	1.6	1.8	1.6	1.8
vanilla_combined.81408	3.8	4.6	6.2	3.8	4.7	3.6	3	4.4	2.7	2	2.5	2.1	2.3	2.2	2.1	1.9	1.9	2.9	2.7	2.1	2.2	5.2	6.7	2.1	2	1.8
vanilla_combined.81409	1.3	1.8	2.8	1.2	1.8	2.5	1.7	2.6	2.3	2.8	1.8	2.2	2	2.3	1.8	2.1	2	2.2	2	1.5	1.8	1.5	1.3	1	0.6	1
vanilla_combined.8141	1.3	1.1	2	1.1	1.1	0.8	1.3	1.4	0.7	1	1.2	1.1	0.8	1.1	1.2	1.1	1	1.2	1.3	1.3	1	2.6	2.1	1.7	1.1	1.2
vanilla_combined.81410	4.2	5.7	8.8	5	6.3	2.2	4.5	6.1	2.2	5.6	4.8	5.5	4.7	6.3	5.3	5.7	5.7	6	6.1	6.2	6.1	3.5	4.2	5	2.2	3.1
vanilla_combined.81411	1.4	1.4	1.6	1.6	1.6	1.9	2.1	1.9	1.9	1.6	2.1	1.8	1.2	2.2	2.4	2.3	1.7	1.8	2.3	2	1.8	1.8	1.7	2.8	2.4	2.5
vanilla_combined.81412	8	9.9	4.6	8.9	10.4	6.4	7.7	7.6	4.9	4.5	6.5	5.3	3.3	4.8	6.9	5.2	4	4	6.8	4.7	3.9	7.7	9.7	7.4	4.3	6.1
vanilla_combined.81413	1.4	2.1	3	0.7	1.6	0.9	1.3	3.9	1.3	3.5	1.1	1.7	1.3	3.1	1.4	1.8	2.2	2.2	0.7	1.6	2	1	0.9	1.3	1.1	1.1
vanilla_combined.81414	0.6	0.8	0.6	0.6	0.7	0.6	0.6	0.7	0.7	0.8	0.8	0.7	0.8	0.8	0.9	0.7	1.1	0.6	0.9	0.6	0.8	0.5	0.5	0.8	0.7	0.7
vanilla_combined.81415	0.1	0.2	9.3	0.1	0.1	8.3	0.5	0	1.1	0	1.5	0	0	0.1	2.6	0	0.1	0	2.2	0.1	0.1	0.2	0.1	0.4	0	0.4
vanilla_combined.81416	3.2	3.6	5.5	2.9	3.2	3.7	2.4	3.2	2.7	3.2	2.6	3.2	3.2	4.1	3.1	3.8	3.7	3.6	3.5	3.9	3.4	2.2	2.7	3.7	2.8	3.5
vanilla_combined.81417	0.2	0.2	0.1	0.1	0.2	0.2	0.5	0.6	0.6	0.8	0.5	0.6	0.7	0.4	0.4	0.3	0.4	0.3	0.1	0.3	0.2	0.1	0.2	0.2	0.3	0.3
vanilla_combined.81418	0.4	0.2	0.2	0.3	0.2	0.2	0.3	0.1	0	0.1	0.1	0.2	0	0.2	0.3	0.1	0.1	0.1	0.2	0.1	0.1	0.2	0.2	0.1	0.1	0.1
vanilla_combined.81419	1.7	2	2.4	1.4	2.4	0.7	1.5	2	0.8	2.2	1.8	2.2	1.9	2.8	1.6	2.3	2.8	3.3	1.8	2.4	2.6	1.8	1.9	1.6	1	1.3
vanilla_combined.8142	2	2.6	3.5	2.1	2.6	2.4	2.4	3	1.9	2.6	2.9	3.3	3.1	3	2.7	2.8	3.4	2.9	2.7	2.9	3.1	1.4	2.1	2.3	1.9	2.1
vanilla_combined.81420	0.5	0.4	0.6	0.6	0.5	0.4	0.3	0.2	0.4	0.2	0.3	0.2	0.5	0.1	0.4	0.2	0.3	0.3	0.2	0.3	0.3	0.4	0.5	0.6	0.8	0.7
vanilla_combined.81421	0.2	0.1	0.2	0.2	0.2	0.2	0.1	0.1	0.1	0.1	0.1	0.1	0.2	0.1	0.1	0.1	0.1	0.1	0.1	0.1	0.1	0.1	0.2	0.1	0.2	0.2
vanilla_combined.81422	0.9	1.6	3	1.4	1.6	0.9	1.2	1.5	0.7	1.8	1.8	1.7	2	2	2.1	1.7	2.5	2	2.1	1.7	2.2	1.3	1.5	1.4	1.1	1.1
vanilla_combined.81423	0.5	0.3	0.5	0.4	0.4	0.4	0.4	0.4	0.3	0.5	0.4	0.6	0.7	0.5	0.4	0.4	0.5	0.4	0.4	0.5	0.3	0.2	0.3	0.3	0.3	0.3
vanilla_combined.81424	0.5	0.4	0.6	0.4	0.5	0.3	0.5	0.5	0.3	0.5	0.4	0.4	0.5	0.4	0.3	0.3	0.4	0.4	0.3	0.4	0.3	0.3	0.4	0.5	0.5	0.5
vanilla_combined.81425	0	0.1	0.1	0	0	0.1	0.1	0.4	0.2	0.6	0.3	0.5	0.6	0.3	0.2	0.2	0.3	0.1	0.1	0.1	0	0	0.1	0	0.1	0.1
vanilla_combined.81426	1.3	0.8	0.7	1.5	0.9	0.3	0.9	0.8	0.1	0.6	0.9	0.7	0.3	0.4	1	0.5	0.7	0.5	0.6	0.6	0.2	0.8	0.7	0.9	1.3	1.5
vanilla_combined.81427	0.3	0.9	0.9	0.5	0.6	0.8	0.8	0.6	0.7	1.1	1.3	1.1	1.1	1.2	1.1	1.1	2.1	0.9	2.3	1.9	2.3	0.4	0.5	1.3	0.6	0.5
vanilla_combined.81428	0.6	0.5	0.7	1.1	0.6	0.8	1.1	1.1	0.8	1.2	1.7	1.4	1.1	1.4	1.2	1.2	1.1	1.9	2	1.8	1.4	0.9	0.7	0.5	0.9	0.7
vanilla_combined.81429	14.5	16.1	21.1	14.6	15.5	15.6	17.8	17.7	11.5	21.2	16.9	20	17.2	22.3	18.4	20	22.5	28.5	17.2	21	21.9	15.6	15.3	17.2	12.2	13.8
vanilla_combined.8143	7.6	3.6	2.3	13.6	4.9	2.8	9.5	3.7	1.7	5.2	10.7	5.3	3.6	5.1	9	4.1	4.7	5.5	10.9	4.3	4.9	6.7	5.3	14.9	21.2	17.1
vanilla_combined.81430	0.2	0.2	0.3	0.3	0.2	0.4	0.2	0.3	0.3	0.7	0.3	0.5	0.7	0.3	0.2	0.2	0.2	0.3	0.1	0.2	0.2	0.1	0.2	0.2	0.1	0.1
vanilla_combined.81431	1.9	1.2	0.5	1.5	1.1	0.2	1.2	1	0.3	0.6	1	0.7	0.3	0.6	1	0.7	0.3	0.5	0.8	0.6	0.3	1.5	1.2	1.3	0.7	0.9
vanilla_combined.81432	0.9	1.2	1.2	0.5	0.7	0.6	0.7	0.8	0.8	0.6	0.4	0.6	0.5	0.5	0.4	0.5	0.4	0.5	0.3	0.4	0.5	0.6	0.8	0.8	0.7	0.9
vanilla_combined.81433	4	16.6	2	3.2	13.5	8.6	2.9	5.7	12	2.8	1.4	2.4	3.1	1	1.3	1.3	0.7	0.1	0.4	0.5	0.5	0.4	0.5	2.1	0.8	1.7
vanilla_combined.81434	5.4	8.5	5.5	4.1	8.7	5.9	3.8	16.9	8.3	6.4	4.6	4.3	4.1	5.1	4.5	4.9	4.7	4.4	4.9	3.6	4.7	5.1	4.5	3.7	2.4	3.6
vanilla_combined.81435	0.2	0.7	0.4	0.2	0.6	1	0.2	0.4	0.6	0.2	0.2	0.3	0.3	0.3	0.2	0.2	0.4	0.3	0.1	0.3	0.4	0.9	1.6	0.1	0.1	0.1
vanilla_combined.81436	0.4	0.2	0.4	0.4	0.4	0.6	0.3	0.5	0.6	0.6	1	0.4	1.4	0.9	2.2	0.4	3.5	0.6	1.1	0.1	1.6	0.4	0.1	1.6	2.6	2.6
vanilla_combined.81437	0.2	0.3	0.5	0.3	0.5	0.4	0.2	0.5	0.5	0.7	0.3	0.7	0.6	0.5	0.3	0.7	0.8	0.7	0.4	0.7	0.9	0.2	0.2	0.3	0.4	0.2
vanilla_combined.81438	0.1	0	0.3	0.1	0.1	0.2	0.2	0.3	0.3	0.4	0.2	0.5	0.4	0.2	0.1	0.3	0.2	0.2	0.1	0.1	0.2	0.1	0.2	0.1	0.2	0.2
vanilla_combined.81439	4.6	3.2	2.2	9.8	4.4	4.4	9.3	2.7	3.9	2.6	14	8.3	3.7	3.6	13.4	5.6	3.6	2.7	11.4	4.8	6	7.8	3.6	5.7	48.1	15.9
vanilla_combined.8144	0.8	0.9	1.8	0.7	1	0.9	0.7	0.9	0.5	0.7	0.5	0.9	0.6	0.9	0.7	1	0.7	1.3	0.9	1	1.3	0.8	0.7	0.7	0.5	0.6
vanilla_combined.81440	2.9	0.5	0.5	0.8	0.8	0.3	1.4	0.5	1.1	1.4	0.3	0.2	0.7	0	0.2	0.6	0.2	0.2	0.4	0.2	0	1.9	0.8	0.8	5.7	1.4
vanilla_combined.81441	2.2	2.1	1.4	0.6	2.9	1.5	1.1	1.6	2.9	4.2	0.4	0.7	2.4	0.2	0.2	1.7	0.7	0.8	0.6	0.5	0.1	0.3	0.5	0.7	2	1.6
vanilla_combined.81442	3.4	4	10.3	2.1	3.2	8.2	4.7	4.9	9.7	8.2	6.5	8.7	9.2	14.9	8.5	18.7	21	18.4	7.3	15.5	21.4	15.6	11.9	14.2	12.9	13.2
vanilla_combined.81443	0.9	0.5	0.4	1.2	0.5	0.3	1.3	0.5	0.3	0.1	1.3	0.2	0.2	0.2	0.9	0.2	0.3	0.2	1.2	0.2	0.2	1.5	1.3	1.5	3.1	1.8
vanilla_combined.81444	2.6	2.5	1.1	0.9	3.3	2.1	1.4	2.8	4.8	5.2	0.5	1.2	3.2	0.3	0.5	3	1	1	0.8	0.7	0.2	0.6	0.6	1	3.2	2.1
vanilla_combined.81445	1	1.6	0	0	0.1	0.1	0.2	0.2	0	0.1	0.4	0.2	0	0	0.4	0.1	0	0.1	0.7	0.2	0	2.3	1.1	2.4	1.3	0.6
vanilla_combined.81446	1.9	1.6	1.2	1.3	1.4	0.1	1.2	0.6	0.1	0.4	1.2	0.7	0.1	0.6	1	0.5	0.2	0.7	0.7	0.3	0.1	2	2.7	2.4	0	0.4
vanilla_combined.81447	1.3	1.2	2	0.7	2.1	3.4	1.4	1.6	2.3	2.6	2.6	3.2	2.9	3.4	2.3	2.4	2.3	2.8	2	2.5	3.1	1.4	1.1	1.4	1.3	0.6
vanilla_combined.81448	1.3	1	1	0.8	0.6	0.4	0.4	0.7	0.3	0.6	0.3	0.5	0.5	0.5	0.8	1.6	0.8	0.9	0.3	0.9	0.3	0.4	0.7	0.7	0.6	0.6
vanilla_combined.81449	1.1	0.4	0.3	1.8	0.3	0.2	1	0.2	0.1	0.2	0.6	0.2	0.2	0.2	0.4	0.2	0.4	0.2	0.2	0.2	0.5	0.5	0.7	2.1	0.5	3.8
vanilla_combined.8145	8.7	11.1	13.9	7.9	9.4	8.2	5.7	7.6	5.2	9.1	6.1	6.7	7.7	9.7	7.2	7.6	10.7	11.8	7.3	9	12.3	5.6	6.6	10.1	6.3	7.7
vanilla_combined.81450	2.6	2.6	1.3	0.6	2.8	1.5	1	2.3	3.2	4.5	0.3	0.9	3	0.2	0.3	1.8	0.6	0.8	0.4	0.4	0.2	0.7	0.7	0.7	1.9	1.4
vanilla_combined.81451	0.2	0.2	0.3	0.2	0.2	0.1	0.1	0.2	0.1	0.3	0.1	0.2	0.2	0.1	0.1	0.1	0.1	0.1	0	0.1	0.1	0.1	0.1	0.1	0.2	0.2
vanilla_combined.81452	3.1	3.2	1.9	0.8	4.3	2.5	1.5	2.7	4.8	6.1	0.5	1.2	3.4	0.4	0.4	2.6	1	1.4	0.9	0.8	0.1	0.5	0.7	1.1	3.3	2.1
vanilla_combined.81453	3.5	4.5	9.6	3.4	5.3	8.6	3.2	5	2.8	4.6	3	4.4	4.2	6.5	4	5.5	6.5	7.8	3.9	6.7	6.6	2.4	2.7	4.7	2.4	3.6
vanilla_combined.81454	1.4	0.5	0.6	0.4	0.4	0.2	0.5	0.7	0.4	0.6	0.6	0.5	0.5	0.7	1.3	0.5	0.4	0.6	0.7	0.4	0.5	0.9	1.2	0.6	0.8	0.7
vanilla_combined.81455	1.1	1.4	1.2	1.8	1	0.5	0.8	1.1	0.3	0.4	0.4	0.7	0.4	0.6	0.3	0.4	0.4	0.6	0.7	0.6	0.6	0.2	0.7	0.5	0.2	0.3
vanilla_combined.81456	0.1	0.2	0.4	0	0.2	1.3	0.2	0.1	0.6	0.3	0.1	0.9	0.6	1.4	0.3	0.8	1.3	1.7	0.3	1.5	2.4	0.1	0.1	0.5	0	0
vanilla_combined.81457	0.5	0.2	0.5	0.5	0.4	0.3	0.3	0.3	0.1	0.1	0.2	0.2	0.1	0.2	0.2	0.1	0.2	0.1	0.2	0.2	0.2	0.5	0.6	0.4	0.7	0.4
vanilla_combined.81458	1.6	2	1.9	1.4	1.8	2.2	1.3	1.4	1.7	1.3	1.1	1.3	1.1	1.5	1.6	1.6	1.4	1.9	1.6	1.8	1.7	1	1.5	1.4	0.8	1.3
vanilla_combined.81459	0.1	0.1	0.2	0.1	0.2	0.2	0.1	0.2	0.1	0.2	0.2	0.2	0.1	0.2	0.1	0.2	0.1	0.2	0.2	0.1	0.1	0.1	0.2	0.1	0.1	0.1
vanilla_combined.8146	11.5	12.9	8.4	9.2	10.1	10.8	17	13.8	18.8	26.6	17.6	17.9	18.9	31.9	22	14.3	23.3	23.1	21.7	14.6	23	18.2	15.1	22.7	7.3	15.2
vanilla_combined.81460	4.9	5.6	3.2	1.4	7.1	3.4	2.6	4.1	7.8	10.5	0.8	2	6	0.6	0.5	4.5	1.3	2.3	1.2	1.2	0.3	1.1	1.2	1.8	4.8	3.6
vanilla_combined.81461	0.1	0.2	0.4	0.1	0.2	0.2	0.1	0.4	0.3	0.2	0.1	0.3	0.3	0.1	0.1	0.2	0.2	0.1	0.1	0.2	0.1	0.3	0.8	0.2	0.1	0
vanilla_combined.81462	1.7	1.6	0.9	0.4	2.3	1.2	1	1.9	3	4.1	0.3	0.8	2.5	0.2	0.2	1.7	0.6	0.9	0.6	0.5	0.1	0.4	0.6	0.7	2.1	1.3
vanilla_combined.81463	0.6	0.6	0.4	0.7	0.6	0.6	0.4	0.5	0.2	0.5	0.6	0.5	0.5	0.6	0.5	0.6	0.7	0.6	0.5	0.8	0.8	0.3	0.5	0.6	0.8	0.8
vanilla_combined.81464	13.2	20.9	14.7	11.6	20.5	1.3	9.1	16.1	2	10	8.8	16.5	5.3	12.4	10.9	16.8	5.6	11	10.1	22.3	4.2	13.5	17.1	12.1	4.3	8.9
vanilla_combined.81465	0.6	0.3	0.4	0.4	0.5	0.4	0.4	0.6	0.3	0.5	0.5	0.7	0.5	0.3	0.2	0.5	0.6	0.5	0.5	0.7	0.4	0.2	0.3	0.4	0.5	0.5
vanilla_combined.81466	0.5	1.2	1.6	0.5	1.1	1.2	0.3	0.7	1.1	0.3	0.2	0.4	1.2	0.3	0.1	0.3	0.6	0.2	0.2	0.4	0.5	1.1	1.8	0.2	0.1	0.1
vanilla_combined.81467	0.6	1	0.7	0.6	0.8	0.5	0.4	0.5	0.4	0.4	0.2	0.8	0.6	0.6	0.3	0.8	0.7	0.8	0.3	1	0.6	0.2	0.4	0.2	0.1	0.2
vanilla_combined.81468	0.2	0.4	0.5	0.3	0.4	0.6	0.3	0.4	0.4	0.6	0.4	0.9	0.9	0.4	0.2	0.6	0.7	0.6	0.1	0.5	0.4	0.1	0.2	0.1	0.3	0.1
vanilla_combined.81469	0.3	0	0.3	0.4	0.1	1.9	0.1	0.1	0.6	0.1	0.4	0.1	0.1	0.1	1.4	0.1	0.1	0.1	1.1	0.3	0	3.4	3.1	6	20.8	11.6
vanilla_combined.8147	9	7.3	6.6	12.7	8.1	5.2	8.3	6.6	3.2	7	10.4	6.5	6	7.9	11.2	7	6.9	7.4	13.1	7.7	7.6	8.1	7.1	13.2	14	14
vanilla_combined.81470	0.5	0.5	0.5	0.4	0.7	0.4	0.6	0.5	0.2	0.5	0.7	0.5	0.6	0.3	0.6	0.4	0.7	0.2	0.6	0.5	0.6	0.2	0.2	0.1	0.3	0.4
vanilla_combined.81471	1.1	0.6	0.2	4.4	2.8	148.4	2.8	3.2	87.1	3	2	61.3	122.2	113.3	34.4	312.9	76.4	194.4	62.8	450.6	150.8	2.8	24.9	8.2	0.3	0.6
vanilla_combined.81472	4.6	5	7.4	5.2	5.8	6.8	4.4	5	4.3	5	5.1	5.3	5.7	5.6	5	5.1	5.8	5.5	5.8	5.7	6.1	4.6	4.5	5.7	3.6	5.3
vanilla_combined.81473	0.8	0.9	1.3	1.2	0.9	1	0.6	0.4	0.4	0.4	0.8	1.2	0.8	0.7	0.9	0.5	0.9	0.8	1.4	0.5	0.9	0.7	1	0.8	0.8	0.9
vanilla_combined.81474	1.4	1.6	1.4	1.2	1.6	2.2	1	1.3	1.5	1.1	1.1	1.2	1	1.6	1.5	1.4	1.3	1.5	1.3	1.3	1.3	0.9	1.3	1.4	0.8	1.1
vanilla_combined.81475	2.1	2.5	1.2	1.3	2	0.1	0.6	0.9	0.2	0.3	0.3	0.5	0.2	0.8	0.5	0.8	0.7	0.8	0.7	1	0.5	0.2	0.2	0.5	0.4	0.3
vanilla_combined.81476	0.1	0.2	0.1	0.2	0.2	0.6	0.3	0.3	0.3	0.3	0.5	0.4	0.3	0.3	0.4	0.3	0.3	0.4	0.5	0.4	0.2	0.4	0.3	0.3	0.4	0.3
vanilla_combined.81477	6.9	3	2	12.3	3.4	3	11.7	2.9	2.4	2.6	14	4.1	2	2.6	8.4	3.2	2.5	2.6	11.6	3.4	2.9	24.2	15.8	7.6	14.9	9
vanilla_combined.81478	0.1	0.3	0.2	0.1	0.1	0.3	0.1	0.1	0.2	0.1	0.3	0.2	0.2	0.2	0.2	0.2	0.1	0.2	0.2	0.1	0.1	0.1	0.2	0.1	0.2	0.1
vanilla_combined.81479	0	0.1	0.1	0.1	0.2	0.2	0.3	0.4	0.5	0.7	0.5	0.8	0.5	0.3	0.3	0.3	0.4	0.1	0.1	0.2	0.3	0	0.1	0.2	0.2	0.2
vanilla_combined.8148	3.2	3.4	4.9	2.9	3.2	3.5	2.7	3.2	2	2.9	2.9	3.3	2.8	3.6	3	3.6	3.7	3.8	2	3.3	3.1	2.3	3	2.8	2.6	2.9
vanilla_combined.81480	1	0.8	0.6	1	0.6	1	1.5	1	1.4	1	1.9	1.4	1.3	0.9	1.3	0.9	0.8	0.9	1.9	1	0.5	2.1	1.5	1.3	1.8	1.2
vanilla_combined.81481	0.3	0.2	0.5	0.4	0.3	0.3	0.5	0.4	0.2	0.4	0.5	0.5	0.5	0.4	0.4	0.3	0.4	0.3	0.3	0.4	0.4	0.2	0.3	0.3	0.3	0.4
vanilla_combined.81482	0.1	0.5	0.1	0	0.4	1.3	0.1	0.2	0.5	0.2	0.2	0.2	0.3	0.1	0	0.1	0.1	0	0	0	0	0.2	1.7	0.1	0.2	0.1
vanilla_combined.81483	0.1	0	0	0.1	0	0.3	0.2	0.2	0.5	0.2	0.2	0.2	0.5	0.3	0.1	0.2	0.6	0.1	0	0.1	0.4	0.1	0.1	0.4	0.4	0.3
vanilla_combined.81484	0.1	0.2	0.3	0.1	0.2	0.2	0.2	0.2	0.1	0.2	0.2	0.2	0.2	0.3	0.2	0.2	0.3	0.4	0.4	0.4	0.3	0.1	0.2	0.2	0.2	0.2
vanilla_combined.81485	0.3	0.5	0.7	0.4	0.4	0.5	0.3	0.4	0.2	0.5	0.3	0.4	0.4	0.5	0.3	0.3	0.5	0.4	0.4	0.4	0.4	0.1	0.3	0.3	0.3	0.3
vanilla_combined.81486	0.2	0.7	1.3	0.3	0.4	0.8	0.4	0.4	0.5	0.7	0.3	0.7	0.6	0.4	0.4	0.5	0.3	0.6	0.5	0.4	0.3	0.3	0.4	0.4	0.1	0.2
vanilla_combined.81487	2.2	2.2	1.5	0.7	3	1.9	1.6	2.5	4.9	6	0.5	1.4	3.8	0.4	0.4	2.6	0.9	1.4	0.7	0.6	0.2	0.7	0.6	1.1	3.1	1.9
vanilla_combined.81488	0.6	0.5	0.2	0.8	0.5	0.2	0.3	0.3	0.1	0.1	0.4	0.2	0.1	0.1	0.3	0.2	0.1	0.1	0.4	0.2	0.1	0.2	0.1	0.1	0.7	0.6
vanilla_combined.81489	15.4	17.9	16.7	13.7	16.2	15.9	16.8	18.2	12.6	14.8	14.8	20.5	11.7	21.7	19.1	22	15.4	21.9	18.4	24.2	15.6	18.4	17.8	18.4	7.6	12.8
vanilla_combined.8149	1.9	1.9	2.3	1.9	1.9	5.3	1.5	1.1	6.5	0.7	1	1.4	6.1	1.2	1.3	1.8	3.3	1.3	1.2	2.3	4.3	1.6	1.3	2	1.7	1.8
vanilla_combined.81490	0.4	0.5	0.8	0.5	0.5	0.6	0.2	0.4	0.2	0.4	0.3	0.4	0.4	0.5	0.3	0.5	0.5	0.7	0.3	0.4	0.7	0.1	0.2	0.2	0.3	0.2
vanilla_combined.81491	1.6	1.8	3.7	1.9	2.1	1.2	1.2	1.3	0.7	1.5	1.2	1.4	1.5	1.6	1.1	1.3	1.6	2.4	0.6	1.5	2.2	0.8	1.3	1.6	2.2	2.6
vanilla_combined.81492	1.9	0.7	0.4	1.4	0.8	0.3	0.9	0.6	0.2	0.3	0.7	0.3	0.2	0.4	0.8	0.3	0.3	0.3	0.4	0.3	0.4	0.8	0.7	1.2	3.9	2.5
vanilla_combined.81493	2.7	2.9	4.5	2.8	2.9	3.6	2.9	3.7	2.2	2.9	4.2	3.4	2.9	3.7	4.3	3.6	3.8	4.6	4.2	4.8	4.7	2.2	1.8	3.6	3.1	3.1
vanilla_combined.81494	0.2	0.2	0.3	0.3	0.1	0.2	0.2	0.2	0.1	0.3	0.3	0.4	0.2	0.6	0.5	0.6	0.3	0.5	0.5	0.6	0.2	0.7	0.8	0.3	0.1	0.3
vanilla_combined.81495	10.9	5.4	2.2	17	5.5	2.3	9.5	6.3	1.7	3.1	5.2	1.5	0.9	1.3	6	1.5	1.3	0.9	4.9	1.1	1.3	13	11.6	12.2	17.9	14.7
vanilla_combined.81496	0.5	0.6	1	0.6	0.7	0.6	0.8	0.8	0.5	1.1	0.9	0.8	0.8	1.1	0.9	0.8	0.9	1.1	0.9	1	1.1	0.5	0.6	1	0.7	0.9
vanilla_combined.81497	0.9	0.9	1.2	0.6	0.7	0.7	0.6	0.6	0.5	0.4	0.4	0.4	0.4	0.6	0.5	0.6	0.6	0.5	0.3	0.4	0.8	0.5	0.6	0.9	1.4	1.2
vanilla_combined.81498	4.5	4.9	9.2	4.6	5.4	4.3	4.3	5.9	3.2	6.6	4.5	6.5	6.2	8.4	5.6	6.8	8.5	7.9	5.8	7.4	9.7	3.8	4.1	6.5	3.4	4.4
vanilla_combined.81499	0.2	0.3	0.4	0.2	0.2	0.3	0.2	0.4	0.3	0.4	0.1	0.3	0.2	0.3	0.2	0.2	0.4	0.3	0.1	0.2	0.2	0.2	0.2	0.2	0.5	0.4
vanilla_combined.815	2.9	3.3	2.1	0.8	3.1	2.3	2	3.1	5.7	9.2	1.1	2.2	5.2	0.9	0.5	4	1.3	1.4	1.1	0.9	0.8	1	1.5	2.6	4.2	2.2
vanilla_combined.8150	0.4	0.5	0.3	0.4	0.6	0.6	0.2	0.3	0.3	0.4	0.5	0.4	0.5	0.3	0.2	0.3	0.4	0.5	0.4	0.5	0.6	0.1	0.2	0.1	0.5	0.2
vanilla_combined.81500	0.1	0	0	0.1	0.2	0.3	0.4	0.1	0.2	0.5	1.1	1.1	0.2	0.6	2.1	0.2	0.4	0.6	1	0.7	0	0.7	0.3	0.2	0.1	1.4
vanilla_combined.81501	0.3	0.2	0.3	0.2	0.3	0.2	0.2	0.4	0.2	0.4	0.2	0.4	0.3	0.3	0.3	0.3	0.3	0.3	0.2	0.4	0.1	0.1	0.2	0.1	0.3	0.2
vanilla_combined.81502	0.2	0.2	0.2	0.1	0.2	0.1	0.2	0.3	0.1	0.2	0.2	0.2	0.1	0.2	0.2	0.2	0.2	0.2	0.1	0.2	0.2	0.1	0.3	0.1	0.1	0.2
vanilla_combined.81503	0.6	1.2	0.2	0.7	1.2	0.8	1	0.8	1.8	0.6	0.6	3	3.1	1.7	0.9	4.1	2.5	2.7	1.8	4.6	3.2	0.6	1.3	0.4	0.1	0.4
vanilla_combined.81504	0.3	0.4	0.8	0.4	0.4	0.2	0.2	0.2	0.3	0.2	0.1	0.3	0.2	0.2	0.1	0.2	0.1	0.3	0.2	0.2	0.1	0.1	0.2	0.2	0.2	0.2
vanilla_combined.81505	1.9	2.4	4.4	1.9	2.1	1.1	1.5	2	1	1.6	1.4	1.7	1.3	1.9	1.5	1.8	1.7	1.6	1.4	2.2	1.7	1	1.4	1.4	0.8	0.9
vanilla_combined.81506	0.4	0.5	0.4	0.5	0.4	0.4	0.5	0.6	0.4	0.7	0.7	0.8	0.8	0.6	0.6	0.6	0.9	0.5	0.4	0.7	0.6	0.1	0.4	0.3	0.3	0.2
vanilla_combined.81507	0.1	0.1	0.1	0.1	0.1	0.1	0.1	0.2	0.1	0.2	0.1	0.2	0.1	0.1	0	0.1	0.2	0	0	0	0.1	0	0.1	0.1	0.1	0.2
vanilla_combined.81508	0.4	0.4	0.7	0.3	0.3	0.4	0.4	0.3	0.4	0.3	0.5	0.6	0.5	0.4	0.3	0.5	0.5	0.3	0.4	0.6	0.3	0.1	0.4	0.5	0.5	0.4
vanilla_combined.81509	6.3	5.5	7.4	6.9	5.8	2.2	15.3	23.3	5	38	31.3	44.8	20.9	23.7	16.2	18.4	31.7	28	21.3	22.5	27.3	3	3	19.6	1.6	6.3
vanilla_combined.8151	62.3	88.3	96.1	54.7	71.2	26.2	66.3	84.1	32.1	65.6	49.4	63.4	47.6	70.4	54.1	62.6	66.2	67.2	36.6	56.5	61.8	28.3	34.7	54.4	55.4	50.7
vanilla_combined.81510	0.3	0.3	0.3	0.5	0.2	0.3	0.5	0.3	0.2	0.6	0.5	0.7	0.6	0.7	0.4	0.6	0.7	0.8	0.4	0.5	0.4	0.3	0.3	0.2	0.7	0.5
vanilla_combined.81511	0.1	0.1	0.1	0.1	0.3	0.5	0.2	0.3	0.4	0.5	0.3	0.2	0.4	0.2	0.1	0.2	0.4	0.4	0.2	0.3	0.5	0.1	0.2	0.1	0.3	0.2
vanilla_combined.81512	1.3	0.2	0.2	0.8	0.1	0.4	1.3	0.2	0.3	0.1	1	0.1	0.1	0.1	2.1	0	0.1	0.1	1.9	0	0.1	2.5	1.6	8	0.3	3.6
vanilla_combined.81513	1	0.1	0.6	1.5	0.2	0.4	1.4	0.2	0.2	0.2	0.7	0	0.1	0.2	0.5	0.1	0.2	0.3	0.5	0	0.2	0.5	0.4	0.8	0.6	0.7
vanilla_combined.81514	0.1	0.1	0.3	0.2	0.2	0.3	0.2	0.3	0.3	0.3	0.1	0.4	0.5	0.2	0.1	0.1	0.3	0.2	0.2	0.1	0.3	0.1	0.2	0.3	0.4	0.4
vanilla_combined.81515	6.7	11.6	8.4	6.1	9.6	3.6	4.6	8.2	3.9	8.2	3.8	16.9	10.7	15.6	5.4	24.3	11.5	13.2	4.9	22.5	9.8	2.5	7.7	4.8	0.9	3.6
vanilla_combined.81516	13.9	6.6	1.9	18.7	5.1	1.1	16.3	4.2	0.8	5.9	25.4	8.7	3.3	8	25.1	15.4	6.5	8.6	28	18.6	7	4	3.1	10.9	19.7	17.2
vanilla_combined.81517	0.2	0.3	0.4	0.2	0.3	0.3	0.3	0.4	0.3	0.5	0.3	0.5	0.4	0.4	0.2	0.3	0.3	0.2	0.2	0.3	0.2	0.2	0.3	0.3	0.2	0.3
vanilla_combined.81518	0.3	0	0.1	0.8	0	0	0.5	0.1	0.1	0.1	1.5	0.2	0.1	0.1	2.9	0.1	0	0.1	2.9	0.1	0	6.8	3.7	0.4	0.2	1.7
vanilla_combined.81519	2.4	2.5	2.5	2.2	2.1	1	2.1	2.4	1.5	2.5	1.6	2.7	2.4	3.1	1.7	2.6	3.1	3.2	1.2	2.5	2.1	0.8	1.7	2	1.3	2.1
vanilla_combined.8152	11.7	6.5	7	12.8	7.4	9.3	9	5.4	5	4.7	9.2	3.7	3.8	5.5	9.7	4	5	4.2	11.2	3.9	4.6	8.4	6.4	8.4	12	8.6
vanilla_combined.81520	0.9	1	1.4	0.8	1	1.1	0.7	0.9	0.8	0.6	0.7	0.6	0.6	0.8	0.7	0.8	0.8	0.7	0.8	0.7	0.6	1	1.1	0.9	0.4	0.3
vanilla_combined.81521	0.4	0.6	0.6	0.3	1	0.7	0.8	0.8	0.4	0.6	0.4	0.5	0.6	0.7	0.3	0.9	0.8	0.3	0.6	1.1	0.9	0.5	0.7	0.7	0.6	0.6
vanilla_combined.81522	1.2	0.7	0.5	0.8	0.5	0.5	0.7	0.5	0.3	0.5	0.6	0.5	0.5	0.5	0.8	0.9	0.7	0.5	0.5	0.6	0.6	0.4	0.4	0.8	5.4	0.8
vanilla_combined.81523	0.5	0.6	0.5	0.5	0.6	0.6	0.3	0.3	0.3	0.3	0.3	0.2	0.2	0.4	0.3	0.4	0.5	0.6	0.3	0.3	0.6	0.3	0.4	0.3	0.4	0.4
vanilla_combined.81524	3.2	6.1	1.7	8.1	11.3	3.3	8.8	9.4	7.3	3.9	6.2	11.4	2.4	2.4	4	4.9	1.2	3.5	14.2	9	2.4	2.9	2	3.1	0.9	6.5
vanilla_combined.81525	1.6	1.5	1.4	1.2	1.4	1.1	1	1.1	0.7	1.3	1.2	1.1	1.2	1.3	1.3	1.3	1.4	1.9	0.9	1.2	1.9	1.2	1.1	1.1	1	1.3
vanilla_combined.81526	3.9	4.6	4.6	4.1	4.3	1	4.8	6	1.8	5.1	4	5.5	3.9	4.8	4.8	5.3	3.7	4.1	3.2	4.7	3.1	2.3	3.6	3.5	2.7	2.8
vanilla_combined.81527	0.4	0.6	0.7	0.4	0.3	0.5	0.4	0.8	0.4	0.7	0.1	0.8	0.5	0.6	0.3	0.5	0.5	1.1	0.1	0.6	0.7	0.1	0.5	0.4	0.4	0.6
vanilla_combined.81528	2.7	3.3	4.7	3	3.1	2.8	2.6	3.3	1.7	3.1	2.4	2.7	2.4	3	2.9	2.6	3.1	4.1	2.9	3.1	3.1	2.8	2.6	3.3	1.8	2.3
vanilla_combined.81529	0.3	0.4	0.6	0.4	0.4	0.5	0.5	0.3	0.4	0.3	0.4	0.3	0.4	0.4	0.4	0.2	0.3	0.5	0.3	0.2	0.4	0.2	0.2	0.2	0.3	0.1
vanilla_combined.8153	19	24.5	27.2	17.2	25.2	19.2	17.3	25.1	12.8	22	20.5	25.4	14.1	22.2	20.1	24.3	16.2	25	19.9	25.9	15.3	20.3	21.3	13.2	9.2	11
vanilla_combined.81530	0.5	6.2	1.9	0.6	4.3	4.6	0.3	2.4	0.2	2.5	0.3	0.9	0.4	4.2	1	1.1	1.4	5.2	1	1.3	2.1	0	0	1.1	0	0.1
vanilla_combined.81531	2.2	3.1	5.1	2.6	3	1.7	1.8	2.2	1.3	2.5	1.9	1.9	2	2.9	2.1	2.3	2.9	3.6	2.4	2.5	3.6	1.7	2.3	2.6	1.5	1.9
vanilla_combined.81532	1.4	1.8	1.7	1.5	1.9	0.5	1.3	1.7	0.4	1.1	1.4	1.3	0.7	1.2	1.2	1.1	0.7	1	1.3	1.2	0.9	1.5	2.3	1.5	0.6	1.1
vanilla_combined.81533	1.9	1.8	1.6	2.4	1.6	1.4	2.2	1.5	1	1.7	2.1	1.7	1.5	1.6	1.8	1.4	1.5	1.6	1.8	1.4	1.6	2.9	2.3	2.3	3.2	3
vanilla_combined.81534	6.1	6.8	2.8	4.8	5.6	5.7	7.2	7	8	6.4	6.7	10.1	4.9	9.3	8.2	10.4	9.9	6.8	7.3	10.5	12.5	5.3	5.5	8.4	6.1	11.3
vanilla_combined.81535	0.9	0.9	1	0.9	0.7	0.9	0.9	0.7	0.5	0.8	1	0.9	0.8	0.9	1	0.8	0.8	0.9	1	0.7	0.8	0.6	0.6	0.7	0.6	0.6
vanilla_combined.81536	0.2	0.1	0.9	0.1	0.1	0.3	0.2	0.2	0.2	0.8	0.4	2	0.3	1.7	0.6	2.8	0.7	1.3	0.3	2.3	0.3	0	0	0	0	0
vanilla_combined.81537	0.2	0.2	0.2	0.2	0.1	0.1	0.2	0.2	0.1	0.3	0.4	0.2	0.2	0.4	0.3	0.2	0.2	0.4	0.2	0.2	0.1	0.1	0.2	0.2	0.1	0.2
vanilla_combined.81538	0.2	0.3	0.4	0.2	0.3	0.7	0.3	0.3	0.2	0.3	0.3	0.3	0.3	0.3	0.2	0.4	0.3	0.4	0.3	0.2	0.3	0.3	0.4	0.3	0.1	0.1
vanilla_combined.81539	1.8	0.8	0.4	1.6	0.9	1.1	1.5	0.9	1.1	0.4	0.7	0.8	0.5	0.5	1.1	0.8	0.7	0.2	0.6	0.7	0.7	0.3	0.5	0.8	0.1	0.4
vanilla_combined.8154	11.8	11.7	16.7	10.3	10.6	8.9	13.9	12.9	11.9	15.1	13.8	11.6	8.2	18.8	21	13.6	14.4	15.4	15.8	11.2	14.8	13	9.9	14.7	15.8	10.1
vanilla_combined.81540	3.5	4	1.8	1.2	4.5	2.5	2.3	3.1	5.4	7.8	0.6	1.4	4.4	0.5	0.6	3.4	0.8	1.2	1.1	1.1	0.4	0.8	0.9	1.1	3.1	2.3
vanilla_combined.81541	0.2	0.4	0.4	0.3	0.2	0.2	0.2	0.3	0.1	0.2	0.2	0.2	0.1	0.2	0.2	0.2	0.2	0.2	0.2	0.3	0.2	0.2	0.2	0.2	0.2	0.2
vanilla_combined.81542	0.5	1.8	0.3	0.4	0.8	0.2	0.5	0.8	0.3	0.2	0.3	0.2	0.2	0.4	0.2	0.4	0.2	0.1	0.5	0.3	0.1	1	0.6	0.8	0.4	0.2
vanilla_combined.81543	0.1	0.2	0.2	0.1	0.2	0.1	0.2	0.3	0.3	0.7	0.2	0.6	0.6	0.3	0.1	0.2	0.3	0.2	0.1	0.2	0.2	0.1	0.2	0.2	0.2	0.2
vanilla_combined.81544	0.2	0.2	0.4	0.2	0.3	0.3	0.2	0.4	0.4	1.3	0.3	0.6	2.3	0.9	0.3	0.3	1.4	0.5	0.1	0.3	0.9	0.1	0.1	0.2	0.1	0.1
vanilla_combined.81545	0.2	0.2	0.5	0.3	0.2	0.2	0.2	0.2	0.2	0.4	0.2	0.3	0.3	0.4	0.2	0.2	0.3	0.5	0.1	0.3	0.3	0.2	0.2	0.2	0.2	0.2
vanilla_combined.81546	1.7	2.3	3.5	1.8	2.4	4.7	2.2	2.8	3.2	3.2	3.2	3.2	3.8	3.6	3	3.5	4.1	4.4	3.5	4.2	5.5	2.1	2.2	2.6	2.1	1.9
vanilla_combined.81547	1.5	1.1	2.4	1.1	1.4	2	0.7	1.4	1.7	1.5	0.8	1.5	1.1	1.4	0.8	1.3	2.4	1.9	0.7	1.1	1.9	1.3	0.8	1.1	0.6	0.5
vanilla_combined.81548	4.7	3.2	3.5	4.8	2.8	5.1	5.7	3	3.9	3.5	6.4	3.6	3.7	5.5	10.5	5.1	6.1	4.1	9.8	5.3	7.6	6.3	3.9	8.3	10.4	11.1
vanilla_combined.81549	2.4	2.5	2.8	2	2.5	2	2.2	2.7	2.5	3.1	3.9	3.3	2.8	2.9	2.5	3.1	1.7	2.5	2.9	2.4	1.6	1.6	2.2	2.3	1.7	2
vanilla_combined.8155	5.7	5.6	5.2	5.2	5.5	2.8	5.7	5.9	3.3	6.2	6.6	6.5	5.9	6.4	7	6.5	8.3	5.5	6.7	6.1	8.2	4.9	4.9	5.7	3.7	4.9
vanilla_combined.81550	4.1	6.5	12.4	4	6	6.4	2.8	4.6	3.2	3.2	3.8	4.8	2.7	5.5	5.3	6.3	4.5	8	5	8	7.2	2.5	2.8	2.5	0.9	2.6
vanilla_combined.81551	3.6	4.1	5.6	3.7	4.5	7	3.5	4.5	5.8	4	3.3	4.6	3.4	4.1	3.5	4.3	3.5	3.9	3.8	4.6	3.1	5.3	5.7	3.2	1.9	2.6
vanilla_combined.81552	0.2	0.3	0.3	0.2	0.3	0.3	0.2	0.2	0.2	0.2	0.3	0.3	0.2	0.2	0.2	0.2	0.2	0.3	0.3	0.3	0.2	0.3	0.4	0.3	0.3	0.2
vanilla_combined.81553	1.9	2.5	2.6	1.8	2.3	2.8	2.2	2.6	2.5	2.6	2.2	3	2.7	3.5	2.5	2.8	3.3	4	2.5	2.7	4.2	1.6	1.6	2.3	1.8	2.6
vanilla_combined.81554	0	0	0	0	0	0.1	0.5	1.7	0.9	3.6	1.1	6.2	2.5	0.6	0.1	0.5	2.2	0.6	0.2	0.4	0.6	0.3	0.3	0.5	0	0
vanilla_combined.81555	1.6	2.2	2.9	2	2.6	3.2	2	2.2	2.8	2	1.9	2.4	2.6	2.3	1.9	2.4	3	1.9	1.8	2.1	3.2	2.1	1.8	1.8	1.5	1.5
vanilla_combined.81556	0.7	0.7	0.6	1.2	0.7	0.7	0.4	0.4	0.4	0.2	0.4	0.7	0.3	0.6	0.3	0.7	0.7	1.4	0.8	1.6	1.1	0.6	0.6	0.7	0.8	0.8
vanilla_combined.81557	1.6	1.6	2.3	1.7	1.8	3.1	2.3	1.7	4.7	22.9	2.2	5.6	21	37.5	2.7	4.3	36.7	27	2.8	3.1	26.2	1.8	1.1	5.5	17.3	5.9
vanilla_combined.81558	1.5	2.5	3.6	1.8	2.8	1.4	0.9	1.3	1.2	1.5	0.5	0.9	1.6	2.8	0.9	1.2	2.3	5.2	1.3	2.3	3.9	0.9	1.3	1.1	0.8	0.8
vanilla_combined.81559	5.3	5.3	8.8	4.6	4.8	4.4	4.5	5.1	2.7	5.1	4.8	5.9	5.7	5.5	5	5.3	6.2	5.9	5.1	6	6.7	4	4.1	5.4	3.5	4.7
vanilla_combined.8156	3	4.1	5.4	3.1	3.8	4.7	3.2	3.7	3.5	3.9	3.5	3.6	3.4	3.7	3.3	3.5	4.3	5	3.9	4.3	5	3.1	3.5	4.2	3.5	3.8
vanilla_combined.81560	2.7	3.8	3.2	2.5	4	4	3.8	5.6	6.1	2.3	3.1	2.5	2.7	1.8	2.6	1.4	2.2	1.5	4.2	1.9	3.3	6.2	3.7	2.2	1.7	2
vanilla_combined.81561	0.1	0.8	0	0.2	0.6	0	0.1	0.3	0.1	0.2	0.2	0.9	0.1	0.3	0.4	0.9	0	0.1	0.5	1.3	0	0.1	0.2	0.6	0.2	0.2
vanilla_combined.81562	0.4	0.4	0.5	0.2	0.3	0.2	0.2	0.3	0.2	0.2	0.1	0.1	0.1	0.1	0.1	0.1	0	0.1	0.1	0.1	0	0.2	0.4	0.1	0	0.1
vanilla_combined.81563	1.6	1.9	1.5	2.1	2	2	2.1	2.6	2.2	2.8	3	3.3	2.6	2.6	2.5	3	2.1	2.1	2.4	2.7	1.7	2	2.3	1.5	3	1.6
vanilla_combined.81564	0.1	0.2	0.3	0.2	0.1	0.2	0.1	0.2	0.5	0.5	0.1	0.2	0.8	0.6	0.1	0.2	0.7	0.5	0.1	0.1	0.6	0.1	0.1	0.2	0.1	0.1
vanilla_combined.81565	0.8	1.3	1.4	0.8	1.1	0.6	0.6	1.2	0.9	1.6	1	1.5	1.3	1.1	1.4	1.6	1.3	1.2	1.4	2	1.2	0.5	1	2.6	1.1	1.5
vanilla_combined.81566	0.3	0.2	0.2	0.3	0.2	0.2	0.1	0.2	0.1	0.3	0.2	0.2	0.2	0.1	0.1	0.1	0.3	0.1	0.2	0.1	0.2	0.1	0.1	0.2	0.3	0.3
vanilla_combined.81567	0.3	0.4	1.4	0.3	0.5	1.2	0.2	0.7	0.4	1.1	0.3	0.6	0.7	1.3	0.3	0.5	0.6	1.1	0.1	0.5	0.3	0.1	0.2	0.2	0.2	0.2
vanilla_combined.81568	1	0.3	0.2	1.1	0.3	0.1	0.3	0.1	0.1	0.2	0.4	0.2	0.1	0.1	0.3	0.1	0.1	0.1	0.3	0.2	0.2	0.3	0.2	0.6	2.3	1.2
vanilla_combined.81569	3.1	3	1.5	0.8	3.8	2.1	1.7	2.9	5.2	6.2	0.4	1.4	4.1	0.4	0.4	3	1	1.6	0.8	0.9	0.3	0.5	0.7	1.1	3.1	2.2
vanilla_combined.8157	5.1	7.1	8.6	4	4.6	2	4.1	5	2.8	2.9	2.3	4.2	2.5	3.2	3.4	3.8	2.2	2.6	2.5	4.7	1.8	3.6	5.3	6.5	3.5	4.8
vanilla_combined.81570	0	0.1	1.7	0	0.1	0.7	0.1	0.4	0.5	0.4	0	0	0.6	0.3	0	0	0.7	0.1	0	0	0.2	2.8	2.2	2	6.7	1.2
vanilla_combined.81571	0.4	0.4	0.8	0.4	0.4	0.3	0.4	0.3	0.3	0.6	0.3	0.5	0.6	0.7	0.3	0.3	0.7	0.8	0.3	0.4	0.5	0.3	0.2	0.4	0.3	0.4
vanilla_combined.81572	0.2	0.5	1.1	0.3	0.6	0.8	0.2	0.5	0.4	0.3	0.3	0.2	0.4	0.5	0.4	0.4	0.6	0.6	0.3	0.6	0.7	0.2	0.1	0.3	0.3	0.4
vanilla_combined.81573	0.4	1.1	0.9	0.5	0.8	0.8	0.2	0.4	0.5	0.2	0.3	0.4	0.5	0.2	0.1	0.4	0.5	0.4	0.1	0.3	0.4	0.1	0.2	0.2	0.2	0.2
vanilla_combined.81574	0.2	0.2	0.3	0.2	0.1	0.2	0.2	0.2	0.2	0.3	0.1	0.3	0.1	0.2	0.1	0.2	0.2	0.2	0.1	0.2	0.1	0.1	0.1	0.1	0.1	0.1
vanilla_combined.81575	0.9	1.1	0.5	1.2	0.8	0.9	1.5	0.6	0.8	1.1	1.3	0.9	0.6	0.9	1.4	0.8	1.2	0.6	1.2	0.6	0.9	1.8	1.5	1.5	1.1	1.7
vanilla_combined.81576	2	1	1.2	1.7	1	0.6	2	1.3	0.5	1	1.9	1.2	0.7	1.2	2.7	0.8	1.5	1	1.1	0.6	1.1	1.1	2.2	3.4	1.1	2
vanilla_combined.81577	1.6	2.2	3.4	1.6	1.9	1	1.6	1.2	0.8	3.3	1.1	2.3	2.1	3.8	2.9	2.9	4.2	5.7	2.6	3.1	2.7	1.1	1	2	1.1	1
vanilla_combined.81578	0.2	0	0.1	0	0.1	0.2	0.1	6	0.4	1.9	0	0	0.2	0	0	0	0	0	0	0	0	0.4	0.2	0	0	0
vanilla_combined.81579	0.1	0.3	0.3	0.1	0.3	0.2	0.2	0.4	0.4	0.5	0.2	0.6	0.6	0.3	0.1	0.3	0.4	0.5	0.2	0.3	0.5	0.1	0.2	0.1	0.1	0.1
vanilla_combined.8158	5.3	6.7	14.7	6	6.8	6.5	5.3	6	3.6	5.4	6.1	5	4.8	6	6.2	5	5	6.1	7.1	4.6	5.8	5.9	6.2	4.6	2.9	4
vanilla_combined.81580	1.5	1.3	1.7	0.9	0.7	0.5	1.5	1.2	0.6	1.3	1	0.8	1.1	2.2	1.1	0.9	1.8	1.5	0.6	1.3	1.4	0.6	0.9	1.2	0.9	0.7
vanilla_combined.81581	52.5	79	39.9	44.8	71.9	23.3	40.3	64.6	23.9	48	52.4	55.6	42.4	65.3	60.8	53.5	59.9	44.9	56	43.9	57.1	24.9	41.6	48.6	28.3	55.2
vanilla_combined.81582	0.9	0.9	2.3	1	1	1.7	0.4	0.6	0.7	0.7	0.4	0.5	0.9	0.8	0.4	0.7	0.9	1.1	0.5	0.9	1.1	0.5	0.6	0.5	0.5	0.4
vanilla_combined.81583	1.2	0.9	1.2	1.2	0.9	0.7	0.5	0.5	0.2	0.6	0.5	0.8	0.2	1	0.7	1.2	0.4	1.2	0.7	1.5	0.6	0.5	0.8	0.6	0.5	0.9
vanilla_combined.81584	0.9	1	0.9	1	0.9	0.5	1.3	0.9	0.3	1	0.7	0.8	0.6	0.7	0.6	0.8	0.4	0.7	0.7	0.6	0.2	0.4	0.7	0.5	0.3	0.6
vanilla_combined.81585	4.2	5.2	6.7	3.8	4.8	8.5	4.4	5.3	5.8	4.9	4.5	5.7	4.3	5.7	4.7	5.3	4.6	5.6	5	5.7	5.1	5.3	5.3	4.2	2.4	3
vanilla_combined.81586	0.5	0.4	0.4	0.4	0.2	0.4	0.5	0.7	0.3	0.6	0.3	0.7	0.3	0.5	0.1	0.3	0.5	0.7	0.3	0.2	0.3	0.2	0.2	0.2	0.6	0.4
vanilla_combined.81587	0.3	0.5	0.4	0.3	0.5	0.3	0.4	0.5	0.3	0.5	0.5	0.7	0.5	0.4	0.3	0.3	0.6	0.4	0.4	0.4	0.4	0.4	0.5	0.3	0.3	0.3
vanilla_combined.81588	0	0	0	0.1	0	0	0.2	0.1	0	0	0.6	0	0	0	0.2	0	0.1	0	0.3	0	0.1	1.3	1.1	0.6	0.6	1
vanilla_combined.81589	3.4	4.3	4.5	3.7	4.6	9.8	4.3	4.9	8.2	4.4	4.8	5.7	5.6	5.8	5.3	5.8	6.2	5.2	5.2	5.3	7	5.5	5.8	5.2	4.7	4.7
vanilla_combined.8159	1.4	1.6	2.3	1.4	1.5	1.2	1.3	1.4	0.9	1.7	1.2	1.9	1.6	2	1.5	1.8	2.1	2.1	1.1	1.8	1.4	0.8	1.1	1.6	1.4	1.7
vanilla_combined.81590	1.4	1.1	1	0.2	2	1.2	0.7	1.3	2.5	3.1	0.3	0.7	1.7	0.2	0.2	1.5	0.5	0.7	0.4	0.4	0.1	0.2	0.5	0.5	1.7	1
vanilla_combined.81591	0.2	0.2	0.3	0.3	0.2	0.2	0.2	0.2	0.1	0.2	0.3	0.2	0.2	0.1	0.2	0.1	0.1	0.2	0.3	0.2	0.1	0.1	0.2	0.2	0.3	0.2
vanilla_combined.81592	0.3	0.4	0.6	0.2	0.4	0.4	0.2	0.3	0.2	0.3	0.1	0.4	0.3	0.4	0.2	0.3	0.5	0.7	0.1	0.6	0.5	0.2	0.3	0.4	0.2	0.2
vanilla_combined.81593	0.4	0.5	0.5	0.6	0.4	0.3	0.4	0.4	0.2	0.3	0.2	0.4	0.2	0.2	0.2	0.3	0.3	0.2	0.2	0.3	0.3	0.2	0.2	0.2	0.4	0.3
vanilla_combined.81594	0.7	0.7	1.2	0.5	0.6	0.7	0.4	0.3	0.2	0.3	0.2	0.4	0.1	0.5	0.2	0.4	0.4	0.6	0.3	0.7	0.3	0.4	0.4	0.4	0.3	0.5
vanilla_combined.81595	0.2	0.2	0.3	0.1	0.2	0.2	0.4	0.4	0.4	0.4	0.4	0.6	0.4	0.2	0.1	0.1	0.2	0	0	0.1	0.1	0.2	0.4	0.2	0.2	0.2
vanilla_combined.81596	0.2	0.2	0.2	0.2	0.2	0.2	0.2	0.3	0.2	0.2	0.2	0.4	0.2	0.2	0.1	0.2	0.3	0.3	0.1	0.2	0.2	0	0.1	0.1	0.1	0.1
vanilla_combined.81597	0.3	0.3	0.5	0.3	0.3	0.5	0.3	0.4	0.4	0.5	0.4	0.6	0.5	0.4	0.3	0.4	0.6	0.3	0.2	0.3	0.4	0.3	0.3	0.3	0.4	0.4
vanilla_combined.81598	0.5	0.7	0.8	0.6	0.6	0.6	0.5	0.6	0.4	0.8	0.7	0.8	0.9	0.8	0.7	0.7	0.7	0.6	0.7	0.8	0.7	0.5	0.4	0.6	0.6	0.6
vanilla_combined.81599	0.1	0.3	0.3	0.2	0.3	0.7	0.2	0.3	0.1	0.2	0.2	0.1	0.1	0.3	0.2	0.2	0.1	0.2	0.2	0.2	0.1	0.2	1.1	0.3	0.1	0.2
vanilla_combined.816	4.2	11.8	9	4.3	14.9	7.4	2.8	14.5	4.9	6.9	1.8	3.6	3.6	5.2	1.6	3.5	4.3	5.8	1.9	4.1	5.2	4.1	6.1	3.1	2	3
vanilla_combined.8160	3.4	4	10.8	4	5	2	5.8	6.3	3	4.8	5.8	5	1.3	3.7	4.9	4.2	1	2.5	3.4	2.3	0.8	2.1	1.6	6.1	0.5	1.2
vanilla_combined.81600	0.3	0.3	0.4	0.4	0.3	0.2	0.2	0.2	0.2	0.2	0.2	0.1	0.1	0.2	0.2	0.1	0.1	0.4	0.2	0.1	0.2	0.3	0.3	0.2	0.3	0.3
vanilla_combined.81601	0	0	0.2	0	0	1.9	0	0	0.3	0.1	0	0.1	0.9	0	0	0	0.7	0	0	0	0.2	0	0	0	0.1	0
vanilla_combined.81602	0.9	1.6	1	0.6	1.7	0.9	0.8	1.6	1.7	0.8	0.7	1	2.1	0.5	0.6	0.5	1	0.5	0.6	0.3	0.8	0.7	0.8	0.4	0.9	0.2
vanilla_combined.81603	0.4	0.2	0.4	0.6	0.3	0.4	0.3	0.4	0.3	0.2	0.4	0.4	0.4	0.6	0.4	0.4	0.4	0.6	0.4	0.6	0.2	0.3	0.6	0.3	0.5	0.8
vanilla_combined.81604	1.8	1.5	1.1	0.4	2	1.4	1	1.9	2.8	4.2	0.3	0.8	2.3	0.3	0.2	1.9	0.6	0.7	0.7	0.6	0.1	0.3	0.4	0.8	2.4	1.6
vanilla_combined.81605	2.3	2.3	1.6	0.7	3.7	1.8	1.5	2.4	3.8	5.8	0.5	1	3.3	0.4	0.4	2.2	0.8	1.6	0.9	0.7	0.1	0.6	0.7	1	3.2	1.9
vanilla_combined.81606	0.9	0.6	0.4	0.8	0.8	0.4	0.8	0.7	0.5	0.9	0.6	0.6	0.8	0.5	0.6	0.5	0.6	0.5	0.8	0.4	0.3	0.5	0.6	0.5	1.2	1
vanilla_combined.81607	6.3	0.4	0.2	6.6	0.4	0.2	4.6	0.3	0.4	0	4.8	0.1	0.3	0	2.9	0.1	0.1	0	1.5	0	0	4.8	3.6	0.8	0.5	2
vanilla_combined.81608	15.6	15.8	16.2	16.2	17.3	29.3	13.8	15.9	16.8	15.5	15.8	16.7	15.6	24.4	20.5	22.9	24.4	25	21.6	26.6	27.1	18.1	17.8	22	19.3	19.8
vanilla_combined.81609	0.1	0.2	0.4	0.2	0.2	0.2	0.2	0.4	0.2	0.3	0.1	0.4	0.3	0.2	0.1	0.2	0.3	0.3	0.1	0.2	0.3	0.1	0.1	0.1	0.1	0.1
vanilla_combined.8161	2.8	3.2	4.7	2.8	3.2	2.9	2.1	2.8	2.3	2	1.6	2.2	2	2	1.5	1.8	2.2	2.4	1.6	2.1	2.1	1.8	2.3	2.1	1.6	2.3
vanilla_combined.81610	0.4	0.4	0.6	0.5	0.6	0.3	0.4	0.5	0.5	1.3	0.3	0.7	0.2	0.9	0.4	0.5	0.5	0.4	0.6	0.8	0.4	0	0.1	0.4	0.5	0.4
vanilla_combined.81611	0.2	0.5	0.4	0.2	0.4	0.3	0.5	0.6	0.3	0.5	0.4	0.6	0.3	0.4	0.3	0.4	0.3	0.5	0.4	0.3	0.3	0.1	0.3	0.1	0.1	0.1
vanilla_combined.81612	1.8	1.9	2.9	1.9	2	1.2	1.8	2.1	1.2	2.2	1.7	2.2	2.3	2.6	2.2	2.5	2.5	2.7	2.5	2.9	2.5	1.6	2	2.6	1.1	1.8
vanilla_combined.81613	0.2	0.3	0.3	0.3	0.4	0.4	0.2	0.3	0.3	0.4	0.4	0.5	0.2	0.5	0.4	0.5	1	0.7	0.6	1	0.9	0.5	0.3	0.8	0.1	0.4
vanilla_combined.81614	47.3	14.9	4.1	18.4	13.5	3.5	18.9	10.5	5.3	2.3	4	1.9	0.8	1.3	4.1	0.9	0.6	0.8	3.2	0.3	0.6	44.4	36.4	9	1.6	3.6
vanilla_combined.81615	0.4	0.5	0.8	0.3	0.2	0.4	0.4	0.4	0.1	0.2	0.2	0.2	0.2	0.9	0.2	0.5	0.5	0.3	0	0.1	0.1	0.3	0.4	0.5	0.8	1.3
vanilla_combined.81616	0.3	0.3	0.3	0.3	0.3	0.4	0.3	0.2	0.3	0.4	0.3	0.3	0.3	0.2	0.3	0.3	0.3	0.3	0.2	0.4	0.3	0.2	0.2	0.2	0.1	0.5
vanilla_combined.81617	0.3	0.3	0.3	0.3	0.3	0.2	0.3	0.3	0.3	0.4	0.3	0.4	0.3	0.3	0.2	0.3	0.3	0.3	0.2	0.3	0.3	0.2	0.2	0.2	0.3	0.3
vanilla_combined.81618	4.5	5	4.4	5.2	4.8	6.4	4.6	4.1	4.3	3.8	5.3	5.6	3.8	4.9	6.6	5.1	4.7	5.2	7.6	5.6	5.1	4.1	4.1	5.2	5.4	5.6
vanilla_combined.81619	0.1	0.2	0.4	0.2	0.2	0.3	0.2	0.3	0.3	0.4	0.2	0.4	0.5	0.2	0.1	0.2	0.3	0.2	0.1	0.2	0.2	0.1	0.2	0.1	0.2	0.2
vanilla_combined.8162	11.7	40.7	74.1	11.7	45.7	29.6	15.4	45.4	25.2	23.5	8.1	26.9	13	22.5	8.9	25.4	14.1	25.1	9.2	27.4	20	23	29.1	4.8	2.8	6.8
vanilla_combined.81620	4.3	6.7	10.5	2.7	5.5	4.5	3.1	5.2	4.3	4.4	3	4	6.6	6.8	4.3	5.9	5.8	7.3	4	5.8	5.8	2.8	5	5.5	3.9	2.3
vanilla_combined.81621	17.3	16.4	32.8	12.8	14.4	22.3	16	18.8	17.8	22.2	18	19.1	18	20.2	15.7	17.4	18.6	17.4	16.1	18.6	20.3	16.8	17.6	15.7	8.7	11.9
vanilla_combined.81622	0.2	0.3	0.4	0.2	0.2	0.2	0.3	0.3	0.2	0.4	0.2	0.5	0.3	0.4	0.3	0.4	0.3	0.3	0.1	0.3	0.2	0.1	0.2	0.2	0.4	0.4
vanilla_combined.81623	1.1	0.8	0.5	1.4	0.5	0.3	3.2	0.8	0.4	0.3	1.7	0.3	0.8	0.2	0.8	0.1	0.3	0.2	1.5	0.2	0.2	0.4	0.6	1.4	1.3	0.8
vanilla_combined.81624	0.1	0.1	0.1	0	0.1	0.3	0	0.1	1	0.5	0	0.7	6	8.9	0.1	1.2	19.6	11.6	0.2	1.2	24.9	0	0	0	0	0
vanilla_combined.81625	2.9	2.4	3.1	2.8	2.4	2	3	2.7	1.5	2.6	3.1	2.2	2.1	2.8	2.3	2	2.9	3.5	2.8	2.5	3.2	2.4	2.6	2.4	2.8	2.4
vanilla_combined.81626	1.2	1.4	1.9	1.3	1.4	1.1	1.4	1.8	1.1	1.6	1.3	1.8	1.1	2	1.7	2.1	1.3	1.8	1.8	1.9	1.3	1.2	1.1	1.3	1.1	1.4
vanilla_combined.81627	0.5	0.5	0.7	0.5	0.5	0.3	0.2	0.3	0.2	0.4	0.4	0.4	0.3	0.4	0.4	0.4	0.4	0.4	0.4	0.5	0.3	0.3	0.6	0.3	0.3	0.3
vanilla_combined.81628	0.2	0.1	0.7	0.1	0.4	0.4	0.2	0.2	0.1	0.2	0.4	0.2	0.5	0.4	0.4	0.4	0.6	0.6	0.2	0.3	0.6	0.3	0.4	0.5	0.4	0.3
vanilla_combined.81629	0.5	0.5	0.7	0.7	0.4	0.7	0.5	0.4	0.5	0.4	0.6	0.5	0.5	0.3	0.5	0.3	0.3	0.6	0.5	0.5	0.3	0.5	0.6	0.5	1.5	0.8
vanilla_combined.8163	0.3	0.4	0.6	0.3	0.4	0.3	0.3	0.6	0.2	0.4	0.4	0.6	0.3	0.3	0.2	0.3	0.3	0.4	0.3	0.4	0.2	0.2	0.2	0.3	0.2	0.2
vanilla_combined.81630	0.7	1.1	5	0.8	1	1.8	1.2	1.4	1	3.1	1.7	2	2	3.7	3.2	3.4	3.7	5.2	2.9	3.8	4.3	1.1	0.9	2.3	3	2.5
vanilla_combined.81631	1.4	2.8	6.7	2.5	2.7	2.8	2.3	3	1.8	2.7	3.3	3.7	3.8	3.7	2.4	3.4	3.5	6.4	2.9	3.8	5.3	1.7	1.9	1.8	1.4	0.8
vanilla_combined.81632	8.2	8.3	6.9	7.8	9.3	7	8.1	7.7	6	6.1	8.9	7.9	4.9	7.5	7.6	7.5	6	7.7	8.9	7.3	6.2	7.1	7.2	8.3	7.8	8.5
vanilla_combined.81633	0.4	0.2	0.3	0.2	0.6	0.3	0.2	0.4	0.2	0.3	0.4	0.5	0.2	0.5	0.6	0.5	0.3	0.7	0.4	0.5	0.4	0.4	0.3	0.3	0.4	0.2
vanilla_combined.81634	1.1	3.9	0.8	1	2.6	1.2	0.6	1.2	1.2	0.8	0.5	1.6	1.5	1.3	1.2	2.2	3.2	1.3	1.2	2.2	2.7	0.4	0.6	0.8	0.2	0.4
vanilla_combined.81635	0.3	0.3	0.3	0.2	0.3	0.2	0.2	0.2	0.1	0.2	0.2	0.2	0.2	0.4	0.2	0.4	0.4	0.4	0.2	0.4	0.4	0.2	0.1	0.2	0.2	0.1
vanilla_combined.81636	6	6.1	9.7	6.6	6.2	9.7	5.7	5.6	5.6	4.1	5.9	4.9	4.2	5.1	6.3	5	4.3	6.2	7.5	6.9	6.8	7.8	7.5	6.1	5.7	5.2
vanilla_combined.81637	0.1	0.1	0.3	0.1	0	2.6	0.8	0.2	4.1	0.3	3.7	0.4	1.8	0.3	3	0.2	1	0.2	3	0.5	0.4	1.7	1	1.5	0.7	0.6
vanilla_combined.81638	2.7	3	2.6	3.5	2.4	2.4	6.1	5.1	5.2	3.9	4.9	5	3.2	2.8	4.4	3.4	2.9	2.5	4.1	2.2	2	7	6.7	8.6	11	7
vanilla_combined.81639	0.2	0.4	3	0.1	0.3	1.5	0.2	0.2	0.6	0.1	0.2	0.1	0.2	0.2	0.2	0.2	0.3	0.2	0.2	0.3	0.3	0.6	0.4	0.3	0.6	0.3
vanilla_combined.8164	28.7	31.3	42.8	30.3	31.5	41.2	32.3	32.7	27.1	29.2	39.6	33.6	25.1	34.5	41.7	34.3	30.2	35	41.6	36	34.5	27.4	27.3	30.8	18.6	22.5
vanilla_combined.81640	0.1	0	0.4	0.3	0.4	0.6	0.3	0.7	0.7	0.5	0.4	0.4	0.4	0.6	0.5	0.7	0.6	0.7	0.7	0.8	0.4	0.3	0.1	0.5	0.4	0.2
vanilla_combined.81641	0.6	0.5	1.2	0.5	0.3	0.5	0.4	0.4	0.3	0.6	0.8	0.7	0.7	0.7	0.5	0.7	0.8	0.9	0.6	0.6	0.8	0.4	0.3	0.6	0.4	0.4
vanilla_combined.81642	0.1	0.2	0.2	0.2	0.2	0.1	0.3	0.4	0.2	0.7	0.4	0.5	0.5	0.3	0.2	0.3	0.4	0.2	0.1	0.1	0.3	0.1	0.2	0.1	0.2	0.1
vanilla_combined.81643	0	0	0.1	0	0	0.1	0	0	0	0	0	0	0	0	0	0	0	0	0	0	0	0.7	0.9	1	1.7	1
vanilla_combined.81644	5.9	6	3.4	2.2	7.3	4.4	3.2	5.6	9.1	12.6	0.8	1.9	7.1	0.5	0.4	5.6	1.9	2.3	2.1	0.8	0.6	1.1	1.5	2.7	5	2.5
vanilla_combined.81645	0.3	0.4	0.3	0.4	0.3	0.4	0.2	0.2	0.3	0.2	0.3	0.3	0.4	0.3	0.2	0.2	0.3	0.1	0.2	0.3	0.3	0.2	0.3	0.3	0.3	0.3
vanilla_combined.81646	0.3	0.4	0.4	0.3	0.3	0.8	0.4	0.7	0.6	0.7	0.6	0.5	0.7	0.5	0.4	0.4	0.5	0.4	0.3	0.3	0.4	0.5	0.5	0.4	0.9	0.2
vanilla_combined.81647	0.1	0.2	0.3	0.2	0.3	0.3	0.5	0.5	0.3	0.5	1.1	0.8	0.7	0.5	1	0.4	0.5	0.4	1.1	0.6	0.5	0.5	0.4	0.4	0.8	0.4
vanilla_combined.81648	0.3	0.5	1.6	0.2	0.4	2.1	0.1	0.3	0.4	0.1	0	0	0	0	0	0	0	0.1	0	0	0	1.5	1.2	0.2	0.2	0.1
vanilla_combined.81649	2.4	2.3	1.5	0.6	3.4	1.7	1.8	3.1	5	7.4	0.5	1.1	3.9	0.5	0.4	2.8	0.9	1.4	1	0.8	0.2	0.6	0.8	1.3	3.5	2.3
vanilla_combined.8165	0.4	0.4	0.9	0.3	0.3	0.4	0.3	0.3	0.1	0.5	0.4	0.5	0.4	0.5	0.3	0.6	0.4	0.5	0.4	0.4	0.5	0.3	0.2	0.4	0.3	0.2
vanilla_combined.81650	0.2	0.2	0.2	0.2	0.2	0.9	0.6	0.4	1.9	0.3	0.6	0.4	0.8	0.6	0.5	0.6	0.6	0.4	0.6	0.3	0.5	0.3	0.4	0.5	0.6	0.5
vanilla_combined.81651	4.1	3.3	2.1	1.2	4.6	2.8	1.9	3.5	5.7	8.3	0.7	1.3	5.3	0.3	0.3	3.2	1.3	1.6	1.2	0.9	0.3	0.7	1.1	2	3.7	1.7
vanilla_combined.81652	5.9	4.6	2.9	7.3	4.9	10	9	4	6.3	2	4.1	2.9	1.5	2.8	5.3	3.1	1	2.4	3.9	3.2	1.5	7.3	6.5	3.9	2.9	3.1
vanilla_combined.81653	9.8	7.9	7.7	10.2	7	9	9.8	8.6	9.7	7.8	12.8	10.3	7.8	10.1	13.5	11.3	9.8	10.4	13.4	11.2	11.9	10.2	8.2	10.7	9.4	11.3
vanilla_combined.81654	14.7	23.5	15.2	13.5	22.4	30	8.9	12.9	19.3	6.9	6.2	6.8	19.2	7.6	6.3	6.1	17	9.3	6.9	6.8	21.9	15.8	19.1	15.7	3.8	6
vanilla_combined.81655	22.5	8.6	9.4	22.9	11.7	10.3	12.2	8.8	3.2	4	9.4	2	0.7	1.8	6.5	1.3	0.4	1.1	4.5	1.4	0.3	22.3	29.7	24.2	20.9	21.8
vanilla_combined.81656	0.3	0.6	0.6	0.3	0.4	0.3	0.2	0.2	0.2	0.2	0.1	0.2	0.2	0.2	0.1	0.3	0.4	0.4	0.1	0.3	0.8	0.1	0.2	0.1	0.2	0.2
vanilla_combined.81657	1.3	1.5	1.7	1.1	1.2	1.9	1.1	1.8	1.1	1.5	1.4	1.8	1.4	1.5	1.1	1.2	1.2	0.7	0.8	1.2	1.5	0.6	0.9	1	1	0.7
vanilla_combined.81658	6.9	7.4	3.9	7.5	7.3	2.4	8.6	7.7	4.1	6	9.6	6.5	7.1	7.3	10.5	6.3	7.7	5.6	11.2	6.1	7.7	8.2	8.4	13	10.3	12.1
vanilla_combined.81659	0.2	0.4	0.3	0.2	0.2	0.2	0.2	0.3	0.2	0.3	0.2	0.4	0.2	0.4	0.2	0.3	0.3	0.3	0.2	0.2	0.3	0.2	0.2	0.2	0.3	0.3
vanilla_combined.8166	1.8	1.3	1.2	1.9	1.3	2.5	1.8	1.4	2.3	2.3	1.9	2.5	2	2.3	2.5	2.1	2.9	1.5	1.8	1.9	2.5	3.4	2.5	1.9	4	1.7
vanilla_combined.81660	0.3	0.9	0.6	0.4	0.2	0.4	0.4	0.6	0.3	0.7	0.4	0.3	0.3	0.5	0.4	0.5	0.3	0.5	0.7	0.6	1.3	0.2	0.2	0.2	0.1	0.1
vanilla_combined.81661	0.9	0.6	0.5	0.7	0.7	1.6	0.4	0.6	0.4	0.2	0.1	0.1	0.3	0.3	0.1	0.1	0.2	0.4	0.2	0.2	0.2	0.4	0.3	10.7	0.9	0.2
vanilla_combined.81662	0.3	0.5	0.9	0.6	0.3	0.5	0.7	0.4	0.4	0.7	0.3	0.4	0.6	0.4	0.4	0.3	0.6	0.5	0	0.4	0.4	0.2	0.3	0.7	1	0.6
vanilla_combined.81663	1.3	2.1	5.4	1.2	1.6	2.1	1.7	3.3	2.3	4.5	1.4	1.9	3	4.5	1	2	4	3.5	0.8	1.3	3.1	1.5	2.7	1.6	2.3	2.1
vanilla_combined.81664	6.4	7.2	11.5	5.8	7.2	8.2	6.2	7.6	9.8	8.1	6	6.3	11.1	9.2	7.7	6.6	12.5	6.5	7.4	6.2	11.3	15.1	10.6	8.5	6.2	5.5
vanilla_combined.81665	0.4	0.8	0.3	0.7	0.4	0.3	0.3	0.2	0.1	0.2	0.4	0.2	0.3	0.2	0.3	0.1	0.2	0.2	0.3	0.2	0.1	0.2	0.5	0.1	0.5	0.5
vanilla_combined.81666	0.5	0.5	0.5	0.6	0.5	0.4	0.6	0.5	0.5	0.6	0.8	0.9	0.6	0.5	0.6	0.5	0.6	0.6	0.5	0.5	0.7	0.7	0.7	0.5	0.6	0.7
vanilla_combined.81667	0.2	0.2	1.2	0.2	0.1	1.7	0.2	0.2	1.5	0.4	0.7	0.3	0.9	0.5	0.7	0.3	0.7	0.3	0.3	0.3	0.6	0.5	0.4	0.4	0.2	0.3
vanilla_combined.81668	0.8	0.5	1.1	0.6	0.3	0.2	0.3	0.2	0.1	0.1	0.2	0.1	0.1	0.1	0.1	0.1	0.2	0.1	0.1	0.2	0	0.1	0.3	0.3	0.3	0.2
vanilla_combined.81669	1.3	0.7	1.6	1.2	0.8	0.6	1.1	0.8	0.4	0.3	0.4	0.7	0.3	0.5	0.4	0.2	0.5	0.2	0.3	0.1	0.2	0.8	0.9	1.1	1.4	2.6
vanilla_combined.8167	20.8	24.1	48.9	19.4	13.2	84.1	21.3	17.7	36.4	28	18.6	16.4	27.5	27.4	17.6	18.8	31.8	26.3	25.9	23	35.5	32.1	25.5	28.7	12.1	12.6
vanilla_combined.81670	2.5	2.7	1.9	0.8	3.7	2.1	2.1	3.7	6.9	9.8	0.7	1.5	5.7	0.4	0.4	3.4	1.2	1.7	1.1	0.9	0.2	0.7	0.9	1.3	4.1	2.8
vanilla_combined.81671	0.3	1.6	0.4	0.4	1.4	0.3	0.2	0.6	0.2	0	0.2	0.1	0.2	0	0	0.1	0.1	0	0.1	0.2	0.2	0.2	0.4	0.9	1.2	0.5
vanilla_combined.81672	1.7	0.5	0.7	1.6	0.3	0.3	1.6	0.3	0.2	0.3	1.7	0.2	0.2	0.3	2.4	0.2	0.3	0.2	1.3	0.1	0.1	3	1.6	3.1	5	5.5
vanilla_combined.81673	0.8	0.3	0.2	0.7	0.6	0.7	0.4	0.3	0.3	0.3	0.5	0.4	0.2	0.3	0.3	0.4	0.3	0.4	0.3	0.5	0.7	0.3	0.7	0.1	0.4	0.8
vanilla_combined.81674	1.7	1.6	1.1	2.8	1.5	1.1	3.3	1	1.1	0.3	1	0.2	0.4	0.1	0.3	0.1	0.3	0	0.1	0	0.2	0.3	0.3	0.2	0	0.2
vanilla_combined.81675	2.2	1.4	1.9	2.6	1.5	2.4	2.5	3.1	1.8	2.8	3.6	2.2	2	2.9	3.3	3.5	2.5	3.6	2.8	3.9	2.6	4.1	2.3	4.3	5.2	2.2
vanilla_combined.81676	0.4	0.5	1	0.7	0.5	1	0.8	1.2	0.8	1	1.3	1.5	1.3	0.8	0.7	1.1	0.7	0.9	0.6	1.1	0.9	0.3	0.6	1	0.9	0.7
vanilla_combined.81677	0.2	0.3	0.7	0.2	0.3	0.3	0.2	0.2	0.2	0.2	0.2	0.3	0.2	0.3	0.2	0.2	0.2	0.3	0.2	0.2	0.3	0.1	0.3	0.2	0.2	0.2
vanilla_combined.81678	0.1	0.2	0.3	0.2	0.2	0.4	0.4	0.3	0.4	0.5	0.4	0.4	0.7	0.6	0.2	0.3	0.4	0.8	0.3	0.2	0.3	0.2	0.3	0.1	0.1	0
vanilla_combined.81679	5.6	7.1	15	6.3	7.4	12.6	6.3	9.5	10.3	9.3	6.2	9.2	9.8	9.8	6.9	8.9	9	12.7	7.9	11.2	10.6	7.5	8.3	6.8	3.1	5.1
vanilla_combined.8168	16.9	18.6	23.8	19.6	19.3	18	20.9	18.7	14.1	16.4	21.9	18.2	19.7	17.9	20.2	15.9	19	16.3	24.6	18.3	21.2	24.2	22.9	19.4	13.3	16.9
vanilla_combined.81680	0.4	0.6	0.3	0.5	0.7	0.3	0.1	0.1	0.3	0.1	0	0.1	0.1	0.1	0	0.1	0.1	0.5	0.1	0.3	0	0.3	0.6	0	0	0
vanilla_combined.81681	0.9	1.1	1.7	0.9	0.9	0.9	1.1	1.1	0.7	1.3	1	1.2	0.9	1.4	1.2	1.1	1.4	1.5	1.4	1.2	1.1	1	1	1.1	0.6	0.6
vanilla_combined.81682	1.8	1.8	3.6	1.8	1.5	0.5	1.8	1.8	0.5	1.8	1.7	1.8	1	1.6	1.4	1.2	1.1	1.9	1	1.4	0.8	0.8	1	1.6	1.5	1.4
vanilla_combined.81683	0.8	1.2	1.7	0.9	1.4	2.2	1	1.7	1.5	1.5	1.3	2.4	1.9	2.3	1.8	2.6	2.7	2	1.9	2.8	2.9	0.8	0.7	1.2	1.3	1
vanilla_combined.81684	0.6	1.6	1.6	0.6	1.7	1.3	0.5	2.8	1.4	2.7	0.3	1.1	1.7	1.2	0.5	1.2	0.6	0.9	0.5	1.1	0.5	1.4	1.4	1.5	0.3	0.5
vanilla_combined.81685	0.8	1.4	0.5	0.9	0.9	1.4	0.8	0.9	1.2	0.7	1.1	0.9	0.9	0.9	1	0.7	0.9	1	1.2	0.9	1.2	1	1	1	1.6	1.2
vanilla_combined.81686	0.4	0.5	0.8	0.3	0.4	0.6	0.4	0.5	0.3	0.6	0.3	0.6	0.6	0.4	0.2	0.7	0.7	0.2	0.3	0.5	0.4	0	0.2	0.2	0.6	0.4
vanilla_combined.81687	18.7	21.3	24.5	17.8	19.1	9	19	20.9	8.5	22.6	19.8	25.7	20.5	22.8	19	21.7	23.3	24.5	16.3	22.5	27.4	11.9	13.1	16.6	13.7	16.4
vanilla_combined.81688	1.3	1.9	4	1.6	2.4	1.4	1.1	1	0.9	0.6	0.5	0.7	0.8	0.6	0.5	0.4	0.2	0.6	0.4	1.1	0.5	0.7	1.1	0.5	0.1	0.2
vanilla_combined.81689	0.3	0.3	0.3	0.3	0.4	0.2	0.3	0.2	0.2	0.2	0.2	0.1	0.2	0.1	0.2	0.2	0.2	0.3	0.2	0.2	0.2	0.1	0.1	0.1	0.3	0.2
vanilla_combined.8169	4.6	7.1	14.3	4.4	7.6	7.7	4.8	7.4	6	5.8	5.6	6.6	6	6.6	6.8	6.7	6.8	6.7	7.6	6.9	7.8	7	8.9	4.2	2.2	2.6
vanilla_combined.81690	0.6	0.9	1.6	0.6	1.2	1.5	0.6	0.9	1.4	0.6	0.7	0.8	1	1.2	0.8	0.9	1.1	2	1.3	1.3	1.2	1.3	1.2	0.5	0.5	0.5
vanilla_combined.81691	0.9	0.6	0.8	1.1	0.6	0.7	1.1	0.6	0.6	0.3	1.1	0.5	1	0.4	1.2	0.4	1.3	0.4	1.2	0.6	1.2	0.6	0.5	2.5	1.7	2
vanilla_combined.81692	0.8	1.1	1.3	0.8	0.9	0.7	0.6	0.5	0.5	0.4	0.5	0.3	0.2	0.2	0.3	0.2	0.2	0.2	0.3	0.2	0.1	1.1	1.7	0.5	0.3	0.2
vanilla_combined.81693	0.6	0.6	0.8	0.9	0.3	0.5	0.3	0.7	0.7	0.6	0.5	0.7	0.8	0.5	0.4	0.4	0.6	0.2	0.3	0.5	0.4	0.2	0.4	0.5	0.5	0.4
vanilla_combined.81694	0.1	0.1	0.3	0.3	0	0.1	0.6	0.1	0.4	0.7	0.9	0.2	0.6	0.7	0.7	0.3	0.5	0.8	0.3	0.1	0.8	0.4	0.2	0.8	1.1	1.3
vanilla_combined.81695	0.3	1.1	1.3	0.3	1	2.6	0.4	0.4	0.8	0.2	0.5	0.1	0.4	0.1	0.2	0.1	0.4	0	0.2	0.2	0.3	1.3	2.5	0.2	0.3	0.1
vanilla_combined.81696	0.1	0.2	0.4	0	0.3	1.5	0.2	0.2	1.9	0.1	0.1	0.1	0.5	0.1	0	0	0.2	0.1	0	0	0.3	0.2	1.7	0.1	0	0.1
vanilla_combined.81697	0.4	0.5	1.1	0.5	0.6	1.4	0.4	0.6	0.7	0.5	0.3	0.5	0.6	0.4	0.4	0.5	0.5	0.5	0.7	0.5	0.5	0.8	0.6	0.4	0.3	0.3
vanilla_combined.81698	1.3	1.1	0.2	1.1	0.9	0.7	1.6	0.8	0.5	0.6	1.6	0.5	0.2	0.6	1.3	0.4	0.5	0.3	1.2	0.1	0.4	1	1.3	0.6	0.3	0.7
vanilla_combined.81699	0.2	0.2	0.4	0.3	0.3	0.2	0.2	0.3	0.2	0.3	0.2	0.2	0.2	0.3	0.2	0.2	0.2	0.4	0.2	0.3	0.3	0.2	0.3	0.2	0.3	0.2
vanilla_combined.817	2.1	2.2	1.1	0.6	2.9	1.6	1.3	2.2	3.6	4.1	0.2	0.9	2.6	0.3	0.2	1.8	0.6	0.7	0.7	0.6	0.2	0.4	0.6	0.8	1.7	1.3
vanilla_combined.8170	1.2	1.3	1.8	1.1	1.3	1.3	1.7	1.7	1.4	2.2	1.6	2.1	1.9	1.9	1.7	1.8	1.9	1.4	1.2	1.5	1.8	1.1	1.1	1.5	1.4	1.4
vanilla_combined.81700	1.1	1.9	3.2	1.1	1.8	1.2	0.8	1.3	1.3	1.1	0.9	1.7	0.7	1.5	0.8	1.3	1.5	1.6	0.8	1.3	1.3	0.3	1.4	1	0.4	0.8
vanilla_combined.81701	0.6	0.7	0.8	0.7	0.6	0.2	0.4	0.7	0.1	0.4	0.4	0.4	0.4	0.8	0.5	0.8	0.7	0.6	0.4	0.5	0.7	0.3	0.4	0.3	0.5	0.5
vanilla_combined.81702	0.9	1	1	1.1	1	1.6	1.5	1.3	1.4	1.2	1.7	1.5	1.3	1.2	1.4	1.1	1.4	1.2	1.5	1.2	1	1.5	1.6	1.3	1	0.9
vanilla_combined.81703	0.5	0.4	0.4	0.5	0.4	0.2	0.4	0.4	0.3	0.3	0.3	0.4	0.5	0.4	0.3	0.3	0.4	0.3	0.2	0.2	0.2	0.3	0.3	0.5	0.9	0.7
vanilla_combined.81704	0.4	0.5	0.9	0.3	0.6	0.4	0.3	0.5	0.5	0.5	0.2	0.4	0.5	0.6	0.3	0.5	0.8	0.7	0.3	0.7	0.6	0.4	0.3	0.3	0.5	0.3
vanilla_combined.81705	0.1	0.1	0.1	0.1	0.2	0.1	0.2	0.1	0.2	0.2	0.2	0.3	0.2	0.3	0.1	0.2	0.2	0.3	0	0.3	0.3	0.2	0.1	0.1	0.2	0.2
vanilla_combined.81706	0.2	0.3	0.5	0.3	0.3	0.3	0.5	0.3	0.2	0.2	0.3	0.2	0.5	0.2	0.2	0.3	0.2	0.3	0.1	0.5	0.1	0.2	1	0.6	0.3	0.7
vanilla_combined.81707	0.5	1.9	2.2	0.5	1.4	2.4	0.5	1.2	1.5	1.1	0.6	1.5	1.7	1.3	0.7	1.7	2	1.4	1.2	1.7	2.2	1	2	1.8	0.3	0.6
vanilla_combined.81708	5	4.7	6.6	4.7	4.4	2.4	3.2	2.8	1.3	2.8	2.6	2.5	2.1	3.6	3.5	3.7	4.4	6.5	4	5.1	5.5	2	2.1	2.8	3	3.4
vanilla_combined.81709	1.9	1.7	4.7	1.8	1.6	2.9	1.7	1.9	1.7	2.3	1.5	1.7	1.4	1.9	1.7	1.6	1.8	2.3	2	1.7	1.8	2.1	2.3	1.7	1.7	1.4
vanilla_combined.8171	0.1	0.2	0.3	0.1	0.2	0.2	0.4	0.5	0.3	0.5	0.5	0.6	0.5	0.5	0.3	0.3	0.4	0.5	0.2	0.3	0.3	0.2	0.2	0.3	0.3	0.2
vanilla_combined.81710	2.7	2.2	2.7	2.3	1.8	2.1	3.7	3.6	3.2	6.4	3.2	6.4	4.6	6.1	2.9	4.4	5.5	3.9	1.6	3.3	4.2	1.1	1.3	3.9	3.2	4.9
vanilla_combined.81711	0.6	0.6	0.2	0.4	0.5	0.2	0.2	0.1	0.1	0	0.2	0	0	0.1	0.1	0.1	0	0.2	0.1	0.1	0	0.3	0.4	0.3	0.4	0.3
vanilla_combined.81712	6.1	5.4	7.8	1.5	5	3.3	1.6	9.3	4.3	3.8	1	0.1	0.6	0.4	1.4	0.2	0.3	0	0.7	0	0.1	1.1	1.9	3.6	0.7	0.9
vanilla_combined.81713	0	0.1	0	0.1	0.1	0.1	0.1	0.1	0.1	0.1	0.1	0.1	0.1	0.1	0.1	0.1	0.1	0.1	0.2	0.1	0.1	0	0.1	0.1	0.1	0.1
vanilla_combined.81714	0.8	0.5	0.7	0.6	0.4	0.7	0.4	0.3	0.3	0.6	0.8	0.6	0.4	0.4	0.2	0.5	0.5	0.3	0.3	0.4	0.3	0.4	0.4	0.3	0.6	0.4
vanilla_combined.81715	0.2	0.3	0.2	0.2	0.2	0.1	0.2	0.1	0.1	0.1	0.2	0.2	0.3	0.2	0.1	0.2	0.2	0.1	0.1	0.1	0.2	0	0.1	0.1	0	0.1
vanilla_combined.81716	0.3	0.5	0.9	0.4	0.5	0.7	0.6	0.7	0.6	1.4	0.8	1.1	1	1.1	0.6	0.8	1	1.4	1	1	1.5	0.4	0.4	0.5	0.5	0.2
vanilla_combined.81717	0.6	0.6	1.6	0.9	0.8	1	0.7	1.4	0.3	0.9	1	0.9	0.6	1	1	0.8	0.8	1.4	1	0.9	1.7	0.6	0.9	1	3.3	0.9
vanilla_combined.81718	1	0.8	1	0.5	0.5	3	0.2	0.3	1.3	2	0.7	0.4	2.1	1.2	0.6	0.5	1.3	0.7	0.2	0.6	2.7	0.4	0.6	0.9	1.4	1
vanilla_combined.81719	0.1	4.8	3.1	0.2	4.7	5.7	0.3	6.2	5.1	5.5	0.5	4.3	5	4.7	0.4	4.4	4.8	5.1	0.5	4.7	6.1	0.2	0.9	0.4	0.3	0.2
vanilla_combined.8172	1	1.6	2.1	1.4	1.4	1.4	1.6	2.5	1.4	2.4	1.4	3.3	1.9	2.1	1.3	2.7	1.3	2.1	0.9	2.1	0.9	0.6	1.2	0.7	0.8	0.9
vanilla_combined.81720	1.4	2	1.6	1.4	1.3	2	1.1	1.4	1.1	1.1	1.4	1	1	1.4	1.6	1.3	1.2	1.5	1.9	1.4	1.3	1.9	2.5	1.4	1.2	1.4
vanilla_combined.81721	0.1	0.1	0.2	0.2	0.2	0.1	0.1	0.1	0.1	0.2	0.1	0.1	0.1	0.1	0.1	0.1	0.1	0.2	0.1	0.2	0.2	0.1	0.1	0.1	0.2	0.2
vanilla_combined.81722	1.6	2	17.4	1.9	2.6	2.6	1.5	1.6	3.6	1.6	1.5	1.4	1	2.4	1.8	1.3	1.6	2.3	1.7	1.9	2	1.5	1.8	1.8	0.9	1.1
vanilla_combined.81723	8.1	10.9	18.9	8.6	12.5	17.8	8	11.6	11.2	13.7	13.3	14.5	14.3	16.5	12.2	13.5	17.9	18.4	14.3	16.6	19.6	10.7	11	13.9	9.6	8.9
vanilla_combined.81724	1.2	1	0.2	1.5	1	0.2	2	0.6	0.2	0.5	1.9	1	0.1	0.8	2.4	0.4	0.1	0.2	3.8	0.6	0.1	1.1	1.1	2.2	5.2	4.9
vanilla_combined.81725	0.4	0.4	1.3	0.7	0.3	1.1	0.2	0.3	0.5	2.8	1	0.7	0.9	3.6	0.4	0.5	2	2.8	0.2	0.5	0.5	0.2	0.3	0.5	0.6	0.4
vanilla_combined.81726	0.2	0.2	0.4	0.3	0.1	0.4	0.5	0.1	0.1	0	1	0.1	0.2	0.1	2.6	0.1	0.1	0.1	2.8	0.1	0	0.1	0.1	2.4	0.2	0.7
vanilla_combined.81727	1.1	0.6	0.6	1.7	0.6	0.2	1.4	0.6	0.3	0.6	1	0.8	0.4	0.5	1.1	0.6	0.5	0.6	1.3	0.7	0.5	1.5	0.9	1.2	2.8	1.8
vanilla_combined.81728	3.9	4.2	4.3	3.8	4.7	10.6	4.5	6.1	8.3	4.8	6.2	6	4.8	5.9	6.8	5.4	5	4	5.7	4.4	5.7	5.7	6	4.9	4.5	4.6
vanilla_combined.81729	0.6	0.9	1.6	0.6	0.9	1.7	0.8	1.3	1	1.6	1.2	1.7	1.1	1.7	1.1	1.5	1.5	1.9	1.3	1.5	1.7	0.8	1.1	1.3	0.7	1
vanilla_combined.8173	2.3	2.4	4.4	4	3.2	2.1	3.5	4.1	1.8	3.8	4	3.3	3	3.2	2.8	2.7	5	2.6	3.2	2.7	5.6	1.9	1.6	1.9	1.1	1.1
vanilla_combined.81730	1	1	0.6	0.3	1.4	0.6	0.6	0.9	1.6	2	0.1	0.4	1.4	0.1	0.1	0.9	0.3	0.8	0.3	0.2	0.1	0.2	0.3	0.4	1.3	0.6
vanilla_combined.81731	0.2	0.5	1.4	0.3	0.5	0.5	0.1	0.4	0.5	0.7	0.5	0.7	0.7	0.5	0.4	0.7	0.4	1	0.3	0.6	0.7	0.2	0.4	0.4	0.6	0.1
vanilla_combined.81732	23.8	37.4	11.4	56.9	42.3	12.2	24.2	13.1	4.7	4.1	14	6.9	1.3	2.1	9.1	3.2	1.4	1.7	9.3	1.7	0.9	11.2	39.1	38.9	0.6	17.4
vanilla_combined.81733	0.3	0.3	0.5	0.8	0.7	0.5	0.3	0.2	0.2	0.2	0.3	0.1	0.3	0	0	0.1	0.1	0	0	0	0.1	0.3	0.7	0.2	0.7	0.2
vanilla_combined.81734	3.7	6.5	9.3	4.4	6.7	32	4.3	8.5	16.1	14.5	5.4	13.6	10.1	14.1	8.7	19	16.4	17	9.2	16.9	12.9	6	6	10.7	4.7	4.1
vanilla_combined.81735	7.3	9.1	7.8	6.8	9.2	3.3	7.6	8.1	3.2	5.7	8.4	7.7	4.6	5.7	7.7	6.2	4.3	6.2	9.7	5.4	4.9	11.1	12.2	5.9	7.9	6.2
vanilla_combined.81736	4	99.4	66.1	5.5	314.4	79.5	10.3	655.3	288.9	262.5	14.8	64.5	69.3	129.3	24.4	78.9	22.4	78.7	16	53.8	25.3	5.5	5.7	4.3	2.4	2.3
vanilla_combined.81737	0.5	0.8	1.1	0.6	1	1.1	0.6	1	1	0.8	0.7	0.9	1	1.1	0.8	0.8	1.3	1.2	0.7	1.2	1.2	0.9	1.3	1	0.5	0.8
vanilla_combined.81738	0.8	0.2	0.3	0.2	0.3	0.3	0.7	0.3	0.1	0.5	1.2	0.6	0.2	0.2	0.5	0.4	0.1	0.1	0.2	0.3	0.2	0	0.2	0.3	0.6	0.6
vanilla_combined.81739	2.1	2	2	2.6	1.7	1.7	0.9	1.5	1.1	1.2	1	1	0.6	1.5	1.2	0.9	1.5	1.9	2.3	1.7	1.3	1.3	1.1	1.4	1.2	1
vanilla_combined.8174	9.7	11.3	7.1	14.4	14.6	13.8	15.8	17	13.3	13.4	26.7	19.2	12.3	11.9	14.1	12.6	10.2	10.4	16.3	13.3	11.3	23.7	22.3	9.2	22.8	13.8
vanilla_combined.81740	0.5	0.3	0.3	0.7	0.3	0.2	0.5	0.3	0.2	0.2	0.4	0.3	0.3	0.2	0.3	0.2	0.2	0.2	0.2	0.1	0.2	0.3	0.4	0.3	1	0.6
vanilla_combined.81741	0.6	0.7	1.2	0.6	0.7	0.7	0.7	1	0.5	0.9	0.9	0.8	1	0.9	0.8	0.7	1	0.9	0.9	0.8	0.8	0.5	0.6	0.9	0.4	0.7
vanilla_combined.81742	1.9	1.9	2.6	2.2	1.8	1.6	2.2	2.4	1.4	2.5	3.1	2.4	2.4	2.1	2.4	2.1	2.3	2.1	2.8	2	2.1	3.5	3	3.3	4.1	2.4
vanilla_combined.81743	0.1	0	0.2	0.1	0.1	0.7	0.2	0.1	1.1	0.2	0.5	0.1	1.3	0.1	0.9	0.1	1	0	0.3	0.1	0.9	2.7	2.6	2.3	0.7	1.4
vanilla_combined.81744	0.2	0	0	0.2	0	0.1	1.4	0.1	0.1	0.2	0.8	0.4	0.5	0.3	1.9	0.2	6.4	0	0.7	0	6.1	0.1	0.1	3.4	3.1	2.1
vanilla_combined.81745	0.4	0.4	0.6	0.4	0.5	0.5	0.7	0.6	0.6	0.7	0.8	0.7	0.7	0.5	0.5	0.4	0.5	0.4	0.3	0.3	0.3	0.4	0.6	0.4	0.4	0.6
vanilla_combined.81746	1.1	1.1	1.2	1.2	1.1	1.8	1.3	1.3	1.3	1.3	1.7	1.1	1.2	1.1	1.3	0.9	1.1	1.2	1.5	1	1.2	1.4	1.6	1.3	1.2	1.4
vanilla_combined.81747	4.4	5.4	6.2	5	6.1	10.2	4.2	5.4	8.3	2.8	4.8	4.4	4.9	3.8	5.3	3.7	3.5	3.1	5.2	3.6	4.4	4.2	4.4	4.3	2.9	2.7
vanilla_combined.81748	6.7	6.6	8.3	6.4	7.3	6.4	5.7	5.9	4.1	5.6	5.8	6	5.5	6.7	6.1	6.1	6.3	8.9	7.1	8	8.4	5.5	6.7	6.4	4.2	4.9
vanilla_combined.81749	1.1	1.8	1.7	2.2	2.3	2.3	2.7	1.9	3.3	0.8	1.7	0.5	5.7	0.3	1.1	0.6	1.4	0.3	0.9	0.3	1.5	1.6	1.5	0.2	0.4	0.4
vanilla_combined.8175	0.5	1.8	4.1	0.5	2.4	1.6	1	3.2	2	2.1	0.8	3.4	1.6	1.7	0.5	2.1	1.3	1.2	0.3	1.7	1	0.8	1.3	0.3	0.2	0.4
vanilla_combined.81750	0.2	0.2	0.3	0.2	0.2	0.2	0.2	0.2	0.1	0.2	0.1	0.2	0.1	0.2	0.2	0.2	0.2	0.3	0.1	0.3	0.2	0.1	0.1	0.1	0.1	0.1
vanilla_combined.81751	2	1.6	1.2	1.8	2	2.3	1.8	1.4	1.4	1.7	1.9	0.9	1.2	1.9	2.2	2	2.1	1.4	3.5	1.3	1.5	3	2.3	2	3.6	2.4
vanilla_combined.81752	0.3	0.4	0.6	0.3	0.3	0.3	0.4	0.4	0.3	0.6	0.2	0.7	0.6	0.3	0.2	0.3	0.2	0.2	0.1	0.2	0.1	0.1	0.2	0.1	0.4	0.3
vanilla_combined.81753	0.1	0.4	2.4	0.6	0.4	0.4	0.2	0.2	0.4	0.5	0.6	0.5	0.1	3	4	2.9	0.8	0.9	1.7	1.5	0	4.7	2	0.6	1.2	2.8
vanilla_combined.81754	0.4	0.6	0.8	0.3	0.6	0.4	0.2	0.5	0.2	0.4	0.2	0.4	0.3	0.7	0.2	0.6	0.5	0.5	0.3	0.8	0.6	0.2	0.2	0.4	0.4	0.4
vanilla_combined.81755	3.4	3.8	4.4	3.1	3.8	3.4	2.5	3.1	1.9	3.7	3.6	4.4	3.4	3.2	3.1	3.2	3	2.8	3.8	3.3	3.9	1.8	2.4	1.9	1.3	1.7
vanilla_combined.81756	2.8	3.5	3.8	2.9	3.8	5.1	3.4	4.3	4.4	4.4	4.5	4.3	4.5	3.5	3.3	3.4	3.5	3.4	3.9	4	3.7	4.5	4.8	3.3	2.8	2.6
vanilla_combined.81757	0.1	0.2	0.3	0.1	0.2	0.4	0.1	0.2	0.2	0.2	0.1	0.3	0.2	0.2	0.1	0.3	0.1	0.2	0.1	0.3	0.1	0.1	0.1	0.1	0.1	0.1
vanilla_combined.81758	1.7	2	2.6	1.6	1.5	1.4	1.5	1.7	0.8	1.7	2	1.9	2.1	2.1	1.9	1.9	2.3	2	1.9	2.2	2.5	1.3	1.3	2.1	1.4	1.6
vanilla_combined.81759	1.5	1.5	1.1	0.4	2	1.3	0.9	1.5	2.3	3.3	0.2	0.7	1.7	0.3	0.2	1.6	0.5	1	0.5	0.5	0	0.3	0.4	0.7	2.1	1.6
vanilla_combined.8176	15.3	12.6	9.5	11.2	8.5	3.9	7.2	4.1	2.5	2.3	4.9	1.4	1.8	1.5	4.3	0.9	0.5	0.4	2.9	0.5	0.3	5.1	8.3	6.1	0.4	2
vanilla_combined.81760	2.2	2.1	3.2	2.1	2.2	6.6	2.1	2.6	3.5	1.7	1.7	2	1.9	2.1	1.5	2.2	1.4	2.5	2.5	2.9	1.5	2.8	2.3	3.1	1.7	1.9
vanilla_combined.81761	3.7	1.2	0.4	3.8	1.4	0.1	2.7	0.7	0.2	0.2	1.6	0.4	0.2	0.2	1.4	0.3	0.9	0.1	1.2	0.2	0.6	3.2	2.8	2.7	2.2	3.1
vanilla_combined.81762	0.8	1	1.1	0.9	0.8	1.3	0.9	1.3	1	1.2	1.2	1.2	1	1.3	1.3	1.5	1.1	1.1	0.9	1.2	1.2	1.5	1.1	1.1	1.2	1
vanilla_combined.81763	5.5	8	10	5.3	8.6	14.9	4.8	7.9	8.8	7.9	7.5	11.8	8.8	10.8	8.1	12.8	8.4	15.2	8	13.6	10.1	3.4	4.5	4.5	2.4	2.8
vanilla_combined.81764	4	4	2.6	3	3.9	2.3	2.7	1.9	2.4	2.5	1.2	3.4	3.2	2.3	1.9	2.2	2	2.7	1.5	1.9	2.4	3	6.5	1.9	0.5	0.7
vanilla_combined.81765	1.1	1	1.1	2.2	0.7	0.3	1.4	0.6	0.2	0.4	1	0.5	0.6	1.2	0.7	0.7	1.6	0.1	1.6	0.7	1.3	0.5	0.3	2.8	10	2.2
vanilla_combined.81766	2.5	4.1	4.1	1.6	3.8	1.5	1.1	3.9	1.7	2.1	0.9	1.4	0.7	1.8	0.9	1.6	0.7	1.8	1.3	1.7	1.3	1.7	2.1	1.5	0.3	0.4
vanilla_combined.81767	0.5	0.7	0	0.5	0.7	0	0.5	0.4	0	0.3	0.5	0.4	0	0.4	0.7	0.3	0	0.5	1.7	0.9	0	0.3	0.2	0.8	0.1	0.3
vanilla_combined.81768	4.3	4.3	8.3	3.9	4.9	4.7	3.7	6.9	3.4	5.9	4.1	5.1	4.5	5.2	4.7	5.3	4.3	5.6	5.6	6	4.5	4.9	4.6	5.2	3.4	3.4
vanilla_combined.81769	0.3	0.4	0.5	0.4	0.5	0.5	0.5	0.5	0.4	0.5	0.6	0.6	0.4	0.5	0.5	0.5	0.5	0.5	0.5	0.6	0.5	0.2	0.3	0.4	0.3	0.4
vanilla_combined.8177	1	1.5	1.8	0.6	0.7	0.7	0.5	0.8	0.5	1.5	0.6	0.8	0.9	1.2	0.6	0.7	1.3	1.4	0.6	0.7	1.2	0.2	0.4	0.7	1.1	0.6
vanilla_combined.81770	0.2	0.2	0.2	0.2	0.2	0.2	0.2	0.3	0.2	0.3	0.2	0.3	0.2	0.3	0.2	0.2	0.3	0.3	0.1	0.2	0.2	0.1	0.2	0.2	0.2	0.3
vanilla_combined.81771	0.3	0.3	0.3	0.3	0.3	0.7	0.4	0.4	1	0.7	0.5	0.4	0.7	1	0.7	0.6	1.3	1	0.6	0.6	1.1	0.6	0.5	0.5	0.3	0.3
vanilla_combined.81772	0.4	0.4	0.5	0.4	0.3	0.4	0.7	0.9	0.6	1.2	0.8	1.7	1.1	1.2	0.5	0.7	1	0.5	0.2	0.6	0.5	0.2	0.3	0.4	0.8	0.7
vanilla_combined.81773	0.6	1.4	2.7	0.5	1.4	1.6	0.6	1.4	1.2	0.5	0.4	0.9	0.6	0.3	0.2	0.5	0.7	0.4	0.2	0.7	0.7	2.1	3.5	0.2	0	0.1
vanilla_combined.81774	1.7	2.4	1.9	1.9	2.3	2.1	1.9	2.7	2.4	2.6	2.1	3.8	2.1	2.8	2.1	3.3	2.4	2.1	1.8	2.6	2.2	2.5	2.3	2.2	1.3	1.6
vanilla_combined.81775	0.2	0.3	0.5	0.2	0.3	0.5	0.1	0.4	0.4	0.4	0.2	0.2	0.3	0.3	0.4	0.3	0.2	0.4	0.3	0.4	0.3	0.2	0.2	0.3	0.2	0.1
vanilla_combined.81776	0.7	1.4	3.3	0.9	1.8	1.3	0.7	1.5	0.9	2	0.5	1.6	1.5	1.8	0.5	1.9	1.9	1.8	0.7	1.9	1.9	0.5	1	0.4	0.4	0.6
vanilla_combined.81777	3.7	4.6	5.3	3.6	4.5	2.9	3.9	5.5	2.6	6	4.6	5.5	4.3	7	5.9	6.1	5.2	7.6	5.9	6.8	6.8	4.5	4.7	5.8	3.7	4.3
vanilla_combined.81778	5.2	6.6	8.9	5	6.8	8.4	5.3	8.2	9.5	8	6.1	7.9	7.8	8.6	6.3	7.8	7.1	7.3	6.1	7.5	7.8	4.4	5.4	5.2	3.1	3.7
vanilla_combined.81779	0.2	0.4	0.7	0.1	0.3	0.7	0.1	0.8	0.7	0.3	0.1	0.2	1.1	0.6	0.1	0.1	0.9	0.8	0.1	0.4	0.8	0.1	0.1	0.6	0.3	0.2
vanilla_combined.8178	8.8	6.5	7.5	10	6.8	5.7	4.7	3.9	2.6	3.4	4.1	3.7	2.9	4.3	5.1	3.7	4.3	4.1	4.1	4.1	4.6	4.3	4.5	7.2	8.9	8.2
vanilla_combined.81780	0.1	0.2	0.3	0.3	0.1	1.5	2.5	1.3	1.9	3	4.7	5.9	2.6	1.8	2.3	1.7	0.7	2.3	7.4	3.8	1.3	0.1	0.2	0.5	0.1	0.3
vanilla_combined.81781	0.1	0.1	0.2	0.1	0.2	0.2	0.2	0.3	0.3	0.6	0.2	0.5	0.5	0.2	0.2	0.2	0.2	0.5	0.2	0.2	0.1	0.1	0.1	0.1	0.2	0.1
vanilla_combined.81782	0.5	0.9	1.2	0.3	0.5	0.5	0.5	0.9	0.6	3.1	0.4	0.8	1.7	4.7	0.4	0.7	3.2	4.9	0.4	0.6	3.2	0.2	0.3	0.5	0.3	0.3
vanilla_combined.81783	0.5	0.9	0.6	0.5	0.8	0.7	0.4	0.6	0.5	0.7	0.3	0.6	0.5	0.6	0.3	0.5	0.6	0.8	0.3	0.4	0.5	0.4	0.6	0.3	0.2	0.3
vanilla_combined.81784	0.2	0.2	0.4	0.1	0.2	0.2	0.3	0.5	0.2	0.5	0.5	0.9	0.7	0.6	0.4	0.4	0.4	0.3	0.1	0.4	0.2	0	0.2	0.1	0.2	0.2
vanilla_combined.81785	0.2	0.3	0.4	0.2	0.2	0.3	0.1	0.2	0.3	0.3	0.2	0.3	0.3	0.2	0.2	0.2	0.3	0.4	0.1	0.3	0.2	0.2	0.2	0.1	0.2	0.1
vanilla_combined.81786	1.7	11.6	0.8	0.8	3.4	0.1	0.9	1.9	0.4	1.3	0.7	1.9	7.5	7.9	0.6	0.8	8.6	11.3	2.5	1.9	27	1.2	1.2	9.7	0.1	0.1
vanilla_combined.81787	0.5	0.8	0.7	0.4	0.8	0.7	0.3	0.6	0.4	0.5	0.3	0.5	0.5	0.4	0.2	0.5	0.5	0.6	0.4	1.1	0.5	0.1	0.3	0.4	0.4	0.4
vanilla_combined.81788	0.8	0.5	0.9	0.8	0.7	0.6	0.7	0.9	0.5	0.6	1	0.8	0.6	0.6	0.7	0.5	0.6	0.6	0.5	0.5	0.4	0.3	0.7	0.6	1.1	0.8
vanilla_combined.81789	4.7	4.1	4.4	4.4	3.6	2.1	4.1	4.6	1.8	4.5	4.7	3.7	3.9	3.8	5.9	3.9	3.6	3	5.6	3.2	3.1	3.4	3.4	4.9	5.8	4.2
vanilla_combined.8179	1	1.4	0.3	0.7	0.8	0.4	0.7	0.6	0.7	0.4	0.5	0.5	0.8	0.3	0.7	0.4	0.4	0.3	0.4	0.2	0.3	0.4	0.8	1.1	0.8	1.2
vanilla_combined.81790	0.1	0.2	0.3	0.3	0.2	0.2	0.1	0.3	0.3	0.3	0.2	0.2	0.2	0.1	0.2	0.1	0.3	0.2	0.2	0.2	0	0.3	0.3	0.1	0.2	0.3
vanilla_combined.81791	1.9	2.2	4.6	2	2.4	2.9	2.7	2.8	1.9	3.6	2.4	4.1	2.2	4.5	2.8	3.1	4	5.4	2.2	4.1	4.1	0.8	1.2	2	1.4	2
vanilla_combined.81792	0.2	0.2	0.4	0.3	0.3	0.5	0.2	0.4	0.5	0.3	0.2	0.2	0.5	0.4	0.3	0.2	0.5	0.4	0.3	0.2	0.5	0.3	0.3	0.6	0.5	0.5
vanilla_combined.81793	0.3	0.5	0.5	0.4	0.4	0.3	0.2	0.4	0.2	0.4	0.3	0.4	0.3	0.4	0.4	0.3	0.3	0.6	0.1	0.4	0.4	0.3	0.5	0.4	0.4	0.4
vanilla_combined.81794	5.4	6.1	21.1	6	7.1	7.8	7.1	8	6.2	11.9	10.2	9.7	11.7	12.6	9.5	10.8	16	10.7	9.8	10.6	16.1	8.2	5.7	8.8	10.5	9.9
vanilla_combined.81795	0.1	0.1	0.3	0.1	0.1	0.1	0.2	0.1	0.1	0.1	0.2	0.1	0.2	0.2	0.1	0.1	0.2	0.1	0.1	0.1	0.2	0.1	0.1	0.1	0.1	0.1
vanilla_combined.81796	0.3	1.1	1.4	0.8	0.8	0.6	0.4	0.9	0.5	0.6	0.3	0.6	1.1	0.9	0.6	0.4	0.7	1.5	0.4	1.1	0.7	0.8	0.8	1.3	0.7	0.5
vanilla_combined.81797	2.4	2.2	1.5	0.8	2.9	1.6	1.6	2.2	4.1	4.6	0.4	0.8	3.5	0.3	0.4	2.2	0.5	1.4	0.9	0.7	0.2	0.4	0.6	0.7	2.1	1.6
vanilla_combined.81798	2.4	3.1	4.5	2.5	3.4	2	3	3.5	1.9	4.9	3.5	5	4	6.2	3.5	5.4	5.7	5.3	3.4	5.3	6	2.1	2.2	3.4	2.4	2.9
vanilla_combined.81799	0.3	0.5	0.4	0.5	0.4	0.5	0.4	0.5	0.2	0.5	0.3	0.5	0.3	0.4	0.3	0.4	0.2	0.7	0.3	0.4	0.3	0.3	0.6	0.2	0.5	0.3
vanilla_combined.818	2	3.2	2.3	2.2	3	2.3	2.6	2.9	2.7	2.5	2.9	3.2	2.4	2.6	2.4	2.6	2.8	2	2.3	2.4	2.9	2	2.8	2.4	2.2	2
vanilla_combined.8180	3.4	5.2	5.8	3.1	4.5	5.2	2.4	3.2	2.9	2.3	1.9	2.9	2.9	2.7	1.9	3.1	3.3	2.6	1.9	3.3	2.9	2.5	3.3	2.4	3.1	2.4
vanilla_combined.81800	0.4	0.4	0.6	0.4	0.4	0.3	0.3	0.3	0.1	0.3	0.1	0.4	0.2	0.3	0.2	0.3	0.3	0.5	0.1	0.2	0.2	0.2	0.3	0.2	0.5	0.3
vanilla_combined.81801	0.3	0.3	0.5	0.3	0.3	0.5	0.3	0.3	0.3	0.8	0.2	0.5	0.5	0.5	0.2	0.4	0.5	0.6	0.1	0.4	0.4	0.2	0.4	0.4	0.6	0.3
vanilla_combined.81802	0.3	0.3	0.5	0.4	0.3	0.1	0.6	0.4	0.1	0.3	0.6	0.8	0.3	0.5	0.5	0.4	0.2	0.3	0.2	0.4	0.2	0.2	0.4	0.6	0.5	0.4
vanilla_combined.81803	19.3	19.8	22.3	19.5	19.3	22	19.9	22.2	20.2	25.7	24.4	24.1	25.8	25.3	23.1	23.6	29.1	20.1	20.1	20.1	31	17.5	17.4	24.1	14.9	20.6
vanilla_combined.81804	0.2	0.2	0.2	0.2	0.2	0.4	0.2	0.2	0.3	0.1	0.1	0.2	0.3	0.4	0.1	0.2	0.5	0.4	0.2	0.2	0.7	0.2	0.2	0.3	0.4	0.2
vanilla_combined.81805	1.6	1.5	0.8	1.4	1	0.6	1.1	0.9	0.6	0.6	0.7	0.6	0.5	0.5	0.6	0.4	0.3	0.5	0.5	0.4	0.3	0.6	0.5	0.4	0.3	0.4
vanilla_combined.81806	0.1	0.4	0.1	0.1	0.1	0.1	0.7	0.4	0.2	0.7	1	0.9	0.2	0.4	0.7	0.6	0.4	0.2	0.1	0.1	0.1	0.2	0.2	0.2	0.6	0.3
vanilla_combined.81807	0.4	0.8	0.7	0.2	0.4	0.3	0.2	0.4	0.3	0.2	0.1	0.2	0.5	0.2	0.1	0.1	0.4	0.1	0.1	0.1	0.3	0.1	0.2	0.7	0.1	0.5
vanilla_combined.81808	0.3	0.1	0	0.7	0.2	0	0.5	0	0	0.1	0.7	0	0.5	0	0.5	0	0.2	0	1.3	0	0.4	0.2	0.1	0.4	1.2	1
vanilla_combined.81809	0.6	0.5	0.9	0.5	0.8	0.2	0.7	0.4	0.4	0.5	0.4	0.7	0.4	0.7	0.6	0.3	0.4	0.6	0.3	0.4	0.3	0.1	0.3	0.3	0.3	0.6
vanilla_combined.8181	8.6	7.2	9.2	10.2	8.5	4.7	8.8	7.3	3.6	6.6	7.5	6.6	4.9	7.3	8.5	7.1	5.9	7.9	10	8.2	6.8	7.5	6.6	8	5.8	7.2
vanilla_combined.81810	2.2	1.5	0.9	1.8	1.8	0.7	1.9	1.3	0.9	1.7	2.5	1.3	1.7	2.2	3.6	3.1	1.3	1.1	2.4	2.9	1.2	10.8	6.9	1.3	0.8	1.4
vanilla_combined.81811	0.9	2.7	5.3	1.4	3.5	3.5	1.8	4	2.2	3.9	2	3.9	3.5	3.2	1.6	3	2.5	1.8	1.3	2.4	2.2	0.8	1.2	1.5	0.7	1.3
vanilla_combined.81812	0.4	0.6	0.4	0.4	0.5	0.3	0.1	0.2	0.2	0.1	0.1	0.2	0.1	0.3	0.2	0.3	0.2	0.3	0.3	0.4	0.2	0.1	0.2	0.2	0.1	0.2
vanilla_combined.81813	2.1	1.4	1.7	2.8	1.3	2.5	2.8	1.6	1.7	2.3	3.6	2.2	2.5	2	3.2	2	3.3	2.4	3.7	2.6	3.9	2	1.5	3.7	4.9	4.1
vanilla_combined.81814	1.5	1.6	2.4	1.4	1.8	3.7	2	2	4.2	2.2	2.4	2.5	2.2	2.9	2.6	2.8	2.5	2.4	2.5	2.1	2.6	1.6	1.9	2.1	1.8	1.6
vanilla_combined.81815	3.7	4	5.9	3.7	4.2	6.4	3.1	3.8	3.5	3.6	3.9	4.5	3.5	4.8	5	4.5	4.9	4.5	5.5	4.9	5	3.2	2.8	3.4	2	2.6
vanilla_combined.81816	2.8	2.8	2	2.3	2.6	2.7	2.8	1.8	1.7	1.3	2.1	1.9	1	1.7	3.1	2.3	2.4	1.1	1.5	1.5	2.1	1	1.6	3.3	3.7	5.4
vanilla_combined.81817	0.1	0.2	0.1	0.2	0.2	0.1	0.2	0.2	0.1	0.2	0.2	0.2	0.2	0.2	0.2	0.1	0.1	0.3	0.1	0.2	0.1	0	0.1	0.1	0.1	0.1
vanilla_combined.81818	0.2	0.5	0.2	0.2	0.7	0.2	0.1	0.1	0.3	0.6	0.3	0.3	0.8	0.4	0	0.4	0.3	0.3	0.4	0.2	0.1	0.3	1.9	0.2	0.4	0.3
vanilla_combined.81819	0.6	0.7	0.6	0.5	0.9	0.4	0.5	1.1	0.5	0.3	0.4	0.3	0.6	0.3	0.3	0.1	0.3	0	0.4	0.1	0.5	0.4	0.6	0.2	0.2	0.2
vanilla_combined.8182	23.2	37.4	45.2	22.8	34	55.5	26.3	37.5	62.5	39.4	39.1	39.8	51.3	40.9	33.8	37.5	45.5	43.2	37.7	39.2	50	23.6	27.4	33.2	14.7	21.7
vanilla_combined.81820	2.5	2.4	1.2	0.9	3.1	1.8	1.3	2.4	4.3	4.8	0.4	1	3.1	0.3	0.3	2.2	0.7	1	0.8	0.7	0.1	0.5	0.6	0.9	2.1	1.6
vanilla_combined.81821	1.8	1.3	0.9	0.5	1.7	1.1	0.8	1.5	2.3	3.1	0.2	0.7	2	0.2	0.2	1.5	0.5	0.8	0.3	0.5	0.2	0.5	0.4	0.5	1.7	1
vanilla_combined.81822	1.6	1.4	0.9	0.5	1.9	1.2	0.8	1.5	2.7	3.5	0.2	0.7	1.9	0.2	0.1	1.6	0.6	0.7	0.4	0.3	0.1	0.4	0.5	0.7	1.9	1.1
vanilla_combined.81823	3.2	3.9	1.6	3.8	3.8	2.2	4.4	3.6	5.2	1.6	5.9	2	3	1.1	5.2	1.4	1.2	0.7	6.3	1.3	0.8	6.1	3.3	3.7	14.4	7.9
vanilla_combined.81824	0.3	0.6	1.4	0.4	0.4	0.4	0.6	0.8	0.9	0.9	0.4	0.8	0.7	0.7	0.2	0.3	0.7	0.8	0.4	0.4	0.5	0.2	0.3	0.5	0.6	0.5
vanilla_combined.81825	9.6	10.3	19.6	10.5	12.3	11.2	11.5	13.2	12.2	15.4	15.1	21.1	19.7	15.9	13	18.1	17.8	14.6	16.6	19.4	21.2	7.1	6	14.3	8.6	8.2
vanilla_combined.81826	0.3	0.5	0.8	0.5	0.5	0.6	0.3	0.4	0.3	0.5	0.3	0.4	0.4	0.7	0.4	0.4	0.5	1	0.4	0.6	0.6	0.4	0.4	0.5	0.6	0.8
vanilla_combined.81827	3.8	3.7	2.4	1.1	5.3	2.5	2.1	3.3	6.1	8.8	0.5	1.9	5.1	0.8	0.5	3.4	1.3	1.2	1.1	1.2	0.2	0.7	1	1.6	3.7	2.3
vanilla_combined.81828	0.2	0.3	0.5	0.3	0.4	0.8	0.5	0.4	0.7	0.5	0.5	0.5	0.4	0.6	0.5	0.5	0.5	0.4	0.5	0.6	0.4	0.4	0.5	0.5	0.3	0.4
vanilla_combined.81829	0.5	0.7	1.1	0.5	0.6	0.8	0.6	0.7	0.7	0.8	0.5	0.8	0.7	1	0.6	0.8	1	0.8	0.7	0.7	0.9	0.4	0.5	0.7	0.5	0.6
vanilla_combined.8183	0.3	0.6	0.8	0.3	0.7	0.5	0.4	0.8	0.4	0.8	0.3	0.6	0.5	0.7	0.4	0.5	0.8	0.8	0.3	0.5	0.5	0.3	0.5	0.4	0.5	0.6
vanilla_combined.81830	1.2	1.5	2.4	1.3	1.2	1.1	1.8	2.7	1.1	2.4	1.8	3	2.3	2.9	1.7	2.3	2.4	2.1	1.1	2	1.5	0.7	0.8	1.3	1.7	1.7
vanilla_combined.81831	3.4	4.1	5.5	2.4	3.8	3.5	3	3.4	2.7	2.9	2.3	3.1	2.1	3.7	2.5	2.9	2.5	4.6	2.8	3.3	2.6	3.1	3.8	2.5	1.5	2.3
vanilla_combined.81832	0.1	0.4	0.5	0.4	0.3	0.6	0.2	0.2	0.2	3.1	0.1	0.7	0.7	3	0.6	1	1.1	3.3	0.3	1.6	0.9	0.1	0.1	0	0.3	0.2
vanilla_combined.81833	2.3	1.4	1.5	2.3	1.6	0.4	1.1	0.9	0.3	0.4	0.8	0.5	0.3	0.4	0.9	0.5	0.3	0.3	0.6	0.4	0.2	0.8	1.1	0.6	0.8	0.8
vanilla_combined.81834	0.9	1.3	2	1.2	1.6	3.5	1.3	2	2.8	1.9	1.5	2.1	2	1.9	1.7	1.9	2.5	2.1	1.9	1.6	2.3	1.8	2	1.4	0.9	1.1
vanilla_combined.81835	2.4	0.7	0.2	2.7	0.5	0.1	2.1	0.5	0.1	0.3	1.1	0.3	0.1	0.2	1.3	0.2	0.1	0.2	0.7	0.2	0.1	0.9	0.7	0.8	1.7	1.5
vanilla_combined.81836	0.1	0.2	0.5	0.1	0.2	0.3	0.2	0.4	0.3	0.4	0.1	0.4	0.7	0.5	0.1	0.4	0.5	0.4	0.1	0.2	0.5	0.1	0.2	0.2	0.2	0.1
vanilla_combined.81837	0.3	0.2	1.9	0.3	0.3	0.1	0.1	0.2	0.1	0.1	0.1	0.1	0.1	0.1	0.1	0.1	0.1	0.1	0.1	0.1	0.1	0.1	0.2	0.2	0.2	0.1
vanilla_combined.81838	3.2	5.6	0.5	4.2	5	2.9	2.4	2.5	9.3	0.6	1.8	0.8	6	0.7	4	0.7	0.1	0.4	3.6	0.8	0.2	5.5	3.8	0.5	1.3	10.6
vanilla_combined.81839	0.4	0.5	0.3	0.5	0.5	0.3	0.6	0.6	0.4	0.5	0.5	0.6	0.8	0.6	0.3	0.4	0.7	0.3	0.4	0.3	0.7	0.9	0.4	0.3	1.3	0.6
vanilla_combined.8184	1.1	1.1	1.4	3	1.8	0.6	3.2	0.8	1	0.5	2	0.4	0.9	0.5	0.3	0.2	1.4	0.6	0.8	0.2	1.2	1.6	1.8	1	1.4	1.1
vanilla_combined.81840	0	0.1	1.6	0.1	0.1	0.3	0.1	0.1	0.5	2.2	0.1	0.1	1	0.6	0	0.1	0.1	0.4	0.1	0	0.1	0.5	0.8	0.1	0.1	0.1
vanilla_combined.81841	2.3	2.7	3.6	1.9	2.5	3.7	1.6	1.8	2.3	1.8	1.9	1.8	1.8	2.5	2.2	3	2.9	2.7	1.8	2.8	3.3	2.7	2.3	2	2	1.6
vanilla_combined.81842	0.8	0.6	0.7	0.6	0.7	0.3	0.4	0.4	0.4	0.4	0.2	0.6	0.4	0.4	0.3	0.4	0.5	0.5	0.3	0.4	0.4	0.3	0.4	0.1	0.4	0.5
vanilla_combined.81843	0.4	0.4	0.3	0.5	0.5	0.7	0.5	0.6	0.5	0.5	0.3	0.7	0.4	0.9	0.3	0.6	0.9	1.3	0.6	1.6	0.9	0.4	0.5	0.8	0.4	0.4
vanilla_combined.81844	0.2	0.4	0.5	0.3	0.3	0.4	0.2	0.2	0.2	0.3	0.2	0.3	0.2	0.3	0.3	0.3	0.3	0.2	0.2	0.3	0.2	0.1	0.2	0.2	0.2	0.2
vanilla_combined.81845	0.3	0.2	0.2	0.3	0.2	0.1	0.4	0.2	0.2	0.4	0.5	0.4	0.2	0.4	0.3	0.2	0.3	0.3	0.3	0.2	0.2	0.1	0.2	0.3	0.2	0.2
vanilla_combined.81846	1.1	1.4	2.1	1.6	1.5	0.9	1.1	1.2	0.5	1.2	0.9	2	1.2	1.7	1.2	2	1.9	2	1.1	2.5	1.8	0.5	0.9	0.9	1.3	1.6
vanilla_combined.81847	1.6	1.4	1.1	0.5	2.1	1.3	1	2.2	3.7	5.2	0.4	0.8	2.7	0.5	0.3	2.3	0.6	1.1	0.6	0.7	0.2	0.3	0.6	0.9	2.7	1.5
vanilla_combined.81848	0.2	1	0.8	0.7	1.1	1.4	0.5	0.7	0.6	0.7	0.4	0.8	0.7	1	0.8	0.9	1.5	1.2	0.3	0.8	1.3	0.1	0.3	0.7	0.2	0.3
vanilla_combined.81849	0.4	0.4	0.6	0.7	0.6	0.7	0.4	0.2	0.5	0	0.2	0.1	0.3	0.2	0.1	0.1	0.3	0.3	0.4	0	0.2	0.9	1.3	0.2	0.1	0.2
vanilla_combined.8185	0.9	1.6	5.6	0.4	1.3	2.5	1	1.1	1.8	1.4	0.3	0.6	1.7	1.5	0.2	0.5	2.8	0.9	0.1	0.1	2.6	0	0.2	0.9	0	0
vanilla_combined.81850	3.6	3.6	4.2	4.5	3.6	3.8	4.8	4.2	3.5	5.1	5.4	7	5.8	7.2	6.2	8.9	6.1	5.7	6.4	6.8	5.6	4.4	4.3	3.1	4.2	3.4
vanilla_combined.81851	4.8	7.2	0.8	1.7	2.3	3.1	2.5	1.5	3.7	1.7	4.2	3	1.5	2.6	6	2.2	0.2	1.1	4	2.2	0.1	0.4	0.7	4.1	1.9	4.9
vanilla_combined.81852	0.1	0.1	0.4	0.1	0.2	0.2	0.1	0.1	0.1	0.1	0.1	0.1	0.2	0.1	0.1	0.2	0.2	0.3	0.1	0.2	0.2	0.1	0.1	0.1	0.1	0.1
vanilla_combined.81853	8	15.1	17.9	6.6	15.2	6.7	7.9	19.8	8.7	19.5	10.6	13.9	12.1	18.2	11.2	12.9	13.2	12	10.3	11.2	10.8	13.6	10.3	10.5	4.5	5.5
vanilla_combined.81854	0.4	0.6	1.3	0.6	0.6	0.6	0.3	0.7	0.4	0.4	0.6	0.6	0.4	0.4	0.5	0.2	0.6	0.4	0.1	0.2	0.5	0.2	0.2	0.5	0.1	0.3
vanilla_combined.81855	0.3	0.6	5.5	0.2	0.5	0.5	0.3	0.6	0.4	0.6	0.3	0.6	0.4	0.2	0.2	0.3	0.3	0.2	0.2	0.3	0.3	0.1	0.1	0.2	0.5	0.2
vanilla_combined.81856	0.3	0.2	0.6	0.3	0.4	0.4	0.2	0.4	0.4	0.4	0.2	0.4	0.4	0.5	0.2	0.3	0.4	0.3	0.1	0.3	0.2	0.2	0.3	0.4	0.3	0.3
vanilla_combined.81857	1	0.9	1.2	1.2	0.8	0.9	0.9	1.1	0.6	1.2	0.9	0.8	0.9	1.3	1.2	1.2	1.2	1.6	1.3	1	1.5	0.7	0.9	0.5	0.4	0.4
vanilla_combined.81858	9.5	9.1	7.9	8	7.5	0.3	7.9	6.3	0.6	1.9	4	3.8	1	2.1	4.4	3.3	1	1.1	3.9	2.7	0.5	9.3	8.7	5	0.6	2.8
vanilla_combined.81859	6.7	10	14.2	7.7	10.7	21.2	8	10.3	10.1	9.4	10.2	9	7.2	9.5	9.9	11.2	8.5	10	11.7	12.2	8	11	11.8	5.4	4.7	5.2
vanilla_combined.8186	0.4	0.5	0.5	0.4	0.4	0.3	0.7	0.7	0.4	0.6	0.6	0.9	0.5	0.5	0.3	0.4	0.5	0.4	0.3	0.4	0.2	0.3	0.3	0.3	0.4	0.5
vanilla_combined.81860	1.2	1.1	1.7	1	0.9	1.4	1.2	1.2	1.1	1.1	1	1.2	1.1	1	1	0.9	1.1	1	1	1.1	1	1.1	1.2	1.4	0.9	1.2
vanilla_combined.81861	3	2.7	4	2.7	2.2	1.5	3	2.3	1.4	2.1	2.1	2.7	1.9	2.6	2.7	2.4	3	1.9	3.1	2.1	1.6	2.3	2.4	3	2.1	3
vanilla_combined.81862	3	3.4	2.7	3	3.4	6.2	3.7	3.8	5.6	2.6	3.6	3.7	3.1	3.3	4	3.3	2.6	3.1	4.1	3.9	3	6.2	5.9	4.2	4.1	3.2
vanilla_combined.81863	2	1.8	3.5	1.7	1.5	1.5	1.3	1.6	0.8	1.9	0.9	1.2	1.5	2.6	1	1.1	2.7	3.8	1	1.1	2.6	0.7	0.9	1.2	1.1	0.8
vanilla_combined.81864	0.1	0.1	0.1	0.2	0.1	0.1	0.1	0.2	0.1	0.2	0.2	0.2	0.2	0.2	0.1	0.3	0.1	0.3	0.1	0.2	0.3	0.1	0.2	0.1	0.1	0.1
vanilla_combined.81865	0.7	0.6	1.5	0.7	0.9	1.7	0.8	1.1	1	1.1	1.1	1.5	1.3	1.4	1.3	1.4	1.8	1.4	0.7	1.9	1.4	0.7	0.4	0.8	0.8	1
vanilla_combined.81866	0.6	0.5	0.9	0.5	0.6	0.3	0.5	0.5	0.3	0.5	0.6	0.7	0.3	0.5	0.4	0.6	0.4	0.2	0.4	0.7	0.3	0.6	0.8	0.3	0.4	0.5
vanilla_combined.81867	0.5	0.9	1	0.8	0.5	0.8	0.6	0.7	0.6	0.8	0.6	0.5	1	1.1	0.4	0.5	0.9	0.4	0.5	0.5	1	0.5	0.4	0.8	0.4	0.3
vanilla_combined.81868	1.8	1.9	3.5	2.1	1.7	2	1.9	2.1	1.6	2.4	2	2	1.8	2.2	1.8	1.7	1.9	2	2	1.6	1.7	1.9	2.1	2.3	1.3	1.6
vanilla_combined.81869	4.7	4.2	3.2	1.1	6.2	3.3	1.9	3.7	6	9.5	0.5	1.3	5.3	0.5	0.4	3.7	1.1	1.8	1.5	0.9	0.2	0.9	1.2	1.7	3.3	1.5
vanilla_combined.8187	2.3	2.6	0.6	1.7	2.6	0.7	1.6	1.9	1.4	1.9	0.2	0.1	0.5	1.1	0.1	0.1	0.5	0.9	0.1	0.1	1.1	4.1	4	0.3	0	0.1
vanilla_combined.81870	5.4	6.5	6.6	5.7	7.5	15.2	5.6	7.8	12.8	6.6	6.7	9.7	10	11.6	10	14	11.6	13.8	10.2	16.6	14.3	7.9	7.6	5.9	5.8	5.2
vanilla_combined.81871	0.7	0.8	1	0.7	0.8	1.2	0.8	1.4	0.6	0.8	0.5	1	0.9	0.8	0.6	0.5	0.7	1.3	0.4	0.8	0.5	0.4	0.9	0.7	0.6	0.7
vanilla_combined.81872	2.1	2	2	2.5	1.8	1.2	2	1.7	1	1.7	1.6	1.6	1.8	1.7	2	1.5	1.9	2	1.4	1.6	1.7	0.9	1.4	2	1.8	1.5
vanilla_combined.81873	0.4	0.3	0.2	0.7	0.2	0.2	0.6	0.4	0.1	0.6	1.2	0.6	0.3	1.4	3.1	0.9	1.4	0.5	1.1	0.6	0.2	2.7	1.5	0.7	1	2.3
vanilla_combined.81874	1	1.1	1.3	0.9	1.3	1	0.8	1	0.9	0.5	0.6	1	0.8	0.5	0.4	0.7	0.6	0.5	0.4	0.8	0.5	2.7	3.1	0.8	0.9	1.3
vanilla_combined.81875	0.1	0.1	0.1	0.1	0.1	0.2	0.1	0.1	0.1	0.2	0.1	0.3	0.2	0.2	0.1	0.2	0.3	0.3	0.2	0.1	0.3	0	0.1	0.2	0.3	0.2
vanilla_combined.81876	3.7	5.8	8.1	3.7	5.6	4.2	2.2	4.3	2.3	3.6	2.2	3.1	4.5	5.8	2.4	4	7.5	8	2.6	4.8	7.5	1.2	2.6	3.8	2.2	3.4
vanilla_combined.81877	0.3	0.3	0.5	0.3	0.4	0.2	0.3	0.3	0.1	0.2	0.3	0.3	0.2	0.3	0.3	0.3	0.2	0.2	0.3	0.3	0.2	0.2	0.2	0.3	0.1	0.2
vanilla_combined.81878	5.2	9.5	23.4	4.7	9.6	7.1	5.9	14.6	6	17.5	6	15.1	13.3	21	6.8	17.3	17.9	20.3	6.4	15.6	15.4	4.5	7.1	5.9	3	5.5
vanilla_combined.81879	0.4	0.5	1.2	0.4	0.5	0.5	0.1	0.4	0.2	0.1	0	0.2	0.1	0.3	0.1	0.1	0.4	0.4	0.1	0.3	0.5	0.2	0.4	0.4	0.2	0.2
vanilla_combined.8188	1.8	2.2	1.6	1.8	2.2	3.1	1.8	1.9	2.6	1.3	1.8	1.3	1.8	1.8	2.2	1.5	2.1	2.2	2.4	1.7	2.3	1.4	1.6	2	1.4	1.6
vanilla_combined.81880	1.3	1.5	3.5	1.3	1.6	0.6	0.9	1.5	0.7	1.8	0.9	1.6	1.5	2.3	1.4	1.6	1.9	2.2	1.1	1.9	1.8	0.6	1.5	0.8	1	0.9
vanilla_combined.81881	2.6	3	3	1.7	2	1.7	1.1	1.7	1.1	1.5	1.1	2	1.6	2.6	1.9	2.2	2.5	2.6	2	2.4	3.1	0.7	1	1.9	0.6	0.9
vanilla_combined.81882	0.4	0.5	0.8	0.2	0.5	0.5	0.3	0.4	0.2	0.3	0.2	0.4	0.3	0.5	0.4	0.4	0.3	0.7	0.3	0.4	0.5	0.2	0.2	0.3	0.3	0.3
vanilla_combined.81883	0.4	0.2	0.4	0.3	0.3	0.3	0.4	0.5	0.2	0.7	0.6	0.3	0.5	0.5	0.6	0.6	0.4	0.4	0.4	0.4	0.3	0.3	0.5	0.4	0.5	0.5
vanilla_combined.81884	1.2	1	0.5	1.2	0.8	0.4	0.2	0.1	0.1	0.1	0.1	0.1	0.1	0.2	0.3	0.2	0.1	0.3	0.3	0.3	0.3	0.2	0.3	0.1	0.7	0.4
vanilla_combined.81885	0.1	0.1	0.2	0.1	0.1	0.2	0.1	0.1	0.1	0.1	0.1	0.1	0.1	0.1	0.1	0.1	0.1	0.2	0	0.1	0.1	0.1	0.1	0.1	0.1	0.1
vanilla_combined.81886	0.8	0.6	0.3	1	0.4	0.2	0.4	0.5	0.1	0.7	0.5	1	0.4	0.5	0.6	0.6	0.6	0.4	0.5	0.8	0.5	0	0.3	0.5	1.5	1
vanilla_combined.81887	0.1	0.2	0.5	0.2	0.3	0.4	0.3	0.4	0.5	0.4	0.2	0.4	0.6	0.2	0.1	0.1	0.7	0.1	0.2	0.2	0.5	0.2	0.4	0.2	0.4	0.3
vanilla_combined.81888	0.3	0.4	0.3	0.3	0.3	0.2	0.3	0.3	0.2	0.3	0.3	0.5	0.4	0.3	0.2	0.2	0.4	0.4	0.2	0.3	0.2	0.1	0.3	0.2	0	0.2
vanilla_combined.81889	2.5	2.7	4.3	2.6	3.1	1.5	2.7	3	1.5	3	2.7	2.7	2.5	3.2	3.2	2.9	2.7	3.1	3	2.8	3	1.9	2.2	2.6	1	2
vanilla_combined.8189	4.2	6.2	7	3.3	5.1	3.3	3.3	4.6	2.1	3.8	3.2	4	3.6	5.3	3.4	3.8	5.4	5.2	3.2	4	6	2.3	2.8	3.5	2.2	3.5
vanilla_combined.81890	0.2	0.2	0.2	0.2	0.1	0.1	0.2	0.2	0.1	0.1	0.1	0.2	0.1	0.1	0.1	0.1	0.1	0.1	0.1	0.1	0.1	0.1	0.1	0.1	0.1	0.1
vanilla_combined.81891	1.1	1.6	2	1.3	1.3	1.9	1.4	2.2	1.8	2.5	1.8	3.2	2.2	3.2	1.9	2.1	3.1	2.5	1.3	2.2	3	0.7	1.1	1.4	1.2	1.5
vanilla_combined.81892	1.5	2.1	2.4	1.6	2.3	1	1.6	2	0.8	2.2	2.2	2.5	2.1	2.7	2.3	2.8	2.7	2.5	2.3	2.6	2.8	1.7	1.6	1.6	1.2	1.7
vanilla_combined.81893	2.8	5.2	1.7	2.2	4.1	1.3	1.6	2.7	1.2	1.7	1.2	1.7	1.3	2	1.4	1.6	1	1.6	1.3	1.7	1.2	2.3	3.1	1.4	1.5	1.3
vanilla_combined.81894	0.1	0.2	0.2	0.1	0.2	0.1	0.2	0.3	0.1	0.4	0.1	0.3	0.2	0.3	0.1	0.2	0.2	0.4	0.1	0.3	0.1	0.1	0.1	0.1	0.1	0.1
vanilla_combined.81895	0.3	0.3	0.6	0.4	0.5	0.6	0.3	0.4	0.4	0.8	0.5	0.8	1	0.7	0.4	0.7	1	0.8	0.4	0.7	1.1	0.1	0.3	0.3	0.3	0.3
vanilla_combined.81896	0.2	0.4	0.4	0.4	0.3	0.3	0.5	0.6	0.2	0.3	0.2	0.3	0.4	0.3	0.2	0.3	0.3	0.4	0.2	0.4	0.3	0.2	0.1	0.2	0.3	0.3
vanilla_combined.81897	0.8	1.3	2	0.8	1	1.3	0.6	0.7	0.4	0.3	0.4	0.4	0.4	0.2	0.3	0.3	0.3	0.2	0.4	0.2	0.1	0.9	1.8	1.5	4.9	2.9
vanilla_combined.81898	1.5	1.9	2.2	1.1	1.6	1	0.9	1.1	0.5	0.7	0.5	1	0.7	1.1	0.8	1.1	1	1.4	0.7	1.3	0.7	0.4	0.7	0.4	0.7	0.8
vanilla_combined.81899	0	0.1	1	0	0.1	0.4	0.1	0.3	0.6	0.7	0	0.3	0.6	1.2	0.1	0.7	0.9	1.6	0.1	0.8	0.5	0.1	0.2	0.5	0.2	0.3
vanilla_combined.819	18.4	20.4	24.9	15.3	17.2	15.7	22.2	23.9	12.9	17.4	21.1	20.4	14.1	20.6	21.6	20.3	16.4	18.4	16.6	18.5	13.9	15.7	16.4	20.5	19.5	21.8
vanilla_combined.8190	5.9	7.8	7.7	5.8	7.8	11.7	5.7	7.5	9.9	7.4	5.5	6.8	7.7	8.3	7.5	8	9	7.8	7	9.2	9.9	4.7	4.7	8.2	4	6.3
vanilla_combined.81900	0.2	1	3	0.1	0.8	0.7	0.4	0.7	3.4	0.2	0.3	0.3	0.3	0.4	0.3	0.2	0.4	0.1	0.4	0.2	0.2	11.9	54.9	1.1	0.6	0.5
vanilla_combined.81901	0.3	0.4	0.4	0.1	0.5	0.5	0.2	0.4	0.5	1.1	0.2	0.1	0.6	0.1	0.1	0.3	0.3	0.1	0.1	0.1	0.1	0.2	0.2	0.2	0.5	0.4
vanilla_combined.81902	13.9	8.2	0.5	17	9.1	1.2	11.3	6	1.5	2.6	11	8.4	0.7	4.4	9.5	8.2	0.7	2.7	7.3	6.3	0.4	0	13.8	0.9	0	9.1
vanilla_combined.81903	0.3	0.5	0.1	0.3	0.6	0.3	0.2	0.3	0.5	0.4	0.5	0.5	0.4	0.4	0.3	0.3	0.3	0.2	0.1	0.1	0	0.1	0.3	0	0.3	0.2
vanilla_combined.81904	0.6	0.2	0.7	0.3	0.3	0.4	0.5	0.3	0.3	0.4	0.4	0.7	0.6	0.8	0.8	0.5	0.9	0.4	0.3	0.4	0.8	0.4	0.6	2.3	0.6	0.8
vanilla_combined.81905	0.3	0.3	0.4	0.3	0.2	0.2	0.4	0.5	0.3	0.5	0.3	0.6	0.3	0.6	0.2	0.4	0.3	0.5	0.4	0.3	0.3	0.1	0.2	0.2	0.4	0.3
vanilla_combined.81906	0.3	0.6	0	0.3	0.5	0.2	0.9	0.6	0.1	0	1.5	0	0.2	0.1	2.2	0	0	0	1.4	0	0	0.3	0.7	4.2	0.1	0.5
vanilla_combined.81907	0.2	0.2	0.3	0.3	0.2	0.1	0.2	0.2	0.2	0.3	0.2	0.4	0.4	0.3	0.2	0.3	0.2	0.2	0.1	0.2	0.1	0.1	0.3	0.2	0.2	0.2
vanilla_combined.81908	3.8	2.9	4.4	6.9	3.7	3.3	7.1	5	8.4	9.2	3.2	4.6	8.7	9	5.8	5	8.9	4.5	3.7	4.6	7.1	2.7	2.7	7.6	3.8	4.9
vanilla_combined.81909	1.1	1.2	1.6	1.8	1.5	2.4	1.3	1.4	2.3	2.3	2.2	2.7	1.3	4.1	6.7	4.4	4	2.5	2.4	3.8	3.4	6.9	6.6	1.6	2.3	7.9
vanilla_combined.8191	1.1	1.5	1.9	1	1.2	1.2	1.3	1.9	1.4	1.5	0.7	1.9	1.2	1.9	0.9	1.5	1.5	1.4	0.5	1.2	0.8	0.7	1.2	0.6	1.1	0.9
vanilla_combined.81910	1.2	1.4	1.7	1.1	1.3	1.4	1.3	1.8	1.2	1.1	1.4	1.7	1.4	1.2	1.5	1.2	1.7	1.2	1.6	1.1	1.6	1.7	1.8	1.5	1.1	1
vanilla_combined.81911	0.1	0.2	0.9	0.1	0.2	0.4	0.1	0.1	0.1	0.1	0.2	0.3	0.1	0.3	0.4	0.2	0.1	0.4	0.4	0.4	0.1	0	0	0	0.1	0.1
vanilla_combined.81912	11.8	14	13.6	11.5	13.1	18.3	14	15	18.4	12.9	15.9	13.7	16.1	14.2	14.9	13.8	15.3	12.2	16	12.8	17.5	14.6	16	13.5	9	11.1
vanilla_combined.81913	0.5	0.5	0.6	0.4	0.4	0.2	0.4	0.4	0.2	0.2	0.4	0.3	0.2	0.3	0.2	0.2	0.1	0.4	0.3	0.3	0.4	0.2	0.5	0.8	0.8	1.1
vanilla_combined.81914	16.2	18.2	16.3	14.7	18.1	24.2	14.6	19.7	28.2	22.5	15.6	24.7	19.5	28.3	21.1	27.8	25.7	23.8	22.6	32.9	35.8	12.1	10.3	16.1	8.5	9
vanilla_combined.81915	2	2	2.9	2.1	2.4	1.6	1.9	1.9	0.9	1.5	1.8	1.7	1.8	2.1	1.9	2	1.9	2.2	2	2	2.2	2.3	2.5	2.4	2.4	2.2
vanilla_combined.81916	4.6	2.2	2.6	3.7	2.4	2.6	2.7	1.8	1.7	1.9	2.6	1.2	1.7	3	3	1.9	3.9	1.9	1.9	1.4	3.4	3.3	3.3	5.3	3.7	3.1
vanilla_combined.81917	6.4	5.4	6.9	6.4	6.7	9.4	6.1	6.5	7.7	5.2	6.7	7.2	5.6	6.6	6.8	6.7	6.4	4.7	8.9	7.1	7.5	7.1	7.9	5.6	5.7	3.3
vanilla_combined.81918	0.1	0.2	0.2	0.1	0.2	0.5	0.2	0.3	0.3	0.2	0.2	0.3	0.2	0.2	0.1	0.3	0.2	0.2	0.3	0.2	0.3	0.2	0.3	0.3	0.3	0.2
vanilla_combined.81919	6.4	7.8	12.9	6.5	9.1	14.4	7.9	12.6	13.6	14.3	11.1	13.8	14	15.9	11.3	14.2	15.4	19.7	12.6	17.1	18	5.5	7.1	8.5	5.9	5.8
vanilla_combined.8192	3.6	4.4	7.5	3.4	3.8	5.2	5.5	6.8	5.6	9.4	5.3	8.3	6.6	9.1	5.6	5.9	7.3	5.7	4.5	4.5	5.3	1.8	2	4.5	4.5	4.6
vanilla_combined.81920	0.7	0.1	0	1.2	0.1	0	0.2	0	0	0	0.1	0	0	0	0.1	0	0	0	0.1	0	0	0.3	0.2	0.2	0.7	0.3
vanilla_combined.81921	1.8	2	2.9	1.4	1.6	0.9	1.6	1.8	1.1	1.1	1	1.4	0.7	1	1.3	1.1	0.6	0.6	1.1	0.9	0.4	2.2	2.3	1.2	1.1	0.9
vanilla_combined.81922	2.3	2.9	3	2.3	3	2.9	2.4	2.9	2.8	2.5	3.1	2.8	2.6	2.9	2.7	2.6	2.5	2.2	3.6	2.6	2.9	3	3.1	2.2	1.3	1.5
vanilla_combined.81923	0.9	1.8	6.2	1	2.4	1	1	2.5	1.4	1.4	0.9	1.2	1.2	1.3	1.1	1	1.1	1.2	1.1	0.9	1.2	1.8	3.4	0.7	1	0.7
vanilla_combined.81924	0.2	0.2	0.2	0.3	0.2	0.1	0.3	0.2	0.2	0.4	0.2	0.4	0.2	0.3	0.2	0.2	0.1	0.4	0.1	0.2	0.2	0.1	0.1	0.2	0.3	0.5
vanilla_combined.81925	3.7	2.3	1.1	3.8	2.2	1.3	3.8	1.6	1.4	0.6	1	1.1	0.5	0.5	1	0.6	0.5	0.4	1	0.9	0.7	2.6	3.7	0.4	0.2	1.1
vanilla_combined.81926	4	6.2	6.9	3.5	5.4	6.6	3.9	5.6	4.7	3.3	3.7	4.4	4	4	4.1	4.5	4.2	4.3	4.2	5.4	5	2.9	4.8	3.7	1.9	2.2
vanilla_combined.81927	0.3	0.2	0.2	0.3	0.2	0.3	0.3	0.2	0.4	0.4	0.2	0.2	0.3	0.3	0.4	0.4	0.3	0.1	0.1	0.2	0.4	0.4	0.3	0.5	0.5	0.5
vanilla_combined.81928	0	0	0	0.1	0	0	0.6	0	0	0	1.9	0.1	0	0.2	3.5	0.5	0	0.5	3	0.7	0.1	0.4	0.2	1.9	8.4	2.4
vanilla_combined.81929	0.4	0.4	0.5	0.3	0.3	0.3	0.5	0.6	0.4	0.5	0.4	0.6	0.4	0.5	0.3	0.3	0.3	0.3	0.1	0.3	0.2	0.2	0.4	0.3	0.4	0.4
vanilla_combined.8193	0.3	0.3	0.2	0.8	0.5	0.7	2.5	1.4	1	4.7	4.2	3.1	1.4	1.6	2	0.5	0.5	4.4	7.8	2.4	2.6	0.3	0.3	0.2	0.9	0.5
vanilla_combined.81930	3.6	3.4	2.4	1.2	3.8	2.4	2.7	3.5	6	11.2	0.9	1.6	5.8	0.9	0.5	4.9	1	1.8	1.7	1	0.3	1.5	1.6	3.2	5.5	2.5
vanilla_combined.81931	5.3	5	3	1.2	6.7	4	2.4	4.3	8.2	9.9	0.8	1.5	6.9	0.3	0.4	4.4	1.8	2.4	1.9	0.9	0.3	0.9	1.3	2	3.8	1.9
vanilla_combined.81932	1.7	2.7	3.5	1.4	2.1	2.9	1.9	3	2.2	3.5	2.4	3.4	2.7	4.2	2.3	2.9	3.7	3.7	2.1	2.5	3.5	2.4	2.9	2.3	0.9	1.6
vanilla_combined.81933	0.4	0.5	0.8	0.5	0.7	0.3	0.5	0.7	0.2	0.6	0.7	0.6	0.5	0.5	0.8	0.7	0.6	1.3	0.7	0.6	0.8	0.4	0.6	0.5	0.6	0.4
vanilla_combined.81934	0.5	1	0.5	0.2	0.7	0.4	0.2	0.6	0.2	0.2	0.1	0.3	0.1	0.3	0.3	0.4	0.1	0.1	0.3	1	0.1	0.8	1.3	0.3	0.1	0.1
vanilla_combined.81935	0.2	0.2	0.3	0.3	0.4	0.4	0.3	0.3	0.5	0.3	0.3	0.2	0.5	0.1	0.3	0.2	0.2	0.1	0.3	0.2	0.2	0.2	1	0.2	1.4	0.3
vanilla_combined.81936	2	1.7	1.3	0.7	3.1	1.4	0.9	1.8	3.6	4.6	0.4	0.8	2.6	0.3	0.2	1.8	0.6	0.5	0.4	0.4	0.1	0.4	0.4	0.7	2	1.5
vanilla_combined.81937	0.7	0.1	0.2	0.3	0	0.3	0.2	0	0.1	0	0.1	0	0.4	0	0.1	0.1	0.3	0.2	0.1	0.1	0.2	0.3	0.3	0.3	0.3	0
vanilla_combined.81938	0.1	0	0.1	0	0.1	0	0.1	0.3	0.3	0.5	0.2	0.8	0.7	0.3	0.1	0.2	0.3	0.1	0.1	0.1	0.1	0.1	0.1	0	0.4	0.1
vanilla_combined.81939	1.5	1.1	1.2	1.8	2	2.5	1.5	2	2.2	2.8	2.2	1.7	2.3	2.3	2.9	1.7	2.4	2.5	2.9	2	2.6	1.4	2.4	1.3	0.4	0.2
vanilla_combined.8194	20	5	2.2	13.7	2.6	0.5	6.3	1.8	0.6	1.5	2.7	0.9	1.1	1.4	1.4	1	1.3	1.6	0.9	0.9	1.2	0.7	0.8	2.1	1	1.9
vanilla_combined.81940	4.1	7.3	6.9	5.4	8.3	10.1	4.5	4.6	5.5	7.1	8.7	6.8	6.8	10.2	8.6	8.5	8.3	10.9	10.6	11.7	10.2	8.5	7.9	4.5	4.9	4.2
vanilla_combined.81941	0.1	0.1	0.1	0.1	0.1	0.2	0.1	0.1	0.1	0.1	0.1	0.1	0.2	0.2	0.2	0.1	0.2	0.2	0.1	0.2	0.2	0.1	0.1	0.1	0.1	0.1
vanilla_combined.81942	0.4	0.7	0.8	0.2	0.3	3.3	0.1	0	0.2	0	0	0	0	0	0	0	0	0	0.1	0	0	0	0.1	0	0	0
vanilla_combined.81943	7.2	7.2	8.1	7.7	7.2	4.6	7	6.4	3.6	6.5	8.4	7.8	5.7	8.9	10.5	9.2	8.1	8.4	9.8	9.5	9	7.1	6.6	10.2	6.8	8
vanilla_combined.81944	0.3	0.3	0.3	0.5	0.2	0.2	0.3	0.2	0.1	0.2	0.4	0.2	0.2	0.2	0.4	0.1	0.1	0.3	0.3	0.2	0.1	0.4	0.4	0.3	0.5	0.5
vanilla_combined.81945	3.3	4.4	7.1	3.6	4.6	8.5	3.1	5.4	7.1	3.6	3.4	4	5.2	4.2	2.9	3.3	4.3	4.9	4.1	4	5.8	3.4	4.5	3.3	1.6	2.2
vanilla_combined.81946	0.1	0.5	1.5	0.1	0.7	0.3	0.1	0.9	0.7	0.2	0.1	0.2	0.3	0.1	0.1	0.3	0.1	0.2	0.1	0.3	0.1	0.1	0.5	0.3	0.1	0.1
vanilla_combined.81947	70.9	7.6	2.5	98.8	5.2	3	79.4	1.5	1.8	0.9	52.7	1	0.9	1.3	59.9	1.1	2.1	0.7	74.2	0.9	2.3	102.4	61	62.9	106.4	73.3
vanilla_combined.81948	1.4	0.8	0.4	0.7	0.7	0.4	0.4	0.4	0.2	0.3	0.3	0.4	0.2	0.4	0.3	0.6	0.2	0.1	0.3	0.4	0.2	0.8	1.2	0.4	0.2	0.6
vanilla_combined.81949	0.3	0.3	0.6	0.3	0.3	0.2	0.3	0.4	0.2	0.2	0.3	0.3	0.2	0.2	0.3	0.3	0.2	0.3	0.2	0.2	0.1	0.3	0.3	0.2	0.1	0.1
vanilla_combined.8195	0.9	3	2.3	0.7	2.1	3	0.8	1.7	2.4	1.4	1.3	1.8	3.4	1	0.8	1.4	3.6	0.7	0.8	1	3.3	2.7	5.2	2	1.3	0.8
vanilla_combined.81950	0.4	0.2	0.4	0.3	0.3	0	0.1	0.3	0.2	0.4	0.7	0.3	0.5	0.4	0.6	0.2	0.4	0.2	0.1	0	0.3	0.7	0.6	0.8	1.1	1.6
vanilla_combined.81951	0.4	0.4	0.4	0.5	0.6	0.5	0.3	0.3	0.3	0.3	0.4	0.5	0.2	0.4	0.3	0.2	0.3	0.9	0.2	0.3	0.3	0.2	0.3	0.5	0.9	0.5
vanilla_combined.81952	0.3	0.3	0.4	0.3	0.3	0.3	0.5	0.4	0.3	0.6	0.6	0.5	0.4	0.6	0.5	0.4	0.4	0.8	0.7	0.5	0.5	0.2	0.2	0.3	0.1	0.2
vanilla_combined.81953	0.7	0.9	0.6	0.8	0.6	0.6	1.2	0.9	0.6	1.1	1.2	1	0.8	0.9	1.2	0.8	0.8	0.9	0.9	0.8	0.8	0.9	0.8	0.8	1.3	0.8
vanilla_combined.81954	0.4	0.2	0	0	0.6	0.1	0.6	2.6	0.4	3.3	1.3	14	1.7	4.9	2.4	7.7	2	1	0.3	3.8	1.1	0	0	0	0	0
vanilla_combined.81955	0.1	0.1	0.2	0.2	0.1	0.1	0.2	0.2	0.2	0.3	0.2	0.5	0.3	0.3	0.1	0.3	0.3	0.2	0.1	0.3	0.2	0.1	0.2	0.2	0.2	0.2
vanilla_combined.81956	1.7	1.1	3.7	1.9	1.3	1	1	1.8	0.2	0.1	0.3	0.2	0.3	0.1	0.3	0.1	0.3	0.1	0.5	0.1	0.3	1.5	3.7	3.7	0.4	0.5
vanilla_combined.81957	0.2	0.3	0.6	0.1	0.3	0.3	0.3	0.3	0.3	0.5	0.3	0.5	0.5	0.5	0.3	0.2	0.6	0.8	0.2	0.5	0.5	0.1	0.2	0.2	0.1	0.1
vanilla_combined.81958	0.3	0.4	0.3	0.4	0.3	0.4	0.4	0.6	0.6	0.5	0.4	0.6	0.8	0.5	0.3	0.4	0.5	0.5	0.3	0.5	0.4	0.3	0.4	0.5	0.4	0.4
vanilla_combined.81959	1.2	1.3	0.6	0.5	1.6	1.1	0.8	1.2	2.3	2.5	0.2	0.5	1.7	0.2	0.2	1.2	0.4	0.6	0.4	0.3	0.2	0.2	0.4	0.7	1.3	1
vanilla_combined.8196	2.8	2.8	5	2.5	2.4	1.6	2.6	2.6	1.3	3	2.6	2.3	2.5	3.8	3.4	2.3	5.9	3.3	2.6	2.2	4.1	3.1	2.9	5.2	4.3	4.2
vanilla_combined.81960	2.9	2.8	1.8	0.9	4	2.1	1.5	3	4.9	6.6	0.5	1.4	3.9	0.7	0.3	2.8	0.9	1.4	0.8	0.7	0.5	0.6	0.8	1.8	3.5	1.9
vanilla_combined.81961	0.4	0.4	0.4	0.4	0.3	0.4	0.5	0.7	0.2	0.6	0.5	0.9	0.3	0.3	0.4	0.5	0.6	0.3	0.2	0.5	0.5	0.2	0.2	0.2	0.4	0.3
vanilla_combined.81962	5.4	5.6	5.7	5.8	5.2	3.5	8.2	5.2	4.3	5.3	9.7	8.7	3.6	6.7	8.3	7.7	5.6	4.7	9.7	7.4	5.7	9.6	8.5	8.7	6.3	8.2
vanilla_combined.81963	0.5	0.8	0.6	0.5	0.5	0.4	0.4	0.6	0.5	0.3	0.2	0.4	0.6	0.3	0.2	0.3	0.5	0.5	0.2	0.3	0.2	0.4	0.7	0.4	0.3	0.3
vanilla_combined.81964	0	0	0.8	0.1	0	0.2	0.5	0	0.9	2.3	3.7	1.1	0.4	1.1	3.4	0.9	1.3	0.4	3.7	0.3	0.5	3.1	2	0.6	0.5	1
vanilla_combined.81965	0.2	0.6	1.2	0.3	0.6	0.6	0.2	0.5	0.6	0.8	0.2	0.6	0.5	0.5	0.2	0.2	0.6	0.6	0.4	0.4	1	0	0.3	0.3	0.3	0.3
vanilla_combined.81966	0.6	0.6	1	0.7	0.5	0.7	0.5	0.4	0.2	0.5	0.6	0.7	0.4	0.6	0.5	0.4	0.4	0.8	0.9	0.7	0.6	0.2	0.2	0.3	0.2	0.3
vanilla_combined.81967	0.2	0.3	0.5	0.3	0.3	0.3	0.3	0.3	0.3	0.4	0.3	0.4	0.3	0.4	0.4	0.3	0.4	0.4	0.3	0.3	0.5	0.2	0.3	0.1	0.2	0.2
vanilla_combined.81968	5.8	13.8	23.3	8.6	18.5	16.7	8.9	14.5	16.1	4.5	5.7	3.3	4.2	1.6	1.9	1.7	2.1	1	1.8	1.2	1.8	16.3	13.9	7	1.9	5.3
vanilla_combined.81969	1	1.3	1.9	0.7	1.2	1.7	0.7	1.1	1.3	0.8	0.6	1.2	0.9	0.8	0.6	1.2	0.8	1	0.6	1.4	1.4	0.8	1	0.4	0.1	0.2
vanilla_combined.8197	1.5	1.6	2.3	1.4	1.6	1.8	1.1	1.3	1.1	1.1	1	1.1	1	1.3	1.1	1.3	1.2	1.1	1.1	1.1	1.2	1.5	1.7	1.5	1	1.7
vanilla_combined.81970	2.9	3.1	2	1	3.2	2	1.5	3	4.5	6.6	0.4	1.2	3.5	0.4	0.4	3	0.8	1.3	0.9	0.7	0.3	0.6	0.8	1	3.1	2.1
vanilla_combined.81971	1	1.3	1.3	1	1.1	1.7	1.1	1.1	1.3	1.3	1.1	1.3	1	1.3	1.2	1.2	1.1	1.3	1.8	1.5	1.2	1.2	1.3	0.8	0.7	0.8
vanilla_combined.81972	0.2	0.2	0.7	0.4	0.2	0.4	0.2	0.3	0.2	0.2	0.3	0.4	0.4	0.2	0.2	0.4	0.3	0.3	0.3	0.4	0.3	0.1	0.3	0.4	0.3	0.2
vanilla_combined.81973	0.3	0.5	0.6	0.4	0.3	0.4	0.3	0.4	0.4	0.7	0.6	0.3	0.6	0.5	0.3	0.2	0.4	0.3	0.2	0.2	0.2	0.5	0.8	0.5	1.1	0.9
vanilla_combined.81974	0.4	0.8	0.3	0.5	0.8	0.4	0.4	0.6	0.4	0.5	0.3	0.8	0.4	0.5	0.3	0.7	0.2	0.5	0.3	0.8	0.3	0.3	0.4	0.2	0.1	0.3
vanilla_combined.81975	0.1	0.2	0.2	0.2	0.1	0.1	0.1	0.1	0.1	0.1	0.1	0.2	0.1	0.1	0.1	0.1	0.1	0.2	0.1	0.1	0	0.1	0.1	0.1	0	0.1
vanilla_combined.81976	0.1	0.1	0.1	0.1	0.4	0.8	0.1	0.9	1.3	0.2	0.2	0.5	0.5	0.2	0.2	0.2	0.2	0.1	0.2	0.1	0.2	0.2	0.2	0.5	0.4	0.3
vanilla_combined.81977	0.3	1.2	0.8	0.2	1.2	0.8	0.3	0.9	0.7	0.4	0.2	0.4	0.1	0.3	0.1	0.3	0.2	0.4	0.3	0.6	0.4	0.5	1.3	0.1	0	0
vanilla_combined.81978	3.6	2.3	2.3	4.1	3.1	5.8	3.5	3.1	3.1	3.2	3.4	6.8	3.4	7.7	4.4	10.7	4.4	10.3	5.5	16.8	6.2	4.7	4.5	2.9	2.4	2.5
vanilla_combined.81979	3.7	4.6	10	3.2	3.5	2.5	3.3	2.5	1.5	0.7	1.5	1.3	0.9	0.9	1.4	1	1	0.4	1	0.6	1.1	3	5.9	1.5	0.7	1.3
vanilla_combined.8198	0.9	1.3	0.5	0.6	0.9	0.7	0.8	1.3	1	1.2	1.1	1.9	1.8	1	1.6	1.4	2.2	0.5	0.8	0.9	1.5	2.4	1.7	3.1	6.2	7.6
vanilla_combined.81980	1	1	1.7	1	1	1.1	0.9	1	0.6	1	0.7	1.1	0.9	1.3	0.7	1.2	0.9	1	0.8	1.1	0.9	0.7	0.9	0.4	0.9	0.6
vanilla_combined.81981	0.4	0.4	0.7	0.3	0.3	0.5	0.5	0.5	0.4	0.5	0.6	0.7	0.5	0.6	0.5	0.5	0.5	0.4	0.3	0.4	0.5	0.3	0.4	0.6	0.9	0.8
vanilla_combined.81982	0.1	0.3	0.3	0.3	0.3	0.2	0.7	1.1	0.5	1.1	0.6	1.3	1.2	0.8	0.4	0.7	0.6	0.5	0.2	0.6	0.4	0.2	0.5	0.3	0.1	0.3
vanilla_combined.81983	0.3	0.2	0.2	0.4	0.2	0.2	0.7	0.5	0.3	0.8	1.3	1.3	0.5	0.3	0.6	0.5	0.4	0.2	0.5	0.4	0.1	0.2	0.3	0.6	0.5	0.4
vanilla_combined.81984	7.4	10.7	13.2	6	9.1	6.3	2.8	6.3	2.5	2.5	1.9	2.7	1.7	4.3	2.8	3.7	2.8	4.5	2.6	4.1	2.9	3.6	4.6	5.1	1.8	2.6
vanilla_combined.81985	0.2	0.5	0.6	0.1	0.3	0.3	0.1	0.1	1.6	1.3	0.2	0.6	5.4	2.3	0.4	0.6	4	2.9	0.6	0.8	5.6	0.1	0.1	0.6	0.5	0.3
vanilla_combined.81986	1.3	0.9	1.1	1.2	0.8	0.6	1	0.7	0.4	0.5	0.8	0.6	0.5	0.6	0.8	0.5	0.6	0.7	0.9	0.7	0.4	0.4	0.5	0.9	1.6	1.6
vanilla_combined.81987	10.8	7.2	7.9	14.1	9.4	12.7	10.2	7.3	9.4	5.3	10.3	5.4	5	6	9	7.1	6.2	7.8	14.7	8.8	8.6	31	22.4	17.2	21.5	14.2
vanilla_combined.81988	0.8	0.6	1	1	0.8	0.6	0.7	0.8	0.4	1.4	0.3	0.8	0.8	2.4	0.4	1.5	2.6	2.1	0.4	1.6	0.8	0.6	0.8	0.6	1.7	1.4
vanilla_combined.81989	0.1	0.2	0.2	0.1	0.2	0.3	0.1	0.1	0.1	0.5	0.4	0.5	0.2	0.4	0.4	0.3	0.3	0.3	0.3	0.2	0.2	0.2	0.3	0	0	0.1
vanilla_combined.8199	2.9	4.8	3.2	3.8	6.1	2.9	2.8	3.9	3.3	3.3	3	5.4	3.9	6.6	4.3	8.7	6	7.3	6.9	11.1	9.9	2.1	1.4	5.5	5.4	4.4
vanilla_combined.81990	2.4	2.5	3.7	2.4	2.2	1.9	2.3	2.5	1.8	2.3	1.6	2.2	1.6	2.1	2	2.2	1.8	2	2.2	2.4	1.8	2.9	3.1	1.7	1.3	1.3
vanilla_combined.81991	17.2	20.4	21.9	19.2	21.2	24.1	20.5	21.8	23	22.5	28.1	23.2	21.3	23.2	23.9	19.9	21.7	22.1	28.6	22.4	26.1	16.5	17	23	14.6	18.4
vanilla_combined.81992	1.5	1.8	2.2	1.7	1.8	2.1	1.5	1.7	1.8	1.9	1.6	1.7	1.7	1.7	1.4	1.5	2.2	1.7	1	1.4	1.9	1.3	1.8	1.5	0.9	1.3
vanilla_combined.81993	0.4	0.1	0.1	0.4	0.1	0.1	0.4	0.2	0.2	0.2	0.3	0.2	0.4	0.1	0.4	0.1	0.2	0.2	0.3	0.2	0.2	0.4	0.3	0.4	0.8	0.4
vanilla_combined.81994	0.7	2.1	4.7	1	1.9	2.9	1.9	1.8	2.7	1.6	1.3	1.7	1.6	2.2	2	2.2	2.2	3.8	1.7	4.1	3.5	3.3	2.5	1.1	0.3	0.5
vanilla_combined.81995	4.3	4.7	3.1	3.9	3.4	4.7	4.7	3.9	8	4.8	5	3	6.4	5.5	6.5	3.8	8.1	4.4	6.1	4.3	7.3	6.8	4.7	10.1	5.6	4.2
vanilla_combined.81996	5.3	3	2.2	4.7	3.1	2.6	6.2	4.5	2.9	5.1	7.4	7.7	4.2	6.3	7.7	6.9	5.3	5	7.6	6.1	5	4.9	4.9	5.5	7.9	7.5
vanilla_combined.81997	0.2	0.2	0.2	0.2	0.2	0.3	0.2	0.2	0.3	0.3	0.1	0.3	0.2	0.2	0.1	0.2	0.3	0.5	0.3	0.2	0.3	0.1	0.1	0.1	0.1	0
vanilla_combined.81998	0.1	0.2	0.4	0.2	0.4	0.4	0.4	0.8	0.5	0.6	0.4	1	0.6	0.5	0.4	0.4	0.4	0.4	0.3	0.3	0.3	0.2	0.4	0.3	0.1	0.1
vanilla_combined.81999	1.6	1.9	1.8	2.1	2.2	1.9	2.1	2.5	1.8	1.9	2.2	2.1	1.4	1.6	2.1	2.3	1.7	2.7	2.4	2.5	1.7	1.4	1.7	1.1	1.2	1.2
vanilla_combined.82	117.4	18.7	7.8	193.5	18.4	11.6	116.8	17.3	14.5	14.6	70.9	25	16.4	22.9	88.8	26.6	28.7	16.3	92.9	18.6	31	166.3	107.9	106.1	152.8	93.1
vanilla_combined.820	14.9	16.6	18.2	15.6	15.8	14.9	15.1	15.7	12.6	14.7	15	16.4	16	18	17.4	17.3	17.5	16.9	18.6	19.1	17.2	12.7	13.2	18.2	10.5	13.2
vanilla_combined.8200	22.8	36.4	31.7	23.1	38.5	74.5	25	35.2	52.9	31.3	32.8	36.6	32	39.8	32.7	36.4	38.8	38.8	35.6	34.6	42.1	40.3	54.6	33.1	18.2	20.4
vanilla_combined.82000	0.3	0.4	1.7	0.2	0.4	0.9	0.2	0.3	0.4	0.1	0.3	0.2	0.6	0.2	0.3	0.2	0.3	0	0.3	0.1	0.2	0.2	0.4	0.2	0	0.2
vanilla_combined.82001	0.1	0.1	0.3	0.1	0.4	0.2	0.3	0.3	0.3	0.5	0.4	0.3	0.7	0.4	0.3	0.3	0.9	0.1	0.6	0.6	0.7	0.5	0	0.1	0.1	0.3
vanilla_combined.82002	6.2	6.9	5.7	6.5	7.2	3.7	8	7.6	3.7	8.3	8.7	10	5.6	8.8	10.8	9	8.8	7	6.2	6.9	6.7	7	6.1	8.2	8.9	7.7
vanilla_combined.82003	0.7	0.6	0.9	0.7	0.6	0.5	0.7	0.7	0.2	0.9	0.4	1.4	0.4	1.1	0.7	1.1	0.8	0.7	0.1	0.7	0.6	0.3	0.3	0.6	0.7	0.4
vanilla_combined.82004	1.7	2	3.7	2.1	1.9	0.7	3.3	2.7	1	2.1	1.9	2.2	1.5	2	2.4	2.4	1.4	1.6	2	1.7	1	3.9	3	1.7	0.9	1.2
vanilla_combined.82005	1	1.4	1.7	0.7	1	1.5	1.4	1.2	1.2	1	1.5	1.1	1	1.1	1.2	0.7	1.2	1.4	1.1	1	0.9	0.9	1.5	0.8	1.1	0.9
vanilla_combined.82006	0.2	0.4	0.6	0.1	0.3	0.8	0.6	0.7	1.3	1	0.5	0.8	1.8	1.1	0.5	0.4	1.3	0.4	0.2	0.3	1.1	0.7	0.7	1	0.7	0.8
vanilla_combined.82007	3.4	3.3	4.7	3.2	3	1.9	2.7	3.3	1.1	2.5	3.1	3.2	2.3	3.5	3.4	3.5	3.3	4.7	4.3	4.1	3.5	3.7	3.5	3.9	3.3	2.7
vanilla_combined.82008	2.2	2.8	3.2	2.2	2.8	2.6	2.1	2.6	1.7	2.6	2.3	3.3	2.2	3.1	2.3	2.8	2.1	3.2	2.2	3	2.2	1	1.3	2.2	1.7	2
vanilla_combined.82009	2.7	2.3	9	2.4	2.2	1.4	5	3.2	0.9	2.5	3.2	1.3	0.3	1.1	2.3	0.8	0.9	1.1	4.2	1.2	0.3	3.1	3.2	2.4	0.4	0.8
vanilla_combined.8201	3.5	4.2	5.3	4.2	4.4	4.5	4.2	5	4.3	5.7	4.9	5.4	5.6	5.7	4.4	4.7	4.9	4.8	5	5	5.2	4.1	4.2	4.6	3	3.3
vanilla_combined.82010	103.5	41.3	7	106.1	55.8	20.7	70	33.6	28.5	12.1	27.4	33.2	12.9	21.2	52.4	36.8	12.4	8.5	17.4	23.2	8.6	38	25.5	43.7	33.6	76.8
vanilla_combined.82011	0.4	0.3	0.3	0.4	0.3	0.3	0.4	0.1	0.1	0.1	0.3	0.1	0.1	0.1	0.2	0.1	0.1	0.1	0.4	0.1	0.1	0.3	0.2	0.3	0.4	0.3
vanilla_combined.82012	0.2	0.2	0.7	0.3	0.5	0.7	0.2	0.3	0.5	0.5	0.3	0.4	0.8	0.2	0.1	0.4	0.6	0.2	0.6	0.3	0.5	0.1	0.4	0.2	0.2	0.2
vanilla_combined.82013	0.2	0.3	0.3	0.3	0.3	0.2	0.4	0.4	0.3	0.4	0.3	0.4	0.4	0.2	0.2	0.2	0.2	0.1	0.1	0.2	0.2	0.2	0.2	0.1	0.3	0.3
vanilla_combined.82014	0.4	0.3	0.5	0.3	0.3	0.5	0.2	0.2	0.2	0.4	0.2	0.2	0.2	0.4	0.1	0.3	0.3	0.3	0.1	0.2	0.2	0.3	0.3	0.1	0.3	0.2
vanilla_combined.82015	0.3	0.3	0.6	0.2	0.2	0.4	0.3	0.4	0.3	0.6	0.3	0.6	0.5	0.3	0.2	0.3	0.3	0.3	0.1	0.3	0.2	0.1	0.3	0.1	0.3	0.3
vanilla_combined.82016	0.2	0.2	0.3	0.2	0.2	0.2	0.2	0.2	0.1	0.2	0.1	0.2	0.2	0.2	0.2	0.2	0.2	0.2	0.1	0.2	0.3	0.1	0.1	0.1	0.2	0.2
vanilla_combined.82017	0.2	0.2	0.3	0.2	0.2	0.3	0.1	0.2	0.2	0.2	0.2	0.2	0.2	0.2	0.1	0.2	0.1	0.4	0.1	0.2	0.2	0.1	0.2	0.1	0.1	0.2
vanilla_combined.82018	0.7	0.6	0.4	0.1	0.7	0.5	0.3	0.5	1.2	1.4	0.1	0.3	0.8	0.1	0.1	0.7	0.3	0.3	0.2	0.2	0	0	0.2	0.2	0.9	0.8
vanilla_combined.82019	0.5	0.6	0.4	0.7	0.4	0.4	1	0.8	0.5	1.9	1.4	1.6	1.3	2.8	1	0.9	1.9	5.7	1.5	1.7	3.9	0.7	0.8	1	0.7	0.7
vanilla_combined.8202	0.7	1.1	1.4	0.8	0.9	0.9	1.6	1.9	1	2.4	1.9	2.2	1.8	1.4	1	1.2	1	1.1	0.7	0.8	0.8	1	0.9	0.7	0.9	0.8
vanilla_combined.82020	0.7	0.7	1	0.7	0.8	0.6	0.6	0.9	0.5	1	0.2	0.7	0.6	1	0.6	0.9	0.7	0.9	0.3	0.7	0.5	0.4	0.5	0.5	0.6	0.3
vanilla_combined.82021	0.6	0.5	0.9	0.4	0.4	1.1	0.4	0.3	0.5	0.4	0.4	0.8	0.6	0.9	0.7	1.2	0.7	1.1	0.7	1.9	0.7	0.5	0.6	0.4	0.2	0.3
vanilla_combined.82022	0.4	0.3	0.4	0.4	0.3	0.3	0.1	0.2	0.1	0.1	0.1	0.1	0.1	0.2	0.3	0.3	0.2	0.6	0.1	0.4	0.3	0.2	0.1	0.2	0.3	0.3
vanilla_combined.82023	3.8	3.6	3.7	3.7	3.9	2.1	3.5	3.7	1.8	3.9	4.4	4.1	3.6	5	5.1	5.3	4.4	4.7	5.5	4.7	4.9	3.4	3.1	4.9	3.2	4.4
vanilla_combined.82024	0.1	0.1	0.1	0.1	0.1	0.1	0.1	0.2	0.1	0.2	0.1	0.2	0.2	0.2	0.2	0.2	0.2	0.4	0.1	0.2	0.2	0.1	0.1	0.1	0.1	0.1
vanilla_combined.82025	0.5	0.6	0.5	0.9	0.5	0.4	1	0.3	0.8	0.5	1.1	0.8	0.4	0.7	0.6	0.6	0.2	0.3	0.8	0.6	0.2	0.3	0.3	0.5	0.7	0.8
vanilla_combined.82026	0.9	0.9	0.8	0.8	0.7	0.4	0.8	0.9	0.7	0.7	0.6	0.7	0.7	0.7	0.5	0.7	0.7	0.6	0.5	0.6	0.4	0.6	0.7	0.7	0.5	0.6
vanilla_combined.82027	0.1	0.1	0.1	0.2	0.1	0.1	0.1	0.2	0.2	0.4	0.2	0.4	0.4	0.2	0.2	0.2	0.4	0.2	0.1	0.2	0.2	0.1	0.1	0.2	0.2	0.1
vanilla_combined.82028	1.9	1.5	1.6	1.9	1.1	1.3	0.9	0.8	0.5	1.3	0.9	0.8	0.6	1	1	1	0.9	0.9	0.8	1.2	0.8	1.3	1	1	0.9	1
vanilla_combined.82029	0.3	0.6	0.3	0.4	0.8	0.3	0.2	0.7	0.2	0.7	0.2	0.9	0.3	0.7	0.1	0.9	0.2	0.6	0.1	0.8	0.3	0.1	0.2	0.1	0	0
vanilla_combined.8203	10	11.2	5.6	7.8	10.7	8.1	8.3	11.8	11	8.7	6.1	10.4	4.7	10.8	8	12.7	5.4	6.3	5.8	11	6.8	21.4	17	7.6	4.1	8.8
vanilla_combined.82030	3.3	1.5	0.7	2	1.1	0.2	1.3	0.7	0.1	0.3	0.7	0.3	0	0.2	0.8	0.3	0.1	0.2	0.5	0.2	0.1	0.4	0.5	0.6	0.3	1.3
vanilla_combined.82031	0.6	0.5	0.6	0.5	0.3	0.3	0.3	0.2	0.2	0.3	0.2	0.2	0.2	0.2	0.1	0.2	0.2	0.4	0.3	0.1	0.2	0.1	0.3	0.1	0.1	0.2
vanilla_combined.82032	0.1	0.2	0.5	0.1	0.2	0.2	0.3	0.5	0.2	0.5	0.4	0.7	0.5	0.6	0.4	0.4	0.4	0.2	0.1	0.4	0.3	0.2	0.2	0.2	0.2	0.2
vanilla_combined.82033	0.2	0.3	0.4	0.2	0.2	0.2	0.1	0.3	0.2	0.2	0.1	0.2	0.2	0.2	0.1	0.2	0.2	0.3	0.1	0.2	0.2	0.1	0.2	0.1	0.2	0.2
vanilla_combined.82034	1.3	0.3	1	0.8	0.2	0.1	1.1	0.3	0.2	0.2	0.3	0	0.1	0.1	0.2	0	0.1	0	0.1	0.1	0	1	0.6	0.1	0	0.1
vanilla_combined.82035	0.2	0.3	0.5	0.2	0.3	0.3	0.2	0.3	0.3	0.3	0.2	0.4	0.3	0.3	0.2	0.4	0.2	0.3	0.1	0.3	0.3	0.3	0.4	0.2	0.2	0.1
vanilla_combined.82036	0.2	0.2	0.3	0.2	0.2	0.3	0.3	0.2	0.3	0.3	0.2	0.4	0.4	0.3	0.2	0.2	0.4	0.2	0.2	0.2	0.4	0.1	0.2	0.3	0.3	0.4
vanilla_combined.82037	0.2	0.5	0.6	0.2	0.5	0.2	0.1	0.4	0.2	0.4	0.1	0.3	0.3	0.4	0.1	0.3	0.2	0.4	0.1	0.4	0.1	0.1	0.1	0.2	0.1	0.1
vanilla_combined.82038	0.2	0.5	0.5	0.2	0.6	1.4	0.2	0.4	0.8	0.1	0.2	0.2	0.3	0.2	0.1	0.1	0.2	0.3	0.2	0.2	0.2	0.2	0.9	0.2	0.1	0.1
vanilla_combined.82039	0.5	0	0	1.5	0	0	0.7	0	0	0	0.8	0	0	0.1	1.7	0.1	0.1	0	1	0	0.1	1.1	0.5	1.5	4.4	2.1
vanilla_combined.8204	10.3	14.4	24.3	10	14.1	17.7	7.6	11.1	8.1	8.3	7.3	9	9.3	10.3	8.9	10.6	10.2	10.8	10.6	13.9	12.2	7.9	8	9.9	4.8	7.4
vanilla_combined.82040	0.9	1.3	2.5	0.9	1	2.6	0.7	0.8	0.9	1	0.8	1.3	1.1	0.8	0.8	1.1	1	0.7	0.9	1.4	1.3	0.4	0.5	0.6	0.7	1
vanilla_combined.82041	1.7	1.5	0.9	0.6	2.2	1.2	1	1.7	2.6	3.8	0.2	0.7	2.2	0.2	0.2	1.5	0.6	0.7	0.6	0.3	0.1	0.4	0.4	0.7	1.8	1.1
vanilla_combined.82042	3.1	0.4	0	6.1	0.5	0.1	3.6	0.3	0.1	0.1	3.5	0.2	0.1	0.3	3	0.2	0.1	0.2	4.3	0	0.1	5	3.2	3.2	2.9	3.5
vanilla_combined.82043	1.7	0.7	1.4	1.4	0.7	1.3	1.2	0.4	0.4	1.1	0.8	0.4	1.1	1.1	1.4	0.4	1.8	4.1	1.3	0.7	3	0.9	0.8	4	1.2	0.7
vanilla_combined.82044	0.5	0.7	0.3	0.4	1.1	1.2	0.5	0.5	0.9	0.3	0.2	0.6	0.6	0.6	0.2	0.9	0.6	1.3	0.5	1.2	0.6	0.2	0.3	0.1	0	0.1
vanilla_combined.82045	7.8	9.2	14	7.8	8.7	9.1	14.1	13.6	11.4	16.5	21.7	17.5	18.9	17.5	19.6	15.7	17.2	15.2	16	12.7	16.2	10.2	11.3	18.1	17.4	20.3
vanilla_combined.82046	13.2	10.8	8.6	13.5	11.3	11.8	10.8	9.4	10.5	9.2	10.1	19.2	8.1	13.6	14.6	29	11.8	10.5	14.2	21.3	9.4	10.4	8.4	7.6	5.2	7.3
vanilla_combined.82047	3.5	3.6	7.3	3.7	3.2	3.4	3.6	4.3	3.1	3.7	3.2	3.4	4.2	4.4	4	4.1	3.6	2.7	4.3	3.8	3.7	4.2	4.2	4.5	2.2	2.9
vanilla_combined.82048	30.1	16.1	3.2	32	17.8	5.6	26.2	9	4.5	4.5	23	6.9	1.6	4.8	36.9	5.1	6	2.4	15.1	3.5	5.9	10.9	6.6	13.7	32.7	48.9
vanilla_combined.82049	0.3	0.3	0.6	0.4	0.5	0.7	0.3	0.4	0.5	0.5	0.6	0.4	0.7	0.5	0.4	0.4	0.7	0.7	0.3	0.7	0.6	0.1	0.3	0.2	0.3	0.2
vanilla_combined.8205	3.5	3.6	6.3	2.8	3.5	10.5	3.6	4.4	8.8	4.6	3.6	5.1	5.6	7.1	4.4	6.5	6.3	5.2	3.8	5.4	6.4	3.4	3.6	4.7	3.4	4.1
vanilla_combined.82050	0.2	0.2	0.2	0.2	0.2	0.2	0.2	0.2	0.1	0.1	0.2	0.2	0.1	0.1	0.1	0.1	0.1	0.1	0.1	0.2	0.1	0.1	0.2	0.2	0.3	0.2
vanilla_combined.82051	2.4	2.2	1.2	0.7	3.1	1.6	1.4	2.3	3.9	4.3	0.3	1.1	2.9	0.3	0.3	2.2	0.7	0.8	0.7	0.7	0.1	0.5	0.7	0.9	2.1	1.3
vanilla_combined.82052	0.1	0.2	0.5	0.3	0.2	0.2	0.3	0.3	0.2	0.5	0.4	0.6	0.3	0.5	0.3	0.6	0.3	0.5	0.3	0.4	0.4	0.1	0.2	0.2	0.1	0.2
vanilla_combined.82053	0.8	1.1	4.8	0.7	0.9	1.7	0.6	0.8	0.6	0.7	0.5	0.7	0.1	0.6	0.6	0.9	0.3	0.3	0.4	0.4	0.1	0.5	0.9	0.8	0.3	0.4
vanilla_combined.82054	0.2	0.5	1.1	0.2	0.5	0.3	0.3	0.8	0.4	1.4	0.4	1	1	1.4	0.5	1	1.2	1	0.3	0.8	0.8	0.2	0.2	0.3	0.3	0.4
vanilla_combined.82055	0.2	0.3	0.4	0.3	0.3	0.1	0.4	0.3	0.2	0.3	0.3	0.4	0.3	0.4	0.2	0.4	0.4	0.3	0.2	0.3	0.3	0.2	0.2	0.2	0.2	0.2
vanilla_combined.82056	0.1	0.2	7.7	0	0.1	2.3	0.1	0.1	1.1	0.1	0.2	0.2	2.2	0.1	0.1	0.1	2.2	0.2	0.1	0.1	3.2	0	0.1	0	0.1	0.1
vanilla_combined.82057	0.1	0.2	0.4	0.1	0.1	0.2	0.1	0.2	0.1	0.2	0.1	0.2	0.2	0.2	0.1	0.2	0.2	0.2	0.1	0.1	0.1	0.2	0.2	0.4	0.3	0.4
vanilla_combined.82058	0.7	0.8	0.4	1.1	0.7	0.2	0.7	0.7	0.4	0.5	0.6	0.7	0.3	0.5	0.5	0.5	0.3	0.7	0.5	0.5	0.4	0.5	0.6	0.5	0.5	0.6
vanilla_combined.82059	5.6	2.1	1.7	7.3	2.5	4	10.2	2.8	3	1.9	10.2	2.4	1.9	1.5	7.5	2	1.6	0.9	8.7	1.6	1.7	5.6	4	5.8	8.3	6.3
vanilla_combined.8206	5.7	8.7	9.2	6	9.1	7.2	6.2	9.8	5.8	7.4	6.6	7.7	6.9	8.6	7.5	8.4	9.5	8.3	8.2	8	11	7.5	8.4	7.4	5.6	5.4
vanilla_combined.82060	0.8	0.7	0.7	0.6	0.5	0.2	0.7	0.3	0.1	0.4	0.5	0.4	0.3	0.7	0.7	0.5	0.9	1.1	0.6	0.5	0.6	1.2	0.9	0.6	0.4	0.2
vanilla_combined.82061	0.7	0.9	0.7	1.1	0.8	1.9	1.4	1.5	1.6	1.4	1.6	1.3	1.4	1.9	1.5	1.4	1.3	1.4	1.4	1.9	1.8	1.2	0.8	1.7	0.9	1
vanilla_combined.82062	1.4	1.5	2.4	0.8	1.8	1	0.8	1.7	1.2	1.5	0.8	0.9	1	1.8	0.9	1.5	1.2	1.9	0.9	1.1	1.2	0.8	1.1	1.1	0.2	0.6
vanilla_combined.82063	1.2	1.4	1.7	1.6	1.6	1.5	1.8	1.9	1.4	2	1.9	2.4	2.3	2.1	1.7	2.2	2.2	2.1	1.9	2.3	2.4	1	1.2	1.8	1.5	1.9
vanilla_combined.82064	0.5	1	0.6	0.5	0.9	0.9	0.5	1.2	0.2	1	0.5	0.6	0.3	0.3	0.4	0.2	0.9	0.4	0	0.6	0.6	0.1	0.4	0.6	0.5	0.6
vanilla_combined.82065	0.3	0.2	0.1	0.4	0.2	0.2	0.3	0.1	0.1	0.1	0.2	0.1	0.1	0	0.2	0	0.1	0.1	0.2	0	0.1	0.2	0.3	0.3	1	0.7
vanilla_combined.82066	1.3	2.9	5.2	1.2	4.3	4.8	1	11.2	10.8	6.3	0.7	0.3	2.4	3.3	0.8	0.2	4.6	4.2	0.5	0.1	4.8	5.6	3.9	0	0.9	0.6
vanilla_combined.82067	0.6	1	1.1	0.7	0.9	0.7	0.5	0.9	0.5	0.6	0.8	0.9	1.5	0.9	0.9	1	1.9	0.8	1.3	1	1.7	0.7	1.1	1.3	1.4	1.3
vanilla_combined.82068	0.7	0.4	0.3	0.7	0.6	0.3	0.7	1.1	0.5	0.8	0.7	1.2	0.5	0.5	0.4	0.6	0.4	0.5	0.3	0.5	0.3	0.2	0.3	0.4	0.3	0.3
vanilla_combined.82069	0.1	0	0	0.3	0	0	0.1	0	0.1	0	0.3	0	0.9	1.3	0.7	0.2	8.4	1.7	0.5	0.1	2.8	0	0	4.8	1.2	2.3
vanilla_combined.8207	21	15.9	5.1	18.8	13.3	5.2	17.8	9.6	4.7	6.8	15.7	6.5	3	8	20.9	8.6	5.4	6.9	22.7	7.5	6.8	10.5	8.3	27	22.1	21.8
vanilla_combined.82070	1.3	1.7	1.5	1.3	1.6	1.6	1.4	1.6	1.3	1.4	1.3	1.8	1.4	1.9	1.6	1.8	2.2	1.9	1.7	2	2.7	1.3	1.5	1.7	1.4	1.5
vanilla_combined.82071	0.1	0.5	2	0.1	0.6	1.6	0	0.8	2.2	3.3	0.1	0.3	2.1	0.9	0.2	0.2	1.6	0.6	0	0.2	1.3	0.4	0.7	0.4	0	0.3
vanilla_combined.82072	0.5	0.1	0.7	0.6	0.2	0.3	0.7	0.3	0.2	0.3	0.7	0.3	0.4	0.4	0.6	0.4	0.6	0.5	1.1	0.5	0.6	0.3	0.3	1.4	0.7	0.4
vanilla_combined.82073	0.4	0.3	0.5	0.4	0.3	0.5	0.5	0.6	0.3	0.6	0.4	0.6	0.5	0.6	0.5	0.5	0.6	0.5	0.3	0.6	0.6	0.2	0.3	0.4	0.7	0.5
vanilla_combined.82074	1.2	1.3	0.8	0.4	1.6	0.8	0.7	1	2	2.4	0.2	0.7	1.5	0.2	0.1	1.2	0.5	0.4	0.6	0.5	0.1	0.4	0.4	0.5	1.7	1
vanilla_combined.82075	3	3.2	2.8	2.8	3.1	4.6	2.3	2.9	3.9	2.5	2.5	2.4	2	2.8	2.6	2.4	2.8	2.9	3.2	2.2	4.3	2.1	2.6	2.9	1.9	1.8
vanilla_combined.82076	0.5	0.7	1.3	0.8	0.9	1.8	1.1	1.6	1.7	2.1	1.8	2.8	1.2	1.9	1.9	2	1.2	1.3	1.8	1.6	1.4	1.1	1.1	0.7	0.6	0.7
vanilla_combined.82077	0.7	0.6	0.7	0.7	0.6	0.6	0.5	0.8	0.4	0.8	0.4	0.7	0.5	0.6	0.3	0.5	0.4	0.9	0.5	0.7	0.3	0.4	0.6	0.2	0.4	0.6
vanilla_combined.82078	0.7	0.8	1.1	0.7	0.8	0.4	0.9	1	0.4	1	1.1	1.2	0.8	1.5	1.1	1.2	1.1	1.2	1	0.9	0.9	1.1	1.3	1.7	1.9	1.5
vanilla_combined.82079	3	2.1	2	4.1	2.6	3.9	2.7	1.5	2.1	0.5	1.6	0.7	0.5	0.5	1.3	0.3	0.4	0.4	0.9	0.4	0.7	1.1	1.1	0.9	1.5	1.3
vanilla_combined.8208	6	13.6	15	5.3	11	29.6	6.3	11.3	30.7	17.6	9	20.6	19.6	23	13.4	22.4	26.6	24.7	13.3	22.7	32.5	6	8.8	19.1	5.1	6.3
vanilla_combined.82080	0.2	0.2	0.4	0.3	0.3	0.6	0.3	0.3	0.3	0.5	0.5	0.5	0.3	0.4	0.4	0.3	0.3	0.5	0.6	0.7	0.2	0.4	0.4	0.3	0.3	0.3
vanilla_combined.82081	0.1	0.1	0.1	0.1	0.1	0.1	0.1	0.1	0	0.1	0.1	0.1	0.1	0.1	0.1	0.1	0.1	0.2	0.1	0.2	0.1	0.1	0.1	0.1	0.1	0.1
vanilla_combined.82082	2.4	3	3	2.2	3.1	3.5	2.3	4.2	4.1	4	2.6	4.7	5	4.6	2	4.3	7.1	4.8	2	4.4	8.2	1.8	1.8	3.2	1.2	1.3
vanilla_combined.82083	0.3	0.3	0.4	0.4	0.2	0.1	0.3	0.3	0.2	0.4	0.5	0.4	0.3	0.3	0.6	0.4	0.8	0.5	0.3	0.3	0.6	0.2	0.1	0.2	1.1	0.3
vanilla_combined.82084	7.1	21.4	47.6	9.8	25.3	40.5	13.3	32.3	50.6	47.4	26.6	106.2	110.1	178.8	57.8	186.2	218.1	233.2	80.8	321.3	417.4	2.4	4.4	53.1	2.9	44.6
vanilla_combined.82085	1.3	1.5	2.2	1.1	1.6	0.9	0.3	0.4	0.5	0.1	0.4	0.4	0.2	0.2	0.6	0.4	0.2	0.4	0.4	0.1	0.2	1	0.8	0.4	0.4	0.8
vanilla_combined.82086	0.9	1.9	1.8	0.9	2	1.6	1.4	2.6	2.2	1.6	1.3	1.8	1.9	1.7	1.3	1.7	2.2	1.9	2	1.7	2.4	1.4	1.7	1.5	0.7	0.8
vanilla_combined.82087	0.6	1	1.1	0.5	0.8	1.1	0.5	0.9	0.8	0.8	0.9	1.1	1.1	0.9	0.6	0.7	1.1	0.7	0.8	0.7	1	0.5	0.4	0.7	1.1	0.6
vanilla_combined.82088	2.3	2.1	1.4	0.7	3.4	1.8	1.5	2.5	3.9	4.9	0.4	1	2.9	0.4	0.2	2	0.7	1	0.9	0.7	0.1	0.5	0.7	1	2.9	1.5
vanilla_combined.82089	5.7	5.7	3.6	6.6	6	4.9	7.2	5.7	5.4	4.9	6.5	6.5	4.4	5.8	6.8	7.4	5.2	5.4	6.7	6.4	5.1	11.3	7.7	8.5	8.8	7.9
vanilla_combined.8209	7	27.3	37.3	4.2	36	14.3	3.8	95	31.1	21.8	2.5	2.3	3.1	2.9	2.8	2.7	2.6	2.8	2.7	3.2	3.6	20.5	17.9	5.6	2.7	3.5
vanilla_combined.82090	0.3	0.2	0.5	0.2	0.3	0.2	0.1	0.2	0.1	0.1	0.3	0.3	0.2	0.2	0.2	0.2	0.2	0.4	0.3	0.3	0.2	0.1	0.1	0.2	0.2	0.2
vanilla_combined.82091	30.4	20.5	9.8	34.4	28.8	17.8	31.4	18.1	20.7	7.9	24.7	9.9	4.3	8.3	26.5	5.5	2.6	6.9	18.8	3.6	2.6	10.7	6.6	13	8.3	19.6
vanilla_combined.82092	0.3	0.4	0.5	0.2	0.3	0.4	0.2	0.3	0.2	0.4	0.2	0.4	0.3	0.3	0.2	0.4	0.3	0.5	0.2	0.4	0.3	0.2	0.4	0.2	0.3	0.3
vanilla_combined.82093	0.2	0.3	0.7	0.2	0.1	0.3	0.1	0.1	0.1	0.2	0.1	0.2	0.1	0.2	0.1	0.2	0.1	0.3	0	0.2	0.1	0.2	0.2	0.1	0.3	0.2
vanilla_combined.82094	2	8.9	3.8	1.6	8.7	7.4	2.4	10.5	5.2	2.3	0.6	0.6	0.6	0.3	0.2	0.2	0.1	0	0.2	0.2	0.1	2.1	0.8	1.7	0.3	1.4
vanilla_combined.82095	0.9	2.5	2.6	0.9	3	3.4	0.8	2.3	3.9	2	1.3	2	4.6	1.6	1.4	1.2	2.9	1.2	1	1.2	2.7	1.3	2.5	1.9	1.2	1.1
vanilla_combined.82096	0.5	0.3	1	0.6	0.8	0.6	0.5	0.6	0.4	0.8	0.4	0.6	0.7	0.6	0.4	0.3	0.5	0.7	0.1	0.4	0.5	0.3	0.4	0.4	0.3	0.4
vanilla_combined.82097	1.8	0.4	0	2.5	0.6	0	1.8	0.2	0	0.1	2.3	0.3	0	0	2.5	0.1	0	0	0.9	0.1	0	1	1.2	0.8	2.9	2.4
vanilla_combined.82098	0.9	1	1.9	0.9	1	0.9	1.1	1	0.7	1.4	1.4	1.3	1.2	1.2	1.3	1	1.2	1.1	1.1	1.2	1.5	0.7	0.8	1.2	0.8	1.3
vanilla_combined.82099	0.2	0.6	1.2	0.1	0.6	0.5	0.2	0.4	0.4	0.1	0.1	0.5	0.2	0	0.1	0.1	0	0	0	0.1	0	0.3	0.4	0.2	0	0.1
vanilla_combined.821	1.3	1.7	2.9	1.4	1.6	2.1	1	1.6	1.2	1.7	1	1.9	1.3	1.7	0.9	1.6	1.2	1.9	1	1.7	1.1	0.6	0.9	0.9	0.9	0.9
vanilla_combined.8210	11.9	14.9	20.2	13.4	15.1	17.4	15.8	19.1	14.3	20.4	17.3	18.8	17.6	25.1	20.4	20.4	23.8	19.9	17	18.3	22	15.6	15.1	20	11.7	14.9
vanilla_combined.82100	0.3	0.2	0.3	0.2	0.3	0.2	0.3	0.3	0.5	0.4	0.2	0.3	0.5	0.5	0.1	0.2	0.5	0.2	0	0.2	0.4	0.3	0.6	0.3	0.4	0.3
vanilla_combined.82101	0.2	0.3	0.3	0.2	0.6	1	0.3	0.8	1.3	2.7	0.6	0.6	1.3	0.4	0.1	0.4	0.6	0.4	0.2	0.3	0.4	0.3	0.3	0.2	0.9	0.6
vanilla_combined.82102	0.5	4	2.6	1	4.8	4.4	0.6	3.5	3.3	3.7	0.7	2.9	5.3	6	0.6	5.2	3.6	6.3	1.2	7.1	4.8	0.5	1	0.1	0.1	0
vanilla_combined.82103	0.4	1	0.9	0.4	0.4	0.9	0.3	0.4	0.4	0.3	0.4	0.8	0.7	0.8	0.7	0.5	0.6	1.5	0.5	1.1	0.8	0.1	0.2	0.4	0.3	0.3
vanilla_combined.82104	1.5	1.6	1.1	0.5	2.3	1.2	1.1	1.7	3.4	4.9	0.3	0.8	2.8	0.3	0.4	1.9	0.8	0.8	0.6	0.6	0.2	0.4	0.5	0.8	2.4	1.4
vanilla_combined.82105	0.3	0.6	0.4	0.3	0.5	0.2	0.1	0.2	0.1	0.1	0.1	0.1	0.2	0.2	0.1	0.1	0.2	0.1	0.1	0.1	0.2	0.3	0.4	0.3	0.2	0.3
vanilla_combined.82106	0.1	0.2	0.2	0.2	0.2	0.2	0.3	0.4	0.3	0.5	0.5	0.6	0.6	0.3	0.3	0.2	0.4	0.3	0.1	0.2	0.2	0.2	0.3	0.2	0.3	0.3
vanilla_combined.82107	0.8	1.1	2.8	0.9	1	2.5	0.5	0.7	1.6	0.5	0.7	0.5	1.1	0.9	0.4	0.6	1.3	1.2	0.8	0.7	1	0.7	0.8	1.1	0.5	0.6
vanilla_combined.82108	0.1	0.1	0.2	0.1	0.1	0.1	0.1	0.2	0.1	0.2	0.1	0.2	0.2	0.2	0.1	0.2	0.2	0.1	0.1	0.2	0.1	0.1	0.2	0.1	0.1	0.1
vanilla_combined.82109	0.1	0.5	1.2	0.2	0.4	0.9	0.1	0.7	0.4	1	0.2	0.5	0.4	0.9	0.2	0.5	0.5	0.8	0.2	0.4	0.3	0.2	0.2	0.1	0.3	0.1
vanilla_combined.8211	2.1	2.7	3.9	2.4	2.7	4.4	2.3	2.8	3.1	2.7	2.4	2.5	2.4	2.8	2.6	2.6	2.6	3	2.6	2.8	2.7	3.6	3.6	2.2	1.6	1.8
vanilla_combined.82110	0.1	0.2	0.4	0.2	0.3	0.3	0.2	0.2	0.2	0.4	0.3	0.3	0.3	0.4	0.3	0.4	0.4	0.3	0.5	0.3	0.2	0.2	0.2	0.1	0.1	0.2
vanilla_combined.82111	0.2	0.2	0.2	0.2	0.2	0.2	0.3	0.4	0.2	0.6	0.4	0.6	0.4	0.3	0.2	0.3	0.2	0.2	0.2	0.3	0.2	0.1	0.1	0.1	0.2	0.2
vanilla_combined.82112	0.1	0.1	0.1	0.2	0.2	0	0.2	0.4	0.2	0.3	0.2	0.3	0.2	0.2	0.2	0.3	0.2	0.2	0.1	0.2	0.1	0.1	0.1	0.2	0.1	0.1
vanilla_combined.82113	2.4	2.5	1.5	0.9	3.1	1.7	1.3	2.4	3.7	5.2	0.4	0.9	2.8	0.4	0.4	2.3	0.8	1.4	0.8	0.7	0.3	0.5	0.7	1.3	3.6	2
vanilla_combined.82114	45.2	20.7	1.3	31.2	19	1.3	25.7	5	0.1	2.3	22.8	2.6	0.2	1.8	25.6	1	0	0.6	9.2	1.6	0.2	38.3	27.3	28.8	48.9	43.8
vanilla_combined.82115	1.2	1.2	0.7	0.8	0.8	1	0.6	0.8	0.7	0.4	0.6	0.3	0.5	0.4	0.7	0.1	0.6	0.4	0.6	0.1	0.6	0.6	0.8	0.9	0.4	0.5
vanilla_combined.82116	1.4	1.1	1.5	1.2	1.4	0.5	1.2	1.5	0.7	1	1.1	1.2	0.4	0.7	0.8	0.8	0.2	0.3	1.2	0.5	0.1	1.1	0.4	0.7	0.5	0.6
vanilla_combined.82117	11.4	4.7	10.5	8.7	4.2	2.3	9.2	4.5	2.6	2.4	2.9	2.1	1.8	3.7	3.1	2	2.7	2.2	3.2	1.6	2.4	16.9	13.7	4.6	0.6	1
vanilla_combined.82118	6.8	9.5	13.6	6.8	9.3	7.5	7	10.1	5.9	9.5	6.3	11.3	8.4	11	6.7	10.5	8.6	9.4	7.8	10.8	7.6	6.4	7.1	5.8	2.5	5
vanilla_combined.82119	0.3	0.4	0.6	0.4	0.4	0.2	0.6	0.6	0.3	0.7	0.4	0.7	0.6	0.6	0.4	0.4	0.5	0.7	0.3	0.6	0.5	0.3	0.4	0.4	0.2	0.3
vanilla_combined.8212	2	3.6	2.9	1.6	2.5	2.4	1.9	2.7	1.6	1.3	1.4	1.6	1.5	1.6	1.5	1.7	1.7	1.8	1.6	2.2	2.1	1.3	2.2	1.6	0.8	0.9
vanilla_combined.82120	5.5	4.7	1.6	8	4.7	4.4	7.4	4.9	6.1	7.5	13	14.2	4.3	17.1	25.8	16.9	12.5	6.6	11.3	17.4	6.7	13.4	10	6.8	9	22.4
vanilla_combined.82121	2.7	3.7	3.2	2.7	3.2	1.7	2.3	3	2.2	3.3	2.6	3.2	2.4	3.9	3.3	3.9	3.3	3.4	2.4	3.3	3.4	3.2	2.5	3	2.2	2.7
vanilla_combined.82122	0.1	0.5	0.5	0.1	0.4	0.4	0.3	0.6	0.5	0.9	0.4	0.8	1	0.4	0.1	0.4	0.4	0.2	0	0.2	0.4	0.1	0.4	0.1	0.1	0.1
vanilla_combined.82123	0.7	2.1	1.1	0.6	1.2	0.3	1.4	2	1	1.8	1.2	1.9	1.7	1.3	0.5	1	1	1.3	0.4	0.8	0.4	0.3	2.1	0.5	0.3	0.3
vanilla_combined.82124	188.9	38.8	1.1	238.7	32.9	3.1	165.3	8.1	0.8	3.6	109.7	5.3	0.4	4	117.6	3.7	0.4	1.6	84.6	2.3	1	216.9	144.3	199.6	224.2	164.8
vanilla_combined.82125	0.4	0.2	0.1	0.5	0.3	0.3	0.3	0.2	0.2	0.3	0.3	0.5	0.3	0.4	0.2	0.4	0.7	0.6	0.4	0.2	0.8	0.2	0.5	0.5	1.3	1.5
vanilla_combined.82126	0.9	1.1	1.7	1	1.1	0.6	0.9	1	0.5	0.8	0.7	1	0.9	1.4	0.7	1.7	1.1	1.4	0.8	1.4	1.1	0.6	0.7	1	0.6	0.9
vanilla_combined.82127	2.4	2.9	4.2	2.8	3.4	7.8	3	3.8	6.5	3.8	3.9	5.4	5.4	5.4	4.2	6.1	6	5.4	4.7	5.2	6	2.9	2.7	3.8	3.7	4.1
vanilla_combined.82128	0.4	0.2	0.3	0.6	0.2	0.3	0.5	0.2	0.1	0.3	0.5	0.2	0.2	0.1	0.3	0.1	0.1	0.2	0.6	0	0.3	0.8	0.8	0.3	1.1	0.6
vanilla_combined.82129	0.4	0.9	0.6	0.5	0.4	0.3	0.3	0.5	0.3	0.4	0.3	0.5	0.6	0.3	0.2	0.6	0.5	1	0.1	0.6	0.4	0.1	0.2	0.1	0.4	0.3
vanilla_combined.8213	5.1	4.7	9.4	6.6	5.6	6.2	6	5.9	4.5	6	6.6	6.4	4.9	6.4	6.2	6.4	4.2	7.6	5.5	7.5	5.8	3.4	4.3	6.1	6.3	7.4
vanilla_combined.82130	0.2	0.5	2.2	0.1	0.3	7.7	0.1	0.1	0.2	0.1	0.1	0.1	0.1	0.2	0.1	0.1	0.5	0.2	0.1	0.1	0.4	0.2	9.2	0.1	0	0
vanilla_combined.82131	5.7	6.1	4.7	1.6	7.3	4.1	3.5	6.3	10.1	15.9	1.1	2.5	7.7	1.2	0.9	5.8	1.7	2.8	1.7	1.9	0.4	1.5	2	2.7	5.3	3.3
vanilla_combined.82132	0.4	0.4	0.3	0.5	0.3	0.2	0.3	0.1	0.1	0.2	0.1	0.2	0.1	0.2	0.4	0.2	0.1	0.1	0.1	0.2	0	0.2	0.3	0.4	0.1	0.2
vanilla_combined.82133	2.1	1.6	1.4	2.8	1.6	0.8	2.8	2	0.9	1.7	2.5	2	1.3	1.6	1.6	1.4	1.5	1	1.9	0.9	1.1	2.1	1.6	3.1	7.7	5.9
vanilla_combined.82134	1.2	1.3	1.9	1.2	1.4	2.7	1.4	1.3	2.1	1.3	1.3	1.3	1.2	1.3	1.6	1.5	1.3	1.3	1.5	1.3	1.3	2.2	1.7	1.2	0.8	0.8
vanilla_combined.82135	1.4	0.6	0.5	1.1	0.7	0.6	0.9	0.7	0.6	0.6	0.9	1	0.5	0.8	1.3	1	0.6	0.8	1	0.9	0.6	0.9	0.8	0.7	1.2	0.8
vanilla_combined.82136	0.6	2.2	2.2	0.5	1.9	1.8	0.6	2.1	1.3	1.2	1.2	2.2	2.3	1.4	1.1	1.5	2.3	1.3	1.8	1.4	2.4	1.5	5	2.3	1.3	1.4
vanilla_combined.82137	0	0	0.8	0	0	0.2	0	0	0.2	0	0	0	0	0	0	0	0	0	0	0	0	1.2	1	0	0.1	0
vanilla_combined.82138	2.2	1.8	1.4	0.7	2.6	1.6	1.5	2.3	3.9	4	0.6	0.8	2.9	0.3	0.3	2.1	0.7	0.8	0.5	0.6	0.1	1.9	1	0.9	9.1	2.1
vanilla_combined.82139	3.9	4.5	7.4	4.1	5	8.2	3.1	4.2	4.6	4.5	3.3	4.3	4.6	6.8	4.2	5.8	6.7	8.2	6.3	8.6	8.3	5.1	4.6	4.8	3.3	3.1
vanilla_combined.8214	2.1	2.1	4.3	2.3	2.3	3.2	2.1	2.2	2.2	2.6	2.4	2.4	2.6	3	2.6	2.8	3	2.5	2.7	2.6	2.8	2.3	2	2.5	2.4	2.5
vanilla_combined.82140	2.1	2.3	3.9	1.9	2.6	2.3	2	2.3	1.6	3	2.3	2.3	2.2	2.4	2.3	2.3	2.2	2.5	2.6	3	2.1	3.4	3	3.4	1.8	2.1
vanilla_combined.82141	1.3	0.9	0.8	1.3	1.1	1.8	1.4	1.1	1.2	1.8	2.6	2.5	2	2.1	2.3	2	2.1	2.6	2.7	2.3	2.6	1.9	1.4	2.6	3	2.2
vanilla_combined.82142	0.7	0.4	0.7	0.9	0.9	55	0.8	0.8	40	0.9	0.9	20	22.6	25.4	6.4	68.6	19	33	8.8	73.3	29.8	2.8	8.8	4.8	1.9	0.9
vanilla_combined.82143	0.4	0.5	1.6	0.4	0.6	0.5	0.2	0.7	0.5	0.9	0.1	0.6	0.9	1.1	0.2	0.7	1.4	0.8	0.1	0.6	0.6	0.3	0.5	0.3	0.5	0.6
vanilla_combined.82144	2.1	2.6	1.1	1.2	1.1	0.5	1.4	1	0.3	0.3	0.5	0.1	0.2	0.1	0.3	0	0.1	0.1	0.2	0	0.1	4.6	5	0.5	0.1	0.2
vanilla_combined.82145	0.5	0.5	0.9	0.6	0.5	0.4	0.5	0.5	0.3	0.7	0.5	0.6	0.6	0.7	0.5	0.6	0.6	0.7	0.4	0.7	0.6	0.3	0.4	0.3	0.4	0.4
vanilla_combined.82146	0.4	0.2	0.1	0.7	0.2	0.1	0.2	0.2	0.1	0.2	0.2	0.2	0.1	0.1	0.1	0.2	0.2	0.1	0	0.2	0.1	0.8	0.5	0.5	1.6	0.7
vanilla_combined.82147	0.5	0.7	0.8	0.7	0.5	0.3	0.3	0.6	0.3	0.3	0.2	0.8	0.5	0.5	0.2	0.5	0.6	0.3	0.5	0.5	0.5	0.4	0.5	0.4	1.2	0.6
vanilla_combined.82148	4.7	3.4	0.7	4.8	2.8	1.4	3.7	2.6	0.9	2	1.7	1	1	2	1.5	1.4	1.4	2.5	1.4	2.1	1.6	1.8	1.8	1.4	4.4	1.5
vanilla_combined.82149	0.5	0.7	0.5	1	0.6	0.2	0.5	0.4	0.1	0.4	0.4	0.3	0.2	0.4	0.4	0.4	0.5	0.3	0.5	0.3	0.5	0.3	0.4	0.2	0.4	0.3
vanilla_combined.8215	9.4	11	12.5	10.5	11.2	15.9	10.7	11.2	12.3	10.3	12.2	10.2	11.7	11.7	10.4	9.6	11.6	11.2	11.5	9.8	12.6	12.8	14	11.9	8.8	9.2
vanilla_combined.82150	0.7	0.7	1.1	0.6	1	1.3	0.7	1.1	1.1	0.8	0.6	1	0.9	1	0.8	1.1	0.9	0.7	1	0.8	1.4	0.9	0.8	0.7	0.6	0.8
vanilla_combined.82151	1.1	1.3	1.8	0.8	0.7	0.8	1	1.1	0.8	0.8	0.5	1.1	0.7	1	0.7	0.9	1	0.7	0.5	0.4	1.1	1	1	0.7	0.5	0.7
vanilla_combined.82152	1.8	1.7	1.6	0.9	2.1	1.8	1.3	1.6	3.2	4.3	0.6	1.3	3.1	0.7	0.6	2.2	1.3	2	0.8	0.9	0.7	0.6	0.8	1.1	2.2	1.5
vanilla_combined.82153	0.1	0.1	0.9	0	0.1	0.2	0	0.1	0.2	0.7	0	0.1	0.3	0	0	0.2	0.1	0.2	0.1	0	0	0	0	0.1	0.7	0.2
vanilla_combined.82154	0.6	0.2	0.2	1.4	0.3	0.3	0.9	0.3	0.3	0.2	0.8	0.4	0.3	0.1	0.4	0.1	0.3	0.1	0.5	0.1	0.3	0.6	0.5	0.8	5.7	2.3
vanilla_combined.82155	19.6	9.4	3.3	14.8	8	6.3	24.7	6.2	6.4	1.8	10.7	2.5	2.3	1.4	5.6	1.5	2.1	1.1	3.2	1.1	1.9	31.1	28.4	20.7	3.6	18.7
vanilla_combined.82156	137.9	16.4	4.2	160.5	32.2	4.6	430.1	3.2	0.6	1.9	645.4	2.4	0.7	1.6	44.3	1.4	0.8	0.6	7.8	0.4	0.3	87.6	62.9	80.9	6.6	9.4
vanilla_combined.82157	0.6	1.1	1.3	0.5	1.2	1.1	0.8	1.5	0.8	1.9	1	2.1	1.4	1.8	0.8	1.6	1.7	2	0.7	1.6	1.6	0.4	0.7	0.6	0.5	0.4
vanilla_combined.82158	0.4	0.7	1.1	0.3	0.5	0.3	0.5	0.5	0.4	0.5	0.3	0.5	0.6	0.6	0.4	0.5	0.3	0.4	0.4	0.4	0.4	0.5	0.5	0.4	0.3	0.4
vanilla_combined.82159	0.3	0.4	0.3	0.3	0.2	0.2	0.5	0.4	0.2	0.5	0.5	0.3	0.2	0.3	0.2	0.1	0.1	0.2	0	0.2	0.1	0.3	0.3	0.4	0.4	0.2
vanilla_combined.8216	5.4	5.7	6.2	4.7	5.1	4	4.3	4.5	2.9	3.9	4.2	4.8	3.2	6.5	5.6	5.9	4.4	5.1	5.7	6.3	5.2	5.8	5.9	6.1	2.6	3.8
vanilla_combined.82160	1.7	2.2	3.7	2.1	2.3	2.3	1.5	2.1	1.4	2.1	1.6	2.1	2.1	2.2	1.8	1.8	2.8	2.1	1.6	2	2.7	1.7	2	2.6	2.5	2.6
vanilla_combined.82161	10	10.2	17.1	11.1	12.1	7.4	7.4	10.1	4.5	6.6	7.1	6	5.2	6.7	7.9	8.1	5.4	7.2	9.8	9.2	6.8	14.4	11.3	12.4	11.3	8.4
vanilla_combined.82162	0.4	0.4	0.5	0.5	0.4	0.6	0.5	0.4	0.6	0.7	0.7	0.7	0.6	0.6	0.5	0.6	0.6	0.6	0.4	0.5	0.5	0.3	0.5	0.6	0.5	0.4
vanilla_combined.82163	0.2	0.2	0.3	0.1	0.3	0.6	0.4	0.3	0.4	0.4	1.1	0.2	0.5	0.4	0.4	0.2	1.1	0.3	0.1	0	0.9	0.7	0.5	0.7	0.3	0.2
vanilla_combined.82164	0.2	0.3	1.3	0.1	0.3	0.6	0.2	0.2	0.3	0.3	0.2	0.2	0.4	0.1	0.1	0.2	0.3	0.2	0.1	0.1	0.2	0.4	1.2	0.5	0.3	0.2
vanilla_combined.82165	7.4	8.1	9.4	6.3	7.5	6.6	8.5	9.7	7.3	10.3	8	10.5	9.8	11.5	9.5	11.5	10.8	13.3	9	12	10.8	5.3	5.4	11.2	7	11.4
vanilla_combined.82166	0.6	0.7	0.6	0.5	0.8	0.6	0.4	0.8	0.7	0.5	0.4	0.5	0.4	0.4	0.3	0.5	0.4	0.4	0.3	0.4	0.3	0.4	0.3	0.3	0.6	0.4
vanilla_combined.82167	0.2	0.2	0.3	0.2	0.2	0.3	0.4	0.6	0.3	0.8	0.5	0.7	0.6	0.4	0.5	0.2	0.4	0.6	0.2	0.4	0.5	0.4	0.1	0.4	0.2	0.3
vanilla_combined.82168	1.8	1.8	2.8	1.3	1.8	1.7	1.7	2.3	1.1	1.3	1.6	1.3	1.2	1.3	1.4	1.3	1.3	1.2	1.6	1.8	1.4	1.6	1.9	1.1	0.7	0.7
vanilla_combined.82169	0.2	0.2	0.1	0.3	0.2	0.2	0.2	0.2	0.6	0.9	0.5	0.7	1	0.3	0.2	0.4	0.6	0.2	0.1	0.2	0.1	0.1	0.2	0.3	0.4	0.4
vanilla_combined.8217	1.8	3.3	0.3	1.3	3.1	1	2.2	2.1	1.8	1.3	1.9	5.3	2.3	1.8	2.4	4.5	0.8	1.1	1.8	5.5	0.8	6.7	5.9	4	1	2.5
vanilla_combined.82170	0.3	0.2	0.8	0.3	0.4	0.5	0.6	0.4	0.5	0.4	0.2	0.4	0.4	0.4	0.1	0.3	0.5	0.4	0.2	0.2	0.2	0.3	0.4	0.1	1.4	0.5
vanilla_combined.82171	10.4	23	14.7	5.5	19.5	8.2	4	12.4	7.9	6.3	2.5	15.3	8.4	14.2	4.1	20.5	19.5	13.8	3.1	22	19.5	5.1	5.6	3.8	0.7	2.5
vanilla_combined.82172	0.2	0.4	0.6	0.1	0.2	0.4	0.2	0.4	0.6	0.3	0.2	0.2	0.9	0.2	0.1	0.1	0.9	0.2	0.1	0	0.8	0.2	0.5	0.3	0.3	0.1
vanilla_combined.82173	3.8	3.7	3.1	1.2	5.4	2.9	2.1	3.4	6.1	8.5	0.6	1.4	4.9	0.6	0.4	3.5	1	1.3	1.1	1	0.2	0.5	1	1.1	3.2	2.5
vanilla_combined.82174	0	0	0	0	0	2	0.1	0.1	135.7	0	0.1	0	106.2	0	0	0	48.5	0	0.1	0	40.9	0	0	0	0	0
vanilla_combined.82175	1.1	1.2	0.8	0.4	1.6	0.9	0.9	1.2	2.2	2.7	0.3	0.5	1.8	0.2	0.2	1.2	0.4	0.5	0.3	0.5	0.1	0.3	0.4	0.3	1.4	0.9
vanilla_combined.82176	6.1	8	7.2	5.9	8.8	7.1	5.9	7.2	6.4	7.5	6.4	7.9	7.1	7.4	7.5	6.7	7.8	6.3	7.9	7.8	7.1	4.2	5.2	6.6	3.4	4.3
vanilla_combined.82177	0.1	0.2	1	0	0.5	0.4	0.1	0.9	0.3	0.7	0.1	0.1	0.4	0.3	0.1	0.1	0.3	0.4	0.1	0.1	0.2	0.4	0.4	0.2	0.1	0.1
vanilla_combined.82178	3.6	3.8	2.9	1.1	4.8	2.8	2.2	3.5	7.1	9.8	0.7	1.7	5.3	0.6	0.5	3.7	1	1.8	1.3	1.2	0.2	0.7	1	1.6	4.1	3.1
vanilla_combined.82179	3.3	3.7	2	0.7	4.5	2.7	2.6	4	6.7	9.1	0.6	1.6	5.7	0.6	0.5	3.8	1.2	1.5	1.4	1.1	0.2	0.6	1	1.7	4.8	3.4
vanilla_combined.8218	7.3	6.8	3.3	5.9	5.1	2.9	6.6	4.4	2.1	4.1	7.1	4.9	3.7	6	7.2	4.9	5.4	6.1	7.5	5	5.5	4.6	5.1	7.3	4	7.1
vanilla_combined.82180	1.3	1.1	2	1.4	1.2	1.1	2	1.9	1.1	3.8	1.9	4.7	3	3.1	1.4	2.3	3.1	1.9	0.9	2.3	1.5	0.8	1.1	1.1	1.8	1.2
vanilla_combined.82181	0	0	0.3	0	0.8	0.1	0	2.7	0.6	0.3	0	0	0.2	0	0	0	0	0	0	0	0	0	0.1	0	0	0
vanilla_combined.82182	4.6	2.9	6.9	3.6	3.1	2.4	3.5	3.8	1.8	3.4	3.7	3	2.9	2.9	3	2.6	2.9	2.8	3.1	2.9	2.4	3.2	2.9	2.3	2.1	1.9
vanilla_combined.82183	3.1	4.1	7.4	2.7	3.6	3.2	2.9	5.4	2.7	4.7	4	5.5	3.7	6.3	4.8	5.9	4.7	5.4	3.9	5.6	5	4.3	3.9	3.7	2.4	2.3
vanilla_combined.82184	0.8	1	1.5	0.9	0.8	0.7	1.2	1	0.9	1.7	1.5	1.7	1.4	1.4	1	0.8	1.1	1.4	1	0.8	0.8	0.7	0.8	1.3	3.2	1.6
vanilla_combined.82185	1	1.6	1.5	0.6	1.2	0.7	0.5	1.2	0.5	0.9	0.4	0.5	0.4	0.6	0.3	0.4	0.6	0.4	0.3	0.4	0.6	1.7	1.4	1.2	0.3	0.5
vanilla_combined.82186	0.4	0.8	2.4	0.3	0.9	0.8	0.9	1.3	0.8	1.2	1.3	1.1	1.2	1	0.8	0.8	1.1	1.5	1.9	1.8	1.5	0.2	0.3	0.5	0.1	0.3
vanilla_combined.82187	0.4	1.7	1.1	0.3	1.8	0.7	0.2	2.3	0.5	2	0.2	0.4	0.5	1	0.2	0.4	0.5	1.2	0.1	0.4	0.7	0.3	0.2	0.4	0.3	0.2
vanilla_combined.82188	2.2	2.3	3.5	2.6	2.4	3.7	1.7	2.5	1.7	2.3	2.4	2.9	2.5	3.3	1.3	2.6	2.4	2.1	1.8	2.5	3	0.5	1.5	1.7	0.9	1.4
vanilla_combined.82189	0.1	0.2	0.2	0.1	0.1	0.1	0.3	0.3	0.1	0.3	0.4	0.5	0.3	0.4	0.2	0.2	0.3	0.5	0.1	0.2	0.3	0.1	0.1	0.3	0.2	0.2
vanilla_combined.8219	6.3	8.3	12.3	7	8.7	8.4	7.6	8.9	5.6	11.7	10.7	10.6	7.9	9.7	8.3	8.8	9.2	13	11	12.7	11.4	5	6.2	7	4.1	6.5
vanilla_combined.82190	0.6	0.4	1	0.4	0.5	0.9	0.4	0.5	0.6	0.7	0.6	0.4	0.7	0.7	0.5	0.4	0.8	0.7	0.6	0.5	0.7	0.2	0.3	0.7	0.3	0.4
vanilla_combined.82191	0.1	0.2	0.3	0.2	0.2	0.3	0.2	0.3	0.3	0.4	0.3	0.5	0.4	0.3	0.3	0.3	0.3	0.2	0.2	0.2	0.2	0.2	0.4	0.2	0.4	0.4
vanilla_combined.82192	0.4	0.3	0.8	0.3	0.2	0.2	0.3	0.3	0.1	0.5	0.2	0.6	0.4	0.3	0.3	0.3	0.4	0.3	0.1	0.3	0.1	0.2	0.3	0.2	0.2	0.2
vanilla_combined.82193	0.2	0.3	1.8	0.2	0.3	0.8	0.1	0.3	1.1	0.3	0.2	0.1	2.2	0.2	0.1	0.1	0.8	0.2	0.1	0.1	0.4	0.5	1.8	0.4	0.2	0.1
vanilla_combined.82194	0.6	0.6	0.4	0.7	0.6	0.4	0.4	0.5	0.4	0.3	0.2	0.4	0.3	0.1	0.3	0.4	0.3	0.5	0.3	0.3	0.1	0.4	0.5	0.3	1	0.4
vanilla_combined.82195	0.1	0.2	0.2	0.3	0.2	0.2	0.3	0.4	0.3	0.6	0.5	0.7	0.7	0.3	0.3	0.4	0.5	0.2	0.2	0.4	0.3	0.1	0.1	0.1	0.3	0.2
vanilla_combined.82196	0.7	0.5	0.3	0.4	0.3	0.4	0.5	0.5	0.4	0.3	0.4	0.3	0.3	0.5	0.6	0.3	0.5	0.4	0.6	0.7	0.3	0.8	0.7	11.8	0.6	0.6
vanilla_combined.82197	3.5	3.8	2.3	1.1	5.1	2.9	2.3	4	6.2	7.8	0.6	1.6	4.7	0.5	0.3	3.4	1.2	1.7	1	1.1	0.3	0.6	1.1	1.4	4.1	2.7
vanilla_combined.82198	2.6	3.9	23.4	1.7	3.3	4.3	1.3	4.1	5	3.5	1	1.7	3.6	2.2	0.6	1.1	2	2.9	1.1	2.7	3.5	4.6	4.6	0.5	0.4	0.8
vanilla_combined.82199	18.5	21.4	26.8	19.5	23.1	12.2	14.7	14.9	6.7	15.3	16.8	13.8	10.5	18.7	16.7	15.3	15.1	19	18.8	20.4	21.3	16.7	15.7	18.9	15.3	19.6
vanilla_combined.822	0.3	0.4	0.5	0.4	0.4	0.6	0.7	0.8	0.7	1	0.9	1.7	1.1	0.9	0.8	1.1	0.7	0.6	0.5	0.6	0.4	0.3	0.4	0.4	0.4	0.4
vanilla_combined.8220	5.4	8.2	10.7	5.5	10.2	16	5.2	12.1	15.1	9.5	6.5	7.9	9.1	8.6	6.4	7.8	8.8	8.5	7.6	8.3	9.2	7.3	9.3	5.8	3.1	3.7
vanilla_combined.82200	2.6	0.8	0.5	1.7	0.5	0.4	2.3	0.7	0.7	0.2	1.1	0.3	0	0.1	1.3	0.1	0.1	0.1	0.7	0.1	0.1	2.6	2.3	1.5	0.2	0.8
vanilla_combined.82201	1.6	2.8	4.6	2.2	2.6	4.7	1.5	2.2	3.5	2.1	2.3	1.4	3.2	1.7	1.7	1.8	2.1	1.7	1.8	1.6	2.7	2.5	3.6	2.5	1.5	1.6
vanilla_combined.82202	7.1	9.7	4.3	2.3	4.9	8	8.5	6.9	10.3	1.4	2.3	1.8	1.4	0.7	0.7	0.3	1.3	0.3	1.4	0.2	2.1	5.8	7.7	0.1	0.1	0.3
vanilla_combined.82203	0.7	0.5	0.4	0.4	0.5	0.3	0.3	0.5	0.2	0.5	0.5	0.4	0.2	0.4	0.4	0.3	0.3	0.5	0.3	0.3	0.4	0.2	0.2	0.2	0.2	0.2
vanilla_combined.82204	0.4	3.4	0.5	0.8	3.7	0.6	0.9	2.4	1.7	3.3	1.3	3.7	2.3	1.7	1.8	2.9	1.7	1.1	1.2	2.9	0.7	2.2	1.1	3.5	1.5	1.1
vanilla_combined.82205	0.6	0.5	0.5	0.6	0.6	0.4	0.2	0.3	0.2	0.4	0.2	0.5	0.2	0.3	0.2	0.3	0.2	0.3	0.2	0.3	0.4	0.2	0.2	0.2	0.4	0.3
vanilla_combined.82206	0.3	0.4	0.7	0.3	0.5	0.6	0.3	0.5	0.5	0.5	0.2	0.3	0.5	0.4	0.1	0.3	0.4	0.4	0.2	0.3	0.3	0.1	0.3	0.3	0.2	0.2
vanilla_combined.82207	0.4	0.7	0.9	0.4	0.5	0.4	0.2	0.2	0.2	0.2	0.1	0.2	0.2	0.2	0.1	0.2	0.2	0.2	0.1	0.2	0.1	0.1	0.3	0.2	0.1	0.1
vanilla_combined.82208	0.6	0.2	1.3	0.6	0.5	0.6	0.1	0.2	0.3	0.3	0.3	0.3	0.2	0.3	0.4	0.2	0.3	0.3	0.2	0.3	0.1	0.3	0.2	0.4	0.5	0.3
vanilla_combined.82209	0.4	0.2	1.6	0.2	0.1	0.8	0.3	0.4	0.3	0.8	0.2	0.4	0.9	0.7	0.2	0.5	1.5	0.9	0.6	0.7	0.7	0.3	0.4	0.7	0.2	0.2
vanilla_combined.8221	3.3	3.4	4.4	2.8	3.2	3.5	3.3	4.5	3.6	5.4	3.8	6.8	5.7	5.3	3.6	5.5	5.1	3.9	2.4	3.8	4.2	1.9	2.7	2.5	2.9	2.6
vanilla_combined.82210	4.9	5.7	5.2	5	5.8	6.1	4.8	4.8	54.5	4.3	4.6	4.6	67.1	4.9	5	4.5	24.6	4.7	4.9	4.6	18.8	5.9	6.3	5.9	4.7	4.5
vanilla_combined.82211	0.4	0.4	1.1	0.4	0.5	0.4	0.4	0.4	0.4	0.5	0.4	0.4	0.5	0.5	0.5	0.5	0.5	0.6	0.5	0.5	0.4	0.7	0.6	0.6	0.3	0.3
vanilla_combined.82212	4.7	5.6	5.9	5	5.8	5.2	5.9	7	5.8	8.2	7.8	9.6	7.1	8.4	7.7	8.2	8.4	8	7.3	7.5	9	5.2	4.9	6.9	4.5	6.9
vanilla_combined.82213	3	1.1	0.6	5.5	1.2	1.1	4.1	1	0.5	0.6	5.2	1	0.7	0.7	4.6	0.8	0.7	0.7	6.3	0.9	0.7	5.6	3.3	5.4	11	6.7
vanilla_combined.82214	0.3	0.3	0.4	0.3	0.3	0.4	0.2	0.5	0.4	0.5	0.2	0.5	0.5	0.5	0.2	0.4	0.4	0.8	0.1	0.5	0.3	0.2	0.3	0.1	0.2	0.5
vanilla_combined.82215	1.7	1.8	3	1.8	2.2	2.5	1.7	1.7	1.4	1.6	1.9	1.6	1.7	2.3	2	1.7	2.2	2.6	2.1	2.1	2.5	1.3	1.4	2.3	2.4	2.3
vanilla_combined.82216	0.9	0.6	0.3	0.5	0.6	0.3	0.2	0.2	0.1	0.2	0.3	0.2	0.1	0.3	0.5	0.3	0.3	0.2	0.6	0.3	0.5	0.5	0.2	0.4	0.3	0.5
vanilla_combined.82217	0.6	0.4	0.4	0.8	0.5	0.1	0.8	0.2	0.1	0.2	0.7	0.3	0.3	0.6	0.5	0.3	0.4	0.3	0.3	0.5	0.3	0.4	0.6	0.6	1.2	1
vanilla_combined.82218	0.4	1.4	1.4	0.3	1	0.7	0.2	0.9	1	0.2	0.1	0.2	0.2	0.1	0.1	0.1	0	0.1	0	0	0	0.2	1.8	0.2	0	0
vanilla_combined.82219	0.2	0.2	0.5	0.2	0.1	0.2	0.3	0.3	0.1	0.4	0.2	0.5	0.4	0.4	0.1	0.3	0.4	0.2	0.1	0.1	0.2	0.2	0.3	0.3	0.2	0.1
vanilla_combined.8222	1.2	1.3	2	1.6	1.3	1.5	1.6	1.4	1.3	1.6	1.8	1.8	1.7	1.8	2.3	1.8	1.7	1.9	1.9	1.9	2	1.2	1.3	1.3	1.5	1.2
vanilla_combined.82220	0.3	0.2	0.3	0.3	0.2	0.1	0.2	0.2	0.1	0.2	0.2	0.3	0.2	0.2	0.2	0.2	0.2	0.1	0.1	0.2	0.2	0.1	0.2	0.2	0.3	0.3
vanilla_combined.82221	11	4.7	3.3	16.7	4.8	2.4	6.9	3.1	1.4	2.9	7.1	4	2.7	3.6	7.4	2.9	3.7	3.3	5.6	2.8	3.1	6.4	5.1	7.9	21.2	13
vanilla_combined.82222	0.5	0.5	1	0.6	0.4	0.3	0.3	0.5	0.3	0.3	0.3	0.3	0.2	0.2	0.2	0.2	0.3	0.4	0.2	0.2	0.3	0.1	0.4	0.2	0.8	0.4
vanilla_combined.82223	3.6	2.8	3.3	3.7	2.7	2	1.1	1.2	0.7	1	0.8	1.3	0.7	1.7	1.8	2	1.4	2.3	2.5	2.8	1.4	0.5	0.8	1.5	1.7	1.4
vanilla_combined.82224	0.7	0.7	1.1	1	0.8	0.7	0.5	0.6	0.5	0.7	0.9	0.9	0.6	0.8	0.7	1	0.7	0.8	0.9	0.9	0.8	0.8	0.9	0.7	0.6	0.4
vanilla_combined.82225	1.2	1.5	1.5	1.4	1.4	0.9	1.8	1.6	0.8	1.7	2.1	1.9	1.5	1.9	1.7	1.8	1.7	1.8	1.6	1.7	1.6	1.3	1.5	1.3	0.9	1.2
vanilla_combined.82226	0.1	0.2	0.2	0.1	0.1	0.2	0.3	0.5	0.5	1	0.4	0.9	0.8	0.5	0.2	0.4	0.5	0.3	0.1	0.2	0.2	0.1	0.1	0.1	0.2	0.2
vanilla_combined.82227	0.6	0.3	0.4	0.4	0.5	0.5	0.1	0.3	0.3	0.2	0.3	0.2	0.4	0.3	0.3	0.2	0.4	0.2	0.2	0.3	0.4	0.1	0.3	0.4	0.6	0.6
vanilla_combined.82228	0.2	0.4	0.9	0.3	0.5	0.7	0.5	0.6	0.6	0.6	0.3	0.3	0.6	0.4	0.3	0.4	0.5	0.5	0.3	0.2	0.6	0.4	0.8	0.3	0.1	0.1
vanilla_combined.82229	1.1	4.2	0.7	0.8	4.5	1.4	1.6	3.8	2.1	1.6	1.2	2.1	0.6	0.5	0.5	0.6	0.2	0.2	0.3	0.1	0.1	15.5	13.7	0.1	0.1	0
vanilla_combined.8223	15.1	24.8	44.4	21.1	32.9	29.5	16.5	24.8	18.1	22.7	20	26.9	20.5	28.9	20.1	25.8	26.8	40.1	29.2	37.2	33.7	13.7	14.5	14.5	12.1	11.6
vanilla_combined.82230	2.1	1.4	0.5	1.9	1.8	0.6	2	1.4	0.6	0.7	2.3	1	0.2	0.5	2	0.7	0.2	0.3	1.1	0.6	0.3	2.9	1.9	1.8	1.2	2.2
vanilla_combined.82231	2.9	3	2.8	2	3.5	2.1	2.3	2.5	1.7	2.2	2.2	2	1.8	2.4	2.2	1.8	1.6	1.9	2.8	2.4	1.7	2	2.2	1.8	1.1	0.9
vanilla_combined.82232	1.3	1.5	1.1	0.5	2.2	1	0.9	1.8	3.2	4.9	0.4	0.8	2.6	0.2	0.2	1.5	0.6	0.6	0.5	0.3	0.1	0.3	0.5	0.6	1.6	1.4
vanilla_combined.82233	0.3	0.4	0.7	0.3	0.4	0.4	0.2	0.3	0.2	0.3	0.3	0.4	0.3	0.3	0.3	0.3	0.3	0.4	0.4	0.5	0.4	0.3	0.4	0.3	0.3	0.2
vanilla_combined.82234	0.3	0.2	0.2	0.3	0.2	0.3	0.2	0.1	0.3	0.1	0.2	0.1	0.2	0.1	0.2	0.1	0.1	0.1	0.2	0.1	0.2	0.5	0.4	0.4	0.2	0.1
vanilla_combined.82235	2	1.9	1.4	0.5	2.9	1.7	1.2	2.1	3.7	4.6	0.4	0.9	2.7	0.4	0.3	1.9	0.8	1	0.7	0.7	0.2	0.4	0.5	0.9	2.4	1.7
vanilla_combined.82236	0.1	0.1	0.2	0.2	0.2	0.2	0.7	0.5	0.3	0.6	0.6	1	0.6	0.3	0.3	0.2	0.3	0.1	0.1	0.2	0.3	0.1	0.2	0.1	0.3	0.2
vanilla_combined.82237	0.3	0.2	0.2	0.2	0.1	0.1	0.1	0.1	0.1	0.1	0.1	0.1	0.1	0.1	0.1	0.1	0.2	0.1	0.1	0.1	0.2	0.2	0.1	0.2	0.2	0.3
vanilla_combined.82238	0.3	0.7	0.3	0.1	0.7	0.7	0.3	0.9	0.4	1	0.3	0.3	0.2	0.3	0.4	0.3	0.3	0.4	0.2	0.2	0.4	0.4	0.5	0.3	0.5	0.3
vanilla_combined.82239	6.3	5.3	5.8	4.5	4.9	3.3	3.4	5.7	2.8	5.9	4.1	4.9	5	6.6	4.3	3.8	5.2	6.5	3.1	5.7	5.8	3.1	2.5	3.1	3.7	3
vanilla_combined.8224	2.5	0.9	1.4	4.6	1.5	1.1	4.2	1.5	2.4	2	5.6	3.8	6.8	4.4	4.9	5.3	8.3	5.5	6.4	5.4	9	9.2	5.4	7	15.7	8
vanilla_combined.82240	1.7	3	0.2	1.2	2.9	0.1	0.4	1.4	0	0.5	0.2	1.9	0	0.4	0.3	1	0	0.3	0.2	1.1	0	1.2	1.5	3.7	0.4	1.1
vanilla_combined.82241	1.3	1.9	3.2	1.7	1.8	2.4	1.3	1.6	1.6	1.6	1.6	1.6	1.7	1.9	2	1.5	1.6	2.6	1.7	2.1	2.3	1.5	1.5	1.8	1.5	1.7
vanilla_combined.82242	4.2	2.8	1.9	5.9	3.3	1.1	3.7	2.2	0.6	1.6	3.7	2.5	1.3	1.4	4.1	2.1	1.8	1.4	4.2	2.4	1.1	6.9	7.1	4.5	5.5	7.3
vanilla_combined.82243	0.2	0.2	0.2	0.1	0.2	0.1	0.1	0.2	0.1	0.2	0.1	0.2	0.1	0.1	0.1	0.1	0.1	0.1	0.1	0.1	0.1	0.1	0.1	0.1	0.2	0.1
vanilla_combined.82244	1.6	3.6	5	1.7	2.8	4.1	1	1.6	0.9	0.9	0.7	0.9	0.8	0.5	0.7	0.7	0.9	0.3	0.6	0.3	0.5	2.6	4.3	4.2	10	7.4
vanilla_combined.82245	1.7	6.2	2.4	2	6.8	0.4	3.7	5.6	1	3.2	2.7	5.7	3.2	4.5	4.5	5.5	2.7	4	4.2	8.4	2.7	1.7	1.6	4.5	0.1	1.3
vanilla_combined.82246	0.5	0.5	1.5	0.5	0.6	0.2	0.3	0.5	0.2	0.3	0.4	0.5	0.4	0.6	0.7	0.5	0.4	0.4	0.2	0.9	0.7	0.1	0.6	0.4	0.2	0.5
vanilla_combined.82247	4.9	6.1	3.9	5.2	5.7	7.7	4.5	4.3	7.6	2.3	4.3	2.3	4.5	3.1	4.2	2.9	4.7	3.2	5.1	3.4	6.7	7.7	6.6	5.1	2.6	4.8
vanilla_combined.82248	0.3	0.5	0.5	0.2	0.2	0.2	1.6	0.8	0.6	0.6	2.1	0.5	0.2	0.2	1	0.1	0	0.5	2	0.4	0	0.2	0.9	0.5	0.2	0.3
vanilla_combined.82249	9.2	9.1	10.9	8.8	8.7	13.3	7.4	9.5	9.4	10.7	7.7	10.2	9.8	11.5	9.1	9.1	10.3	10.1	8.5	9.6	10.2	7.6	7.8	12.3	7.7	8.5
vanilla_combined.8225	5.2	4.7	7.2	5.4	5.1	4.9	6.1	6	5.7	6.1	5.8	5.9	6.8	6.4	6.1	5.4	7.1	5.1	4.7	4.1	5.8	5.4	5.6	8.9	9.5	8.1
vanilla_combined.82250	0.3	0.6	0.4	0.5	0.7	0	0.4	0.3	0.1	0.5	0.3	1.4	0.2	0.4	0.5	0.9	0.4	0.6	0.4	0.7	0.2	0.3	0.4	0.6	0.3	0.2
vanilla_combined.82251	0.2	0.4	0.4	0.3	0.3	0.4	0.3	0.4	0.3	0.4	0.2	0.4	0.3	0.5	0.2	0.2	0.3	0.6	0.2	0.4	0.3	0.1	0.2	0.2	0.1	0.1
vanilla_combined.82252	0.1	0.1	0.4	0.2	0.2	0.1	0.2	0.5	0.3	0.6	0.2	0.8	0.6	0.4	0.2	0.4	0.6	0.2	0.1	0.2	0.2	0.1	0.1	0.2	0.3	0.2
vanilla_combined.82253	0.4	0.7	0.7	0.4	0.5	0.5	0.4	0.5	0.5	0.6	0.4	0.3	0.9	0.5	0.3	0.2	1.4	0.7	0.2	0.3	1.1	0.4	0.5	0.7	0.4	0.4
vanilla_combined.82254	0.4	0.3	0.3	0.6	0.4	0.2	0.3	0.4	0.2	0.5	0.4	0.5	0.3	0.4	0.4	0.2	0.5	0.3	0.2	0.3	0.2	0.4	0.4	0.4	0.8	0.5
vanilla_combined.82255	0.5	0.6	0.7	0.5	0.6	1.2	0.6	0.7	0.8	0.9	1.1	0.9	1	0.6	0.7	0.5	0.9	0.8	0.7	0.6	1	0.4	0.5	0.5	0.5	0.5
vanilla_combined.82256	1	1.6	1.1	1.1	1.4	1.6	1	1.4	1.2	1.5	1.2	1.7	1.5	1.8	1.3	1.5	2	1.8	1.4	2.1	2.1	0.9	1.3	2.1	0.9	2
vanilla_combined.82257	0.5	0.4	0.5	0.5	0.4	0.4	0.5	0.4	0.3	0.4	0.2	0.4	0.4	0.3	0.2	0.2	0.3	0.2	0.1	0.3	0.1	0.4	0.5	0.2	0.5	0.4
vanilla_combined.82258	0.1	0.1	0.3	0.1	0.2	0.1	0.1	0.1	0.1	0.1	0.1	0.1	0.1	0.2	0.1	0.1	0.1	0.2	0.1	0.2	0.1	0.1	0.1	0.1	0.1	0.1
vanilla_combined.82259	1.3	2.1	2.2	1.6	2.1	2.1	1.3	1.8	1.3	1.6	1.4	1.8	1.5	1.8	1.4	1.4	1.8	2.1	1.9	1.9	1.8	1.5	1.7	1.3	0.9	1.2
vanilla_combined.8226	7.6	7.9	3.5	7.2	6.6	6	7.9	8	7.6	4.9	5	4.2	3.6	4.2	6.8	2.6	5.6	3.3	6.7	1.5	5	5	10.8	8	2.9	7
vanilla_combined.82260	5.6	5.7	8.1	5.5	4.9	2.1	4.8	5.5	2.5	5.7	4.2	5.5	4.7	5.7	5.2	5.1	4.9	4.2	4.8	4.5	3.3	5.3	5.5	6.6	3.2	5.8
vanilla_combined.82261	0.3	0.3	0.7	0.4	0.2	0.2	0.2	0.4	0.2	0.7	0.1	0.2	0.5	0.1	0.1	0.3	0.6	0.3	0.1	0.3	0.1	0.1	0.3	0.1	0.5	0.9
vanilla_combined.82262	1.4	2.1	1.8	1.2	1.8	1.1	1.3	1.3	1	1.6	1.3	1.7	1	1.6	1.8	1.6	1.4	1.5	1.3	1.8	1.1	1.3	1.4	0.7	0.3	0.5
vanilla_combined.82263	0.3	0.4	0.4	0.4	0.4	0.4	0.4	0.5	0.4	0.4	0.3	0.4	0.5	0.5	0.3	0.4	0.5	0.4	0.3	0.3	0.5	0.2	0.3	0.3	0.4	0.5
vanilla_combined.82264	1	0.8	0.2	0.6	0.8	0.5	0.5	0.7	0.4	0.3	0.5	0.3	0.1	0.3	0.4	0.2	0.2	0.1	0.4	0.3	0.1	0.4	0.6	0.4	0.2	0.2
vanilla_combined.82265	4.9	11.5	13.1	4.6	10.8	5.7	4	7.2	4.4	6	3.4	5.8	5.1	8.4	5.1	7.2	7	9.5	4.3	8.7	7.5	3.7	3.6	7.7	1.3	3
vanilla_combined.82266	4.4	15	12	2.1	18.5	7.4	1.6	44.1	14.4	7	1.2	1	0.9	1	1.4	1.5	0.8	1.1	1.1	1.3	1.3	16.7	16.8	2.5	1.4	1.5
vanilla_combined.82267	1.6	1.6	1.3	1.6	1.6	1.3	1.7	1.5	1.1	1.1	1.5	1.6	1	1.3	1.7	1.6	1.2	0.9	1.7	1.4	1.1	1.7	1.7	1.2	1.3	1.1
vanilla_combined.82268	1.1	1.2	2.2	1.1	1.3	1.5	0.9	1	0.8	0.6	0.9	0.7	0.7	0.8	1	0.9	0.9	1.2	1.2	1.3	1	1.6	1.6	1.2	0.7	0.9
vanilla_combined.82269	2.5	2.4	4.1	2.6	2.5	3.1	2	2.2	1.9	2.1	2.2	2.1	2	2.4	2.4	2.5	2.4	3	2.6	2.9	3.1	3.4	3.4	2.9	2.1	2
vanilla_combined.8227	0.4	0.4	0.7	0.4	0.4	0.4	0.4	0.6	0.7	0.6	0.2	0.5	0.8	0.4	0.1	0.3	0.7	0.3	0.1	0.2	0.4	0.2	0.2	0.4	0.9	0.7
vanilla_combined.82270	0.8	0.3	0.8	0.1	0.8	0.8	0.5	0.4	0.6	0.7	0.6	0.6	0.6	0.9	0.5	1	0.7	1.7	0.6	0.8	1.4	0.2	0.2	0.8	0.2	0.1
vanilla_combined.82271	0.6	0.7	0.4	1.2	0.7	0.3	2	1.5	0.9	1.8	1.2	2.1	1	1.7	1.5	1.1	1.2	0.8	0.3	0.7	0.7	0.5	0.5	1.1	1.1	1.3
vanilla_combined.82272	7.2	6.2	5.4	9.7	7.6	2.4	12	7.4	2.8	7.3	11.3	6.7	4	6.3	9.2	4.8	4.5	7.4	10.1	5.5	5.1	6.1	7.2	7.2	7.6	8.3
vanilla_combined.82273	0.1	0.2	0.3	0.2	0.3	0.2	0.6	0.8	0.4	1.5	1	1.5	1	0.7	0.7	0.5	1	0.6	0.3	0.4	0.4	0.2	0.2	0.2	0.1	0.1
vanilla_combined.82274	0.3	0.4	0.4	0.3	0.6	0.5	0.3	0.4	0.4	0.4	0.4	0.4	0.4	0.3	0.3	0.3	0.3	0.3	0.1	0.3	0.4	0.4	0.5	0.2	0.3	0.2
vanilla_combined.82275	7	6.9	4.6	2	9.2	5.2	3.5	6.3	10.6	14.9	1.2	2.4	9.9	0.6	0.5	5.7	2.1	2.7	2.1	1.4	0.5	1.1	1.7	2.4	5	2.7
vanilla_combined.82276	0.6	0.8	1	0.6	0.6	1	0.3	0.5	0.6	0.4	0.3	0.6	0.6	0.3	0.3	0.4	0.6	0.7	0.3	0.4	0.9	0.3	0.4	0.4	0.6	0.6
vanilla_combined.82277	3	3	1.3	2.8	3	3.5	4.5	4	5.1	3.9	4.6	5.3	2.4	5.5	6.8	6	5.1	3.2	5.3	6	4.4	8.3	9.6	6	2.5	11.1
vanilla_combined.82278	0.3	0.2	0.3	0.2	0.3	0.2	0.1	0.1	0.1	0.1	0.1	0.2	0.1	0.1	0.1	0.1	0.1	0.2	0	0.2	0.1	0.1	0.1	0.2	0.2	0.1
vanilla_combined.82279	1.7	2.4	3.8	1.6	1.7	1.6	1.3	2.4	0.9	1.5	0.5	1.5	0.9	2.3	1.3	2	1.8	1.6	0.4	1.3	1.6	1.4	2.2	1.6	1.6	1.3
vanilla_combined.8228	3.6	3.2	4.1	2.3	2.4	2.3	3	3.3	1.9	2.4	2.2	3.3	2.5	3	2.6	2.8	2.9	2.8	1.9	2.7	2.6	1.6	1.8	2.5	2.4	3
vanilla_combined.82280	0.2	0.2	0.4	0.2	0.2	0.3	0.4	0.5	0.4	0.5	0.3	0.6	0.6	0.6	0.3	0.3	0.5	0.3	0.1	0.2	0.3	0.2	0.2	0.3	0.3	0.3
vanilla_combined.82281	2.7	2.2	1.5	2.8	2.1	1.5	3	1.8	2.3	2.3	3.8	2.6	3.3	2.2	3.8	2.2	2.6	1.5	2.5	1.5	2.2	3.1	3.2	3.3	2.9	3.1
vanilla_combined.82282	1.3	1	1.2	1.5	1	1.2	1.2	0.9	0.7	1	1.3	0.9	1	0.9	0.9	1.1	0.8	0.5	1.4	1.1	0.6	1.4	1.3	1.2	0.8	0.8
vanilla_combined.82283	0.1	0.6	2.2	0.2	0.7	1.2	0	0.3	0.2	0.1	0	0.1	0.2	0.2	0	0.1	0.3	0.4	0	0.1	0.2	0.1	0.3	0.1	0	0.1
vanilla_combined.82284	0.4	0.5	0.2	0.3	0.3	0.2	0.3	0.3	0	0	0.2	0.1	0	0.1	0.2	0	0	0	0.2	0.1	0.1	0.4	1.1	0.3	0.1	0.2
vanilla_combined.82285	0.5	0.5	0.7	0.5	0.6	0.3	0.3	0.8	0.4	0.9	0.5	0.6	0.6	0.9	0.5	0.6	0.4	1.1	0.7	0.9	1.3	0.4	0.4	0.5	1.3	0.4
vanilla_combined.82286	4.3	4.6	5.7	4.7	4.6	8	3.8	3.9	5.6	3.6	3.7	3.8	3.8	5.5	4.8	4.6	5.5	6.4	6.2	5.5	7.9	3.9	4	5.7	4.1	3.7
vanilla_combined.82287	2.2	2.4	1.6	0.7	3.1	1.4	1.2	2.2	3.9	6	0.4	1.1	3.3	0.4	0.3	2.3	0.8	0.9	0.7	0.5	0.3	0.5	0.6	1.2	2.9	1.8
vanilla_combined.82288	0.8	0.3	1.3	0.4	0.3	0.2	0.6	0.3	0.2	0.4	0.3	0.2	0.3	0.4	0.4	0.3	0.4	0.6	0.1	0.3	0.1	0.3	0.3	0.3	0.3	0.2
vanilla_combined.82289	1.3	1.4	3.8	0.9	0.9	1	0.6	0.6	0.7	0.4	0.2	0.4	0.3	0.7	0.7	1	0.6	1.2	0.3	0.7	0.5	0.4	0.8	0.9	0.4	1.2
vanilla_combined.8229	1.7	2.8	4.5	2	2.1	2.5	1.5	1.6	1.7	1.6	1.3	1.3	2.5	2.1	1.1	1.4	2.4	2.7	3.3	2.2	3.3	4.2	4.8	3.6	2.7	2.8
vanilla_combined.82290	0.1	0.1	0.1	0.1	0.1	0	0.1	0.1	0	0.1	0.1	0.1	0	0.1	0.1	0.1	0.1	0	0.2	0	0	0	0.1	0.2	0.2	0.4
vanilla_combined.82291	2.2	2.3	3.5	2.1	2.3	2.8	2	2	2.1	1.9	1.6	1.7	1.5	1.9	2.3	1.6	2	2.1	1.9	1.5	1.7	7	4.5	2.4	1.4	1.7
vanilla_combined.82292	24.3	39.3	40.6	17.3	46.5	145.4	25.2	50.9	63.7	115.8	30.7	162.7	94.6	231.9	82.5	285.7	124	240.8	92.6	330.1	160.3	16.6	17.5	16.9	2.7	4
vanilla_combined.82293	6.7	7.3	21.8	6.5	8.5	5.3	5.2	2.6	1.9	3	6.2	6.6	3.7	3.8	4.9	7.1	4.3	4.1	5.6	13.2	7	7.8	7.9	5.6	6	4.7
vanilla_combined.82294	1.1	1.4	1.6	1.1	1.3	1.1	1.3	1.5	1	1.9	1.1	1.7	1.5	2.6	1.3	1.9	1.9	3.9	1.6	2.5	3	0.6	0.9	0.8	1.2	1.5
vanilla_combined.82295	1.7	1.1	0.9	2.7	1.2	0.5	0.9	0.8	0.3	0.6	0.8	0.6	0.3	0.6	0.8	0.5	0.5	0.8	0.9	0.6	0.6	0.5	0.5	0.6	1.4	0.9
vanilla_combined.82296	0.2	0.2	0.2	0.3	0.3	0.2	0.5	0.5	0.4	0.5	0.4	0.7	0.5	0.3	0.2	0.2	0.3	0.4	0.1	0.3	0.6	0.2	0.3	0.2	0.6	0.4
vanilla_combined.82297	7.6	9.3	31.2	5.9	6.3	5.6	12.2	11.8	4.8	7.8	7.7	10.3	4.4	9	6.6	6.6	7.2	7.1	3.6	5.3	6.7	3.3	4.8	4.5	2.1	2.5
vanilla_combined.82298	1.7	2.3	2.7	2	2	4.1	2.2	1.9	3.1	2.1	2.1	2.2	2.2	2.6	2.1	2.1	3	2.4	2.2	1.8	2.7	1.7	1.8	2.5	1.4	1.9
vanilla_combined.82299	3	4.3	5	3.3	4.7	6.6	2.5	3.8	4.4	3.6	2.8	3.6	3.1	4	3.3	3.7	3.2	4.5	4.4	4.7	4.3	3.5	4.1	3	2.7	2.1
vanilla_combined.823	49.1	39.1	29.2	70.1	51.3	59.3	127.8	100.7	107.9	166.7	202.8	152.3	101.3	119.3	146.1	93.5	103	125.5	211.4	123.5	148.6	38.2	25.5	66.2	100.8	61.5
vanilla_combined.8230	3.1	3.9	4.7	4.3	4.6	7.5	4.5	4.3	4.5	4	6.8	4.8	4.4	4.7	8.1	5	4.4	4.8	8.7	6.8	5.1	4.3	4.7	4.8	2.6	6.2
vanilla_combined.82300	3.7	3.3	3.6	3.7	3.2	2.6	3.5	2.9	2.4	2.8	3.1	2	2.2	3	3.7	2.3	3.1	2.2	3.7	2	3	3.2	2.8	3.1	1.8	2.4
vanilla_combined.82301	1.6	1.2	0.5	1.5	1.5	0.5	1.6	0.9	0.3	0.9	1.8	1	0.6	0.9	1.5	0.6	0.6	1	1.9	0.9	0.9	4.7	2.9	4.8	2.3	1.4
vanilla_combined.82302	0.5	0.5	0.4	0.4	0.5	0.6	0.6	0.5	0.4	0.5	0.8	0.6	0.5	0.6	0.6	0.5	0.6	0.3	0.6	0.4	0.3	1	0.7	0.5	0.9	0.6
vanilla_combined.82303	0.9	0.8	1.2	1	0.8	1.1	1.8	2	1.2	2.8	2.1	2.6	2	1.8	1.2	1.3	1.2	1.3	0.9	1	0.8	0.7	0.8	0.7	0.9	0.7
vanilla_combined.82304	6.3	1	0.7	7	2	2.7	5.9	1.3	3.6	1.7	7	3.4	3.9	3.5	11.6	5.1	7.1	3.1	9.9	6.6	9.2	3.2	2.2	7.5	6.6	3.2
vanilla_combined.82305	0.1	0.5	1.1	0.1	0.1	0.3	0	0.1	0.3	0.2	0	0.1	0.2	0.2	0	0.1	0.2	0	0	0.1	0.1	0	0.1	0	0	0
vanilla_combined.82306	0.2	0.2	0.2	0.2	0.2	0.3	0.1	0.2	0.2	0.3	0.2	0.2	0.2	0.3	0.2	0.2	0.4	0.3	0.1	0.2	0.2	0.1	0.3	0.2	0.1	0.2
vanilla_combined.82307	0.5	0.5	1	0.5	0.5	1	0.2	0.3	0.2	0.3	0.2	0.3	0.3	0.3	0.2	0.3	0.3	0.6	0.6	0.7	0.4	0.1	0.2	0.2	0.2	0.2
vanilla_combined.82308	1.2	1.9	4	1	1.6	1.4	0.5	0.5	0.5	0.5	0.2	0.4	0.5	0.4	0.3	0.6	0.9	1.3	0.6	0.5	1.1	0.2	0.4	0.5	0.5	0.6
vanilla_combined.82309	0.7	0.5	0.9	0.3	1.2	1.1	0.3	0.7	1.2	1.3	0.2	0.4	1.2	0.2	0.1	0.4	0.9	0.4	0.2	0.2	0.4	0.8	0.7	0.4	1	0.4
vanilla_combined.8231	1.4	0.7	1.3	1.6	0.9	1.1	1.5	0.6	1.2	0.5	1.2	0.8	0.6	0.7	1.7	0.6	0.8	0.5	1.2	0.5	0.7	2.8	2.3	1.1	1.4	2.2
vanilla_combined.82310	0.6	0.4	0.6	0.6	0.5	0.5	0.4	0.4	0.2	0.2	0.3	0.1	0.1	0	0.1	0.1	0.1	0.1	0.2	0	0.1	0.9	0.7	0.3	0.3	0.3
vanilla_combined.82311	1.1	1.4	0.8	0.3	1.8	1.1	0.8	1.3	2.2	2.9	0.3	0.6	1.6	0.2	0.2	1.5	0.4	0.7	0.5	0.3	0.1	0.4	0.4	0.6	1.8	1.1
vanilla_combined.82312	0.3	0.2	0.4	0.1	0.2	0.2	0.2	0.3	0.4	0.3	0.2	0.3	0.4	0.2	0.1	0.2	0.4	0.2	0.1	0.2	0.3	0.1	0.2	0.2	0.4	0.2
vanilla_combined.82313	2.5	3	4.6	2.9	3.1	4.5	3.4	3.2	3.2	2.7	3.4	3.1	2.7	3.3	4.3	3.5	3	2.7	4.4	3	3.2	2.5	2.9	3.4	1.8	2.3
vanilla_combined.82314	1.1	1.4	2.6	1.4	1.6	4.4	1.5	2.1	2.9	2.5	1.8	1.9	2	2.7	1.9	2.1	2.8	2.7	1.9	2.7	2.9	1.4	1.4	1.7	1.1	1.2
vanilla_combined.82315	8	9.1	8.5	8.2	10.4	5.3	7.6	8.5	4.9	6	7.5	7.4	5.8	7.1	8.4	7.8	6.3	6.6	10.1	7.8	7.9	10.5	12	6	4.8	4.5
vanilla_combined.82316	0.2	0.1	0.5	0.3	0.3	0.3	0.2	0.1	0.1	0.3	0.3	0.2	0.2	0.1	0.4	0.3	0.2	0.3	0.2	0.4	0.3	0	0.1	0.3	0.9	0.7
vanilla_combined.82317	0.2	0.4	0.8	0.3	0.5	0.5	0.2	0.5	0.5	0.7	0.2	0.7	0.7	0.6	0.2	0.5	0.3	0.9	0.4	0.5	0.4	0.2	0.3	0.2	0.2	0
vanilla_combined.82318	0.2	0.2	0.1	0.1	0.1	0.1	0.2	0.3	0.1	0.4	0.8	0.5	0.1	0.3	0.6	0.4	0.3	0.1	0.5	0.4	0.2	0.7	0.6	0.2	0.8	0.5
vanilla_combined.82319	0.6	0.8	1.8	0.7	0.8	0.9	0.6	0.7	0.4	0.9	0.6	1	0.6	0.9	0.6	0.9	0.9	1	0.5	0.9	0.8	0.3	0.6	0.7	0.7	0.6
vanilla_combined.8232	7.8	5.4	4.1	10.6	5.1	2.9	8.5	4.9	3.3	4.3	6.7	4.7	4.2	3.6	5.9	3	3.8	3.3	5.2	3	2.8	10	9.5	11.7	18.7	16.7
vanilla_combined.82320	4.4	7.2	5.6	6.9	6.9	9	6.1	4.4	8.1	4.8	7.1	5.9	16	9.7	6.3	4.7	27.8	7.5	4.4	5.9	42.6	5.9	8.7	10.5	9	11
vanilla_combined.82321	3.4	3.7	4.7	3.4	3.2	1.4	3.4	3.4	2	3	2.9	3.7	2.8	3.6	3.1	3.1	3.1	2.8	3.4	3.3	1.7	3	3	2.6	1.3	1.8
vanilla_combined.82322	1.1	1.2	6.1	1.7	1.7	5.6	1.1	1.2	1.5	2.1	2.2	2.6	1.7	3.3	4.1	3.7	1.4	3.8	4.2	4.4	1.6	0.9	0.8	0.7	0.7	0.9
vanilla_combined.82323	0.7	1.7	1.4	0.8	1.3	1.3	0.8	1.2	0.9	1.3	0.6	1.3	0.7	1.1	0.8	1	0.8	1	0.5	0.9	0.7	0.3	0.6	0.5	0.6	0.7
vanilla_combined.82324	0.5	0.3	0.3	0.3	0.5	0.5	0.5	0.7	0.4	0.4	0.1	0.5	0.3	0.5	0.3	0.5	0.7	0.2	0.4	0.3	0.2	0.2	0.4	0.5	1	0.9
vanilla_combined.82325	0.4	0.3	0.8	0.8	0.6	0.8	0.6	0.9	1.1	2	1.5	2.3	1.4	4.3	2.7	3.5	3.3	3.7	1.9	2.1	2.5	1.2	0.4	0.7	0.4	0.7
vanilla_combined.82326	1.8	1.7	2.1	2.2	1.3	1.3	1.8	1.7	1	0.9	2	1.3	1	1.4	2.1	1.1	1.1	1.3	2	1.4	1	2.7	2.8	2.1	3.9	2.7
vanilla_combined.82327	0.4	0.4	0.6	0.5	0.4	0.3	0.6	0.4	0.3	0.5	0.6	0.7	0.6	0.6	0.3	0.4	0.5	0.6	0.4	0.3	0.3	0.3	0.3	0.3	0.6	0.5
vanilla_combined.82328	3.6	5.3	5.7	3.9	6.3	5.2	4.6	8.5	4.9	6.8	3.7	6.9	2.9	5.5	3.4	5	3.1	5.1	4.8	6.5	3.2	2.3	2.4	1.7	0.6	1.6
vanilla_combined.82329	0.5	0.3	1.1	0.6	0.5	0.2	0.4	0.4	0.1	0.2	0.2	0.1	0.1	0.3	0.4	0.2	0.3	0.2	0.3	0.1	0.2	0.3	0.5	0.5	0.5	0.6
vanilla_combined.8233	4.7	7.5	14.6	3.5	6.3	5.7	6.2	9.3	5.6	10.5	5.8	8.1	8.8	14.5	6.6	8.9	13	14.6	5.5	8.1	12.2	3.2	4.7	8.5	4.7	7.9
vanilla_combined.82330	0.7	1.2	1.2	0.7	1.5	0.9	0.6	1.5	1	1	0.8	0.5	1.5	2.3	0.5	0.7	1.2	2	0.6	0.4	1.7	0.5	0.5	0.6	0.4	0.5
vanilla_combined.82331	1.1	1.2	2.6	0.6	0.7	1.1	0.3	0.4	0.3	0.2	0.2	0.3	0.2	0.3	0.4	0.4	0.3	0.5	0.5	0.3	0.3	0.1	0.1	0.2	0.2	0.3
vanilla_combined.82332	0.7	0.8	1	1.4	1.3	1.1	0.7	0.9	0.7	1	1.4	0.8	1	1	1	0.7	0.9	1.2	0.8	0.9	1.2	0.6	0.7	1.3	1.3	0.9
vanilla_combined.82333	20	11.6	18.2	15.9	12.1	6.2	15	10.1	5.8	4.2	8.2	6.1	2.9	3.4	5.3	4.3	3.4	2.5	6	3.4	3.2	15.7	13.7	7	1.5	2.6
vanilla_combined.82334	3.8	2.4	2.2	3	2.1	2.6	2.5	2.3	2.3	1.5	1.3	1.6	1.2	1.7	1.7	2.2	1.6	1	2	1.8	1.2	5.6	3.1	2.3	2.2	1.2
vanilla_combined.82335	1.8	1.8	2.1	2.4	2.2	2.4	4.8	4.4	3.7	7.2	6.7	9.6	5.5	6.7	6.2	6.2	6	3.7	4.3	4.2	4.2	3	2.8	4.4	3	4.8
vanilla_combined.82336	1.3	1.6	3.3	1.5	1.5	1.1	1.1	2	1	2	0.8	1.4	1.9	1.4	0.8	1.2	1.1	1.5	0.7	1.3	1.7	0.5	1	0.6	1.1	1.5
vanilla_combined.82337	6.9	6.8	5.7	7.3	7.5	7.5	6.4	7	5.6	8.8	8.1	7.2	7.8	9.3	7.8	7.2	10.9	7	6.9	7.2	10.1	6.2	6.4	7.6	7	5.7
vanilla_combined.82338	1.7	1.7	0.8	0.5	2.2	1.1	1	1.7	2.7	3.6	0.4	0.8	2	0.3	0.2	1.5	0.6	0.5	0.4	0.5	0.1	0.2	0.4	0.6	1.6	1.2
vanilla_combined.82339	2.4	2.5	1.7	0.7	3.4	1.9	1.6	2.9	4.9	6.5	0.5	1.4	3.9	0.5	0.5	3	1	1.1	0.8	1.1	0.2	0.7	0.8	1.6	3.4	1.8
vanilla_combined.8234	13.6	12.7	17	10.1	8.6	7.1	12.5	11.1	3.7	10	9	8.3	6.3	11.4	9.3	8.5	9.8	11	6.9	9	8.7	5	6.8	8.1	6	6.6
vanilla_combined.82340	0.2	0.3	0.4	0.2	0.3	0.3	0.1	0.4	0.3	0.2	0.2	0.3	0.3	0.2	0.3	0.2	0.3	0.3	0.2	0.3	0.4	0.1	0.2	0.2	0.1	0.2
vanilla_combined.82341	2	2.3	0.8	0.5	2.4	1.5	1.2	2	3.2	3.7	0.3	0.9	2.3	0.3	0.2	2	0.5	0.4	0.6	0.4	0	0.3	0.5	0.6	1.7	1.2
vanilla_combined.82342	3.1	3.7	4.2	3.3	3.2	3.2	3	2.9	2	3.7	3.8	3.7	3.2	3.4	3.6	2.9	3.4	3.6	3.6	3	4.2	2.8	3.3	3.6	2.8	3.1
vanilla_combined.82343	0.2	0.3	0.5	0.2	0.2	0.1	0.2	0.4	0.3	0.5	0.2	0.6	0.3	0.7	0.3	0.7	0.5	0.8	0.1	0.6	0.3	0.2	0.4	0.7	0.8	0.6
vanilla_combined.82344	2.2	2.7	3.3	2.9	2.8	3	1.9	2.5	2.6	3	1.6	2.9	3.3	2.2	1.5	1.7	2.6	2.5	1.2	1.6	2.8	1	1.5	1.2	2.5	2.3
vanilla_combined.82345	4.5	2.3	1.6	2.2	1.9	0.4	2.8	3.3	1.3	5	1.5	6.4	4.6	14.7	4.1	7.2	13.6	10.9	2.6	5.7	8.9	8.7	4.5	8	5.3	2.4
vanilla_combined.82346	0.4	0.5	0.9	0.3	0.4	0.4	0.3	0.4	0.3	0.4	0.3	0.5	0.4	0.5	0.3	0.6	0.5	0.5	0.1	0.5	0.4	0.2	0.3	0.3	0.3	0.4
vanilla_combined.82347	4.9	6.3	4.7	5.9	7.6	5	7.7	7.7	4.8	8.4	12.6	10.6	7.2	9.6	8.9	8.6	7.4	12.3	10	9.1	9.9	6.9	6.9	8	9.2	7.6
vanilla_combined.82348	3.6	6.4	8	2.5	4.9	4.1	2.6	4.8	3.5	4	2.5	4.1	2.8	4.2	2.7	3.1	3.1	4.7	1.9	3.6	3.4	1.8	2.6	2.3	1.3	1.4
vanilla_combined.82349	0.2	0.2	0.2	0.2	0.2	0.2	0.2	0.2	0.3	0.2	0.2	0.2	0.2	0.3	0.2	0.2	0.3	0.3	0.2	0.2	0.3	0.1	0.4	0.2	0.4	0.3
vanilla_combined.8235	3.3	4.4	5.4	2.7	3.3	2.8	2.7	3	1.9	3.3	3.2	3.2	3.7	4.9	3.6	3.8	6.5	5	3.9	3.4	6.2	2.3	2.6	4.5	3.5	4.5
vanilla_combined.82350	0.5	0.5	0.8	0.7	0.7	0.6	0.5	0.5	0.4	0.6	0.5	0.5	0.4	0.8	0.5	0.9	0.9	1.1	0.4	0.8	0.7	0.4	1.3	0.6	0.6	0.5
vanilla_combined.82351	0.1	0.1	0.4	0.1	0.1	0.3	0.1	0.1	0.2	0.1	0.1	0.1	0.2	0.1	0.1	0.1	0.2	0	0.1	0.1	0.1	0.2	0.3	0.3	0.2	0.2
vanilla_combined.82352	7.5	9.7	9.5	8.1	8.6	6	10.1	14.8	6	15.8	12.6	14.5	15.7	17.2	11.7	13.6	14.3	11.8	9.9	11.7	11.2	6.3	8.6	8.8	9.1	9.3
vanilla_combined.82353	0.4	0.5	0.8	0.6	0.4	0.7	0.2	0.3	0.3	0.3	0.2	0.4	0.3	0.3	0.2	0.4	0.3	0.5	0.3	0.5	0.3	0.2	0.2	0.1	0.5	0.2
vanilla_combined.82354	3.1	4.3	4.8	3.5	5.6	5	2.6	5.1	3.3	3.9	3.9	4.3	4	4.3	4.2	4.1	4.1	4	4.6	5.1	5.1	2.8	3.8	3.3	2.4	2.6
vanilla_combined.82355	0.2	0.1	0.2	0.2	0.1	0.1	0.3	0.3	0.2	0.6	0.3	0.3	0.5	0.4	0.2	0.1	0.4	0.4	0.2	0.2	0.3	0.1	0.1	0.1	0.3	0.2
vanilla_combined.82356	0.6	0.3	0.4	0.6	0.2	0.3	0.5	0.2	0.2	0.4	0.3	0.4	0.4	0.3	0.2	0.4	0.7	0.2	0.2	0.2	0.5	0.2	0.3	0.6	1.1	0.7
vanilla_combined.82357	0.7	0.6	0.9	0.7	0.7	0.8	0.8	0.8	0.8	0.7	0.7	0.7	0.5	0.7	0.9	0.8	0.5	0.7	0.8	0.6	0.7	0.9	0.7	0.6	0.5	0.5
vanilla_combined.82358	4.8	4.4	3.7	1.4	5.5	3.9	3.1	4.8	8.6	11.4	1.4	2.8	7	1	0.9	4.6	1.6	2.7	1.5	1.5	0.8	1.4	1.5	2.3	5.9	3.6
vanilla_combined.82359	0.3	0.4	0.6	0.4	0.4	0.5	0.4	0.4	0.4	0.5	0.4	0.3	0.3	0.4	0.4	0.3	0.4	0.3	0.4	0.4	0.4	0.7	0.6	0.5	0.3	0.3
vanilla_combined.8236	11.4	11.5	16.6	11.1	11.1	13.4	9	10.2	7.5	9.6	8.2	9.6	8.7	11	10.5	11.6	10.6	11.1	11.3	12.2	10.9	10.7	10.9	11.3	7.9	8.6
vanilla_combined.82360	0.6	3.2	0.8	0.5	2.8	0.5	0.5	1.6	0.5	0.2	0.3	0.4	0.1	0.1	0.3	0.1	0.1	0.2	0.3	0.1	0.1	0.3	0.4	0.2	0.2	0.2
vanilla_combined.82361	3.7	3.4	4.8	3.6	3.7	2.5	6.7	7.1	3.7	10.7	6.7	8	5.6	13	6.5	8.4	8.9	12	5.6	7.5	8.5	2.4	1.2	3.8	1.5	0.9
vanilla_combined.82362	0.9	0.6	1	0.9	1	0.8	0.4	0.8	0.5	1.3	0.8	1.7	0.9	1.2	0.7	1.2	1	1.7	0.6	1.4	0.9	0.4	0.4	0.4	0.5	0.5
vanilla_combined.82363	5.9	9.7	2.8	5.5	8	2	5.6	4.3	1.8	4.1	9.5	7.5	5.2	9.8	12.5	7.9	9.5	5.7	9.6	7.2	9.8	2.7	2	22	7.2	19.7
vanilla_combined.82364	0.4	0.6	0.7	0.5	0.6	0.4	0.3	0.4	0.1	0.5	0.4	0.6	0.2	0.5	0.3	0.7	0.3	0.6	0.3	0.4	0.3	0.6	0.7	0.4	0	0.2
vanilla_combined.82365	0.6	0.8	1.8	0.4	0.8	2.4	0.5	0.8	2.2	1.5	0.6	0.9	1.6	1.3	0.6	0.9	1.6	1.6	0.6	0.8	2.1	0.5	0.9	0.4	0.1	0.1
vanilla_combined.82366	0.6	0.5	0.5	0.4	0.7	0.7	0.5	0.7	0.4	0.6	0.6	0.8	1	1	0.7	0.7	0.9	0.9	0.7	1.2	1	0.3	0.3	0.5	0.4	0.4
vanilla_combined.82367	1.4	2.9	5.8	2.1	3.9	8.6	1.4	5.3	7.4	4.3	2.4	4.4	7.2	5	2.8	5.1	6.9	5.9	3.5	4.3	8.9	3.9	3.4	5.7	9.8	4.4
vanilla_combined.82368	2.3	2	1.3	0.7	2.9	1.7	1.5	2.6	4.6	4.9	0.5	1.2	3.2	0.4	0.3	2.6	0.8	1.2	1	0.7	0.2	0.5	0.6	0.9	3.1	1.8
vanilla_combined.82369	0.3	0.3	0.6	0.3	0.4	0.5	0.2	0.3	0.3	0.1	0.4	0.4	0.2	0.2	0.2	0.1	0.2	0.5	0.4	0.4	0.1	0.3	0.3	0	0.1	0
vanilla_combined.8237	1.4	1.4	2.1	1.2	1.5	2.2	1.2	1.3	1.6	1.5	1.2	1.2	1.7	2	1.4	1.5	2.2	1.6	1.3	1.6	2.3	1.4	1.4	2.3	1.5	1.4
vanilla_combined.82370	5.4	4.3	2.8	1.3	6.2	3.6	2.6	4.3	8.7	10.7	0.8	1.6	7.4	0.5	0.5	4.7	1.5	1.6	1.7	0.9	0.3	0.9	1.3	1.8	3.4	2.3
vanilla_combined.82371	1.4	6.1	2.4	1.3	7	2.3	1.5	30.3	6.2	10.1	0.5	0.1	1.2	0.4	0.6	0	0.3	0.5	0.6	0	0.6	1.2	1.3	0.5	0.5	0.3
vanilla_combined.82372	0.4	0.2	0.3	0.5	0.3	0.2	0.3	0.2	0.2	0.3	0.2	0.3	0.3	0.2	0.2	0.2	0.4	0.2	0.1	0.1	0.3	0.2	0.2	0.3	0.5	0.4
vanilla_combined.82373	5.1	5.2	7.3	4	4.8	6.3	5.1	3.4	2.9	0.6	1	0.4	0.4	0.3	0.3	0.1	0.3	0.3	0.4	0.3	0.2	14.4	16.4	0.9	0.4	0.6
vanilla_combined.82374	0.2	0.1	0.2	0.2	0.2	0.3	0.1	0.1	0.1	0.2	0.1	0.3	0.2	0.3	0.2	0.4	0.5	0.5	0.2	1.1	0.1	0	0.2	0.1	0.1	0.1
vanilla_combined.82375	0.4	0.6	5.5	0.3	0.6	0.5	0.3	0.6	0.4	0.6	0.3	0.4	0.4	0.5	0.3	0.5	0.6	0.4	0.3	0.4	0.6	0.7	0.6	0.2	0.1	0.1
vanilla_combined.82376	0.1	0.2	0.6	0.1	0.3	2.4	0.2	0.4	0.2	2	0.5	2.3	1.1	2	0.7	2.1	1.6	1.6	0.5	2.5	1.2	0.6	0.6	0.5	0.2	0.2
vanilla_combined.82377	3.6	4	4.9	3.7	4.7	7.7	3.9	5	5.1	4.1	4.7	4.5	3.8	4.3	4.4	4.6	4	3.8	4.5	4	4.4	6.7	6.1	3.9	3.3	2.9
vanilla_combined.82378	0.2	0.4	0.3	0.2	0.4	0.4	0.2	0.3	0.3	0.7	0	0.3	0.8	1.1	0.2	0.3	0.5	1.5	0.2	0.6	0.7	0.1	0.1	0.1	0.1	0.1
vanilla_combined.82379	12.6	24.2	19.3	13.3	22.7	12	13.7	23.9	9.9	17	17.9	14.5	12.8	18.4	15.4	13	13.9	23.2	17.4	15.6	18.7	15.3	19.7	14.8	11.6	13.3
vanilla_combined.8238	7.9	8.9	11.9	8.3	9.3	5.2	8.7	10.1	4.9	9.8	11.1	9.3	11	10.2	10.4	8.5	10.6	10.2	11.4	10.4	11.6	7.2	8.8	8.7	4.3	6.1
vanilla_combined.82380	0.6	1	1.1	0.7	0.8	0.3	0.4	0.6	0.7	0.6	0.3	7.8	2.5	5.1	2.4	30.2	5.6	5.3	2.4	27.4	5.9	1	0.9	0.7	1.9	1.4
vanilla_combined.82381	0.4	0.3	0.5	0.6	0.2	0.2	1.3	0.6	0.4	1.5	1.1	1.6	0.8	0.7	0.6	0.5	0.7	0.9	0.8	0.8	0.2	0.3	0.2	0.2	0.3	0.4
vanilla_combined.82382	0.8	0.7	0.6	0.8	0.5	0.7	0.6	0.5	0.6	0.8	0.6	0.8	1.1	0.6	0.5	0.5	0.8	0.5	0.3	0.6	0.2	0.4	0.6	0.4	0.6	0.6
vanilla_combined.82383	0.2	0.2	2.8	0.1	0.1	0.4	0.1	0.1	0.1	0.2	0.1	0.3	0.1	0.3	0.2	0.2	0.8	0.2	0.1	0.1	0.4	0.2	0.3	1	0.1	0.1
vanilla_combined.82384	0.4	0.3	0.8	0.7	0.4	0.6	0.4	0.4	0.3	0.3	0.3	0.3	0.2	0.3	0.5	0.3	0.4	0.6	0.3	0.5	0.5	0.1	0.3	0.4	0.2	0.3
vanilla_combined.82385	0.6	0.7	0.5	0.7	0.7	0.4	0.5	0.5	0.3	0.5	0.4	0.5	0.5	0.5	0.4	0.5	0.4	0.5	0.4	0.4	0.4	0.3	0.4	0.5	0.5	0.5
vanilla_combined.82386	0	0.3	0.4	0	0.2	1.1	0.2	0.4	1.1	0.1	0.1	0.8	0.1	0	0	0.3	0	0	0	0.1	0	0	0.2	0	0	0
vanilla_combined.82387	0.2	0.2	0.4	0.2	0.1	0.2	0.2	0.3	0.2	0.5	0.3	0.5	0.3	0.4	0.1	0.2	0.3	0.2	0.2	0.3	0.2	0.1	0.3	0.1	0.2	0.1
vanilla_combined.82388	0.2	0.5	0.4	0.3	0.3	0.6	0.1	0.2	0.7	0.1	0	0	0.1	0	0	0	0	0	0.1	0	0	0.4	1.3	0.1	0	0.1
vanilla_combined.82389	5.4	7.2	10.7	5.6	7.8	7	5.2	8	4.4	8.7	6.3	7.8	8.8	9.9	6.2	8.1	9.9	11.9	6.5	9.8	10.8	5.6	6.1	6.7	5.1	5.3
vanilla_combined.8239	5	4.2	3.1	7.5	6.3	4.3	8.3	5.8	4.1	5.2	10.1	8.8	3	6.6	12.2	10.2	4.6	5.2	9.6	10.4	5.6	3.5	3.1	6.5	5	5.6
vanilla_combined.82390	1.2	1.5	1.8	1.4	1.3	0.3	1.9	1.9	0.5	2.9	3	2.7	2.1	2.5	2.9	2.2	1.8	1.8	2.2	1.8	1.6	0.6	0.8	3.1	1.7	2.6
vanilla_combined.82391	2	1.1	0.2	2.4	0.8	0.1	1	0.4	0.2	0.2	0.6	0.4	0.2	0.2	0.9	0.1	0.2	0.2	0.5	0.2	0.4	0.6	0.7	0.7	0.9	1
vanilla_combined.82392	1	0.6	0.8	1.2	0.8	0.9	1.3	1	0.9	1	1.3	1.5	1.3	1	1	1	1	0.8	0.9	0.7	0.9	1	1	1.4	2.1	1.4
vanilla_combined.82393	8.6	9.1	9	8.8	9.7	15.1	8.7	8.8	13.2	10.2	10.1	11.6	9.3	13	12	13.1	12.5	10.4	11.9	13.6	14.1	8.3	8.7	9.9	6.5	8.2
vanilla_combined.82394	40.1	42.3	86.2	28.4	49.7	29	32.7	53	44.1	50.2	18.1	23.3	48.2	28	18.6	21.5	32.9	27.6	18.9	19.3	38.1	45.6	44.2	79.8	12.5	24.7
vanilla_combined.82395	0.3	0.3	0.3	0.4	0.3	0.4	0.4	0.4	0.4	0.5	0.3	0.5	0.5	0.3	0.2	0.3	0.4	0.3	0.2	0.3	0.4	0.3	0.4	0.1	0.3	0.3
vanilla_combined.82396	7.7	9.2	17.3	8	8.2	10.5	7.1	8	7.7	8.8	8	9	9.8	14.4	9.3	9.8	11.3	13.8	7.4	10.8	13.8	6.4	7.8	9.7	5.3	7.2
vanilla_combined.82397	0.2	0.2	0	0.1	0.2	0.1	0.1	0.1	0.1	0.2	0.2	0.2	0.2	0.6	0.2	0.3	0.7	0.4	0.1	0.5	0.6	0.1	0	0.1	0.2	0.1
vanilla_combined.82398	2	2	3	1.4	1.6	1	0.8	1.8	0.6	0.2	0.2	0.2	0.6	0.2	0.1	0.1	0.1	0.2	0.1	0.1	0.3	0.3	0.4	4.4	0	0.1
vanilla_combined.82399	0	7.1	0.4	0.1	4.6	136.9	0.1	1.2	188	0.1	0	0	9.9	0	0	0	0.2	0	0.1	0.1	0	0	1.1	0	0	0
vanilla_combined.824	1.3	1.5	1.5	1.6	1.2	2.7	2.2	1.2	1.4	1	2.7	1.7	1.4	1.4	2.4	1.5	1.7	1.4	3.3	1.2	1.7	1.4	1.6	2.2	2.6	2
vanilla_combined.8240	4.4	7	3	3.3	6	5.5	3.4	5.1	4	2.1	2.4	1.7	1.2	0.8	1.2	0.9	1.6	0.5	1.7	0.6	2.5	6.7	9.4	4	1	3.7
vanilla_combined.82400	0.2	0.3	0.3	0.1	0.3	0.3	0.2	0.2	0.3	0.5	0.4	0.6	0.6	0.5	0.1	0.4	0.4	0.7	0.3	0.4	0.2	0.2	0.2	0.3	0.2	0.2
vanilla_combined.82401	0.2	0.4	0.1	0.2	0.2	0.2	0.4	0.4	0.2	0.3	0.2	0.5	0.3	0.2	0.2	0.3	0.2	0.3	0.2	0.2	0.3	0.1	0.3	0.3	0.2	0.2
vanilla_combined.82402	6.2	3	2	9.5	4.6	5.6	15.6	7.1	6.4	6.2	19.7	8.8	4.6	5.7	13.1	5	4.5	7.4	19.3	8	7.7	8.9	6.9	6	9.9	7.1
vanilla_combined.82403	0.7	0.7	0.7	0.8	0.7	0.4	0.6	0.5	0.2	0.4	0.4	0.5	0.4	0.6	0.6	0.5	0.5	0.6	0.5	0.5	0.6	0.5	0.6	0.8	1.1	0.9
vanilla_combined.82404	0.2	0.7	0.6	0.2	1.1	1.4	0.2	1.1	1	0.2	0.1	0.1	0.8	0.4	0.4	0.3	0.5	0.5	0.5	0.5	0.9	0.3	0.7	0.3	0.2	0.1
vanilla_combined.82405	37.3	32	35	47.9	31	23.3	49.7	34.5	19.2	36.1	59.3	49.9	32.8	43.5	60.6	53.7	37.6	43.6	68.5	54.6	42.9	45.5	36.9	46.8	68.8	74.5
vanilla_combined.82406	0.1	0.1	0.2	0.1	0.4	0.2	0.2	0.3	0.4	0.6	0.3	0.6	0.5	0.4	0.2	0.3	0.6	0.7	0.1	0.3	0.3	0.2	0.2	0.2	0.3	0.3
vanilla_combined.82407	0.5	0.5	0.9	0.4	0.4	0.3	0.3	0.4	0.2	0.5	0.2	0.3	0.5	0.4	0.3	0.4	0.5	0.3	0.2	0.3	0.2	0.4	0.6	0.7	0.9	0.4
vanilla_combined.82408	17.1	19.2	5.1	17.7	23.6	0.1	16.5	16.8	0.3	12.3	10.8	12.3	0.4	6.8	13.8	6.2	0.3	3.8	8.9	7.3	0.1	2.1	3.7	8.6	0.8	1.7
vanilla_combined.82409	0.2	0.2	0.2	0.4	0.2	0.2	0.3	0.3	0.3	0.8	0.5	0.7	0.5	0.4	0.4	0.5	0.5	0.8	0.4	0.4	0.3	0.2	0.3	0.2	0.2	0.5
vanilla_combined.8241	0.3	0.4	1.7	0.3	0.4	0.8	0.2	0.5	0.4	0.4	0.3	0.5	0.4	0.5	0.4	0.6	0.4	0.9	0.6	0.9	0.5	0.2	0.4	0.3	0.1	0.2
vanilla_combined.82410	0.6	0.9	0.6	0.6	0.7	0.2	0.3	0.5	0.1	0.5	0.2	0.3	0.2	0.5	0.3	0.4	0.3	0.8	0.2	0.5	0.3	0.3	0.3	0.3	0.4	0.4
vanilla_combined.82411	0	0.7	2.9	0	0.8	1.8	0	0.9	1.3	0.6	0.1	0.6	0.7	0.5	0.1	0.4	0.2	0.5	0.1	0.2	0.1	0	0.2	0	0	0
vanilla_combined.82412	0.3	0.4	1.4	0.4	0.4	0.4	0.3	0.3	0.4	0.4	0.2	0.3	0.4	0.4	0.3	0.3	0.5	0.5	0.2	0.4	0.5	0.4	0.5	0.3	0.2	0.2
vanilla_combined.82413	0.5	0.2	1	0.6	0.6	0.4	0.4	0.7	0.2	1.1	0.7	1.2	0.5	1.4	0.7	1.3	1	1.1	1.1	1.7	0.7	0.6	0.5	1	1.4	1.4
vanilla_combined.82414	0.2	0.3	0.4	0.2	0.2	0.6	0.1	0.3	0.4	0.3	0.2	0.3	0.4	0.3	0.5	0.4	0.7	0.2	0.2	0.4	0.6	0.4	0.7	0.3	0.1	0.2
vanilla_combined.82415	7.8	1.4	0.8	12.6	1.6	0.6	9.3	1.3	0.8	1.6	6.8	4.4	1.7	3.6	8.3	6.4	3	2.8	7.4	5.2	2.3	9	6.9	7.2	12.5	8
vanilla_combined.82416	0.3	0.9	0.8	0.3	0.6	0.4	0.5	1	0.6	0.8	0.6	0.7	0.6	0.5	0.4	0.7	0.7	0.5	0.2	0.4	0.3	0.5	0.8	0.6	0.4	0.4
vanilla_combined.82417	2.1	0.2	0.2	3.6	0.3	0.1	2.4	0.4	0.1	0.4	0.8	0.1	0.1	0.1	1.7	0.2	0.2	0	1.4	0.1	0.3	1.3	0.6	0.7	3.8	1.2
vanilla_combined.82418	0.3	0.4	0.4	0.3	0.4	0.3	0.2	0.3	0.1	0.1	0.1	0.3	0.2	0.2	0.1	0.3	0.2	0.2	0.1	0.2	0.2	0.1	0.1	0.2	0.3	0.2
vanilla_combined.82419	0.2	0.2	0.4	0.2	0.2	0.3	0.2	0.2	0.1	0.6	0.2	0.6	0.4	0.4	0.2	0.6	0.4	0.4	0.1	0.2	0.3	0.1	0.1	0.1	0.2	0.2
vanilla_combined.8242	0.5	0.4	0.5	0.7	0.5	0.5	0.7	0.6	0.3	0.6	0.9	0.6	0.4	0.6	0.7	0.5	0.5	0.7	0.9	0.7	0.6	0.8	0.6	0.6	1	0.8
vanilla_combined.82420	0.1	0.2	0.4	0.2	0.2	0.2	0.2	0.2	0.2	0.2	0.2	0.2	0.2	0.2	0.2	0.2	0.2	0.2	0.1	0.2	0.2	0.1	0.2	0.3	0.2	0.2
vanilla_combined.82421	4.2	4.5	2	1.4	6	2.9	2.6	4.1	6.7	8.6	0.7	1.6	4.9	0.5	0.5	4	1	2.7	1.4	1.4	0.4	0.4	1.1	1.5	4.3	3.1
vanilla_combined.82422	1.7	1.9	2.4	1.7	1.6	1.4	2.1	1.9	1.1	1.5	3.1	1.9	2.3	1.5	2.8	1.7	1.5	0.9	2.2	2	1.5	3	2.5	3.2	3.8	2.7
vanilla_combined.82423	0.3	0.3	0.5	0.3	0.3	0.3	0.2	0.4	0.3	0.3	0.2	0.4	0.4	0.3	0.3	0.2	0.4	0.5	0.1	0.3	0.4	0.2	0.3	0.2	0.2	0.2
vanilla_combined.82424	3.2	3.5	4.2	3	3.9	2.7	3.6	4.3	2.3	4.1	4.6	3.9	4.1	3.8	4.2	3.3	3.8	3.9	4.7	3.7	3.4	3.4	3.8	4.4	2.8	2.6
vanilla_combined.82425	0.6	0.7	1.2	0.6	0.6	0.5	0.6	0.8	0.6	0.8	0.4	0.8	0.7	0.6	0.4	0.5	0.6	0.5	0.3	0.5	0.5	0.4	0.6	0.5	0.6	0.6
vanilla_combined.82426	0.2	0.5	0.5	0.6	0.7	0.2	0.2	0.5	0.2	0.7	0.1	0.7	0.4	0.8	0.8	0.6	0.7	0.9	0.8	1.1	0.4	0.2	0.5	0.7	0.9	0.3
vanilla_combined.82427	12.1	8.4	6.8	11.1	6.5	1.4	9	6	2.1	6.8	10	7.2	8.6	6.8	10.7	7.3	12.6	5.1	10.6	6	12	9.6	8.4	18.2	14	15.8
vanilla_combined.82428	46.9	169	7.4	45.9	126.9	6.1	12.7	24.4	0.4	12.8	16	10.5	0.1	10.3	16.1	19.6	0.2	37.8	109.7	92.5	0.8	16.7	44	14.4	1	135
vanilla_combined.82429	0.3	0.3	0.1	0.6	0.4	0	1	0.3	0.1	0.2	0.4	0.5	0.2	0.2	0.7	0.2	0.1	0	0.1	0.2	0.3	0.2	0.1	0.7	2.5	1.3
vanilla_combined.8243	1.7	0.7	0.3	1.4	0.4	0.3	0.7	0.2	0.2	0.2	0.7	0.3	0.4	0.2	1	0.2	0.8	0.1	0.7	0.2	0.6	1.1	1.2	1.1	2.5	1.8
vanilla_combined.82430	3.1	4.1	6.1	3.7	4.3	5.7	3.3	3.7	3.2	2.9	3.1	3.2	3.2	4.2	3.3	3.9	4.6	3.7	3.6	4	5.1	5	5.1	3.7	3.5	2.9
vanilla_combined.82431	0.4	0.6	0.7	0.3	0.5	0.4	0.4	0.7	0.5	0.5	0.3	0.5	0.5	0.3	0.3	0.4	0.3	0.5	0.3	0.4	0.3	0.2	0.4	0.3	0.2	0.2
vanilla_combined.82432	0.3	0.5	0.5	0.3	0.3	0.3	0.1	0.1	0.2	0.1	0.1	0.1	0.1	0.2	0.1	0.2	0.2	0.2	0.1	0.2	0.2	0.1	0.1	0.3	0.2	0.2
vanilla_combined.82433	0.4	0.5	0.1	0.4	0.3	0.3	0.6	0.3	0.1	0.3	0.3	0.1	0.2	0.4	0.2	0.1	0.4	0.3	0.2	0.1	0.3	0.7	0.7	0.3	0	0.1
vanilla_combined.82434	0.2	0.2	0.3	0.3	0.3	0.1	0.2	0.5	0.3	0.5	0.2	0.5	0.3	0.6	0.3	0.5	0.4	0.6	0.1	0.4	0.5	0.1	0.2	0.2	0.1	0.1
vanilla_combined.82435	0.2	0.3	0.3	0.2	0.2	0.2	0.3	0.3	0.2	0.3	0.2	0.4	0.3	0.2	0.2	0.2	0.2	0.2	0.1	0.1	0.1	0.2	0.2	0.2	0.3	0.2
vanilla_combined.82436	0.5	0.7	0.5	0.3	0.4	0.4	0.4	0.6	0.7	0.5	0.3	0.7	0.8	0.5	0.3	0.5	0.4	0.3	0.2	0.4	0.4	0.2	0.7	0.3	0.4	0.3
vanilla_combined.82437	0.1	0.2	0.2	0.1	0.2	0.1	0.3	0.4	0.4	0.7	0.3	0.8	0.5	0.2	0.1	0.3	0.3	0.1	0	0.3	0.1	0.1	0.1	0.1	0.3	0.1
vanilla_combined.82438	44.3	46.6	29	39.6	41.8	32.3	38.6	39.2	33.6	26.5	30	37.8	17.4	40.3	51.9	48.2	27.5	31.7	47.4	44.4	31.8	63.7	58.1	35.3	13.8	24.8
vanilla_combined.82439	10.5	10.6	13.3	10.5	10.6	3.9	9.7	8.1	3	4.5	7.7	4.8	2.7	4.2	7.7	5.2	3.8	5.3	9.6	7.6	5.3	9.5	9.9	4.4	1.9	3.3
vanilla_combined.8244	23.1	13.4	2.1	26	9.8	3	17.8	5.2	3.5	4	16.7	8.7	4.7	6.9	17.1	10	12.2	5.8	15.8	7.3	9.9	13.3	14.1	10.6	8.6	17.6
vanilla_combined.82440	0	0	0	0	0.1	0.1	0	0.1	0.1	0.2	0	0	0.2	0	0	0.1	0.2	0	0	0	0	0	0.1	0.1	0.4	0.2
vanilla_combined.82441	2.2	2.1	1.2	0.6	3.1	1.4	1.3	2.3	3.5	4.7	0.5	0.9	2.9	0.3	0.3	2	0.6	1.2	0.7	0.7	0.3	0.4	0.7	0.8	2.2	1.5
vanilla_combined.82442	16.9	14.7	8.8	4	19.8	11.8	8.2	14.6	23.3	33.1	2.3	4.9	22.2	1.3	1.4	14	4.6	6.2	5.3	3.3	1.2	2.5	4	6.4	11.8	5.8
vanilla_combined.82443	1.3	1.3	2	1.1	1.3	1.8	1.3	1.3	0.9	1.5	1.3	1.7	1.2	1.4	1	1.2	1.1	0.7	0.7	1	0.9	0.9	1	1	0.9	1.2
vanilla_combined.82444	1.3	0.9	0.4	2.5	1.2	2.5	4.6	1	2.8	1.2	3.9	1.4	1	1.2	4.2	1.4	2	1.1	4.2	1.6	1.6	0.7	0.5	1.9	2.3	1.7
vanilla_combined.82445	1.7	2	2.9	1.3	2.1	1	1.2	1.6	0.7	0.9	1	1	1.1	1.1	1.1	0.9	1.3	0.9	1.1	0.8	1	2.1	2.2	1.4	0.4	0.8
vanilla_combined.82446	1.6	2.5	1.6	1.9	2.2	0.9	2	3.5	0.8	2	2	1.9	1.8	2.6	2.4	2	2.6	1.9	2.3	1.8	2.1	1	0.9	3.9	3.1	3.7
vanilla_combined.82447	3.8	3	3.6	3.6	2.8	1.9	3.7	3.1	1.3	1.2	1.8	0.9	0.9	1.7	1.3	1.3	1.3	1.7	1.9	1.3	1.3	2.5	3.4	4	0.4	0.9
vanilla_combined.82448	0.2	0.2	0.1	0.1	0.2	0.2	0.2	0.2	0.4	0.7	0.4	0.6	0.6	0.4	0.2	0.2	0.5	0.1	0.1	0.2	0.3	0.1	0	0.3	0.2	0.2
vanilla_combined.82449	6.9	10.6	9.9	8.3	10.3	17.7	8.4	9.9	11.3	9.3	10.7	10.9	10	13.4	10.8	13.7	11	19.3	13.1	17.6	13.1	11.2	14.2	7.7	6.4	5.8
vanilla_combined.8245	6.7	9.1	7	6.9	9.9	5.8	6	9.7	4.3	8.2	8.7	12.4	5.2	10.3	8.6	12.2	7.2	10.5	8.1	11.8	7	8	8.6	4.8	3.9	4.1
vanilla_combined.82450	3.9	3.7	6	3.8	2.8	4.5	5.4	3.8	3.8	3.8	3.9	4.5	3.4	4.2	4	3.1	4	3.4	4.4	3.3	3.1	3.4	3.8	2.7	3.2	2.6
vanilla_combined.82451	0.1	0.5	1.4	0.2	0.8	0.9	0.1	1	0.8	1.5	0.1	1.6	1.6	2.2	0.1	2.2	3.4	1.4	0.1	1.6	1.4	0.1	0.2	0.1	0.3	0.2
vanilla_combined.82452	1.8	1.8	2.9	1.3	1.8	1.5	2.3	2.6	1.1	2.5	2	3.2	2	2.7	2.2	2.2	2.1	1.6	1.5	2.3	1.7	1.4	2.1	2.9	1.6	2.5
vanilla_combined.82453	0.9	2.3	2.1	0.9	1.5	0.9	0.9	1.9	1.5	1.4	0.9	1.7	2.1	1.8	1.3	2	2.3	1.1	1.1	1.5	2.1	2.3	2.6	1.9	0.8	1.7
vanilla_combined.82454	0.2	0.2	0.3	0.2	0.3	0.9	0.3	0.2	0.5	0.2	0.2	0.5	0.8	0.8	0.2	1.2	0.8	0.9	0.3	1.7	1.2	0.4	0.7	0.3	0	0
vanilla_combined.82455	0.1	0.1	0	0.2	0.1	0	0.5	0.1	0.2	0.1	0.7	0.2	0.4	0.1	0.5	0.1	1.1	0.1	0.5	0.2	1.5	0.4	0.5	0.9	0.7	0.7
vanilla_combined.82456	0.2	1.3	1.1	0.2	0.9	0.7	0.2	1.8	0.7	0.6	0.1	0.6	0.5	0.4	0.1	0.6	0.3	0.4	0.1	0.8	0.3	0.1	0	0	0.1	0.1
vanilla_combined.82457	0.2	0.3	0.3	0.2	0.3	0.5	0.3	0.2	0.5	0.3	0.4	0.3	0.2	0.3	0.6	0.3	0.4	0.5	0.7	0.3	0.5	0.1	0.1	0.4	0.3	0.2
vanilla_combined.82458	0.3	0.4	0.5	0.3	0.4	0.5	0.3	0.4	0.4	0.4	0.2	0.4	0.7	0.4	0.2	0.4	0.7	0.5	0.3	0.3	0.4	0.1	0.3	0.2	0.4	0.3
vanilla_combined.82459	0.3	0.3	0.6	0.4	0.6	0.4	0.3	0.4	0.2	0.6	0.4	0.5	0.4	0.6	0.5	0.3	0.4	0.9	0.5	0.6	0.9	0.2	0.3	0.3	0.7	0.5
vanilla_combined.8246	1.2	1.1	1.3	0.8	1.2	5	1.6	1.6	3.7	1.7	1.8	2.5	9.6	1.7	1.3	2.2	3	1.4	0.6	1.3	2.3	1.6	1.7	1.3	1	1.1
vanilla_combined.82460	0.4	0.2	0.3	0.4	0.3	0.4	0.7	0.3	0.4	0.3	0.7	0.9	1	0.6	0.7	0.5	0.8	0.6	0.6	0.5	0.7	0.3	0.2	0.4	0.4	0.4
vanilla_combined.82461	0.3	1.5	0.3	0.2	1.7	4.9	0.3	0.8	23.9	0	0	0	0.9	0	0	0	0.1	0	0.1	0	0	6.1	32.2	0.1	0	0
vanilla_combined.82462	0.1	0.6	2.5	0.1	0.3	5.6	0	0.1	1.4	0	0	0.1	0.2	0	0	0.1	0.2	0	0	0	0.1	0	0	0	0	0
vanilla_combined.82463	0.2	0.2	0.1	0.2	0.2	0.1	0.1	0.2	0.1	0.1	0.1	0.2	0.1	0.2	0.1	0.2	0.1	0.3	0.1	0.2	0.1	0.1	0.1	0.1	0.1	0.1
vanilla_combined.82464	1.5	1.2	1.3	1.4	1.2	0.9	1	1.1	0.7	1	1	1.1	1	1.3	1.1	1.1	1.2	1.3	1.2	1.2	1.4	0.7	0.9	1.1	0.7	1
vanilla_combined.82465	2.1	4.3	5.2	2.8	6.1	4.3	5.1	9.5	4.7	8.7	6.9	8.1	9.3	7.5	6.4	6.9	6.3	7.8	9.7	10.3	8.8	3.1	3.6	1.7	1.6	1.6
vanilla_combined.82466	0.1	0.2	0.3	0.1	0.2	0.2	0.2	0.2	0.2	0.2	0.2	0.3	0.2	0.2	0.1	0.1	0.3	0.3	0.2	0.2	0.3	0.1	0.1	0.1	0.1	0.1
vanilla_combined.82467	0.9	0.6	0.3	0.7	0.5	0.4	0.4	0.4	0.3	0.4	0.6	0.5	0.3	0.3	0.7	0.4	0.3	0.2	0.5	0.5	0.1	0.5	0.4	0.5	0.8	0.5
vanilla_combined.82468	0.4	0.5	0.7	0.3	0.5	0.4	0.4	0.5	0.6	1.1	0.5	0.7	0.8	0.8	0.8	0.7	1.5	1.2	0.5	0.6	1	0.4	0.6	0.5	0.4	0.4
vanilla_combined.82469	0	0	1	0	0	26.7	0	0	52.1	0	0	0	10.8	0	0	0	0	0	0	0	0	0	0	0	0	0
vanilla_combined.8247	0.2	0.3	0.3	0.2	0.3	0.3	0.2	0.3	0.2	0.3	0.3	0.3	0.2	0.3	0.3	0.3	0.3	0.4	0.3	0.3	0.2	0.2	0.3	0.2	0.1	0.2
vanilla_combined.82470	2.6	2.8	1.7	0.8	3.6	2.1	1.5	2.8	4.9	6.8	0.5	1.2	4	0.4	0.2	2.7	0.8	1.1	0.9	0.5	0.2	0.5	0.7	0.9	2.9	2.2
vanilla_combined.82471	0.2	0.4	0.3	0.1	0.5	0.1	0.1	0.4	0.1	0.3	0	0.3	0.1	0.3	0.1	0.5	0.2	0.3	0	0.2	0.2	0.2	0.1	0.1	0.2	0.1
vanilla_combined.82472	7.5	10.5	6.6	5.8	8.3	5.4	4.3	5	5.9	1.9	2.8	2.8	4.5	2.4	2.3	1.6	3.5	2.9	2.3	1.6	3.4	17.8	14.6	2.6	1.8	2.2
vanilla_combined.82473	2.6	2.9	2.1	0.8	3.9	2.2	1.6	2.8	4.9	6.5	0.6	1.2	4	0.4	0.4	3.1	1	1.2	0.7	0.7	0.2	0.5	0.8	1.2	3	2.4
vanilla_combined.82474	0.3	1.1	0.1	0.2	0.5	0.1	0.1	0.3	0.1	0.3	0.1	0.1	0.1	0.7	0.2	0.2	0.2	0.5	0.1	0.1	0	0	0.6	1.2	0	0.1
vanilla_combined.82475	6.3	7	7.8	5.4	6.8	9.7	4.6	5.9	5.6	6.6	5.9	6.1	6.4	8	6.8	7.4	8.2	7.6	6.2	6.5	7.8	6.2	7.3	5.4	4.5	4.9
vanilla_combined.82476	1.4	1.5	1.2	1.2	1.3	2	0.6	0.9	0.9	0.7	0.7	0.7	1	0.8	0.9	0.9	1.3	1	1	1.3	1.1	1.2	1.2	1.6	1.6	1.1
vanilla_combined.82477	2	2.5	2.8	2.2	2.6	4.2	2	2.6	3.4	1.8	2.1	1.7	2.3	1.1	2	1.7	1.5	1.7	1.6	1.6	2.1	1.3	1.5	1.6	0.6	1
vanilla_combined.82478	0	0	0	0	0	0.1	0.2	0	0.3	0.2	1	0.2	0.5	0	0.2	0	0	0	0	0	0	0.6	0.5	0.3	0.3	0
vanilla_combined.82479	2.3	2.4	2.1	3	2	2.1	1.7	2.6	1.6	2.5	2.4	2.9	1.6	2.3	2	2.4	2.4	2.6	1.9	3.8	1.7	1.2	1.3	2.5	3.9	4.2
vanilla_combined.8248	4.2	4.8	6.3	3.6	4.7	6.1	4.4	5.5	6.3	5.3	4.3	5.7	4.8	7.3	5.9	6.9	6.8	5.6	5.8	6.3	6.9	4.6	4.5	5	2	3.2
vanilla_combined.82480	0.3	0.3	0.2	0.3	0.3	0.3	0.4	0.3	0.3	0.4	0.4	0.4	0.4	0.3	0.3	0.3	0.4	0.3	0.3	0.1	0.2	0.2	0.2	0.2	0.3	0.3
vanilla_combined.82481	0.6	0.7	0.8	0.5	0.5	0.4	1	1	0.6	1.2	1.1	1.1	1	1.1	1	1	1.5	0.7	0.4	0.6	0.6	1.1	0.8	1.1	0.8	0.6
vanilla_combined.82482	0	0.1	0.1	0	0.1	0	0.1	0.1	0.1	0.1	0.1	0.1	0.1	0.1	0.1	0	0.1	0	0	0	0	0.1	0.1	0.1	0.2	0.1
vanilla_combined.82483	2	6.6	4.1	2.2	11	8.3	1.7	6.9	6.2	8.1	1.6	6.6	7.5	7.4	2.1	6.7	7.8	5.9	2.1	9.4	9.1	0.5	1.6	5.6	0.4	1.4
[truncated: 19,460 more rows]
