# Supplementary material for: A deep transcriptomic analysis of pod development in the vanilla orchid (Vanilla planifolia)
Source: BMC Genomics. 2014 Nov 7;15(1):964. doi: 10.1186/1471-2164-15-964 (PMC4233054; doi:10.1186/1471-2164-15-964)
Supplement: Supplementary file 10 — Additional file 10: Most stably expressed genes in the development of vanilla. (XLSX 46 KB) [file 12864_2014_6656_MOESM10_ESM.xlsx]

## Sheet: select<5
EST.ID	X6Wdark	X6Wlight	X6Wseed	X8Wdark	X8Wlight	X8Wseed	X10Wdark	X10Wlight	X10Wseed	X3Mhair	X3Mmeso	X3Mplac	X3Mseed	X5Mhair	X5Mmeso	X5Mplac	X5Mseed	X6Mhair	X6Mmeso	X6Mplac	X6Mseed	X1Yleaf	X1Ystem	aerial	leaf	stem	CV	max/min	NR.Hit
vanilla_combined.9645	63.7	80.5	59.1	68.9	83	109.2	63.7	74.1	86.8	52.9	72.3	55.1	54.1	61.7	73.4	56	74	77.8	93.7	68.5	94.7	100	105.2	76.2	68.1	65.3	21.2663	2.06427	Os02g0534800 [Oryza sativa Japonica Group]; Os04g0413600 [Oryza sativa Japonica Group]; OJ000126_13.9 [Oryza sativa Japonica Group]; 40S ribosomal protein S14 [Oryza sativa Japonica Group]; 40S ribosomal protein S14 [Oryza sativa Japonica Group]; Os02g0534800 [Oryza sativa Japonica Group]; Os04g0413600 [Oryza sativa Japonica Group]; OSIGBa0137L20.1 [Oryza sativa Indica Group]; OSIGBa0134P10.10 [O…
vanilla_combined.7539	108.6	131.2	154	101.1	124.1	199.2	111.7	128.1	160.1	113.4	130.6	121.8	133.2	138	153.1	133.3	139.5	124.7	136	129.2	136.1	137.8	122.5	129.6	95.3	105.7	16.0448	2.09024	24 kDa seed maturation protein [Elaeis guineensis]
vanilla_combined.178465	69.9	77	78.5	79.3	82.5	74	70.7	74	51.5	65.6	86.1	87.9	74.4	78	80.5	87.6	82	88.5	98.5	109.8	96	94.9	86.9	70.9	77.3	70.5	14.6941	2.13204	acetyl-CoA carboxylase BC subunit [Jatropha curcas]
vanilla_combined.11248	78.6	84.7	95.2	81.9	73.6	72.7	75.2	62.1	58.3	49	86.8	54	48.2	54.3	73.3	49.7	53.2	72.8	102.8	75.5	75.2	104.1	93.8	74.6	65.1	57.2	22.73	2.15975	putative ML domain protein [Nicotiana glauca]
vanilla_combined.4685	87.5	69.8	137.4	67.5	68.7	120.3	80.4	80.9	107.2	104.4	95.2	81.5	92.6	99.4	122.9	79.3	120	73.4	92.3	63.4	113.8	118.2	101	128.4	97.6	126.8	22.022	2.16719	polyubiquitin [Pinus sylvestris]
vanilla_combined.3744	69.7	76.5	94.3	80.2	81.6	80.6	64.7	72.3	50.9	67	83.6	83.4	75.5	83.5	76.7	86.7	86.3	104.2	99.8	113.2	101.7	93	85.7	73.4	74.9	68.3	16.6812	2.22397	RecName: Full=Biotin carboxylase 1, chloroplastic; AltName: Full=Acetyl-CoA carboxylase subunit A 1; Short=ACC; Flags: Precursor
vanilla_combined.1966	91.3	129.9	121.8	93.8	126.9	150.3	106.3	135.5	133.8	160.1	187.6	203.9	151.7	153.7	151.3	151.3	142	122.9	137.9	146.9	142.2	103	91.7	124.4	113	131.4	19.9845	2.2333	eukaryotic initiation factor 5A1 [Musa hybrid cultivar]
vanilla_combined.29969	83.4	84.9	118.6	92.6	112.8	111	87.9	129.7	110.5	132.7	111.4	90.7	68.4	105.3	111.7	84.3	82.7	116.6	115.9	102.2	93.5	77.6	67.7	75.2	59.4	68.9	21.1005	2.23401
vanilla_combined.11729	50.3	67.5	56.9	57	69	110.4	53.5	71.5	94.1	71.1	91.7	99.2	83.7	96.2	89.3	98.7	88.2	98.6	96.6	103.1	112.6	70.1	72.7	66.9	66.8	61.2	22.9184	2.23857	histidine triad nucleotide binding protein [Zea mays]; zinc-binding protein [Zea mays]; zinc-binding protein [Zea mays]; histidine triad nucleotide binding protein [Zea mays]
vanilla_combined.26394	61.8	79.9	96.5	66	82.2	79.3	74.4	92.9	67	93.2	104.7	132	83.9	124.5	113.2	138.6	107.1	117.8	114.1	134	133.5	70.5	71.1	78.2	76.4	69.9	25.8178	2.24272	ubiquitin-conjugating enzyme 1 [Elaeis guineensis]
vanilla_combined.1294	123	154.4	115.9	112.9	157.5	177.4	112.4	163	148.1	138.3	137.8	169.5	127.6	175.8	160.3	197.4	186.6	169.9	156	190	209.3	93	92.5	136.9	98.1	131.5	22.0123	2.2627	putative steroid membrane binding protein [Triticum aestivum]
vanilla_combined.165208	224.3	184.8	296.4	280.5	187.1	234.7	342.3	250.1	189.6	236.5	342.6	195.1	154.4	251.3	298.8	166.9	229.9	204.4	277	149.7	212.5	252.3	269.7	280.1	204.1	286	22.2648	2.28858
vanilla_combined.1481	237.7	370.9	229.8	224	326.9	347.7	177.7	203.6	232.4	176	233.3	236.8	229.7	244.6	254.8	239.4	311.3	285.3	316.3	314.6	404.9	211.6	263	220.6	212.4	262	22.3222	2.30057	translationally controlled tumor protein [Elaeis guineensis]
vanilla_combined.13879	54.7	81.1	78.9	66.2	95.7	115.1	57.3	76.3	80	65	71.5	74.2	62.9	72.8	74.6	75.1	67.8	101.7	98.6	103.6	99.4	75.6	79.8	57.5	53	49.3	22.4088	2.33469
vanilla_combined.5347	58.7	93	72.2	62.7	93.2	109.6	63	82.4	83.1	68.5	87	91.5	72.7	80.3	78.4	76.1	72.5	73	79.4	71.7	71.2	76.6	101.6	58	46.5	51.4	19.4384	2.35699	60S ribosomal protein L13E [Elaeis guineensis]
vanilla_combined.12230	51.6	72.4	54.8	46.1	58.9	109.6	58.1	67	83.7	62	63.1	64.5	55.9	73	68.6	68.1	68.6	65.8	58.4	58.7	66.8	71	81.9	63.7	45.8	51.3	20.1491	2.39301	60S ribosomal protein L18 [Zea mays]; 60S ribosomal protein L18 [Zea mays]
vanilla_combined.6292	65.7	108.8	78.3	73.5	118.5	95	95.7	157.8	124.5	89.1	127	112.4	75.4	89.2	109.6	87.6	72.7	89.3	124.8	97.1	93.2	103.4	99.1	78	67.1	70.5	23.0772	2.40183	profilin [Gossypium hirsutum]
vanilla_combined.28727	45.5	70.4	74	51.9	71.4	111.1	58.8	70.4	73.6	61.3	79.5	72	64.9	77	73.9	65.7	64.8	79.6	86.5	81.9	73.9	76.4	103.1	56.2	46.8	47.5	21.8394	2.44176	ribosomal protein S7 [Triticum aestivum]
vanilla_combined.35524	42.8	60.6	46.7	47.8	56.4	68.6	64.3	65.5	57.7	70.4	104.8	79	57.6	72.5	84.9	60.8	61.3	67	88.2	67.8	66.1	84.5	103.9	69.9	62.8	60.8	22.4545	2.4486	S6 ribosomal protein [Elaeis guineensis]
vanilla_combined.19202	88.5	97.4	48.5	82.9	78.6	75.8	94.4	90.1	74.4	81.2	115.1	119.3	71.7	99.7	116.2	108.6	82	66.1	111.3	81.6	82.8	81.3	77.9	89.5	88.9	97.1	18.7426	2.45979	PREDICTED: alba-like protein C9orf23 homolog [Vitis vinifera]
vanilla_combined.178036	166.9	132.3	214.3	204.4	136.2	168.7	274.3	196.8	145.8	187.9	276.5	148.1	117.1	186.3	238.4	129.4	169.4	156.8	212.3	112.1	159.6	186.6	205.3	203.5	151.9	207.8	23.9114	2.46655
vanilla_combined.713	212.3	247.6	249.8	205.7	221.3	244.9	221.8	225.4	188	216.9	249.8	306.5	156.9	304.7	310.1	335.1	227.5	265.7	296.9	316.1	270.3	226	231.3	284.7	132.9	224.4	19.9697	2.52144	actin-like protein [Phalaenopsis hybrid cultivar]
vanilla_combined.59612	56.6	91.3	69.6	62.8	104.7	80.9	85.8	143.6	109.1	85.7	119.5	106.3	74.8	84.3	102	80.7	63.4	86.8	121.7	95.3	86.5	97.1	94.9	74.3	63.8	61.4	23.6946	2.5371	profilin [Gossypium hirsutum]
vanilla_combined.249029	89	64.1	120.2	117.7	79.4	90	136.6	98.6	73.7	92	131.3	77.1	58	97.3	110.3	62	90	84.6	103	53.7	73.8	81.8	86.9	86.2	72.1	95.5	23.8135	2.54376
vanilla_combined.2425	103	134.9	93.6	111.6	130.5	227.8	123.6	127.7	150.9	133.1	168.6	153.4	98.6	152.4	169.3	154.3	115.4	151.1	174.7	157.7	143.2	131.6	133.7	106.4	89.5	92.1	23.081	2.54525	ADP,ATP carrier protein, putative [Ricinus communis]; ADP,ATP carrier protein, putative [Ricinus communis]
vanilla_combined.4178	43.5	77.7	49.9	43.9	81.6	87.6	57.5	88.7	99.7	110.8	92.1	92.4	106.8	101.4	76.1	76.2	90.4	110.6	83.8	91.4	105.9	69.7	99.4	57.6	43.2	44.6	27.8982	2.56481	Os08g0524600 [Oryza sativa Japonica Group]; Os08g0524600, partial [Oryza sativa Japonica Group]
vanilla_combined.6357	75.2	79.2	149.5	83.7	80.4	79.1	100.5	89.2	84.5	101.9	130.3	110.5	78.9	78.1	105.8	79.6	69.7	58	100	76.6	66.1	73.5	69.2	90.1	87.6	90.9	22.6933	2.57759	aspartic proteinase oryzasin-1 precursor [Zea mays]; aspartic proteinase oryzasin-1 precursor [Zea mays]
vanilla_combined.5822	107.9	89.2	137.5	130.5	93.2	113.1	185.1	133	106.3	124.1	178.3	105.7	80.5	136.1	161.4	93.4	116	97.4	136	70.5	105.7	125.7	133.6	131.1	96.6	140	23.1891	2.62553
vanilla_combined.21945	91.7	65.2	108.8	118.6	78.3	83.5	143	89	70.7	78.6	128	69.3	54	94.1	122.6	62.8	80.1	92.1	111.1	57.6	75.1	102.3	108.4	108	102.2	114.8	25.0506	2.64815
vanilla_combined.3644	89.4	117.9	131.3	88.5	111.3	84.1	104.1	120.6	84.5	82.5	91.9	114.4	81.3	93.5	93.5	105.1	91.3	115.3	100.2	129.2	132	121.6	127.4	94.8	49.5	69	20.3682	2.66667	ADP-ribosylation factor [Medicago truncatula]; ADP-ribosylation factor [Medicago truncatula]
vanilla_combined.3614	62.5	79.9	56.8	74.6	81.2	154.7	82.2	78.4	114.4	78.8	95.7	98.7	61.5	74	87.9	71.8	63.9	75.6	102.6	84	80.1	82.9	92.4	67.6	63.9	70.6	24.4539	2.72359	elongation factor 1-alpha, putative [Ricinus communis]; elongation factor 1-alpha, putative [Ricinus communis]
vanilla_combined.7113	74.6	82	57.2	93.1	81.8	122.4	93.2	72	89	76.2	133.5	111.9	65.6	106.7	152.7	120.7	76	99.6	154.4	105.7	89.4	98.5	79.7	104.3	155.9	120.8	27.0688	2.72552	vacuolar H+-ATP synthase 16kDa proteolipid subunit [Dendrobium crumenatum]
vanilla_combined.56391	94.5	108.7	112.4	87.4	92.8	91.6	110	110.1	77.9	101.7	116.4	147.8	70.3	132.8	140.1	150.9	93.2	111.8	129.9	146.8	112.1	87.1	90	111	55.1	92.2	22.6861	2.73866	actin [Persea americana]
vanilla_combined.14660	101.5	144.5	105.7	112.6	144.2	272.2	123.1	133.5	172.2	132.5	167.2	164.6	111.7	171.1	177.4	171.8	136.7	178.1	187.3	187.2	175.8	146	143.6	115.4	100	98.4	25.8001	2.76626	ADP,ATP carrier protein, putative [Ricinus communis]; ADP,ATP carrier protein, putative [Ricinus communis]
vanilla_combined.213	103.7	74.5	117	132.4	86.6	95	161.7	104.1	80.4	92.4	145.5	79.2	62	101.6	132.9	66.7	86.3	87	117	58.1	78.5	109.2	116.5	114.3	106.5	122.4	25.4171	2.78313	Cell wall-associated hydrolase [Medicago truncatula]; Cell wall-associated hydrolase [Medicago truncatula]
vanilla_combined.5712	46.2	63.2	71	37.2	48	104.4	62.5	69.7	87.1	65.3	61.2	63.8	65	65.9	56.2	50.5	64.4	78.2	60.3	52	67.4	41	50.3	52.6	45.7	44.6	24.3127	2.80645	PREDICTED: heterogeneous nuclear ribonucleoprotein A1 [Vitis vinifera]
vanilla_combined.6775	85.6	112	119.6	88.7	111.9	135.2	100.6	144.7	103.3	141.5	145.8	122.2	101.3	140.6	129.3	124.8	135.1	148.8	132.9	135.2	179.7	66.6	64	104.8	103.4	120	22.0797	2.80781	ADP-ribosylation factor [Hyacinthus orientalis]
vanilla_combined.23588	39.1	56.5	55.5	43.5	57.4	110.6	46.2	54.7	83.7	44.3	66.5	53.8	53.4	51.6	61.5	47.2	50.8	60.5	76.3	58.2	63.4	82.1	97.4	59.1	49.2	40.1	28.7465	2.82864	PREDICTED: 60S ribosomal protein L11-like [Glycine max]
vanilla_combined.11953	56.6	80.8	96.2	58.7	74.7	160.2	56.6	60.9	95.9	59.6	79.5	66.7	68.7	78.6	78.3	71.9	77.8	76.6	81.8	71.8	80	95.2	112.3	80.6	66.4	59.2	27.396	2.83039	ribosomal protein L10 [Elaeis guineensis]
vanilla_combined.1544	50.7	62.8	65.1	60.2	75.7	51	69	94.2	55.8	79.5	96.2	90.7	88.4	83.2	93.4	101	88.4	83	102.4	112.6	97.6	76.7	65.9	63.4	143.8	107.2	25.9881	2.83629	nifU-like N-terminal domain-containing protein [Zea mays]; nifU-like N-terminal domain-containing protein [Zea mays]
vanilla_combined.1027	114.3	114.3	124.6	129.9	121.9	188	204.4	207.5	242.9	218.2	280.7	289.3	186.2	210.8	269.9	212.5	172.1	121.9	199.3	134.7	131.3	142.2	126.5	201	324.4	306.4	33.5558	2.83815	PREDICTED: V-type proton ATPase 16 kDa proteolipid subunit-like [Glycine max]; PREDICTED: V-type proton ATPase 16 kDa proteolipid subunit-like [Glycine max]; PREDICTED: V-type proton ATPase 16 kDa proteolipid subunit-like isoform 1 [Glycine max]; PREDICTED: V-type proton ATPase 16 kDa proteolipid subunit-like [Glycine max]
vanilla_combined.151162	84.1	71.4	56.2	74.2	67.8	76.2	82.3	55.2	108.6	56.2	99.2	110.3	81.2	116.1	158.1	151.7	117.8	114.6	134.9	132	141.3	78.6	71.5	130.6	85.9	95.7	31.0066	2.86413	glutathione transferase [Alopecurus myosuroides]
vanilla_combined.41106	50	76.4	48.7	48.7	69.2	78.3	57.7	65.3	67.4	44.7	70.9	61.3	49.9	54.8	69.7	53.6	44.8	46.5	65.9	52.2	42.4	95.7	121.6	56.9	53.1	49.8	28.6941	2.86792	Ubiquitin [Medicago truncatula]; Ubiquitin [Medicago truncatula]
vanilla_combined.3392	53.5	57.6	69.4	41.7	48.7	60.3	45.6	46.1	35	59.7	48.2	79	55.1	99.4	61.1	81.3	103	92.3	40.9	73.1	102.4	45.8	35.2	47.8	39.7	58.3	34.1149	2.94286	MAC/Perforin domain-containing protein [Arabidopsis thaliana]; RecName: Full=MACPF domain-containing protein NSL1; AltName: Full=Protein NECROTIC SPOTTED LESIONS 1; Short=Protein NSL1; F3M18.18 [Arabidopsis thaliana]; MAC/Perforin domain-containing protein [Arabidopsis thaliana]
vanilla_combined.6043	51.2	58	48.3	50.1	53.1	56.4	55.1	47.8	59.6	58.9	70.2	76.6	47.2	91	81.6	109.6	58.5	76.7	69	90	56.4	62.2	74.1	53.8	37.2	47.9	26.3615	2.94624	NADP-malic enzyme [Aloe arborescens]
vanilla_combined.7647	41.1	69.3	53.6	42.8	64.4	116.5	49.8	58.6	82.4	58.2	78.8	60.1	44.2	48.9	100.8	46.1	39.4	47.7	67.2	47.9	42.3	77.6	99.6	85.6	55.2	43.7	33.5509	2.95685	PREDICTED: 60S acidic ribosomal protein P1-like [Brachypodium distachyon]
vanilla_combined.67038	56	48.1	56.7	66.6	49.2	100.8	66.3	52.8	86.2	71.3	79	58.5	54.8	79.3	76	57.7	82.4	74.9	81.1	58.6	93.3	46.5	33.9	77.3	84.4	57.8	24.1189	2.97345	cysteine proteinase precursor [Sandersonia aurantiaca]
vanilla_combined.5021	65.1	56.1	38.7	70.6	62.5	77.5	80.5	77.5	83.9	97.4	95.2	116.1	82.8	86.9	77.2	82.8	84.7	83.7	83.5	87.7	105.8	58.2	51.5	77.7	50.8	72.1	22.5968	3	oxidoreductase [Arabidopsis lyrata subsp. lyrata]; oxidoreductase [Arabidopsis lyrata subsp. lyrata]
vanilla_combined.2854	53.8	97.3	77	74	112.9	143.8	57.6	62.9	73.7	91.2	111.8	101.9	93.6	133.5	123.3	121.4	113.7	148.1	158	161.9	143.4	102.5	99	64.1	65.1	63.5	32.2652	3.00929	enolase1 [Guzmania wittmackii x Guzmania lingulata]
vanilla_combined.254314	53.6	58.3	51.6	81.9	89.8	43.9	96.4	100.4	58.4	118.6	116.6	132.2	94.4	107.5	96.7	98.4	87.5	70.8	74.2	78.7	77.4	64	72.2	77	47.7	65.5	28.4602	3.01139	Hsp90 [Citrus sinensis]
vanilla_combined.4620	67.4	47.7	41.2	82.8	42.7	55.5	72.2	45.3	49.4	50.1	81.7	74.2	47.8	73.4	102.1	85.4	64.1	71	118.3	84.2	77.7	70.2	48	65.6	124.1	108.2	32.4087	3.01214	vacuolar proton-inorganic pyrophosphatase [Pyrus communis]
vanilla_combined.12823	307.2	260.2	198.4	276.1	243.4	284.6	275.3	188.9	357	175.4	312.2	357.5	255.2	414.6	527.2	529.3	421.6	417	419.1	458	528.4	254	228.6	437.7	313.8	351.6	31.3757	3.01767
vanilla_combined.1019	139.8	121.3	92.7	123.3	110.4	125.5	128.5	87.9	159.1	80.9	142.4	164.7	114.8	190.9	243.8	241.7	194.6	199	195.9	211.6	244.6	115.1	105.4	201.6	145.4	157.3	31.8331	3.02349	topoisomerase 6 subunit B-like protein [Oryza sativa Japonica Group]
vanilla_combined.30752	49.3	78.8	65.9	49.3	75.5	134.7	64.1	75	95.9	58.3	98.7	74.7	51.5	59.6	74.2	55.7	47	57.8	77.8	55.7	44.5	102.5	131.8	74.9	64.4	53.5	33.1746	3.02697	PREDICTED: 60S acidic ribosomal protein P1-like [Brachypodium distachyon]
vanilla_combined.42752	54.9	80.7	79.6	74.2	72.5	87.3	56.4	67	78.9	60.4	65.6	53.3	56.9	69.5	70	55.1	79.3	63.7	61.9	57	95.7	68.3	58.4	87.9	161.6	124	31.7657	3.03189	PREDICTED: protein FRIGIDA-like [Vitis vinifera]
vanilla_combined.10893	73.4	42.2	46.2	103	48.6	76.2	102.3	47.1	69.9	59.5	95	79.5	62.9	79.3	112.5	89.9	90	72.7	126	101.2	102.1	123.9	89.4	111.5	128.1	124.7	30.2488	3.03555	ATP-dependent clp protease [Cucumis melo subsp. melo]
vanilla_combined.43428	71	74.6	57.9	74.4	74.2	35.3	78.4	75	33.6	62.3	83.6	70.1	58.6	67.7	90.3	67.9	65.6	46.5	87.2	58.6	56	88.4	102.3	82.5	73.3	72.2	22.9566	3.04464
vanilla_combined.20647	55	51.1	45.3	66.4	57.1	80.4	64.8	62.3	62.9	66.2	94.4	89.4	75	93	99	101.2	98.3	96.7	99.8	103.1	113.4	63.6	53.3	87.3	138.7	122.4	29.2544	3.06181
vanilla_combined.3362	119.6	103.4	96.3	135.7	90.7	110.1	162.5	96	80.4	88.8	202.1	117.9	68.7	94.6	158.5	99.6	90.1	89.8	160.6	91.8	96.5	146.4	108.2	121.6	210.6	171.7	31.4385	3.0655	expressed protein [Oryza sativa Japonica Group]
vanilla_combined.2503	108.7	79.1	180.9	82.7	78.6	173.2	91.8	92	143.3	104.9	97.8	64.9	92.1	90.5	136.6	73.4	131.6	71.1	106.5	59	119.2	149.4	126.1	155.3	117.8	167.4	31.269	3.0661	Multidrug resistance protein ABC transporter family [Medicago truncatula]; Multidrug resistance protein ABC transporter family [Medicago truncatula]
vanilla_combined.43851	40.4	51.7	72.8	45	60.2	91.5	38.9	57.9	51.4	66.4	62.3	78	74.4	83.1	65	88.5	74.6	102.4	82.1	109	90.4	35.5	38.8	48.6	45.1	41.7	32.3942	3.07042	PREDICTED: probable acetyl-CoA acetyltransferase, cytosolic 2 [Vitis vinifera]
vanilla_combined.1604	100.3	105.1	99.8	158.5	121.3	152.4	109.8	99.4	115.1	107.5	152.3	161.6	168.1	195	164.6	223	188.2	248.5	271.4	305.7	278.6	166.6	122.8	124.5	294.7	145.5	38.2055	3.07545	malate dehydrogenase, cytoplasmic-like [Glycine max]; malate dehydrogenase [Glycine max]
vanilla_combined.88148	48.6	47.7	44.9	75.3	52.2	64.5	51.7	44.2	50	45.1	66.3	67.3	68.9	83.6	73.3	94.2	79.6	100.1	111.2	123.7	112.9	82.4	57.1	57.8	136.1	70.1	35.2462	3.07919	NAD-dependent malate dehydrogenase [Prunus armeniaca]
vanilla_combined.75265	112.8	128.2	137.9	107	117	130.3	114	121.3	98.6	128.4	133.5	181.1	93.9	186.2	165.4	196.6	140.8	182.4	156.6	195.9	165.5	109.6	108.3	136.7	63.7	106.3	25.3803	3.08634	actin-like protein [Phalaenopsis hybrid cultivar]
vanilla_combined.32001	69.9	39.6	39.9	101.9	44.8	80.7	94.3	42.8	60.8	47.8	87.4	68.7	50.9	65.8	96.5	72.5	72.4	62.6	117.9	84.6	90.1	105.6	77.5	107.6	123.7	123	33.0327	3.12374	ATP-dependent clp protease [Cucumis melo subsp. melo]
vanilla_combined.7172	107.1	60.3	76.9	144.4	66	85	131.5	60.2	74.9	72.3	136.6	98.6	65.1	87.8	142.1	102.2	89.3	88.7	170	121.5	103.6	188.2	125.9	130.7	175.6	160.5	34.2726	3.12625	PREDICTED: ATP-dependent Clp protease ATP-binding subunit clpA homolog CD4A, chloroplastic-like [Vitis vinifera]
vanilla_combined.9536	68.4	57.2	48.9	85.8	60.5	59.6	91.2	56.1	41.7	57.8	103	89	50.8	80.9	104.8	91.2	69.7	82.7	130.6	101.4	75.2	80.5	69.3	85.6	84.3	116.2	27.7591	3.13189	vacuolar ATP synthase catalytic subunit A [Zea mays]
vanilla_combined.11710	57.6	50.2	53.7	73.6	55.2	38.1	75.2	61.8	38	66	100.8	83.9	62.3	78.5	92.1	78.6	72.1	69.4	96.5	79.8	78.8	97	74.3	95.1	119.2	112	27.4746	3.13684	PREDICTED: ATP-dependent Clp protease proteolytic subunit-related protein 1, chloroplastic [Vitis vinifera]
vanilla_combined.228825	36.9	42.8	44.3	59.5	60.6	36.3	73.1	73.1	44.7	96.2	103.7	114.1	79.7	92.4	82.1	87.8	70.8	63.7	67	71	71.1	54.8	61.4	60.8	36.9	54.6	31.1252	3.14325	HSP90-1 [Glycine max]
vanilla_combined.1777	140.1	186.4	118.2	138.7	154.7	92	99.6	97.1	59	59.7	98	88.3	65.6	132.8	144.8	145.2	121.7	148.2	151.3	146.1	154.6	159.1	155.7	135.1	131.3	137.7	26.5288	3.15932	transcription factor [Lycoris longituba]
vanilla_combined.138622	64.2	84.1	40	62.5	79.2	126.8	60.5	66.3	92.1	49.3	74.7	59.7	48.7	60.4	69.6	59.1	50.8	65	76.5	73.4	59.9	104	122.4	65.2	59.2	54.7	30.0134	3.17	40S ribosomal protein S2, putative [Ricinus communis]; 40S ribosomal protein S2, putative [Ricinus communis]
vanilla_combined.188038	84.1	99.5	106.9	77.7	91.5	93.3	94.7	97.6	75.1	101.2	104.5	152.6	75.5	141.5	132.8	158.5	103.4	127.6	123.9	154.2	125.5	76.9	77.5	98.4	50	77.2	27.0675	3.17	actin 1 [x Doritaenopsis hybrid cultivar]
vanilla_combined.1599	71.1	82.4	126.7	70.8	86.9	74.7	67.9	78.7	58	63.1	57.8	67.3	58.1	81.7	74.7	81.6	70.9	89.6	74.8	93.2	80.2	76.8	76.4	68.7	39.7	66.7	20.898	3.19144	PREDICTED: staphylococcal nuclease domain-containing protein 1 [Vitis vinifera]
vanilla_combined.54018	48.5	62.6	41.2	58.6	65.5	132	63.5	59.8	89.8	62.8	71.3	78.1	47.7	63.3	67.7	58.8	54.4	63.9	78.9	67.8	65.1	58.2	63.5	52.9	48.4	56	26.7032	3.20388	elongation factor 1-alpha, putative [Ricinus communis]; elongation factor 1-alpha, putative [Ricinus communis]
vanilla_combined.125771	51.1	67.8	73.5	66.8	83.7	109	84.4	109.4	162	147.4	94.6	131.2	162.5	145.2	97.6	129	163.8	93	87.4	100.9	154.8	80.1	74	80.4	63.2	60.9	34.3603	3.20548	DnaJ [Viola baoshanensis]
vanilla_combined.2839	97.2	69.2	97.5	119.3	77.7	99.8	135.7	96.3	80.2	76.3	117.6	63	54.1	64.1	100.2	49.2	60.5	51.7	88.7	42.1	61.3	107.7	115.1	94.4	91.5	89.8	28.8954	3.22328
vanilla_combined.4012	46.5	59.8	50.3	53.4	74.2	90.7	70.2	104.8	101.9	133.7	78.4	80.3	86.9	92	68.5	59.4	81.1	90.1	79.3	67.7	82.9	73.4	75.2	61.5	41.4	44.3	27.8182	3.22947	PREDICTED: 60S ribosomal protein L10 [Vitis vinifera]
vanilla_combined.13489	111.3	97.7	82.5	102.6	98.3	126.2	101.8	75.2	142.4	65.7	120.4	129.9	104.9	155.2	186	187.4	156.3	173.2	153.7	179.1	214	115.8	104.9	181.5	130.6	138.5	29.2439	3.25723
vanilla_combined.8118	59.9	98.4	39.4	78.3	117.6	73.6	58.2	62.2	54.7	41.2	62.9	61.1	37.2	55	71.8	61.1	36.4	49.4	64.7	61.1	41.4	59.9	70.5	40.2	35.7	37	33.0527	3.29412	40S ribosomal protein S30 [Medicago truncatula]; 40S ribosomal protein S30 [Medicago truncatula]; 40S ribosomal protein S30 [Medicago truncatula]; 40S ribosomal protein S30 [Medicago truncatula]
vanilla_combined.4397	78.8	76.4	59.7	66.3	68.5	56.9	59.2	62.8	47	63.6	71.5	88.5	57.1	94.1	94.4	113	87.6	79.5	88	99.8	83.8	40.6	34.3	68.7	60.4	79.7	25.7615	3.29446	PREDICTED: NADPH--cytochrome P450 reductase-like [Vitis vinifera]
vanilla_combined.5877	105.3	111.8	96.6	107.5	112.9	53.2	113.5	105.4	47.5	91.6	128.8	102	86.3	102.3	129.3	95.3	98.6	87.3	130.4	88.1	94.8	145.3	156.7	131.7	121.2	108.4	22.91	3.29895	Os01g0721900 [Oryza sativa Japonica Group]; putative nuclear RNA binding protein A [Oryza sativa Japonica Group]; Os01g0721900 [Oryza sativa Japonica Group]
vanilla_combined.15499	96.4	84.5	87.9	129.9	89.7	101.6	96.1	74.3	50.9	65.4	108.8	87.9	57.2	87.5	123.3	96.3	78.4	104.1	168.2	121.3	101.8	111.6	94	134.2	139.1	120.9	26.2276	3.30452	V-type ATP synthase beta chain [Medicago truncatula]; V-type ATP synthase beta chain [Medicago truncatula]
vanilla_combined.165775	43.9	55	48.1	61.2	63.6	65.6	92.9	64.9	126	63.2	109.5	102	99	74.4	96.7	89.5	70.4	74.4	126.7	100	85.2	38.3	43.2	43.3	41.5	66.9	34.6586	3.30809	peroxiredoxin [Elaeis guineensis]
vanilla_combined.19979	34.8	44.8	48.5	39.7	49	61.4	50.9	67.7	65.2	94.6	74.4	115.2	76	73.3	63.5	71.4	61	70.6	74.1	86.2	60.5	50.1	50.6	40.4	36.5	38.9	31.2486	3.31034	PREDICTED: eukaryotic initiation factor 4A-10-like [Glycine max]; PREDICTED: eukaryotic initiation factor 4A-10-like [Glycine max]
vanilla_combined.801	52.1	60.2	62.8	84.1	82.9	46.1	102.3	106.3	63.9	132.3	140.4	153.1	111.1	122.3	108.6	113	95.8	90.2	91	96.1	89.6	83.1	88	88.3	58.2	77.1	29.0985	3.32104	heat shock protein 90 [Triticum aestivum]; heat shock protein 90 [Triticum aestivum]; heat shock protein 90 [Aegilops tauschii]
vanilla_combined.1209	50.8	68.9	88.8	58.8	76.3	39.5	74.2	87.2	52	88.1	117.2	87.2	73.6	88	105.1	83.7	75.5	64.6	92.1	69.6	71.7	83.9	92.8	69.5	34.8	65.3	24.9605	3.36782	calnexin, putative [Ricinus communis]; calnexin, putative [Ricinus communis]
vanilla_combined.208813	59	67.7	104.8	58.1	71.2	61.6	53.3	61.6	45.5	50.9	48.3	55	46.3	65.6	61.6	68	58.1	72.1	60	75.3	63.7	59.4	57.8	56.4	30.8	57.6	21.6159	3.4026	PREDICTED: staphylococcal nuclease domain-containing protein 1-like [Glycine max]
vanilla_combined.19643	119	154.1	99.2	115.3	127	68.1	77	77.3	45.1	50.5	81.8	73.3	52.7	103.8	116.5	111.6	96.1	94.8	122.4	103.2	112.2	114.2	121.8	107.1	95.2	114.8	26.6014	3.41685	PREDICTED: probable WRKY transcription factor 23 [Vitis vinifera]
vanilla_combined.37126	98.7	81.2	53.2	107	82.1	49	98	64.6	67.4	63.9	98.3	95.1	54.8	86.6	108.5	114.1	53.2	90.6	125.3	171	70.8	86.1	95.1	72.7	54.3	72.2	31.9995	3.4898	annexin P35 [Elaeis guineensis]
vanilla_combined.7343	100.7	72.9	73.6	121.4	78.9	167.6	128.6	82.8	141.8	116.1	154.7	106.5	92.1	129.3	150.7	97.8	139.3	104.5	136.7	93.1	137.5	67	47.5	141.8	158	133.5	27.9767	3.52842	cysteine proteinase precursor [Sandersonia aurantiaca]
vanilla_combined.67569	51.6	42.5	33.5	74.1	47.1	49	49.3	35.8	39.1	34.4	56.5	45.8	50.2	58.6	65.7	62.5	59.3	63.4	90.8	78.5	77.2	70.9	52.4	52.6	118.6	68.3	32.2932	3.5403	cytosolic malate dehydrogenase [Cicer arietinum]
vanilla_combined.228	349	389.4	154.3	264.3	302.4	322	211.7	248	257.8	261.3	261.1	331.7	200.6	391.1	344.6	473.9	310.1	386.6	357.9	461.5	372.8	133.1	136.7	238.2	189.9	248.7	31.6546	3.56048	elongation factor 1-alpha 1 [Elaeis guineensis]; elongation factor 1-alpha 1 [Elaeis guineensis]
vanilla_combined.68235	29.1	36.8	61.5	36	46.1	74	49.6	71.2	95.6	103.9	61.4	71.4	85.4	52.9	47.3	45.5	67.4	42.6	43.3	40.7	55.4	79.5	61.5	56.3	55.2	46.7	31.8776	3.57045	BAXI.2 [Triticum aestivum]; Bax inhibitor 1 [Triticum aestivum]; Bax inhibitor 1-like protein [Triticum aestivum]
vanilla_combined.247668	108.4	114	40.1	79	82.7	90.2	63.5	71.3	72.2	65.5	67.7	96	52.7	113.5	100.7	144.1	86	105.6	102	132.2	100.3	42.7	43	69.3	59.1	80.1	32.2598	3.59352	elongation factor 1-alpha [Lycoris longituba]
vanilla_combined.61915	32.2	49.6	45.9	30.7	46.8	88	45.7	63	110.6	40.6	47.7	70.6	57	49.6	50	51	46.8	44.6	47.7	54.9	59.5	48.8	68.5	40	31.4	32.3	33.8007	3.60261	ribosomal protein L15 [Elaeis guineensis]
vanilla_combined.34099	29.1	37	40.6	38.1	50.8	64.1	50.9	66	93.9	84.3	54.8	77.2	91.4	84.3	55.5	73.1	101.6	70.8	57.9	64.5	105	51.7	46.2	51	40.7	38.1	34.2236	3.60825	Chaperone protein dnaJ, putative [Ricinus communis]; molecular chaperone [Ricinus communis]; Chaperone protein dnaJ, putative [Ricinus communis]
vanilla_combined.5055	71.8	106.9	51.1	67.1	88.9	59	57.9	82.3	49.8	57	49.6	58.4	35.4	64.5	62.8	65.8	53.7	59.2	48	58.4	55.9	37.9	38.2	68.5	29.4	48.2	28.4483	3.63605	beta-cubebene synthase [Magnolia grandiflora]
vanilla_combined.7150	135.6	188.8	100.2	150.2	170.3	364.7	177.1	133.1	296.4	115.7	171.5	128.7	160.1	147.2	169.5	120	143.2	165.6	215.2	149.9	172	149.5	164.3	160.7	130.7	195.6	32.7014	3.63972	cyclophilin [Lycoris longituba]
vanilla_combined.3615	64.4	131.5	86.3	72.2	120.2	118.5	91	126.1	129	100.7	127.1	181	117.8	125.3	118.8	136.2	110.9	109.8	130.6	156.7	136.5	61.1	83	88.5	49.6	79	28.0507	3.64919	Ran1 [Pisum sativum]
vanilla_combined.219538	66.8	86.4	91.8	42.5	51.1	57.5	75.1	82.9	67.4	87	46.1	86.1	56.2	118.2	69.9	111.2	89.7	104.2	44.8	89.8	80	40	39.6	47.6	32.3	53.9	34.1363	3.65944	zinc finger protein, putative [Ricinus communis]; zinc finger protein, putative [Ricinus communis]
vanilla_combined.231267	90.2	71.4	64.1	80.2	69.7	81.3	73.4	49.9	102.8	55.8	96.7	105.2	89.5	129.7	152.4	148.6	142.8	131.5	128.3	131.9	183.9	87.7	76.6	135.9	95.7	94.6	33.0017	3.68537
vanilla_combined.57449	73.8	109.5	49.3	67.5	92.4	66.3	60.5	81.4	56	59.7	49.7	62.9	40.1	74	69.8	73.8	63.8	63.3	51.8	65	63.6	31.1	31.4	68.1	29.5	51.4	29.2205	3.71186
vanilla_combined.4830	55.4	71.3	76.7	35.7	45.1	50.2	60.4	66.9	53.1	69.4	38.1	69.5	45.8	102.8	56.8	94.9	76.9	88.3	37	78.1	72.2	29.9	31.3	39.7	27.6	46.6	35.4809	3.72464	zinc finger protein, putative [Ricinus communis]; zinc finger protein, putative [Ricinus communis]
vanilla_combined.19783	61.2	65.2	77.2	89.9	70.7	110	56.9	42.4	57.3	31.3	77	44.7	53	43.9	79.2	54.1	39.6	51.2	117	85	58.7	68.7	58	56.5	84.9	65.2	31.4928	3.73802	2,3-bisphosphoglycerate-independent phosphoglycerate mutase [Ricinus communis]; 2,3-bisphosphoglycerate-independent phosphoglycerate mutase [Ricinus communis]
vanilla_combined.1032	34.6	43.4	44.4	43.3	53.3	73.9	53.5	69.7	103.5	92.3	57.7	87.7	105.5	99.9	63	87.8	126	86.2	64.3	81.5	129.6	55.7	49.1	59.7	47.3	45.7	36.9171	3.74566	Chaperone protein dnaJ, putative [Ricinus communis]; molecular chaperone [Ricinus communis]; Chaperone protein dnaJ, putative [Ricinus communis]
vanilla_combined.60333	44.1	56.8	59.9	46.8	52	109.9	47.7	54.8	63.2	60.5	51.5	61.9	52.2	74.8	61.1	71	62.1	69.1	63	68.4	64.4	57.5	59.4	47.4	29.3	39.8	24.8173	3.75085	eukaryotic translation elongation factor, putative [Ricinus communis]; eukaryotic translation elongation factor, putative [Ricinus communis]
vanilla_combined.2183	89.1	72.8	71.7	119.5	75.1	73.4	88.9	66.8	40.3	53.1	96.7	68.8	42.9	66.5	109.9	72.8	56.9	72.6	151.3	87.2	69.6	104	86.8	114.9	127.5	108.4	31.522	3.75434	PREDICTED: V-type proton ATPase subunit B 1-like [Glycine max]
vanilla_combined.76314	39.9	49.6	38.8	50.4	55.7	56.8	86.3	58.8	118.9	58.9	100.2	92.8	91.6	67	87	81.9	67.4	79.7	132	101.1	85.3	35.1	42.1	43.7	41.1	61.1	37.2423	3.76068	peroxiredoxin [Elaeis guineensis]
vanilla_combined.55422	58.8	66.5	43.8	54.7	56.2	48.2	47.4	50.1	43.6	57.6	61.4	84.8	43.7	95.5	92.7	111.9	74.4	77.4	89.5	97.7	73.4	29.5	33.7	71.5	47	95.1	33.7211	3.79322	PREDICTED: eukaryotic initiation factor iso-4F subunit p82-34-like [Vitis vinifera]
vanilla_combined.30687	47.7	73.5	76	44.2	64.2	106.6	50.2	57.5	78.4	47.8	58.5	62.3	54.4	62.6	60.2	56.8	62.8	62.6	65.7	53.5	84.7	49.6	59.2	52.7	28	39.5	25.7895	3.80714
vanilla_combined.131758	97.9	106.7	49	72.6	88.9	92.8	53.7	65	69.6	67.7	63.4	90.5	55.7	116.4	93	137	92.3	98.5	87.1	113.6	102.7	35.8	37.3	63.3	48.9	72.8	32.1834	3.82682	elongation factor 1-alpha, putative [Ricinus communis]; elongation factor 1-alpha, putative [Ricinus communis]; elongation factor 1-alpha, putative [Ricinus communis]; elongation factor 1-alpha, putative [Ricinus communis]
vanilla_combined.88203	57.3	45.7	36.5	70.2	47.4	42.5	77.2	42.8	30.2	46.3	85.8	72.9	39.5	62.9	92.8	72.2	54.4	59.2	116	81.4	61.3	63.3	53.5	71.2	71.6	109.6	33.4789	3.84106	PREDICTED: V-type proton ATPase catalytic subunit A [Vitis vinifera]
vanilla_combined.170986	209	239.5	87.9	157.3	185.6	216.6	129	148.2	162.7	139.9	144.5	194.7	121.6	244.8	195.6	297.4	191.3	227.2	197.7	260.8	225.8	77.1	77.1	140.8	106.6	137.8	33.2754	3.85733	elongation factor 1-alpha, partial [Vernicia fordii]
vanilla_combined.3742	69	80.1	59.9	57.5	67.8	49.7	76.2	95.4	51.6	94	127.4	152.8	71	132.7	138.9	147.7	86	106.5	120.4	130.7	90.6	39.4	39.9	109.2	72	94.4	36.9957	3.87817	RUB1 conjugating enzyme [Elaeis guineensis]
vanilla_combined.52356	59.2	48.4	62.2	111.7	59.6	83.3	55.6	43.5	69.3	40	84.4	53.1	62.1	57.2	64.3	51.2	68.9	59.8	63.3	57.4	72.5	88.1	60.9	88.6	155.4	93.7	34.5337	3.885
vanilla_combined.405	370.2	289.1	256.5	318.3	301.1	334.2	271.3	239.2	214.1	145.1	289.4	265.1	154	233.6	418.5	284.8	218.7	128.2	277.1	250.6	142.7	466.8	374.5	405.5	387.8	500.3	33.742	3.9025	Multidrug resistance protein ABC transporter family [Medicago truncatula]; Multidrug resistance protein ABC transporter family [Medicago truncatula]
vanilla_combined.95238	28	40	48.8	44.5	53.8	29.6	61.7	65.8	41.4	109.6	84.1	89.2	96.6	61.8	53	52.2	58.9	40.8	47.4	45.7	44.6	70	71.6	59.6	32.9	38.8	36.3431	3.91429	putative heat shock protein hsp70, partial [Elaeis guineensis]
vanilla_combined.40975	43.2	62.3	38.8	41.2	59.5	113.9	60	70.9	98.4	75	87	118.8	56.2	100.2	128.7	126.9	72.5	81.4	95.8	90.1	83	43.7	45.8	68.8	32.7	78.6	36.5315	3.93578	OSJNBa0009P12.18 [Oryza sativa Japonica Group]
vanilla_combined.73203	73.7	111.1	56	70.1	92.5	63.5	60.3	80.7	50.6	62.1	54.4	62.8	38.9	69.3	66.2	71.1	59	67.9	53.4	67.8	61.6	36.3	35.6	65.3	28.2	50.9	28.1606	3.93972
vanilla_combined.102841	77.4	61	53.3	66.9	60.8	64.2	56.4	47.4	41.9	28.2	58.5	50.8	29.6	41.2	80	54.3	38.7	27.6	65.3	55.5	29.6	109.5	87.9	89.7	85.2	96.4	36.9851	3.96739	Multidrug resistance protein ABC transporter family [Medicago truncatula]; Multidrug resistance protein ABC transporter family [Medicago truncatula]
vanilla_combined.14270	55.4	45	51.4	63	52	54.9	82	66.2	83	57.5	77.6	59.4	74.4	55.3	71.1	49.3	64.3	41.8	62.4	38.4	51.3	84.7	86.8	117.6	152.7	121.3	37.9	3.97656	polyubiquitin [Pinus sylvestris]
vanilla_combined.36635	59.7	62.8	65.3	55.4	58.6	40.4	56.6	57.7	25.3	60.5	67	77	67.1	82.7	72	86.2	69.8	83.1	72.4	100.9	76.9	29.7	46.8	56.8	38.6	59.3	27.6893	3.98814	cytoplasmic glucose-6-phosphate dehydrogenase [Cucumis hystrix]
vanilla_combined.856	56	74.1	91.9	49	59.7	100.4	64.1	63.7	84.7	67.9	111.2	77.1	101.1	104.4	136.3	83.9	145.2	82.4	111	67.9	128.4	43.9	46.4	176	63	126.1	37.6181	4.00911	cystathionine gamma-synthase [Zea mays]
vanilla_combined.54928	51.9	57.7	30.2	47.3	52.1	50	44.6	45.1	44.3	48.8	50	75.7	40.8	86.2	80.2	102.9	71.3	65.5	79.2	85.9	73.8	25.6	27.6	65.5	37.8	81.6	34.7131	4.01953	PREDICTED: eukaryotic initiation factor iso-4F subunit p82-34-like [Glycine max]
vanilla_combined.115103	48.3	70.3	110.2	40.3	62.6	59.3	36.8	64.9	38.5	59.8	33.9	47.8	49.5	82.8	42.4	61	79.2	95.7	42.8	68.6	89.1	29.1	36.9	51.3	27.4	33.3	38.6129	4.0219	PREDICTED: cyclin-dependent kinase G-2-like [Vitis vinifera]
vanilla_combined.47866	56.4	47.7	38.5	81.8	50.2	51.8	52.3	36.9	39.1	36.3	63.6	46.1	55.8	68	68.1	60.6	72.2	85.9	104.1	96.3	104.8	87.9	62.2	69.7	146.7	76.9	37.8876	4.04132	putative cytosolic malate dehydrogenase [Elaeis guineensis]
vanilla_combined.18542	51.7	62.2	104.7	43.7	58.6	48.7	38.3	50.6	30.4	40.5	28	28.2	37.1	49.6	29	32.6	43.9	65.9	31.5	43.9	50.7	25.8	31.1	37.4	28.9	28.9	39.2811	4.05814	Os01g0311500 [Oryza sativa Japonica Group]; Os01g0311500, partial [Oryza sativa Japonica Group]
vanilla_combined.191454	38.2	41.7	40.1	62.4	58.3	27.3	75.3	75.1	39.4	89.1	101.3	110.9	70.3	80.2	81.9	80.6	61.8	53	67.3	67.8	56	61.6	64.8	60.2	41.4	53.4	31.2573	4.06227	molecular chaperone Hsp90-3 [Nicotiana benthamiana]
vanilla_combined.32529	32.8	44.1	61.2	39.5	51.4	54.8	40.1	51.4	37.8	61.5	63.2	76.3	73.9	96.3	64.2	83.7	100.4	107.4	65.8	94.4	125.3	30.8	36	65.4	54.8	76.4	38.1108	4.06818	PREDICTED: probable 26S proteasome non-ATPase regulatory subunit 7 [Vitis vinifera]
vanilla_combined.22757	25.7	40.6	56	61.1	83.8	104.8	66.6	91.5	81	86.5	74.4	85.9	82.3	66.9	55.1	57	57.9	40.2	57.6	52.2	49.6	62.6	73.2	66.4	44.1	53.8	28.3181	4.07782	molecular chaperone Hsp90-2 [Nicotiana benthamiana]
vanilla_combined.222396	73.8	152.1	105.9	81.9	143.4	147.8	95	146.7	149.2	110.6	132.5	208.1	127.7	151.1	129.5	163.1	131	136.2	133.2	176.6	157	65.6	88.4	92.1	50.7	92.1	29.6635	4.10454	GTP-binding nuclear protein Ran-A1 [Elaeis guineensis]
vanilla_combined.15733	93.7	83	71.8	60.8	46.3	42.3	72.4	62	39.4	48.9	77.1	58.2	32.8	63.4	88.1	52.5	49.3	58.4	103.7	49.5	48.5	28.8	30.5	92.3	118.9	109.5	38.3705	4.12847
vanilla_combined.15761	60	87.8	144.6	52.5	77.8	68.2	43.3	74.4	43.6	68.5	39.7	55.5	53.7	99	52.6	75.9	90.8	109.1	50.7	78	96.5	35.8	44.8	59	35	44.2	38.9806	4.13143	Os04g0488000 [Oryza sativa Japonica Group]; RecName: Full=Cyclin-dependent kinase G-2; Short=CDKG;2; RecName: Full=Cyclin-dependent kinase G-2; Short=CDKG;2; OJ991113_30.14 [Oryza sativa Japonica Group]; Os04g0488000 [Oryza sativa Japonica Group]
vanilla_combined.7321	141.4	129.5	106.1	118.3	113.1	47.5	94.9	72.7	34	44.3	76.7	72	43.4	54	75.6	67.5	66.2	37.3	43.3	47.5	60.3	67.2	70.9	79.2	62.7	86.9	39.187	4.15882	Os04g0432000 [Oryza sativa Japonica Group]; RecName: Full=Serine/threonine-protein kinase SAPK7; AltName: Full=Osmotic stress/abscisic acid-activated protein kinase 7; serine/threonine protein kinase SAPK7 [Oryza sativa Japonica Group]; Os04g0432000 [Oryza sativa Japonica Group]; B0308C03.1 [Oryza sativa Indica Group]; serine/threonine-protein kinase [Oryza sativa Japonica Group]
vanilla_combined.151064	57.3	45.4	40.4	72.6	48.3	46.6	72.3	42.3	31.7	49.2	102.8	75.1	44.5	71.4	95.9	75.1	60.2	85.3	133.1	97.9	71.7	68.5	55.8	88.7	86.2	125.8	36.5392	4.19874	vacuolar ATP synthase catalytic subunit A [Zea mays]
vanilla_combined.46056	87.8	86.1	93.5	79.3	83.1	75.5	83.8	87.5	44.4	94.2	98.9	120.1	114.7	147.8	103.9	145.4	130	173.9	116.4	187.5	156.7	45.1	67.2	93.4	57.6	91.8	35.7366	4.22297	glucose-6-phosphate 1-dehydrogenase cytoplasmic isoform-like [Solanum tuberosum]
vanilla_combined.208377	110.1	132.7	182.3	102.3	121.6	224.4	74.7	72	119.2	63.2	89.3	84.2	51.7	70.5	104.6	71.5	75.6	68	113.1	110.2	82	158.5	114.4	87.2	82	104.5	37.7719	4.34043
vanilla_combined.2645	35.7	47.9	100.8	57.6	78	93.5	57.4	91.7	104.1	83.7	44.7	60	83.9	70.3	46	66.8	61.6	60.8	56.5	66.9	58.3	51.4	65.8	38.6	24.1	23.9	34.3006	4.35565	Chaperone protein dnaJ, putative [Ricinus communis]; molecular chaperone [Ricinus communis]; Chaperone protein dnaJ, putative [Ricinus communis]
vanilla_combined.360	80.5	97.2	85.4	87.7	117.4	140.3	74.7	100	87.9	105.9	92.9	172.1	93.5	149.2	108.9	184.3	116.1	135.1	118.6	175.4	127	42.3	51.5	81.9	58.5	87.3	34.2932	4.35697	ABC transporter GCN1 [Hevea brasiliensis]
vanilla_combined.3601	83	82.9	90.7	74.2	79.1	63.2	77.7	82.6	38.7	85.3	94.4	111.9	105.1	126.7	98.5	124.5	110.7	145.1	110.9	169.9	132.6	47.9	69.8	88.6	58.3	84.7	31.89	4.39018	glucose-6-phosphate 1-dehydrogenase cytoplasmic isoform-like [Solanum tuberosum]
vanilla_combined.185715	52.9	83.4	33.6	48.3	75.8	82	43.6	63.4	74.9	52.9	57.9	107.1	69.7	114.6	90.6	137.1	68.6	97.4	90.8	139.6	89.5	43.6	55.3	55.1	31.6	55.2	39.2064	4.41772	T6D22.2 [Arabidopsis thaliana]
vanilla_combined.4223	94.7	118.5	167.6	71.5	90.8	103.4	86.4	99	107.9	106.9	114.1	113.8	85.1	125.4	112.6	115.3	91.2	120.6	114.5	133	122.3	37.9	42.1	94.8	40.3	81.8	29.2301	4.42216	PREDICTED: ubiquitin-conjugating enzyme E2 2 isoform 1 [Vitis vinifera]; PREDICTED: ubiquitin-conjugating enzyme E2 2 isoform 2 [Vitis vinifera]
vanilla_combined.10225	35.2	55.5	69.9	83.1	112.9	155.7	95.1	128.4	117.5	118.5	99.6	117.9	116	93	75.3	78.6	82.4	61.4	81	77.9	75.8	88.6	102.3	97.4	61.7	72.2	28.8836	4.4233	PREDICTED: heat shock cognate protein 80-like [Glycine max]
vanilla_combined.248384	44.5	60.9	35.1	40.9	63	104.5	67.2	74.3	98.7	73	96.7	120.4	51.8	91.9	141.6	130.9	66	67.6	98.4	90.2	67.1	36.3	41	65.3	31.4	75.6	39.9265	4.50955	OsGRP1 [Oryza sativa Japonica Group]
vanilla_combined.229494	116.9	168.7	90.6	115.1	164.3	319.3	190	209.5	289.4	215.2	267.3	355.1	164.2	288.1	388.9	378.8	202.7	249.7	298.5	268.2	222.1	118.5	125.1	199	85.4	235.2	39.5419	4.55386	Glycine-rich RNA-binding protein GRP1A, putative, expressed [Oryza sativa Japonica Group]
vanilla_combined.248711	91.9	186.9	81.2	75.9	116.7	79.4	161	134.7	125.9	101.4	131.7	133	60.2	102.1	153.4	93.6	96.3	40.8	80.6	45	133.8	46.3	48.4	73.6	61	81.2	39.6806	4.58088
vanilla_combined.121663	59	74.3	108.5	42.2	57.3	65.5	56.9	61.5	69.7	67.8	68.8	71.5	51.3	80.6	70.2	73.5	57.2	92.5	73.2	82.7	85.6	25.9	26.1	60.2	23.6	48.8	31.2795	4.59746
vanilla_combined.5750	35.9	46.3	167	43.8	59.6	68.4	64.4	116.3	61.2	142.2	99.6	82.4	74.6	118.3	98.1	91.1	114.9	120	98	94	126.1	37.2	50	99	130.3	108.9	38.236	4.65181	PREDICTED: aspartic proteinase-like [Brachypodium distachyon]
vanilla_combined.21964	70.6	52.6	53.1	91.5	58.8	23.7	110.4	61.7	26	58.7	90	63.6	48.6	53.1	61.2	43.2	39.4	49.1	52.1	45.6	36.9	43.4	42.6	43.8	54.1	61.1	34.8021	4.65823	folylpolyglutamate synthase [Populus trichocarpa]; folylpolyglutamate synthase [Populus trichocarpa]
vanilla_combined.250461	32.5	47.6	25.3	30.9	47.4	84.7	47.6	54.3	77.1	56.4	68.1	91.4	41.7	72.2	100.7	96.3	51.3	56	76	66.6	53.3	30.5	30.5	49.8	21.6	58.1	39.0693	4.66204	glycine-rich RNA-binding protein [Nicotiana tabacum]
vanilla_combined.34634	193.6	167.6	117.6	147.2	122.7	53.8	219.9	158.4	65.9	171.4	219.5	203.3	140	246.3	228.7	204.3	206.1	165.6	182.6	130.5	181.4	52	60.4	171.2	55.4	139.7	37.7356	4.73654	PREDICTED: coatomer subunit delta-2-like [Glycine max]
vanilla_combined.238768	73.9	99.1	74	79	90.1	45.4	79.5	81	34.2	92	80.7	75.7	45.6	124.9	114.1	102.4	98.1	142.3	137.5	123.9	162.4	44	42.6	67.7	55.6	67	38.8393	4.74854
vanilla_combined.2541	65.1	61.9	30.2	56.4	64.6	42.3	65.9	61.9	45.9	53.9	56.8	57.8	31	51.1	55.7	63.7	40.7	35.4	27.1	54	38.7	35.8	22.2	105.5	28.4	36.9	35.7382	4.75225	Aquaporin PIP2.1, putative [Ricinus communis]; Aquaporin PIP2.1, putative [Ricinus communis]
vanilla_combined.141192	42.7	56.6	42.9	47.3	53	24.7	53.1	47	20.3	52.8	49.3	45.1	30.9	69.6	68.4	56.8	58	89.3	84.2	71.6	100.5	26.7	26.7	42.9	34.6	40.6	39.086	4.95074
