# Supplementary material for: A deep transcriptomic analysis of pod development in the vanilla orchid (Vanilla planifolia)
Source: BMC Genomics. 2014 Nov 7;15(1):964. doi: 10.1186/1471-2164-15-964 (PMC4233054; doi:10.1186/1471-2164-15-964)
Supplement: Supplementary file 12 — Additional file 12: Function annotation for tissue-specific genes. (XLSX 108 KB) [file 12864_2014_6656_MOESM12_ESM.xlsx]

## Sheet: 6w-seed-sp
Seq. Name	Seq. Description	Seq. Length	#Hits	min. eValue	mean Similarity	#GOs	GOs	Enzyme Codes	InterProScan
vanilla_combined.238	chitinase-like protein	7011	20	4.26325e-164	0.8675	17	P:cell growth; P:anatomical structure morphogenesis; P:cell differentiation; P:multicellular organismal development; P:carbohydrate metabolic process; P:catabolic process; P:biosynthetic process; P:regulation of biological process; P:response to stress; P:response to abiotic stimulus; P:response to endogenous stimulus; C:cytoplasmic membrane-bounded vesicle; ; P:secondary metabolic process; F:hyd…	EC:3.2.1.14	IPR000726 (PFAM); IPR016283 (PIR); IPR023346 (SUPERFAMILY); G3DSA:1.10.530.10 (GENE3D), PTHR22595 (PANTHER), PTHR22595:SF9 (PANTHER), SignalP-NN(euk) (SIGNALP), tmhmm (TMHMM)
vanilla_combined.406	probable rhamnogalacturonate lyase b-like	6789	20	5.19858e-41	0.632	5	F:carbohydrate binding; P:carbohydrate metabolic process; F:catalytic activity; C:plasma membrane; F:lyase activity		tmhmm (TMHMM)
vanilla_combined.456	1-(5-phosphoribosyl)-5-	6361	20	3.40977e-95	0.853	5	F:catalytic activity; P:biosynthetic process; ; C:plastid; P:cytoskeleton organization	EC:5.3.1.16	IPR006062 (PFAM); IPR011060 (SUPERFAMILY); IPR011858 (PANTHER); IPR013785 (G3DSA:3.20.20.GENE3D); PTHR21169:SF0 (PANTHER)
vanilla_combined.941	abc transporter c family member 13-like	5840	20	0	0.765	10	P:transport; P:metabolic process; C:cell; F:hydrolase activity; F:transporter activity; P:nucleobase-containing compound metabolic process; P:catabolic process; C:vacuole; F:nucleotide binding; F:catalytic activity	EC:1.3.1.74	PTHR24223 (PANTHER), PTHR24223:SF5 (PANTHER), tmhmm (TMHMM)
vanilla_combined.1026	alpha-aminoadipic semialdehyde synthase-like	4003	20	0	0.8	6	P:catabolic process; ; F:catalytic activity; C:cytosol; P:metabolic process; F:nucleotide binding	EC:1.5.1.8; EC:1.5.1.10	IPR005097 (PFAM); IPR007545 (PFAM); IPR007698 (PFAM); IPR007886 (PFAM); IPR016040 (G3DSA:3.40.50.GENE3D); G3DSA:3.30.360.10 (GENE3D), G3DSA:3.40.50.1770 (GENE3D), PTHR11133 (PANTHER), PTHR11133:SF3 (PANTHER), SSF51735 (SUPERFAMILY), SSF52283 (SUPERFAMILY), SSF55347 (SUPERFAMILY)
vanilla_combined.1297	chitinase-like protein	3884	20	1.16632e-169	0.868	17	P:cell growth; P:anatomical structure morphogenesis; P:cell differentiation; P:multicellular organismal development; P:carbohydrate metabolic process; P:catabolic process; P:biosynthetic process; P:regulation of biological process; P:response to stress; P:response to abiotic stimulus; P:response to endogenous stimulus; C:cytoplasmic membrane-bounded vesicle; ; P:secondary metabolic process; F:hyd…	EC:3.2.1.14	IPR000726 (PFAM); IPR016283 (PIR); IPR023346 (SUPERFAMILY); G3DSA:1.10.530.10 (GENE3D), PTHR22595 (PANTHER), PTHR22595:SF9 (PANTHER), SignalP-NN(euk) (SIGNALP), tmhmm (TMHMM)
vanilla_combined.1342		17697							no IPS match
vanilla_combined.1624	cellulose synthase-4	5390	20	0	0.87	8	F:transferase activity; C:Golgi apparatus; P:biological_process; P:biosynthetic process; P:carbohydrate metabolic process; C:cell; P:cellular component organization; F:binding	EC:2.4.1.12	IPR005150 (PFAM); IPR013083 (G3DSA:3.30.40.GENE3D); IPR027934 (PFAM); PTHR13301 (PANTHER), PTHR13301:SF21 (PANTHER), tmhmm (TMHMM), SSF57850 (SUPERFAMILY)
vanilla_combined.1678	dynamin-related protein 1c	2633	20	0	0.913	11	C:cytoplasm; C:mitochondrion; C:plasma membrane; P:carbohydrate metabolic process; P:nucleobase-containing compound metabolic process; P:catabolic process; P:multicellular organismal development; F:hydrolase activity; P:anatomical structure morphogenesis; P:mitochondrion organization; F:nucleotide binding	-	IPR000375 (PFAM); IPR001401 (PFAM); IPR003130 (PFAM); IPR019762 (PROSITE); IPR020850 (PROFILE); IPR022812 (PRINTS); IPR027417 (SUPERFAMILY); G3DSA:3.40.50.300 (GENE3D), PTHR11566:SF12 (PANTHER)
vanilla_combined.1827	vacuolar processing enzyme 1	2459	20	0	0.792	3	F:peptidase activity; P:protein metabolic process; P:catabolic process	EC:3.4.22.0	IPR001096 (PRINTS); PIRSF500139 (PIR), PTHR12000:SF2 (PANTHER), SignalP-NN(euk) (SIGNALP), tmhmm (TMHMM)
vanilla_combined.2232	nad kinase chloroplastic-like	4342	20	2.21619e-73	0.9715	4	F:kinase activity; F:protein binding; P:metabolic process; C:plastid	EC:2.7.1.23	IPR002683 (PFAM); IPR016123 (G3DSA:3.40.1000.GENE3D)
vanilla_combined.2835	probable xyloglucan glycosyltransferase 5-like	2199	20	0	0.804	4	C:cell; F:transferase activity; C:mitochondrion; C:nucleus	-	G3DSA:3.90.550.10 (GENE3D), PTHR32044 (PANTHER), PTHR32044:SF0 (PANTHER), PF13641 (PFAM), SignalP-NN(euk) (SIGNALP), tmhmm (TMHMM), SSF53448 (SUPERFAMILY)
vanilla_combined.3323	cellulose synthase	3486	20	0	0.8905	5	F:transferase activity; P:biosynthetic process; P:carbohydrate metabolic process; C:cell; P:cellular component organization	EC:2.4.1.12	IPR005150 (PFAM); IPR013083 (G3DSA:3.30.40.GENE3D); IPR027934 (PFAM); PTHR13301 (PANTHER), PTHR13301:SF21 (PANTHER), tmhmm (TMHMM), SSF53448 (SUPERFAMILY), SSF57850 (SUPERFAMILY)
vanilla_combined.3506	subtilisin-like protease sdd1-like	5157	20	5.10447e-161	0.6065	1	F:hydrolase activity	-	IPR001356 (SMART); IPR006563 (PFAM); IPR008422 (PFAM); IPR009057 (G3DSA:1.10.10.GENE3D); PTHR11850 (PANTHER), PTHR11850:SF15 (PANTHER)
vanilla_combined.3592	serine carboxypeptidase-like 20-like	1911	20	0	0.81	4	C:vacuole; F:peptidase activity; P:protein metabolic process; P:catabolic process	EC:3.4.16.0	no IPS match
vanilla_combined.3812	hydroxyproline-rich glyco	7379	20	3.21912e-89	0.667	0	-		PTHR31700 (PANTHER), PTHR31700:SF0 (PANTHER), SignalP-NN(euk) (SIGNALP), tmhmm (TMHMM)
vanilla_combined.3843	probable s-acyltransferase at1g69420-like	4900	20	1.4584e-158	0.6805	4	F:metal ion binding; F:zinc ion binding; C:cytoplasmic membrane-bounded vesicle; C:membrane		PTHR13433 (PANTHER), PTHR13433:SF1 (PANTHER), PS51257 (PROFILE), SignalP-NN(euk) (SIGNALP), tmhmm (TMHMM)
vanilla_combined.3944	myb transcription factor	3913	20	1.66949e-115	0.589	1	F:DNA binding		IPR001005 (PFAM); IPR009057 (G3DSA:1.10.10.GENE3D); IPR017930 (PROFILE); PTHR10641 (PANTHER), PTHR10641:SF30 (PANTHER)
vanilla_combined.3978		8351							IPR000330 (PFAM); IPR001650 (PFAM); IPR001841 (SMART); IPR013083 (G3DSA:3.30.40.GENE3D); IPR014001 (SMART); IPR017907 (PROSITE); IPR018957 (PFAM); IPR027417 (SUPERFAMILY); G3DSA:3.40.50.300 (GENE3D), PTHR10799 (PANTHER), PTHR10799:SF62 (PANTHER), SSF57850 (SUPERFAMILY)
vanilla_combined.4893	ent-kaurenoic acid oxidase	4566	20	0	0.794	11	P:generation of precursor metabolites and energy; C:cell; F:catalytic activity; P:transport; F:electron carrier activity; C:cytoplasmic membrane-bounded vesicle; F:binding; P:biosynthetic process; P:lipid metabolic process; P:secondary metabolic process; C:endoplasmic reticulum	-	IPR001128 (PRINTS); IPR002401 (PRINTS); IPR017972 (PROSITE); PTHR24286 (PANTHER), PTHR24286:SF12 (PANTHER), SignalP-NN(euk) (SIGNALP), tmhmm (TMHMM)
vanilla_combined.5265	pentatricopeptide repeat-containing protein mitochondrial-like	3242	20	2.11731e-149	0.7335	1	C:mitochondrion	-	IPR002885 (PFAM); IPR011990 (G3DSA:1.25.40.GENE3D); PTHR24015 (PANTHER), PTHR24015:SF26 (PANTHER), SignalP-NN(euk) (SIGNALP), SSF48452 (SUPERFAMILY)
vanilla_combined.5472	sphingoid long-chain bases kinase 1-like	3104	20	0	0.7625	6	P:metabolic process; P:signal transduction; P:biosynthetic process; P:lipid metabolic process; C:plasma membrane; F:kinase activity	EC:2.7.1.107	IPR001206 (PFAM); PTHR12358 (PANTHER), PTHR12358:SF5 (PANTHER)
vanilla_combined.5500	truncated cellulose synthase catalytic subunit	5616	20	0	0.968	8	P:biological_process; F:binding; C:cell; P:biosynthetic process; P:carbohydrate metabolic process; P:cellular component organization; F:transferase activity; C:Golgi apparatus	EC:2.4.1.12; EC:2.4.1.29	IPR005150 (PFAM); PTHR13301 (PANTHER), PTHR13301:SF21 (PANTHER), SignalP-NN(euk) (SIGNALP), tmhmm (TMHMM)
vanilla_combined.6101	beta-galactosidase 2-like	3240	20	0	0.834	7	P:carbohydrate metabolic process; C:cell wall; F:binding; C:cytoplasmic membrane-bounded vesicle; F:carbohydrate binding; F:hydrolase activity; C:extracellular region	EC:3.2.1.23	IPR000922 (PFAM); IPR001944 (PRINTS); IPR008979 (G3DSA:2.60.120.GENE3D); IPR013781 (G3DSA:3.20.20.GENE3D); IPR017853 (SUPERFAMILY); IPR019801 (PROSITE); PTHR23421:SF2 (PANTHER), SignalP-NN(euk) (SIGNALP), tmhmm (TMHMM)
vanilla_combined.6114		18082							IPR010325 (PFAM); PTHR32018 (PANTHER), PTHR32018:SF0 (PANTHER)
vanilla_combined.6316	fasciclin-like arabinogalactan protein 17-like	1675	20	0	0.823	2	C:cytoplasmic membrane-bounded vesicle; C:vacuole	-	IPR000782 (G3DSA:2.30.180.GENE3D); PTHR32499 (PANTHER), PTHR32499:SF0 (PANTHER), SignalP-NN(euk) (SIGNALP), tmhmm (TMHMM)
vanilla_combined.7129	protein binding protein	3247	20	7.46093e-66	0.6545	2	C:mitochondrion; F:chaperone binding		IPR003103 (PFAM); PTHR31946 (PANTHER), SSF63491 (SUPERFAMILY)
vanilla_combined.7207	fasciclin-like arabinogalactan protein 17-like	3811	20	0	0.824	2	C:cytoplasmic membrane-bounded vesicle; C:vacuole	-	IPR000782 (G3DSA:2.30.180.GENE3D); PTHR32499 (PANTHER), PTHR32499:SF0 (PANTHER), SignalP-NN(euk) (SIGNALP), tmhmm (TMHMM)
vanilla_combined.7456	hypothetical protein RCOM_0847720	4443	1	9.94724e-05	0.88	0	-		no IPS match
vanilla_combined.7550	cytochrome p450 716b1-like	3776	20	1.84734e-13	0.524	1	F:catalytic activity	-	SignalP-NN(euk) (SIGNALP)
vanilla_combined.7572	chitinase-like protein 2	2219	20	4.24368e-110	0.8685	17	P:cell growth; P:anatomical structure morphogenesis; P:cell differentiation; P:multicellular organismal development; P:carbohydrate metabolic process; P:catabolic process; P:biosynthetic process; P:regulation of biological process; P:response to stress; P:response to abiotic stimulus; P:response to endogenous stimulus; C:cytoplasmic membrane-bounded vesicle; ; P:secondary metabolic process; F:hyd…	EC:3.2.1.14	no IPS match
vanilla_combined.7621	early nodulin-like protein	1067	20	5.77969e-41	0.7325	2	F:electron carrier activity; F:copper ion binding		IPR003245 (PRODOM); IPR008972 (G3DSA:2.60.40.GENE3D); SignalP-NN(euk) (SIGNALP), tmhmm (TMHMM)
vanilla_combined.8294	ribosome biogenesis gtpase a-like	6480	20	3.70999e-132	0.8935	2	C:plastid; F:nucleotide binding	-	IPR006073 (PRINTS); IPR016478 (PIR); IPR019991 (TIGRFAMs); IPR027417 (SUPERFAMILY); G3DSA:3.40.50.300 (GENE3D), PTHR11089 (PANTHER), PTHR11089:SF4 (PANTHER)
vanilla_combined.8360	protein	1424	20	1.46076e-11	0.664	1	C:cytoplasmic membrane-bounded vesicle	-	SignalP-NN(euk) (SIGNALP)
vanilla_combined.8475	3-oxoacyl-	1399	20	7.13704e-156	0.8565	7	P:biosynthetic process; P:lipid metabolic process; C:plastid; F:transferase activity; F:nucleotide binding; F:binding; P:metabolic process	EC:1.1.1.100	IPR002198 (PRINTS); IPR002347 (PRINTS); IPR011284 (TIGRFAMs); IPR016040 (G3DSA:3.40.50.GENE3D); IPR020842 (SMART); IPR020904 (PROSITE); PTHR24312 (PANTHER), PTHR24312:SF0 (PANTHER), SSF51735 (SUPERFAMILY)
vanilla_combined.8651	beta-glucosidase precursor	2024	20	0	0.767	7	F:hydrolase activity; P:carbohydrate metabolic process; F:binding; C:cytoplasmic membrane-bounded vesicle; P:biosynthetic process; ; P:secondary metabolic process	EC:3.2.1.0	IPR001360 (PRINTS); IPR013781 (G3DSA:3.20.20.GENE3D); IPR017853 (SUPERFAMILY); IPR018120 (PROSITE); SignalP-NN(euk) (SIGNALP), tmhmm (TMHMM)
vanilla_combined.8663	PREDICTED: uncharacterized protein LOC101218967 isoform 2	1313	20	2.94261e-10	0.551	0	-		no IPS match
vanilla_combined.8744	cellulose synthase	2968	20	0	0.848	5	F:transferase activity; P:biosynthetic process; P:carbohydrate metabolic process; C:cell; P:cellular component organization	EC:2.4.1.12	IPR005150 (PFAM); PTHR13301 (PANTHER), PTHR13301:SF21 (PANTHER), tmhmm (TMHMM)
vanilla_combined.8855	---NA---	4411	0			0	-		no IPS match
vanilla_combined.8969	protein	1281	20	8.62537e-100	0.747	1	P:biological_process	-	IPR010634 (PFAM); IPR012336 (SUPERFAMILY)
vanilla_combined.8977	rhamnogalacturonate lyase	1267	20	0	0.773	1	F:catalytic activity	-	IPR008979 (G3DSA:2.60.120.GENE3D); IPR010325 (PFAM); IPR013784 (SUPERFAMILY); IPR014766 (G3DSA:2.60.40.GENE3D); PTHR32018 (PANTHER), PTHR32018:SF0 (PANTHER), PF14683 (PFAM), PF14686 (PFAM)
vanilla_combined.9359	duf246 domain-containing protein at1g04910-like	7793	20	0	0.8065	1	C:mitochondrion	-	IPR019378 (PFAM); IPR024709 (PIR); PTHR31741 (PANTHER), PTHR31741:SF0 (PANTHER), SignalP-NN(euk) (SIGNALP), tmhmm (TMHMM)
vanilla_combined.10074	alpha-aminoadipic semialdehyde synthase-like	2370	20	0	0.804	6	P:catabolic process; ; F:catalytic activity; C:cytosol; P:metabolic process; F:nucleotide binding	EC:1.5.1.8; EC:1.5.1.10	IPR007545 (PFAM); IPR007698 (PFAM); IPR007886 (PFAM); IPR016040 (G3DSA:3.40.50.GENE3D); G3DSA:3.40.50.1770 (GENE3D), PTHR11133 (PANTHER), PTHR11133:SF3 (PANTHER), SSF52283 (SUPERFAMILY)
vanilla_combined.10503	udp-galactose transporter 2-like	2321	20	6.54305e-68	0.92	5	C:Golgi apparatus; P:transport; C:plasma membrane; F:transporter activity; C:cell	-	IPR004853 (PFAM); PTHR11132 (PANTHER), PTHR11132:SF14 (PANTHER), SignalP-NN(euk) (SIGNALP), tmhmm (TMHMM)
vanilla_combined.11796	cytochrome p450 71a1-like	2042	20	1.29617e-110	0.6915	2	F:catalytic activity; F:binding	-	IPR001128 (G3DSA:1.10.630.GENE3D); PTHR25943 (PANTHER), PTHR25943:SF93 (PANTHER), SignalP-NN(euk) (SIGNALP)
vanilla_combined.12316	recq-mediated genome instability protein 1-like	3891	20	8.61364e-142	0.6455	3	P:cell cycle; P:response to stress; P:DNA metabolic process	-	IPR013894 (PFAM); PTHR14790 (PANTHER), PTHR14790:SF1 (PANTHER)
vanilla_combined.13088	sec14p-like phosphatidylinositol transfer family protein	2472	20	0	0.7355	7	P:anatomical structure morphogenesis; P:cellular component organization; P:cell growth; P:cell differentiation; P:multicellular organismal development; C:plastid; F:transporter activity	-	IPR001071 (PRINTS); IPR001251 (G3DSA:3.40.525.GENE3D); IPR011074 (PFAM); G3DSA:1.10.8.20 (GENE3D), PTHR23324 (PANTHER), PTHR23324:SF5 (PANTHER)
vanilla_combined.13552	protein	924	20	1.09179e-18	0.5765	0	-		no IPS match
vanilla_combined.13918	mitogen-activated protein kinase 10-like	1461	20	2.36205e-123	0.9705	5	F:protein kinase activity; F:signal transducer activity; P:signal transduction; P:cellular protein modification process; F:nucleotide binding	EC:2.7.11.24	SignalP-NN(euk) (SIGNALP)
vanilla_combined.14076	ent-kaurenoic acid oxidase	3418	20	6.12584e-122	0.8215	10	C:endoplasmic reticulum; C:cytoplasmic membrane-bounded vesicle; F:electron carrier activity; F:catalytic activity; F:binding; C:cell; P:biosynthetic process; P:lipid metabolic process; P:secondary metabolic process; P:metabolic process	-	IPR001128 (G3DSA:1.10.630.GENE3D); PTHR24286 (PANTHER), PTHR24286:SF12 (PANTHER), SignalP-NN(euk) (SIGNALP), tmhmm (TMHMM)
vanilla_combined.14296		2279							IPR008928 (SUPERFAMILY); IPR024746 (PFAM); PTHR31916 (PANTHER)
vanilla_combined.14853	---NA---	3894	0			0	-		tmhmm (TMHMM)
vanilla_combined.15164	udp-d-glucose udp-d-galactose 4-epimerase 1	1588	20	0	0.8995	11	P:multicellular organismal development; P:biosynthetic process; P:carbohydrate metabolic process; F:catalytic activity; C:plasma membrane; F:protein binding; P:response to stress; P:metabolic process; F:binding; C:cytosol; F:nucleotide binding	EC:5.1.3.5; EC:5.1.3.2	IPR001509 (PFAM); IPR005886 (PTHR10366:PANTHER); IPR008089 (PRINTS); IPR016040 (G3DSA:3.40.50.GENE3D); IPR025308 (PFAM); G3DSA:3.90.25.10 (GENE3D), PTHR10366 (PANTHER), SSF51735 (SUPERFAMILY)
vanilla_combined.15611	PREDICTED: uncharacterized protein LOC101221028	1217	1	0.000871649	0.53	0	-		no IPS match
vanilla_combined.15932		9266							no IPS match
vanilla_combined.16810	polyphenol oxidase	2182	20	0	0.672	2	F:catalytic activity; P:metabolic process	-	IPR002227 (PRINTS); IPR008922 (G3DSA:1.10.1280.GENE3D); IPR016213 (PIR); IPR022739 (PFAM); IPR022740 (PFAM); PTHR11474 (PANTHER), PTHR11474:SF5 (PANTHER), SignalP-NN(euk) (SIGNALP)
vanilla_combined.16838	---NA---	604	0			0	-		no IPS match
vanilla_combined.17237	mitogen-activated protein kinase 10-like	5517	20	3.22723e-114	0.971	5	F:protein kinase activity; F:signal transducer activity; P:signal transduction; P:cellular protein modification process; F:nucleotide binding	EC:2.7.11.24	IPR000719 (PFAM); IPR002290 (SMART); IPR003527 (PROSITE); IPR011009 (SUPERFAMILY); IPR017441 (PROSITE); IPR020635 (SMART); G3DSA:1.10.510.10 (GENE3D), G3DSA:3.30.200.20 (GENE3D), PTHR24055 (PANTHER), PTHR24055:SF51 (PANTHER)
vanilla_combined.17268	hga1-like protein	1994	20	7.36624e-131	0.6465	3	F:transferase activity, transferring glycosyl groups; C:plastid; F:transferase activity		IPR007657 (PFAM); PTHR20961 (PANTHER), PTHR20961:SF0 (PANTHER)
vanilla_combined.17357	tpa: cellulose synthase5	3748	20	0	0.8495	8	F:transferase activity; C:Golgi apparatus; P:biological_process; P:biosynthetic process; P:carbohydrate metabolic process; C:cell; P:cellular component organization; F:binding	EC:2.4.1.12	IPR005150 (PFAM); IPR013083 (G3DSA:3.30.40.GENE3D); IPR027934 (PFAM); PTHR13301 (PANTHER), PTHR13301:SF21 (PANTHER), tmhmm (TMHMM), SSF57850 (SUPERFAMILY)
vanilla_combined.17975	cobra-like protein	1572	20	0	0.8925	8	P:biological_process; C:vacuole; ; P:secondary metabolic process; P:cellular component organization; P:multicellular organismal development; C:cell wall; C:extracellular region	-	no IPS match
vanilla_combined.17978	nucleotide-sugar transporter family protein isoform 1	1245	20	2.25545e-153	0.8815	5	C:Golgi apparatus; P:transport; C:plasma membrane; F:transporter activity; C:cell	-	IPR004853 (PFAM); PTHR11132 (PANTHER), tmhmm (TMHMM), SSF103481 (SUPERFAMILY)
vanilla_combined.18457	chitinase-like protein 2	2293	20	2.26623e-110	0.8675	17	P:cell growth; P:anatomical structure morphogenesis; P:cell differentiation; P:multicellular organismal development; P:carbohydrate metabolic process; P:catabolic process; P:biosynthetic process; P:regulation of biological process; P:response to stress; P:response to abiotic stimulus; P:response to endogenous stimulus; C:cytoplasmic membrane-bounded vesicle; ; P:secondary metabolic process; F:hyd…	EC:3.2.1.14	no IPS match
vanilla_combined.18989	pectinesterase pectinesterase inhibitor ppe8b-like	2059	20	6.21064e-175	0.7495	2	F:hydrolase activity; P:metabolic process	-	IPR000070 (PFAM); IPR006501 (G3DSA:1.20.140.GENE3D); IPR011050 (SUPERFAMILY); IPR012334 (G3DSA:2.160.20.GENE3D); IPR018040 (PROSITE); PTHR31707 (PANTHER), PTHR31707:SF0 (PANTHER), SignalP-NN(euk) (SIGNALP), tmhmm (TMHMM)
vanilla_combined.18996	cytochrome p450 dwarf3	2773	20	4.65442e-88	0.7775	10	P:generation of precursor metabolites and energy; F:catalytic activity; P:transport; F:electron carrier activity; C:cytoplasmic membrane-bounded vesicle; C:cell; F:binding; P:lipid metabolic process; P:secondary metabolic process; C:endoplasmic reticulum	-	IPR001128 (G3DSA:1.10.630.GENE3D); PTHR24286 (PANTHER), PTHR24286:SF12 (PANTHER), SignalP-NN(euk) (SIGNALP), tmhmm (TMHMM)
vanilla_combined.19561	subtilisin-like protease-like	2985	20	0	0.785	5	P:biological_process; P:protein metabolic process; P:catabolic process; F:protein binding; F:peptidase activity	EC:3.4.21.0	IPR000209 (G3DSA:3.40.50.GENE3D); IPR003137 (PFAM); IPR010259 (PFAM); IPR015500 (PRINTS); IPR023828 (PROSITE); PTHR10795:SF17 (PANTHER)
vanilla_combined.20198	protein kinase pinoid 2-like	3027	20	0	0.761	5	P:reproduction; P:embryo development; P:cellular protein modification process; F:nucleotide binding; F:protein kinase activity	EC:2.7.11.0	IPR000719 (PFAM); IPR002290 (SMART); IPR008271 (PROSITE); IPR011009 (SUPERFAMILY); IPR020635 (SMART); G3DSA:1.10.510.10 (GENE3D), G3DSA:3.30.200.20 (GENE3D), PTHR24351 (PANTHER), PTHR24351:SF37 (PANTHER)
vanilla_combined.20230	pectinesterase pectinesterase inhibitor ppe8b-like	5475	20	1.26042e-162	0.7455	2	F:hydrolase activity; P:metabolic process	-	IPR000070 (PFAM); IPR006501 (G3DSA:1.20.140.GENE3D); IPR011050 (SUPERFAMILY); IPR012334 (G3DSA:2.160.20.GENE3D); IPR018040 (PROSITE); PTHR31707 (PANTHER), PTHR31707:SF0 (PANTHER)
vanilla_combined.20935	xyloglucan endotransglucosylase hydrolase protein 2	1214	20	9.36281e-124	0.753	10	F:hydrolase activity; F:transferase activity; F:nucleic acid binding; P:reproduction; P:multicellular organismal development; P:response to abiotic stimulus; C:cell wall; P:carbohydrate metabolic process; F:binding; C:extracellular region	EC:3.2.1.0; EC:2.4.1.207	IPR000757 (PFAM); IPR008985 (SUPERFAMILY); IPR010713 (PFAM); IPR013320 (G3DSA:2.60.120.GENE3D); IPR016455 (PIR); PTHR31062 (PANTHER), SignalP-NN(euk) (SIGNALP)
vanilla_combined.21784	sec14p-like phosphatidylinositol transfer family protein isoform 1	2084	20	4.47787e-45	0.632	4	P:transport; C:intracellular; F:transporter activity; C:plasma membrane		PTHR23324 (PANTHER), PTHR23324:SF5 (PANTHER), tmhmm (TMHMM)
vanilla_combined.21845	---NA---	2531	0			0	-		SignalP-NN(euk) (SIGNALP), tmhmm (TMHMM)
vanilla_combined.21904	pentatricopeptide repeat-containing protein mitochondrial-like	2679	20	3.77595e-150	0.734	1	C:mitochondrion	-	PTHR24015 (PANTHER), PTHR24015:SF26 (PANTHER)
vanilla_combined.21931	cellulose synthase a catalytic subunit 3	1765	20	3.15595e-22	0.8505	8	F:transferase activity; C:Golgi apparatus; P:biological_process; P:biosynthetic process; P:carbohydrate metabolic process; C:cell; P:cellular component organization; F:binding	EC:2.4.1.12	no IPS match
vanilla_combined.22412	cellulose synthase	3932	20	3.31983e-154	0.8935	8	F:binding; C:cell; P:biosynthetic process; P:carbohydrate metabolic process; P:biological_process; P:cellular component organization; F:transferase activity; C:plastid	EC:2.4.1.12	IPR005150 (PFAM); PTHR13301 (PANTHER), PTHR13301:SF21 (PANTHER), tmhmm (TMHMM)
vanilla_combined.22898	nucleobase-ascorbate transporter 6-like	2464	20	0	0.8835	5	C:vacuole; C:cell wall; C:plasma membrane; P:transport; F:transporter activity	-	IPR006043 (PANTHER); PTHR11119:SF8 (PANTHER), SignalP-NN(euk) (SIGNALP), tmhmm (TMHMM)
vanilla_combined.22939	probable s-acyltransferase at3g26935-like	1914	20	0	0.722	3	C:cell; F:binding; F:catalytic activity	-	IPR001594 (PFAM); PTHR22883 (PANTHER), SignalP-NN(euk) (SIGNALP), tmhmm (TMHMM)
vanilla_combined.23164	protein chloroplastic-like	2020	20	4.1564e-126	0.869	0	-		no IPS match
vanilla_combined.23655	uncharacterized partial	1439	20	1.89849e-41	0.652	1	C:plastid	-	SignalP-NN(euk) (SIGNALP), tmhmm (TMHMM)
vanilla_combined.24103	negative regulator of systemic acquired isoform 1	3091	20	1.61747e-120	0.608	0	-		PTHR18934 (PANTHER), PTHR18934:SF44 (PANTHER)
vanilla_combined.24119	homeobox protein bel1 homolog	2810	20	3.01766e-100	0.616	5	P:regulation of transcription, DNA-dependent; F:sequence-specific DNA binding; C:nucleus; F:sequence-specific DNA binding transcription factor activity; F:DNA binding		IPR001356 (SMART); IPR006563 (PFAM); IPR008422 (PFAM); IPR009057 (G3DSA:1.10.10.GENE3D); PTHR11850 (PANTHER), PTHR11850:SF15 (PANTHER)
vanilla_combined.24459	PREDICTED: uncharacterized protein LOC101763733	2451	20	6.8787e-14	0.4965	0	-		SignalP-NN(euk) (SIGNALP)
vanilla_combined.24628	protein	960	20	6.59419e-23	0.926	7	C:Golgi apparatus; P:transport; F:nucleic acid binding; C:plasma membrane; F:protein binding; F:transporter activity; C:cell	-	tmhmm (TMHMM)
vanilla_combined.25038	vacuolar processing enzyme 1	2241	20	0	0.79	3	F:peptidase activity; P:protein metabolic process; P:catabolic process	EC:3.4.22.0	IPR001096 (PRINTS); PIRSF500139 (PIR), PTHR12000:SF2 (PANTHER), SignalP-NN(euk) (SIGNALP), tmhmm (TMHMM)
vanilla_combined.25765	vacuolar-processing enzyme-like	1546	20	1.23943e-56	0.8795	6	P:cellular component organization; C:vacuole; P:protein metabolic process; P:transport; F:peptidase activity; P:catabolic process	EC:3.4.22.0	IPR001096 (PRINTS); PTHR12000:SF2 (PANTHER), SignalP-NN(euk) (SIGNALP), tmhmm (TMHMM)
vanilla_combined.25820	---NA---	4999	0			0	-		no IPS match
vanilla_combined.26003	kinesin heavy chain	3415	20	0	0.7105	5	P:biological_process; F:nucleotide binding; F:motor activity; C:cytoskeleton; C:protein complex	-	SignalP-NN(euk) (SIGNALP)
vanilla_combined.26276	---NA---	925	0			0	-		no IPS match
vanilla_combined.26312	bag family molecular chaperone regulator 1-like	2935	20	1.72224e-86	0.6965	2	C:mitochondrion; F:chaperone binding		IPR003103 (PFAM); IPR019955 (PROFILE); G3DSA:1.20.58.120 (GENE3D), G3DSA:3.10.20.90 (GENE3D), PTHR31946 (PANTHER), SSF54236 (SUPERFAMILY), SSF63491 (SUPERFAMILY)
vanilla_combined.26947	duf246 domain-containing protein at1g04910-like	4231	20	0	0.781	1	C:mitochondrion	-	IPR019378 (PFAM); IPR024709 (PIR); PTHR31741 (PANTHER), PTHR31741:SF0 (PANTHER), SignalP-NN(euk) (SIGNALP)
vanilla_combined.27778	fasciclin-like arabinogalactan protein 17-like	3490	20	1.069e-177	0.832	2	C:cytoplasmic membrane-bounded vesicle; C:vacuole	-	IPR002483 (G3DSA:1.20.1390.GENE3D); PTHR18806 (PANTHER), PTHR18806:SF4 (PANTHER)
vanilla_combined.28427	nucleolar protein family a member 2	2437	20	5.18777e-93	0.7625	2	C:nucleolus; F:RNA binding	-	PTHR31700 (PANTHER), PTHR31700:SF0 (PANTHER), SignalP-NN(euk) (SIGNALP), tmhmm (TMHMM)
vanilla_combined.28806	probable xyloglucan endotransglucosylase hydrolase protein 28-like	1273	20	6.69817e-146	0.796	7	F:transferase activity; F:hydrolase activity; P:reproduction; P:multicellular organismal development; C:cell wall; P:carbohydrate metabolic process; C:extracellular region	EC:2.4.1.207; EC:3.2.1.0	IPR000757 (PFAM); IPR008985 (SUPERFAMILY); IPR010713 (PFAM); IPR013320 (G3DSA:2.60.120.GENE3D); IPR016455 (PIR); PTHR31062 (PANTHER), SignalP-NN(euk) (SIGNALP), tmhmm (TMHMM)
vanilla_combined.29196	lysine-ketoglutarate reductase saccharopine dehydrogenase bifunctional enzyme	1490	20	1.02622e-20	0.894	7	P:catabolic process; ; F:catalytic activity; C:cytosol; C:mitochondrion; P:metabolic process; F:nucleotide binding	EC:1.5.1.8; EC:1.5.1.10	no IPS match
vanilla_combined.29699	---NA---	2035	0			0	-		SignalP-NN(euk) (SIGNALP)
vanilla_combined.30125	cyclin b3-1	1854	20	6.41735e-120	0.709	5	P:multicellular organismal development; P:regulation of biological process; P:cell cycle; F:protein binding; F:protein kinase activity	EC:2.7.11.22	IPR004367 (PFAM); IPR006671 (PFAM); IPR013763 (G3DSA:1.10.472.GENE3D); IPR014400 (PIR); PTHR10177 (PANTHER), PTHR10177:SF24 (PANTHER)
vanilla_combined.30741	---NA---	2084	0			0	-		no IPS match
vanilla_combined.31128	cellulose synthase-4	3484	20	0	0.8785	8	F:transferase activity; C:Golgi apparatus; P:biological_process; P:biosynthetic process; P:carbohydrate metabolic process; C:cell; P:cellular component organization; F:binding	EC:2.4.1.12	IPR005150 (PFAM); PTHR13301 (PANTHER), PTHR13301:SF21 (PANTHER), SignalP-NN(euk) (SIGNALP), tmhmm (TMHMM)
vanilla_combined.31536		9980							IPR000449 (PFAM); IPR009060 (SUPERFAMILY); IPR010309 (PFAM); IPR010314 (PFAM); IPR015940 (SMART); IPR016024 (SUPERFAMILY); IPR025527 (PFAM); G3DSA:1.10.8.10 (GENE3D), PTHR16469 (PANTHER), PTHR16469:SF11 (PANTHER)
vanilla_combined.31819	zinc finger	3769	20	2.91362e-64	0.6155	2	F:metal ion binding; F:zinc ion binding		SignalP-NN(euk) (SIGNALP), tmhmm (TMHMM)
vanilla_combined.31853	membrane-associated phospholipid phosphatase	1612	20	1.17563e-67	0.7825	5	P:cellular protein modification process; F:kinase activity; C:cell; F:phosphoprotein phosphatase activity; P:metabolic process	-	PTHR22595 (PANTHER), PTHR22595:SF9 (PANTHER), SignalP-NN(euk) (SIGNALP), tmhmm (TMHMM)
vanilla_combined.31998	sphingoid long-chain bases kinase 1-like	2682	20	0	0.76	2	F:kinase activity; P:metabolic process	-	IPR001206 (PFAM); PTHR12358 (PANTHER), PTHR12358:SF5 (PANTHER)
vanilla_combined.32048	chitinase-like protein	2150	20	8.0996e-142	0.8865	4	F:hydrolase activity; P:carbohydrate metabolic process; P:catabolic process; C:cytoplasmic membrane-bounded vesicle	EC:3.2.1.14	no IPS match
vanilla_combined.33121	beta-galactosidase 2-like	2443	20	0	0.8415	7	P:carbohydrate metabolic process; C:cell wall; F:binding; C:cytoplasmic membrane-bounded vesicle; F:carbohydrate binding; F:hydrolase activity; C:extracellular region	EC:3.2.1.23	IPR001944 (PRINTS); IPR008979 (G3DSA:2.60.120.GENE3D); IPR013781 (G3DSA:3.20.20.GENE3D); IPR017853 (SUPERFAMILY); IPR019801 (PROSITE); PTHR23421:SF2 (PANTHER), SignalP-NN(euk) (SIGNALP), tmhmm (TMHMM)
vanilla_combined.33238	sphingoid long-chain bases kinase 1-like	2837	20	1.85085e-100	0.6465	7	P:biological_process; F:kinase activity; P:metabolic process; P:carbohydrate metabolic process; P:biosynthetic process; P:lipid metabolic process; C:plasma membrane	-	no IPS match
vanilla_combined.33570	cellulose synthase catalytic subunit	2035	20	3.24122e-130	0.9875	8	F:transferase activity; C:Golgi apparatus; P:biological_process; P:biosynthetic process; P:carbohydrate metabolic process; C:cell; P:cellular component organization; F:binding	EC:2.4.1.12	IPR005150 (PFAM); PTHR13301 (PANTHER), PTHR13301:SF21 (PANTHER), SignalP-NN(euk) (SIGNALP), tmhmm (TMHMM)
vanilla_combined.33701	galactose oxidase-like	2073	20	0	0.73	2	C:cytoplasmic membrane-bounded vesicle; F:catalytic activity	-	IPR009880 (PFAM); IPR011043 (SUPERFAMILY); IPR013783 (G3DSA:2.60.40.GENE3D); IPR014756 (SUPERFAMILY); IPR015202 (PFAM); IPR015916 (G3DSA:2.130.10.GENE3D); PTHR32208 (PANTHER), PTHR32208:SF0 (PANTHER), SignalP-NN(euk) (SIGNALP), tmhmm (TMHMM)
vanilla_combined.33919	---NA---	1354	0			0	-		SignalP-NN(euk) (SIGNALP)
vanilla_combined.34426	telomere repeat-binding protein 5-like	2575	20	1.25359e-103	0.544	2	P:response to endogenous stimulus; F:DNA binding	-	SignalP-NN(euk) (SIGNALP)
vanilla_combined.34497	serine carboxypeptidase-like 20-like	1787	20	0	0.811	4	C:vacuole; F:peptidase activity; P:protein metabolic process; P:catabolic process	EC:3.4.16.0	IPR001563 (PRINTS); IPR018202 (PROSITE); G3DSA:3.40.50.1820 (GENE3D), PTHR11802:SF7 (PANTHER), tmhmm (TMHMM), SSF53474 (SUPERFAMILY)
vanilla_combined.35219	PREDICTED: uncharacterized protein LOC101757503	1352	7	7.6021e-12	0.4157	1	C:mitochondrion		no IPS match
vanilla_combined.35245	---NA---	782	0			0	-		no IPS match
vanilla_combined.36725	chlorophyll a-b binding family protein	3648	20	7.01062e-95	0.9255	10	P:catabolic process; P:generation of precursor metabolites and energy; C:protein complex; C:intracellular; P:biosynthetic process; P:carbohydrate metabolic process; P:response to abiotic stimulus; F:binding; C:plastid; C:cell	-	IPR001344 (PANTHER); PTHR21649:SF0 (PANTHER)
vanilla_combined.36760	nitrate transporter -like	1872	20	0	0.78	3	C:cell; P:transport; F:transporter activity	-	IPR000109 (PANTHER); IPR016196 (SUPERFAMILY); G3DSA:1.20.1250.20 (GENE3D), PTHR11654:SF37 (PANTHER), tmhmm (TMHMM)
vanilla_combined.37091	nucleobase-ascorbate transporter 6-like	2230	20	0	0.877	5	C:vacuole; C:cell wall; C:plasma membrane; P:transport; F:transporter activity	-	IPR006043 (PANTHER); PTHR11119:SF8 (PANTHER), tmhmm (TMHMM)
vanilla_combined.37931	hydroxyproline-rich glyco	6284	20	2.70066e-64	0.706	0	-		no IPS match
vanilla_combined.39220	alpha-aminoadipic semialdehyde synthase-like	2739	20	2.18089e-32	0.7115	2	F:catalytic activity; P:metabolic process	-	no IPS match
vanilla_combined.39253	uncharacterized gpi-anchored protein at3g06035-like	975	20	6.16808e-58	0.7325	8	P:ion transport; C:plasma membrane; P:transport; C:cytoplasmic membrane-bounded vesicle; P:cellular homeostasis; P:biological_process; P:response to stress; P:response to abiotic stimulus	-	PD208950 (PRODOM), SignalP-NN(euk) (SIGNALP), tmhmm (TMHMM)
vanilla_combined.39538	sec14 cytosolic factor	621	20	3.6245e-103	0.8535	4	F:transporter activity; C:intracellular; P:transport; C:plasma membrane	-	IPR001251 (G3DSA:3.40.525.GENE3D); PTHR23324 (PANTHER), PTHR23324:SF5 (PANTHER)
vanilla_combined.39764	neurofilament heavy polypeptide-like isoform x3	2065	20	1.07717e-55	0.523	0	-		no IPS match
vanilla_combined.40299	methionine aminopeptidase chloroplastic mitochondrial-like	1915	20	0	0.8365	9	F:binding; P:cellular protein modification process; F:peptidase activity; P:biosynthetic process; P:lipid metabolic process; P:response to endogenous stimulus; C:plastid; P:protein metabolic process; P:catabolic process	EC:3.4.11.0	IPR000994 (G3DSA:3.90.230.GENE3D); IPR001714 (PRINTS); IPR002467 (TIGRFAMs); PTHR10804 (PANTHER), PTHR10804:SF50 (PANTHER)
vanilla_combined.40404	phosphatidylinositol phophatidylcholine transfer protein	2547	20	0	0.739	7	P:anatomical structure morphogenesis; P:cellular component organization; P:cell growth; P:cell differentiation; P:multicellular organismal development; C:plastid; F:transporter activity	-	IPR001071 (PRINTS); IPR001251 (G3DSA:3.40.525.GENE3D); IPR011074 (PFAM); G3DSA:1.10.8.20 (GENE3D), PTHR23324 (PANTHER), PTHR23324:SF5 (PANTHER)
vanilla_combined.40694	recq-mediated genome instability protein 1-like	2741	20	7.42747e-72	0.695	6	P:reproduction; P:anatomical structure morphogenesis; P:multicellular organismal development; P:cell cycle; P:response to stress; P:DNA metabolic process	-	IPR013894 (PFAM); PTHR14790 (PANTHER), PTHR14790:SF1 (PANTHER)
vanilla_combined.41144	asparaginyl endopeptidase rep-2	565	20	3.5905e-33	0.686	1	F:peptidase activity	-	IPR001096 (PANTHER); PTHR12000:SF2 (PANTHER)
vanilla_combined.41207	fasciclin-like arabinogalactan protein 17-like	1495	20	1.67056e-155	0.8035	2	C:cytoplasmic membrane-bounded vesicle; C:vacuole	-	IPR000782 (G3DSA:2.30.180.GENE3D); PTHR32499 (PANTHER), PTHR32499:SF0 (PANTHER)
vanilla_combined.41554	protein gamete expressed 2-like	2143	20	1.40751e-90	0.6435	2	P:reproduction; P:cell differentiation	-	no IPS match
vanilla_combined.42298	---NA---	1978	0			0	-		SignalP-NN(euk) (SIGNALP)
vanilla_combined.43168	leucine-rich repeat-containing protein 50	2121	20	6.8145e-139	0.578	1	P:biological_process	-	IPR010341 (PFAM); PTHR31928 (PANTHER), SignalP-NN(euk) (SIGNALP)
vanilla_combined.43242	---NA---	1765	0			0	-		SignalP-NN(euk) (SIGNALP)
vanilla_combined.43325	pentatricopeptide repeat-containing protein mitochondrial-like	1594	20	6.02511e-30	0.596	2	C:mitochondrion; C:plastid	-	PTHR24015 (PANTHER), PTHR24015:SF26 (PANTHER)
vanilla_combined.43922	---NA---	1800	0			0	-		SignalP-NN(euk) (SIGNALP)
vanilla_combined.44487	cysteine proteinase	1412	20	4.27487e-174	0.7085	5	F:peptidase activity; P:metabolic process; C:organelle; C:cytoplasm; C:endoplasmic reticulum	-	no IPS match
vanilla_combined.44547	pectinesterase pectinesterase inhibitor ppe8b-like	1757	20	1.07365e-175	0.7495	2	F:hydrolase activity; P:metabolic process	-	IPR000070 (PFAM); IPR006501 (G3DSA:1.20.140.GENE3D); IPR011050 (SUPERFAMILY); IPR012334 (G3DSA:2.160.20.GENE3D); IPR018040 (PROSITE); PTHR31707 (PANTHER), PTHR31707:SF0 (PANTHER)
vanilla_combined.44571	cellulose synthase	4672	20	0	0.8665	8	F:transferase activity; C:Golgi apparatus; P:biological_process; P:biosynthetic process; P:carbohydrate metabolic process; C:cell; P:cellular component organization; F:binding	EC:2.4.1.12	IPR005150 (PFAM); PTHR13301 (PANTHER), PTHR13301:SF21 (PANTHER), tmhmm (TMHMM)
vanilla_combined.44670	---NA---	2427	0			0	-		no IPS match
vanilla_combined.45546	---NA---	1107	0			0	-		no IPS match
vanilla_combined.45843	duf246 domain-containing protein at1g04910-like	2138	20	0	0.807	1	C:mitochondrion	-	IPR019378 (PFAM); IPR024709 (PIR); PTHR31741 (PANTHER), PTHR31741:SF0 (PANTHER), SignalP-NN(euk) (SIGNALP), tmhmm (TMHMM)
vanilla_combined.46464	cellulose synthase	3438	20	0	0.8905	5	F:transferase activity; P:biosynthetic process; P:carbohydrate metabolic process; C:cell; P:cellular component organization	EC:2.4.1.12	IPR005150 (PFAM); IPR013083 (G3DSA:3.30.40.GENE3D); IPR027934 (PFAM); PTHR13301 (PANTHER), PTHR13301:SF21 (PANTHER), tmhmm (TMHMM), SSF53448 (SUPERFAMILY), SSF57850 (SUPERFAMILY)
vanilla_combined.46702	dna polymerase alpha subunit b	1288	20	3.01974e-112	0.8225	5	F:transferase activity; P:biosynthetic process; P:DNA metabolic process; F:DNA binding; C:mitochondrion	EC:2.7.7.7	tmhmm (TMHMM)
vanilla_combined.46748	pentatricopeptide repeat-containing	1498	20	1.46538e-120	0.7275	1	C:mitochondrion	-	IPR002885 (PFAM); IPR011990 (G3DSA:1.25.40.GENE3D); PTHR24015 (PANTHER), PTHR24015:SF26 (PANTHER), SSF48452 (SUPERFAMILY)
vanilla_combined.47319	cytochrome p450 85a-like	1721	20	0	0.798	11	P:biosynthetic process; P:lipid metabolic process; P:biological_process; F:electron carrier activity; F:catalytic activity; P:multicellular organismal development; P:response to abiotic stimulus; F:binding; P:cytoskeleton organization; C:cell; P:generation of precursor metabolites and energy	-	IPR001128 (PRINTS); IPR002401 (PRINTS); IPR017972 (PROSITE); PTHR24286 (PANTHER), PTHR24286:SF8 (PANTHER), SignalP-NN(euk) (SIGNALP), tmhmm (TMHMM)
vanilla_combined.47360	sphingoid long-chain bases kinase 1	645	20	4.68238e-44	0.632	7	F:kinase activity; P:metabolic process; P:carbohydrate metabolic process; P:biosynthetic process; P:lipid metabolic process; P:biological_process; C:plasma membrane	-	PTHR12358 (PANTHER), PTHR12358:SF5 (PANTHER)
vanilla_combined.47811	at1g67350-like protein	861	20	1.24554e-38	0.8265	8	P:protein metabolic process; P:catabolic process; C:protein complex; C:mitochondrion; P:response to stress; P:response to biotic stimulus; P:cellular component organization; P:biosynthetic process	-	no IPS match
vanilla_combined.48125	3-oxoacyl-	1787	20	4.50176e-14	0.687	5	P:biosynthetic process; P:lipid metabolic process; F:transferase activity; F:nucleotide binding; C:plastid	EC:1.1.1.100	no IPS match
vanilla_combined.48407	psbp domain-containing protein chloroplastic-like	2148	20	3.03435e-57	0.8245	12	C:cell; F:calcium ion binding; P:anatomical structure morphogenesis; P:multicellular organismal development; P:cell differentiation; P:metabolic process; C:plastid; ; P:regulation of biological process; C:organelle; C:protein complex; C:thylakoid	-	no IPS match
vanilla_combined.48969	probable trehalose-phosphate phosphatase j-like	1299	20	1.80082e-163	0.7925	3	F:hydrolase activity; P:biosynthetic process; P:carbohydrate metabolic process	-	IPR003337 (PFAM); IPR006379 (TIGRFAMs); IPR023214 (G3DSA:3.40.50.GENE3D); PTHR10788 (PANTHER)
vanilla_combined.49261	ubiquitin-like-specific protease esd4	1217	20	1.67516e-15	0.882	12	P:carbohydrate metabolic process; F:peptidase activity; P:cellular protein modification process; P:reproduction; P:regulation of biological process; P:multicellular organismal development; P:protein metabolic process; P:catabolic process; P:cell differentiation; P:biosynthetic process; P:transport; C:nucleus	-	no IPS match
vanilla_combined.49350	protein chloroplastic-like	1282	20	8.85374e-130	0.8685	0	-		PTHR31342 (PANTHER), PTHR31342:SF0 (PANTHER)
vanilla_combined.50322	probable rhamnogalacturonate lyase b-like	6214	20	4.75787e-41	0.632	5	F:carbohydrate binding; P:carbohydrate metabolic process; F:catalytic activity; C:plasma membrane; F:lyase activity		IPR008979 (G3DSA:2.60.120.GENE3D); PTHR32018 (PANTHER), PTHR32018:SF0 (PANTHER), PF14683 (PFAM)
vanilla_combined.52106	---NA---	3154	0			0	-		SignalP-NN(euk) (SIGNALP), tmhmm (TMHMM)
vanilla_combined.52455	tpa: subtilase family protein	204	18	3.91981e-06	0.7589	12	C:peroxisome; F:serine-type endopeptidase activity; F:identical protein binding; P:negative regulation of catalytic activity; C:cytoplasm; P:proteolysis; P:metabolic process; C:cell wall; P:double fertilization forming a zygote and endosperm; F:serine-type peptidase activity; F:hydrolase activity; F:peptidase activity		IPR015500 (PANTHER)
vanilla_combined.52844	uncharacterized loc101222548	2557	20	1.68593e-151	0.613	3	P:cell cycle; P:response to stress; P:DNA metabolic process	-	SignalP-NN(euk) (SIGNALP)
vanilla_combined.53475	cellulose synthase-4	3318	20	0	0.866	8	F:transferase activity; C:Golgi apparatus; P:biological_process; P:biosynthetic process; P:carbohydrate metabolic process; C:cell; P:cellular component organization; F:binding	EC:2.4.1.12	IPR005150 (PFAM); IPR013083 (G3DSA:3.30.40.GENE3D); IPR027934 (PFAM); PTHR13301 (PANTHER), PTHR13301:SF21 (PANTHER), tmhmm (TMHMM), SSF57850 (SUPERFAMILY)
vanilla_combined.53959	protein chloroplastic-like	2077	20	6.61349e-126	0.869	0	-		PTHR31342 (PANTHER), PTHR31342:SF0 (PANTHER)
vanilla_combined.54346	---NA---	1352	0			0	-		tmhmm (TMHMM)
vanilla_combined.54952	---NA---	172	0			0	-		no IPS match
vanilla_combined.55503	bag family molecular chaperone regulator 1-like	2010	20	3.37113e-81	0.641	2	C:mitochondrion; F:chaperone binding		IPR003103 (PFAM); G3DSA:1.20.58.120 (GENE3D), PTHR31946 (PANTHER), SSF63491 (SUPERFAMILY)
vanilla_combined.55581	phosphatidylinositol phophatidylcholine transfer protein	2511	20	0	0.741	7	P:anatomical structure morphogenesis; P:cellular component organization; P:cell growth; P:cell differentiation; P:multicellular organismal development; C:plastid; F:transporter activity	-	IPR001071 (PRINTS); IPR001251 (G3DSA:3.40.525.GENE3D); IPR011074 (PFAM); G3DSA:1.10.8.20 (GENE3D), PTHR23324 (PANTHER), PTHR23324:SF5 (PANTHER)
vanilla_combined.56476	---NA---	1219	0			0	-		SignalP-NN(euk) (SIGNALP), tmhmm (TMHMM)
vanilla_combined.56527		1427							IPR001251 (G3DSA:3.40.525.GENE3D); IPR011074 (PFAM); PTHR10174 (PANTHER), PTHR10174:SF78 (PANTHER)
vanilla_combined.56615	tpa: cellulose synthase5	4712	20	0	0.8555	8	F:transferase activity; C:Golgi apparatus; P:biological_process; P:biosynthetic process; P:carbohydrate metabolic process; C:cell; P:cellular component organization; F:binding	EC:2.4.1.12	IPR005150 (PFAM); IPR013083 (G3DSA:3.30.40.GENE3D); IPR027934 (PFAM); PTHR13301 (PANTHER), PTHR13301:SF21 (PANTHER), tmhmm (TMHMM), SSF57850 (SUPERFAMILY)
vanilla_combined.57331	subtilisin-like protease-like	2147	20	2.97393e-142	0.7885	5	P:biological_process; P:protein metabolic process; P:catabolic process; F:protein binding; F:peptidase activity	EC:3.4.21.0	IPR000209 (G3DSA:3.40.50.GENE3D); IPR003137 (PFAM); IPR015500 (PANTHER); PTHR10795:SF17 (PANTHER)
vanilla_combined.57700	copia-type polyprotein	5328	20	0	0.653	1	F:binding	-	IPR013103 (PFAM); PTHR11439 (PANTHER), PTHR11439:SF127 (PANTHER), SSF56672 (SUPERFAMILY)
vanilla_combined.58297	protein argonaute 10-like	1559	20	9.15265e-36	0.6665	9	P:anatomical structure morphogenesis; P:regulation of gene expression, epigenetic; P:regulation of biological process; P:nucleobase-containing compound metabolic process; P:multicellular organismal development; C:cytoplasm; P:cell differentiation; P:biosynthetic process; F:RNA binding	-	SignalP-NN(euk) (SIGNALP), tmhmm (TMHMM)
vanilla_combined.58510	rhamnogalacturonate lyase-like	1337	20	3.81834e-85	0.88	4	F:carbohydrate binding; C:plasma membrane; P:carbohydrate metabolic process; F:catalytic activity	-	tmhmm (TMHMM)
vanilla_combined.58889	protein kinase pinoid 2-like	2192	20	5.26365e-155	0.7085	3	P:cellular protein modification process; F:nucleotide binding; F:protein kinase activity	EC:2.7.11.0	IPR000719 (PFAM); IPR002290 (SMART); IPR008271 (PROSITE); IPR011009 (SUPERFAMILY); G3DSA:1.10.510.10 (GENE3D), PTHR24351 (PANTHER), PTHR24351:SF37 (PANTHER)
vanilla_combined.58894	cysteine proteinase	1455	20	0	0.796	6	C:vacuole; C:endoplasmic reticulum; C:cytoplasmic membrane-bounded vesicle; P:protein metabolic process; P:catabolic process; F:peptidase activity	-	IPR000169 (PROSITE); IPR000668 (PRINTS); IPR013128 (PANTHER); IPR025660 (PROSITE); IPR025661 (PROSITE); G3DSA:3.90.70.10 (GENE3D), PTHR12411:SF44 (PANTHER), SSF54001 (SUPERFAMILY)
vanilla_combined.59691	hga1-like protein	1868	20	2.7896e-123	0.637	5	F:transferase activity, transferring glycosyl groups; C:plastid; F:transferase activity; P:organ senescence; C:cellular_component		IPR007657 (PFAM); PTHR20961 (PANTHER), PTHR20961:SF0 (PANTHER), SignalP-NN(euk) (SIGNALP), tmhmm (TMHMM)
vanilla_combined.59745	cytochrome p450	1630	20	1.51079e-150	0.637	3	F:binding; F:catalytic activity; C:cell	-	IPR001128 (PRINTS); IPR002401 (PRINTS); IPR017972 (PROSITE); PTHR24298 (PANTHER), SignalP-NN(euk) (SIGNALP)
vanilla_combined.59763	niemann-pick c1	1294	20	2.77144e-107	0.761	5	P:transport; F:receptor activity; C:plasma membrane; C:cell; C:mitochondrion	-	no IPS match
vanilla_combined.59891	---NA---	875	0			0	-		SignalP-NN(euk) (SIGNALP), tmhmm (TMHMM)
vanilla_combined.60049	vacuolar-processing enzyme	729	20	2.15056e-37	0.686	1	F:peptidase activity	-	IPR001096 (PANTHER); PTHR12000:SF2 (PANTHER)
vanilla_combined.60050	mitogen-activated protein kinase 10-like	3332	20	1.26449e-158	0.729	3	P:metabolic process; F:protein kinase activity; F:nucleotide binding	EC:2.7.11.0	IPR011009 (SUPERFAMILY); G3DSA:1.10.510.10 (GENE3D), PTHR24055 (PANTHER), PTHR24055:SF51 (PANTHER)
vanilla_combined.60723	serine threonine-protein kinase cx32	1623	20	0	0.8335	5	C:plasma membrane; P:cellular protein modification process; F:nucleotide binding; F:protein kinase activity; C:plastid	EC:2.7.11.0	no IPS match
vanilla_combined.61030	ent-kaurenoic acid oxidase	2328	20	3.62796e-89	0.777	10	P:generation of precursor metabolites and energy; F:catalytic activity; P:transport; F:electron carrier activity; C:cytoplasmic membrane-bounded vesicle; C:cell; F:binding; P:lipid metabolic process; P:secondary metabolic process; C:endoplasmic reticulum	-	IPR001128 (G3DSA:1.10.630.GENE3D); PTHR24286 (PANTHER), PTHR24286:SF12 (PANTHER), SignalP-NN(euk) (SIGNALP), tmhmm (TMHMM)
vanilla_combined.61041	---NA---	5959	0			0	-		SignalP-NN(euk) (SIGNALP)
vanilla_combined.61184	negative regulator of systemic acquired resistance	1259	20	4.47534e-58	0.6145	13	P:cell cycle; P:cellular protein modification process; P:organelle organization; P:regulation of biological process; P:response to stress; P:response to biotic stimulus; P:multicellular organismal development; ; F:DNA binding; P:DNA metabolic process; P:metabolic process; C:nucleus; P:biosynthetic process	-	no IPS match
vanilla_combined.61732	cytochrome p450 734a6-like	1677	20	0	0.6975	5	C:cytoplasmic membrane-bounded vesicle; F:catalytic activity; F:binding; C:mitochondrion; P:generation of precursor metabolites and energy	-	IPR001128 (PRINTS); IPR002401 (PRINTS); IPR017972 (PROSITE); PTHR24282 (PANTHER), SignalP-NN(euk) (SIGNALP), tmhmm (TMHMM)
vanilla_combined.61880	PREDICTED: uncharacterized protein LOC101763330 isoform X1	849	20	6.39815e-34	0.655	0	-		no IPS match
vanilla_combined.62435	cellulose synthase a catalytic subunit 3	1764	20	4.0577e-25	0.9955	8	F:transferase activity; C:Golgi apparatus; P:biological_process; P:biosynthetic process; P:carbohydrate metabolic process; C:cell; P:cellular component organization; F:binding	EC:2.4.1.12	SignalP-NN(euk) (SIGNALP), tmhmm (TMHMM)
vanilla_combined.62787	uncharacterized gpi-anchored protein at3g06035-like	838	20	4.00107e-58	0.7315	8	P:ion transport; C:plasma membrane; P:transport; C:cytoplasmic membrane-bounded vesicle; P:cellular homeostasis; P:biological_process; P:response to stress; P:response to abiotic stimulus	-	PD208950 (PRODOM), SignalP-NN(euk) (SIGNALP), tmhmm (TMHMM)
vanilla_combined.62888	uncharacterized loc101220892	2516	20	1.10218e-66	0.617	0	-		no IPS match
vanilla_combined.64349	---NA---	1371	0			0	-		SignalP-NN(euk) (SIGNALP), tmhmm (TMHMM)
vanilla_combined.64564	myb transcription factor	1950	20	4.20911e-23	0.4575	1	F:DNA binding		no IPS match
vanilla_combined.64668	cellulose synthase	2684	20	0	0.891	5	F:transferase activity; P:biosynthetic process; P:carbohydrate metabolic process; C:cell; P:cellular component organization	EC:2.4.1.12	IPR005150 (PFAM); IPR013083 (G3DSA:3.30.40.GENE3D); IPR027934 (PFAM); PTHR13301 (PANTHER), PTHR13301:SF21 (PANTHER), tmhmm (TMHMM), SSF53448 (SUPERFAMILY), SSF57850 (SUPERFAMILY)
vanilla_combined.64689	protein	999	20	8.2841e-57	0.506	3	F:molecular_function; P:biological_process; C:cellular_component		PTHR31681 (PANTHER), PTHR31681:SF0 (PANTHER), SignalP-NN(euk) (SIGNALP), SSF56399 (SUPERFAMILY)
vanilla_combined.64960	---NA---	853	0			0	-		SignalP-NN(euk) (SIGNALP)
vanilla_combined.65104	Os04g0672300	959	18	5.67391e-31	0.7033	0	-		tmhmm (TMHMM)
vanilla_combined.65217	serine carboxypeptidase-like 20-like	1673	20	0	0.8095	4	C:vacuole; F:peptidase activity; P:protein metabolic process; P:catabolic process	EC:3.4.16.0	no IPS match
vanilla_combined.65407	protein cobra-like	1230	16	9.90559e-08	0.8131	0	-		no IPS match
vanilla_combined.66475	chitinase-like protein 1-like	1874	20	2.30476e-135	0.8645	17	P:cell growth; P:anatomical structure morphogenesis; P:cell differentiation; P:multicellular organismal development; P:carbohydrate metabolic process; P:catabolic process; P:biosynthetic process; P:regulation of biological process; P:response to stress; P:response to abiotic stimulus; P:response to endogenous stimulus; C:cytoplasmic membrane-bounded vesicle; ; P:secondary metabolic process; F:hyd…	EC:3.2.1.14	IPR000726 (PFAM); IPR023346 (SUPERFAMILY); G3DSA:1.10.530.10 (GENE3D), PTHR22595 (PANTHER), PTHR22595:SF9 (PANTHER)
vanilla_combined.67315	uncharacterized loc101222548	3420	20	7.91275e-147	0.616	3	P:cell cycle; P:response to stress; P:DNA metabolic process	-	IPR013894 (PFAM); PTHR14790 (PANTHER), PTHR14790:SF1 (PANTHER)
vanilla_combined.67378	xyloglucan glycosyltransferase 4-like	976	20	5.12805e-27	0.8025	1	C:nucleus	-	PTHR32044 (PANTHER), PTHR32044:SF0 (PANTHER)
vanilla_combined.68794	fasciclin-like arabinogalactan protein 17-like	2062	20	0	0.8205	2	C:cytoplasmic membrane-bounded vesicle; C:vacuole	-	IPR000782 (G3DSA:2.30.180.GENE3D); PTHR32499 (PANTHER), PTHR32499:SF0 (PANTHER), SignalP-NN(euk) (SIGNALP), tmhmm (TMHMM)
vanilla_combined.69235	ketoacyl-acp reductase	1931	15	1.42006e-16	0.9253	7	P:biosynthetic process; P:lipid metabolic process; C:plastid; F:transferase activity; F:nucleotide binding; F:binding; P:metabolic process	EC:1.1.1.100	no IPS match
vanilla_combined.69326	---NA---	618	0			0	-		no IPS match
vanilla_combined.69908	heavy-metal-associated domain-containing protein	1093	20	4.32852e-17	0.7135	4	F:metal ion binding; P:metal ion transport; P:response to cyclopentenone; P:toxin catabolic process		IPR006121 (PFAM); G3DSA:3.30.70.100 (GENE3D), PTHR22814 (PANTHER), PTHR22814:SF55 (PANTHER)
vanilla_combined.70057	---NA---	2865	0			0	-		SignalP-NN(euk) (SIGNALP)
vanilla_combined.70159	subtilisin-like protease sdd1-like	2377	20	4.56115e-163	0.6045	1	F:hydrolase activity	-	IPR000209 (G3DSA:3.40.50.GENE3D); IPR003137 (PFAM); IPR015500 (PRINTS); IPR023827 (PROSITE); PTHR10795:SF17 (PANTHER)
vanilla_combined.70216	translationally controlled tumor protein	775	20	2.39973e-18	0.834	1	C:cytoplasm	-	no IPS match
vanilla_combined.70326	homeobox protein bel1 homolog	1794	20	5.76768e-96	0.552	5	P:regulation of transcription, DNA-dependent; F:sequence-specific DNA binding; C:nucleus; F:sequence-specific DNA binding transcription factor activity; F:DNA binding		no IPS match
vanilla_combined.70360	membrane-anchored ubiquitin-fold protein 3-like	491	20	6.96994e-21	0.8395	0	-		SignalP-NN(euk) (SIGNALP), tmhmm (TMHMM)
vanilla_combined.70801	lgc1 precursor	834	20	1.69364e-30	0.638	1	C:cytoplasmic membrane-bounded vesicle	-	no IPS match
vanilla_combined.70830	indole-3-acetic acid inducible 20	868	20	2.59818e-39	0.6035	2	P:biological_process; P:multicellular organismal development	-	IPR003311 (PFAM); IPR011525 (PROFILE); PTHR31211 (PANTHER), PTHR31211:SF0 (PANTHER), SSF54277 (SUPERFAMILY)
vanilla_combined.71075	---NA---	1470	0			0	-		no IPS match
vanilla_combined.72407	cobra-like protein 4- partial	1009	20	7.25007e-89	0.832	14	P:cell growth; C:mitochondrion; P:response to stress; P:response to abiotic stimulus; P:cellular component organization; C:cell wall; C:extracellular region; P:biological_process; C:vacuole; C:cell; ; P:secondary metabolic process; C:plasma membrane; P:multicellular organismal development	-	PTHR31673 (PANTHER), PTHR31673:SF0 (PANTHER)
vanilla_combined.73577	kinesin heavy chain	3485	20	0	0.791	6	P:biological_process; C:plasma membrane; F:nucleotide binding; F:motor activity; C:cytoskeleton; C:protein complex	-	IPR001752 (PRINTS); IPR019821 (PROSITE); IPR027417 (SUPERFAMILY); IPR027640 (PANTHER); PTHR24115:SF79 (PANTHER)
vanilla_combined.74103	rhamnogalacturonate lyase family protein	4917	20	3.7191e-41	0.6355	5	F:carbohydrate binding; P:carbohydrate metabolic process; F:catalytic activity; C:plasma membrane; F:lyase activity		tmhmm (TMHMM)
vanilla_combined.74846	PREDICTED: uncharacterized protein LOC101763733	1051	8	2.53764e-08	0.495	0	-		SignalP-NN(euk) (SIGNALP)
vanilla_combined.75283	PREDICTED: uncharacterized protein LOC100822772	829	5	6.77404e-06	0.692	10	F:N-methyltransferase activity; P:phospholipid metabolic process; P:lipid metabolic process; C:cytoplasm; C:integral to membrane; F:oxidoreductase activity, acting on the CH-CH group of donors; F:phosphatidyl-N-dimethylethanolamine N-methyltransferase activity; P:phospholipid biosynthetic process; F:phosphatidyl-N-methylethanolamine N-methyltransferase activity; C:microsome		SignalP-NN(euk) (SIGNALP)
vanilla_combined.75661	---NA---	1786	0			0	-		no IPS match
vanilla_combined.75723	retroelement pol polyprotein	2407	20	1.3012e-17	0.4735	5	F:nucleic acid binding; P:DNA integration; F:zinc ion binding; P:defense response; F:ADP binding		tmhmm (TMHMM)
vanilla_combined.76253	---NA---	2251	0			0	-		SignalP-NN(euk) (SIGNALP), tmhmm (TMHMM)
vanilla_combined.76298	galactose oxidase-like	1506	20	1.81385e-156	0.7315	2	C:cytoplasmic membrane-bounded vesicle; F:catalytic activity	-	IPR009880 (PFAM); IPR011043 (SUPERFAMILY); IPR013783 (G3DSA:2.60.40.GENE3D); IPR014756 (SUPERFAMILY); IPR015202 (PFAM); IPR015916 (G3DSA:2.130.10.GENE3D); PTHR32208 (PANTHER), PTHR32208:SF0 (PANTHER)
vanilla_combined.76578	nucleobase-ascorbate transporter 6-like	1644	20	0	0.881	5	C:vacuole; C:cell wall; C:plasma membrane; P:transport; F:transporter activity	-	IPR006043 (PANTHER); PTHR11119:SF8 (PANTHER), tmhmm (TMHMM)
vanilla_combined.78020	early nodulin-like protein	854	18	3.11402e-09	0.6861	2	C:cell; C:cytoplasmic membrane-bounded vesicle	-	no IPS match
vanilla_combined.78074	fiber protein fb34	862	20	1.84972e-61	0.794	3	C:cytoplasmic membrane-bounded vesicle; P:biosynthetic process; P:carbohydrate metabolic process	-	IPR009606 (PFAM); PTHR31769 (PANTHER), PTHR31769:SF0 (PANTHER), SignalP-NN(euk) (SIGNALP), tmhmm (TMHMM)
vanilla_combined.78443	probable rhamnogalacturonate lyase b-like	2906	20	2.97073e-42	0.8045	4	F:carbohydrate binding; C:plasma membrane; P:carbohydrate metabolic process; F:catalytic activity	-	no IPS match
vanilla_combined.78696	dynamin-related protein 1c	2325	20	0	0.9135	11	C:cytoplasm; C:mitochondrion; C:plasma membrane; P:carbohydrate metabolic process; P:nucleobase-containing compound metabolic process; P:catabolic process; P:multicellular organismal development; F:hydrolase activity; P:anatomical structure morphogenesis; P:mitochondrion organization; F:nucleotide binding	-	tmhmm (TMHMM)
vanilla_combined.80269	udp-galactose transporter 2-like	838	20	1.24056e-98	0.904	5	C:Golgi apparatus; P:transport; C:plasma membrane; F:transporter activity; C:cell	-	IPR004853 (PFAM); PTHR11132 (PANTHER), tmhmm (TMHMM)
vanilla_combined.80633	---NA---	768	0			0	-		no IPS match
vanilla_combined.81110		1994							IPR008928 (SUPERFAMILY); IPR024746 (PFAM); PTHR31916 (PANTHER)
vanilla_combined.81722	subtilisin-like protease-like	1870	20	0	0.735	5	P:biological_process; P:protein metabolic process; P:catabolic process; F:protein binding; F:peptidase activity	EC:3.4.21.0	IPR000209 (G3DSA:3.40.50.GENE3D); IPR003137 (PFAM); IPR015500 (PANTHER); PTHR10795:SF17 (PANTHER)
vanilla_combined.82198	beta-galactosidase 2-like	2459	20	0	0.841	7	P:carbohydrate metabolic process; C:cell wall; F:binding; C:cytoplasmic membrane-bounded vesicle; F:carbohydrate binding; F:hydrolase activity; C:extracellular region	EC:3.2.1.23	IPR001944 (PRINTS); IPR008979 (G3DSA:2.60.120.GENE3D); IPR013781 (G3DSA:3.20.20.GENE3D); IPR017853 (SUPERFAMILY); IPR019801 (PROSITE); PTHR23421:SF2 (PANTHER), SignalP-NN(euk) (SIGNALP), tmhmm (TMHMM)
vanilla_combined.82709	---NA---	1057	0			0	-		SignalP-NN(euk) (SIGNALP), tmhmm (TMHMM)
vanilla_combined.82948	---NA---	2558	0			0	-		no IPS match
vanilla_combined.83138	probable gmp synthase	1306	20	5.26125e-98	0.808	3	F:hydrolase activity; P:response to stress; P:DNA metabolic process	EC:3.2.2.20; EC:3.2.2.21	IPR005019 (PFAM); IPR011257 (G3DSA:1.10.340.GENE3D); PTHR31116 (PANTHER), PTHR31116:SF0 (PANTHER)
vanilla_combined.83391		1879							IPR001071 (PRINTS); IPR001251 (G3DSA:3.40.525.GENE3D); IPR011074 (PFAM); PTHR10174 (PANTHER), PTHR10174:SF78 (PANTHER)
vanilla_combined.83793	salicylate o-methyltransferase	905	20	8.14789e-67	0.581	4	F:methyltransferase activity; F:transferase activity; F:jasmonate O-methyltransferase activity; P:methylation		no IPS match
vanilla_combined.84139	uncharacterized loc101222548	2342	20	1.39931e-153	0.622	3	P:cell cycle; P:response to stress; P:DNA metabolic process	-	no IPS match
vanilla_combined.84426	nucleobase-ascorbate transporter 6-like	2534	20	1.27233e-157	0.8665	5	C:vacuole; C:cell wall; C:plasma membrane; P:transport; F:transporter activity	-	IPR006043 (PANTHER); PTHR11119:SF8 (PANTHER), tmhmm (TMHMM)
vanilla_combined.84833	---NA---	1519	0			0	-		tmhmm (TMHMM)
vanilla_combined.85317	---NA---	219	0			0	-		SignalP-NN(euk) (SIGNALP)
vanilla_combined.85463	tpa: cellulose synthase5	3237	20	0	0.8515	8	F:transferase activity; C:Golgi apparatus; P:biological_process; P:biosynthetic process; P:carbohydrate metabolic process; C:cell; P:cellular component organization; F:binding	EC:2.4.1.12	IPR005150 (PFAM); IPR013083 (G3DSA:3.30.40.GENE3D); IPR027934 (PFAM); PTHR13301 (PANTHER), PTHR13301:SF21 (PANTHER), tmhmm (TMHMM), SSF57850 (SUPERFAMILY)
vanilla_combined.85884	hypothetical protein SORBIDRAFT_01g039070	3594	20	2.89653e-60	0.4915	0	-		IPR025486 (PFAM); PTHR21726 (PANTHER), PF14383 (PFAM)
vanilla_combined.86073	---NA---	1586	0			0	-		SignalP-NN(euk) (SIGNALP)
vanilla_combined.86297	hypothetical protein OsI_05485	1114	1	0.000332199	0.7	1	C:plastid		no IPS match
vanilla_combined.87520	lysine histidine transporter 1-like	2197	20	1.22118e-80	0.9085	5	P:transport; C:plasma membrane; F:transporter activity; C:cell; C:plastid	-	IPR013057 (PFAM); PTHR22950 (PANTHER), PTHR22950:SF9 (PANTHER), tmhmm (TMHMM)
vanilla_combined.88130	type i inositol- -trisphosphate 5-phosphatase 12-like	3955	20	0	0.7755	1	P:biological_process	-	IPR000300 (SMART); IPR000535 (PROFILE); IPR001680 (SMART); IPR005135 (G3DSA:3.60.10.GENE3D); IPR015943 (G3DSA:2.130.10.GENE3D); IPR017986 (SUPERFAMILY); PTHR11200 (PANTHER), PTHR11200:SF24 (PANTHER)
vanilla_combined.88751	protein hapless 2-like	1172	20	2.00709e-44	0.6725	4	C:plasma membrane; C:endoplasmic reticulum; P:reproduction; P:cell differentiation	-	PTHR31764 (PANTHER), PTHR31764:SF0 (PANTHER), SignalP-NN(euk) (SIGNALP), tmhmm (TMHMM)
vanilla_combined.88841	---NA---	2456	0			0	-		SignalP-NN(euk) (SIGNALP), tmhmm (TMHMM)
vanilla_combined.88881	---NA---	1560	0			0	-		SignalP-NN(euk) (SIGNALP), tmhmm (TMHMM)
vanilla_combined.88925	---NA---	590	0			0	-		no IPS match
vanilla_combined.90324	argonaute protein group	1229	20	2.72624e-13	0.8	7	P:translation; P:cell differentiation; P:regulation of biological process; P:nucleobase-containing compound metabolic process; P:multicellular organismal development; F:translation factor activity, nucleic acid binding; C:mitochondrion	-	tmhmm (TMHMM)
vanilla_combined.90352	---NA---	486	0			0	-		no IPS match
vanilla_combined.90413	---NA---	662	0			0	-		SignalP-NN(euk) (SIGNALP), tmhmm (TMHMM)
vanilla_combined.91522	bag family molecular chaperone regulator 1-like	1019	20	2.08171e-92	0.699	2	C:mitochondrion; F:chaperone binding		IPR003103 (PFAM); IPR019955 (PROFILE); G3DSA:1.20.58.120 (GENE3D), G3DSA:3.10.20.90 (GENE3D), PTHR31946 (PANTHER), SSF54236 (SUPERFAMILY), SSF63491 (SUPERFAMILY)
vanilla_combined.91877	cytochrome p450	1686	20	5.51528e-151	0.6365	2	F:binding; F:catalytic activity	-	IPR001128 (PRINTS); IPR002401 (PRINTS); IPR017972 (PROSITE); PTHR24298 (PANTHER), SignalP-NN(euk) (SIGNALP)
vanilla_combined.92107	Os02g0715300	1212	20	9.3406e-19	0.6015	0	-		PTHR24071 (PANTHER)
vanilla_combined.92167	---NA---	852	0			0	-		no IPS match
vanilla_combined.92170	---NA---	623	0			0	-		no IPS match
vanilla_combined.92390	nac domain transcription factor	1361	20	1.78362e-91	0.7255	3	F:DNA binding; ; P:regulation of biological process	-	IPR003441 (PFAM); PTHR31719 (PANTHER), PTHR31719:SF0 (PANTHER)
vanilla_combined.92444	nucleobase-ascorbate transporter 6-like	1423	20	0	0.875	5	C:vacuole; C:cell wall; C:plasma membrane; P:transport; F:transporter activity	-	IPR006043 (PANTHER); PTHR11119:SF8 (PANTHER), SignalP-NN(euk) (SIGNALP), tmhmm (TMHMM)
vanilla_combined.92651	ent-kaurenoic acid oxidase 1	891	20	5.82822e-59	0.8785	11	P:generation of precursor metabolites and energy; C:cell; F:catalytic activity; P:transport; F:electron carrier activity; C:cytoplasmic membrane-bounded vesicle; F:binding; P:biosynthetic process; P:lipid metabolic process; P:secondary metabolic process; C:endoplasmic reticulum	-	IPR001128 (G3DSA:1.10.630.GENE3D); IPR002397 (PRINTS); IPR017972 (PROSITE); PTHR24286 (PANTHER), PTHR24286:SF12 (PANTHER)
vanilla_combined.93163	---NA---	436	0			0	-		no IPS match
vanilla_combined.93448	---NA---	550	0			0	-		SignalP-NN(euk) (SIGNALP)
vanilla_combined.93799	---NA---	121	0			0	-		no IPS match
vanilla_combined.95966	xyloglucan glycosyltransferase 4	313	20	2.84784e-25	0.715	5	F:transferase activity; C:Golgi apparatus; C:mitochondrion; F:protein binding; C:plasma membrane	-	PTHR32044 (PANTHER), PTHR32044:SF0 (PANTHER), SignalP-NN(euk) (SIGNALP)
vanilla_combined.96519	hypothetical protein SORBIDRAFT_02g011110	765	20	1.59694e-25	0.778	2	C:cell; C:cytoplasmic membrane-bounded vesicle	-	IPR009606 (PFAM); PTHR31769 (PANTHER), PTHR31769:SF0 (PANTHER), SignalP-NN(euk) (SIGNALP), tmhmm (TMHMM)
vanilla_combined.96598	translationally controlled tumor protein	495	20	7.54076e-24	0.9185	19	P:anatomical structure morphogenesis; P:cellular component organization; P:cell differentiation; P:multicellular organismal development; P:cell growth; P:response to stress; P:response to biotic stimulus; P:regulation of biological process; C:thylakoid; P:reproduction; P:biological_process; C:plastid; P:cell proliferation; P:growth; C:nucleus; C:plasma membrane; P:cell cycle; P:embryo development…	-	tmhmm (TMHMM)
vanilla_combined.97341	sec14p-like phosphatidylinositol transfer family protein	1863	20	0	0.7355	7	P:anatomical structure morphogenesis; P:cellular component organization; P:cell growth; P:cell differentiation; P:multicellular organismal development; C:plastid; F:transporter activity	-	SignalP-NN(euk) (SIGNALP)
vanilla_combined.97486	---NA---	2400	0			0	-		tmhmm (TMHMM)
vanilla_combined.97748	---NA---	418	0			0	-		no IPS match
vanilla_combined.99276	---NA---	473	0			0	-		no IPS match
vanilla_combined.99335	hypothetical protein SORBIDRAFT_01g039070	3002	20	3.95663e-57	0.4725	0	-		IPR025486 (PFAM); PTHR21726 (PANTHER), PF14383 (PFAM)
vanilla_combined.99405	rhamnogalacturonate lyase	1032	20	1.1363e-79	0.8035	4	F:carbohydrate binding; C:plasma membrane; P:carbohydrate metabolic process; F:catalytic activity	-	IPR008979 (SUPERFAMILY); IPR013784 (SUPERFAMILY); IPR014766 (G3DSA:2.60.40.GENE3D); PTHR32018 (PANTHER), PTHR32018:SF0 (PANTHER), PF14686 (PFAM)
vanilla_combined.100023	uncharacterized loc101220892	1015	20	4.41253e-70	0.613	0	-		SignalP-NN(euk) (SIGNALP), tmhmm (TMHMM)
vanilla_combined.100336	chitinase-like protein 1-like	844	20	1.36523e-77	0.884	17	P:cell growth; P:anatomical structure morphogenesis; P:cell differentiation; P:multicellular organismal development; P:carbohydrate metabolic process; P:catabolic process; P:biosynthetic process; P:regulation of biological process; P:response to stress; P:response to abiotic stimulus; P:response to endogenous stimulus; C:cytoplasmic membrane-bounded vesicle; ; P:secondary metabolic process; F:hyd…	EC:3.2.1.14	no IPS match
vanilla_combined.100866	duf246 domain-containing protein at1g04910-like	877	20	1.86154e-146	0.784	1	C:mitochondrion	-	IPR019378 (PFAM); PTHR31741 (PANTHER), PTHR31741:SF0 (PANTHER)
vanilla_combined.101111	saur11 - auxin-responsive saur family member	984	20	3.26041e-22	0.655	2	C:mitochondrion; C:plastid	-	no IPS match
vanilla_combined.101502	negative regulator of systemic acquired resistance	1102	20	3.23277e-104	0.6185	13	P:cell cycle; P:cellular protein modification process; P:organelle organization; P:regulation of biological process; P:response to stress; P:response to biotic stimulus; P:multicellular organismal development; ; F:DNA binding; P:DNA metabolic process; P:metabolic process; C:nucleus; P:biosynthetic process	-	PTHR18934 (PANTHER), PTHR18934:SF44 (PANTHER)
vanilla_combined.101625	glycosyl transferase family 48 expressed	1128	20	5.36374e-39	0.9815	6	P:biosynthetic process; P:carbohydrate metabolic process; C:cytoplasm; F:transferase activity; C:protein complex; C:plasma membrane	EC:2.4.1.34	IPR000782 (G3DSA:2.30.180.GENE3D); PTHR32499 (PANTHER), PTHR32499:SF0 (PANTHER), SignalP-NN(euk) (SIGNALP), tmhmm (TMHMM)
vanilla_combined.103006	---NA---	2114	0			0	-		no IPS match
vanilla_combined.103318	---NA---	671	0			0	-		no IPS match
vanilla_combined.103952	sphingoid long-chain bases kinase 1-like	2563	20	0	0.7655	6	P:metabolic process; P:signal transduction; P:biosynthetic process; P:lipid metabolic process; C:plasma membrane; F:kinase activity	EC:2.7.1.107	IPR001206 (PFAM); PTHR12358 (PANTHER), PTHR12358:SF5 (PANTHER)
vanilla_combined.104139	rhamnogalacturonate lyase-like	2412	20	2.87703e-129	0.849	4	F:carbohydrate binding; C:plasma membrane; P:carbohydrate metabolic process; F:catalytic activity	-	no IPS match
vanilla_combined.104685	long-chain-alcohol oxidase fao4a-like	1149	20	7.03487e-115	0.653	1	F:catalytic activity	-	IPR000172 (PFAM); G3DSA:3.50.50.60 (GENE3D), PTHR10668 (PANTHER), PTHR10668:SF14 (PANTHER), SignalP-NN(euk) (SIGNALP), tmhmm (TMHMM), SSF51905 (SUPERFAMILY)
vanilla_combined.105200		643							IPR001251 (G3DSA:3.40.525.GENE3D); IPR011074 (PFAM); PTHR10174 (PANTHER), PTHR10174:SF78 (PANTHER)
vanilla_combined.105932	cellulose synthase	1787	20	8.67751e-20	0.629	1	F:transferase activity	-	IPR013083 (G3DSA:3.30.40.GENE3D); IPR027934 (PFAM); PTHR13301 (PANTHER), PTHR13301:SF21 (PANTHER), SSF57850 (SUPERFAMILY)
vanilla_combined.106061	---NA---	190	0			0	-		no IPS match
vanilla_combined.106260	niemann-pick c1	584	20	4.22011e-66	0.8835	3	P:transport; C:cell; F:receptor activity	-	PTHR10796 (PANTHER), PTHR10796:SF35 (PANTHER)
vanilla_combined.106883	class i chitinase	1639	20	2.79344e-30	0.8545	17	P:cell growth; P:anatomical structure morphogenesis; P:cell differentiation; P:multicellular organismal development; P:carbohydrate metabolic process; P:catabolic process; P:biosynthetic process; P:regulation of biological process; P:response to stress; P:response to abiotic stimulus; P:response to endogenous stimulus; C:cytoplasmic membrane-bounded vesicle; ; P:secondary metabolic process; F:hyd…	EC:3.2.1.14	no IPS match
vanilla_combined.107053	heavy metal transport detoxification superfamily	786	16	4.82062e-12	0.7763	2	P:ion transport; F:binding	-	no IPS match
vanilla_combined.107218	cinnamyl alcohol dehydrogenase	551	20	5.21142e-15	0.8235	7	; C:Golgi apparatus; C:plasma membrane; F:catalytic activity; F:binding; C:cytosol; F:nucleotide binding	EC:1.1.1.1	no IPS match
vanilla_combined.107537	neutral alkaline invertase	1104	20	0	0.956	3	C:cytosol; P:metabolic process; F:hydrolase activity	EC:3.2.1.26; EC:3.2.1.48; EC:3.2.1.97	IPR008928 (SUPERFAMILY); IPR024746 (PFAM); PTHR31916 (PANTHER), SignalP-NN(euk) (SIGNALP)
vanilla_combined.108275	protein chloroplastic-like	694	20	6.64552e-22	0.9375	1	C:plastid	-	SignalP-NN(euk) (SIGNALP), tmhmm (TMHMM)
vanilla_combined.108321	cobra-like protein	852	20	6.43153e-179	0.8955	7	P:biological_process; ; P:secondary metabolic process; P:cellular component organization; P:multicellular organismal development; C:cell wall; C:extracellular region	-	IPR006918 (PRODOM); PTHR31673 (PANTHER), PTHR31673:SF0 (PANTHER)
vanilla_combined.108650	protein gamete expressed 2-like	1450	20	3.61852e-102	0.626	2	P:reproduction; P:cell differentiation	-	tmhmm (TMHMM)
vanilla_combined.108807	---NA---	297	0			0	-		tmhmm (TMHMM)
vanilla_combined.108897	---NA---	793	0			0	-		no IPS match
vanilla_combined.111395	myb transcription factor	1027	20	3.77016e-12	0.5685	1	F:DNA binding		no IPS match
vanilla_combined.111400	neurofilament heavy polypeptide-like isoform x3	1701	20	6.78067e-31	0.4815	6	P:cytokinesis by cell plate formation; F:molecular_function; P:microtubule cytoskeleton organization; P:biological_process; P:anaphase; C:cellular_component		no IPS match
vanilla_combined.111444	myb domain protein 55	416	20	2.8831e-31	0.692	4	F:sequence-specific DNA binding transcription factor activity; F:DNA binding; ; P:regulation of biological process	-	IPR001005 (PFAM); IPR009057 (G3DSA:1.10.10.GENE3D); IPR017930 (PROFILE); PTHR10641 (PANTHER), PTHR10641:SF30 (PANTHER)
vanilla_combined.111825	probable gmp synthase	1156	20	2.18407e-98	0.808	3	F:hydrolase activity; P:response to stress; P:DNA metabolic process	EC:3.2.2.20; EC:3.2.2.21	IPR005019 (PFAM); IPR011257 (G3DSA:1.10.340.GENE3D); IPR014010 (PROFILE); PTHR31116 (PANTHER), PTHR31116:SF0 (PANTHER)
vanilla_combined.112227	fiber protein fb34	473	20	3.01162e-29	0.7985	4	C:cytoplasmic membrane-bounded vesicle; P:biosynthetic process; P:carbohydrate metabolic process; C:cell	-	IPR009606 (PFAM); PTHR31769 (PANTHER), PTHR31769:SF0 (PANTHER), SignalP-NN(euk) (SIGNALP), tmhmm (TMHMM)
vanilla_combined.112497	cellulose synthase	2572	20	0	0.9415	6	F:transferase activity; P:biosynthetic process; P:carbohydrate metabolic process; C:cell; P:cellular component organization; F:binding	EC:2.4.1.12	IPR005150 (PFAM); PTHR13301 (PANTHER), PTHR13301:SF21 (PANTHER), tmhmm (TMHMM), SSF53448 (SUPERFAMILY)
vanilla_combined.112570	kinesin heavy chain	3080	20	0	0.75	5	P:biological_process; F:nucleotide binding; F:motor activity; C:cytoskeleton; C:protein complex	-	IPR001752 (PRINTS); IPR019821 (PROSITE); IPR021881 (PFAM); IPR027417 (SUPERFAMILY); IPR027640 (PANTHER); PTHR24115:SF79 (PANTHER)
vanilla_combined.113154	---NA---	859	0			0	-		no IPS match
vanilla_combined.113849	---NA---	358	0			0	-		no IPS match
vanilla_combined.114046	---NA---	2379	0			0	-		SignalP-NN(euk) (SIGNALP)
vanilla_combined.114397	shugoshin c isoform 2	1518	20	1.86105e-26	0.4865	3	P:meiotic chromosome segregation; C:chromosome, centromeric region; C:nucleus		IPR011515 (PFAM)
vanilla_combined.114723	---NA---	316	0			0	-		no IPS match
vanilla_combined.114908	nucleobase-ascorbate transporter 6-like isoform x1	450	2	6.6589e-10	0.705	0	-		no IPS match
vanilla_combined.115519	dehydration-responsive element-binding protein 3-like	1209	20	2.52762e-34	0.718	6	F:sequence-specific DNA binding transcription factor activity; F:DNA binding; P:cell growth; C:nucleus; ; P:regulation of biological process	-	no IPS match
vanilla_combined.116060	amino acid	863	20	7.44477e-61	0.644	1	C:cell	-	IPR013057 (PFAM); PTHR22950 (PANTHER), PTHR22950:SF9 (PANTHER), tmhmm (TMHMM)
vanilla_combined.116284	---NA---	292	0			0	-		no IPS match
vanilla_combined.117228	---NA---	203	0			0	-		no IPS match
vanilla_combined.117334	---NA---	774	0			0	-		no IPS match
vanilla_combined.117646	cellulose synthase	1355	20	0	0.96	14	C:cell wall; P:biosynthetic process; P:regulation of biological process; P:lipid metabolic process; P:secondary metabolic process; F:binding; P:response to stress; P:response to abiotic stimulus; C:cell; P:carbohydrate metabolic process; P:response to biotic stimulus; P:cellular component organization; P:biological_process; F:transferase activity	EC:2.4.1.12; EC:2.4.1.29	no IPS match
vanilla_combined.117925	---NA---	2002	0			0	-		SignalP-NN(euk) (SIGNALP), tmhmm (TMHMM)
vanilla_combined.118212	---NA---	276	0			0	-		SignalP-NN(euk) (SIGNALP), tmhmm (TMHMM)
vanilla_combined.118542	indole-3-acetic acid inducible 20	926	20	4.55805e-39	0.61	8	P:biological_process; C:organelle; C:intracellular; P:primary metabolic process; P:biosynthetic process; P:regulation of biological process; P:multicellular organismal development; P:metabolic process	-	no IPS match
vanilla_combined.118672	F23N19.7	243	1	9.16688e-05	0.54	2	P:proteolysis; F:cysteine-type endopeptidase activity		tmhmm (TMHMM)
vanilla_combined.119102	---NA---	548	0			0	-		SignalP-NN(euk) (SIGNALP), tmhmm (TMHMM)
vanilla_combined.119110	---NA---	573	0			0	-		no IPS match
vanilla_combined.119963	---NA---	311	0			0	-		no IPS match
vanilla_combined.120349	---NA---	2499	0			0	-		tmhmm (TMHMM)
vanilla_combined.120530	---NA---	1117	0			0	-		no IPS match
vanilla_combined.120856	hga1-like protein	774	20	8.299e-20	0.646	2	F:transferase activity; C:plastid	-	PTHR20961 (PANTHER), PTHR20961:SF0 (PANTHER), SignalP-NN(euk) (SIGNALP), tmhmm (TMHMM)
vanilla_combined.121239	serine carboxypeptidase-like 20-like	1587	20	0	0.8105	4	C:vacuole; F:peptidase activity; P:protein metabolic process; P:catabolic process	EC:3.4.16.0	IPR001563 (PRINTS); IPR018202 (PROSITE); G3DSA:3.40.50.1820 (GENE3D), PTHR11802:SF7 (PANTHER), SignalP-NN(euk) (SIGNALP), tmhmm (TMHMM), SSF53474 (SUPERFAMILY)
vanilla_combined.121256	mitogen-activated protein kinase 10-like	3574	20	1.30232e-101	0.9665	5	F:protein kinase activity; F:signal transducer activity; P:signal transduction; P:cellular protein modification process; F:nucleotide binding	EC:2.7.11.24	IPR000719 (PFAM); IPR011009 (SUPERFAMILY); G3DSA:1.10.510.10 (GENE3D), PTHR24055 (PANTHER), PTHR24055:SF51 (PANTHER)
vanilla_combined.121540	---NA---	803	0			0	-		IPR009438 (PFAM); SignalP-NN(euk) (SIGNALP), tmhmm (TMHMM)
vanilla_combined.121708	---NA---	560	0			0	-		SignalP-NN(euk) (SIGNALP), tmhmm (TMHMM)
vanilla_combined.121835	3-oxoacyl-	356	20	3.14577e-39	0.8665	7	P:biosynthetic process; P:lipid metabolic process; C:plastid; F:transferase activity; F:nucleotide binding; F:binding; P:metabolic process	EC:1.1.1.100	no IPS match
vanilla_combined.121845	probable polygalacturonase at3g15720-like	1301	20	8.36319e-60	0.5275	8	F:hydrolase activity; P:metabolic process; P:cellular cell wall organization; P:carbohydrate metabolic process; F:hydrolase activity, acting on glycosyl bonds; C:extracellular region; F:polygalacturonase activity; F:galacturan 1,4-alpha-galacturonidase activity		IPR000743 (PFAM); IPR006626 (SMART); IPR011050 (SUPERFAMILY); IPR012334 (G3DSA:2.160.20.GENE3D); PTHR31375 (PANTHER), PTHR31375:SF0 (PANTHER)
vanilla_combined.122146	protein hapless 2-like	538	20	1.31582e-12	0.825	4	C:plasma membrane; C:endoplasmic reticulum; P:reproduction; P:cell differentiation	-	no IPS match
vanilla_combined.122282	glycosyl hydrolase superfamily protein isoform 1	1555	20	8.39937e-155	0.831	8	F:hydrolase activity; P:multicellular organismal development; P:regulation of biological process; P:growth; P:carbohydrate metabolic process; F:binding; P:anatomical structure morphogenesis; C:cytoplasmic membrane-bounded vesicle	EC:3.2.1.78	IPR013781 (G3DSA:3.20.20.GENE3D); IPR017853 (SUPERFAMILY); PTHR31451 (PANTHER)
vanilla_combined.122542	sphingoid long-chain bases kinase 1-like	1751	20	4.16953e-145	0.7525	13	P:carbohydrate metabolic process; F:kinase activity; P:cellular protein modification process; P:reproduction; P:multicellular organismal development; P:biosynthetic process; P:lipid metabolic process; P:metabolic process; P:signal transduction; P:response to external stimulus; P:response to abiotic stimulus; P:biological_process; C:plasma membrane	EC:2.7.1.107	IPR001206 (PFAM); PTHR12358 (PANTHER), PTHR12358:SF5 (PANTHER)
vanilla_combined.123467	truncated cellulose synthase catalytic subunit	579	20	4.414e-32	0.664	3	P:biological_process; F:transferase activity; C:cell	-	no IPS match
vanilla_combined.123507	gdsl esterase lipase at4g10955-like	1478	20	1.06124e-158	0.795	2	P:lipid metabolic process; F:hydrolase activity	EC:3.1.1.3	IPR002921 (PFAM); G3DSA:3.40.50.1820 (GENE3D), PTHR31479 (PANTHER), PTHR31479:SF0 (PANTHER), SSF53474 (SUPERFAMILY)
vanilla_combined.123549	subtilisin-like protease-like	1890	20	0	0.7815	5	P:biological_process; P:protein metabolic process; P:catabolic process; F:protein binding; F:peptidase activity	EC:3.4.21.0	IPR000209 (G3DSA:3.40.50.GENE3D); IPR003137 (PFAM); IPR015500 (PRINTS); IPR023828 (PROSITE); PTHR10795:SF17 (PANTHER)
vanilla_combined.123916	---NA---	161	0			0	-		SignalP-NN(euk) (SIGNALP), tmhmm (TMHMM)
vanilla_combined.126989	---NA---	909	0			0	-		no IPS match
vanilla_combined.127783	---NA---	1049	0			0	-		no IPS match
vanilla_combined.128723	---NA---	987	0			0	-		SignalP-NN(euk) (SIGNALP), tmhmm (TMHMM)
vanilla_combined.128732	---NA---	963	0			0	-		SignalP-NN(euk) (SIGNALP), tmhmm (TMHMM)
vanilla_combined.128818	chlorophyll a-b binding family protein	1899	20	9.10611e-64	0.919	10	P:catabolic process; P:generation of precursor metabolites and energy; C:protein complex; C:intracellular; P:biosynthetic process; P:carbohydrate metabolic process; P:response to abiotic stimulus; F:binding; C:plastid; C:cell	-	IPR000209 (G3DSA:3.40.50.GENE3D); IPR010259 (PFAM); IPR015500 (PANTHER); PTHR10795:SF17 (PANTHER)
vanilla_combined.128977	non-ltr retroelement reverse transcriptase	3794	20	3.59328e-14	0.514	5	F:RNA binding; F:nucleic acid binding; P:RNA-dependent DNA replication; F:ribonuclease H activity; F:RNA-directed DNA polymerase activity		SignalP-NN(euk) (SIGNALP)
vanilla_combined.129381	xanthine uracil permease family protein	289	20	9.69935e-12	0.7665	5	C:vacuole; C:plasma membrane; C:cell wall; P:transport; F:transporter activity	-	SignalP-NN(euk) (SIGNALP), tmhmm (TMHMM)
vanilla_combined.129948	pectinesterase pectinesterase inhibitor ppe8b-like	1880	20	3.28681e-174	0.7445	2	F:hydrolase activity; P:metabolic process	-	IPR000070 (PFAM); IPR006501 (G3DSA:1.20.140.GENE3D); IPR011050 (SUPERFAMILY); IPR012334 (G3DSA:2.160.20.GENE3D); IPR018040 (PROSITE); PTHR31707 (PANTHER), PTHR31707:SF0 (PANTHER), SignalP-NN(euk) (SIGNALP), tmhmm (TMHMM)
vanilla_combined.130250	protein argonaute 1b	417	20	5.21783e-13	0.5265	1	F:nucleic acid binding		no IPS match
vanilla_combined.130429	translationally controlled tumor protein	1843	20	5.08119e-13	0.867	19	P:anatomical structure morphogenesis; P:cellular component organization; P:cell differentiation; P:multicellular organismal development; P:cell growth; P:response to stress; P:response to biotic stimulus; P:regulation of biological process; C:thylakoid; P:reproduction; P:biological_process; C:plastid; P:cell proliferation; P:growth; C:nucleus; C:plasma membrane; P:cell cycle; P:embryo development…	-	no IPS match
vanilla_combined.131611	translationally-controlled tumor protein homolog	733	20	6.4651e-19	0.8485	1	C:vacuole	-	tmhmm (TMHMM)
vanilla_combined.131647	---NA---	697	0			0	-		tmhmm (TMHMM)
vanilla_combined.132341	protein longifolia 1-like	822	20	3.20321e-56	0.6185	1	C:plasma membrane	-	SignalP-NN(euk) (SIGNALP)
vanilla_combined.133585	phospholipid n-methyltransferase	899	20	2.84002e-22	0.7175	3	F:transferase activity; P:lipid metabolic process; C:cell	-	SignalP-NN(euk) (SIGNALP), tmhmm (TMHMM)
vanilla_combined.134332	transferring glycosyl	175	20	5.17683e-08	0.6665	6	C:nucleus; F:transferase activity; F:cellulose synthase (UDP-forming) activity; F:transferase activity, transferring glycosyl groups; F:cellulose synthase activity; C:cellular_component		PTHR32044 (PANTHER), PTHR32044:SF0 (PANTHER)
vanilla_combined.135026	---NA---	1296	0			0	-		SignalP-NN(euk) (SIGNALP)
vanilla_combined.135761	---NA---	378	0			0	-		no IPS match
vanilla_combined.136118	retrotransposon ty1-copia subclass	2317	20	3.6256e-17	0.5275	3	F:binding; F:transporter activity; C:cell	-	tmhmm (TMHMM)
vanilla_combined.136681	protein	678	20	3.56674e-30	0.947	0	-		tmhmm (TMHMM)
vanilla_combined.137450	pentatricopeptide repeat-containing protein mitochondrial-like	821	20	1.13626e-21	0.7895	6	C:mitochondrion; P:protein transport; C:plastid; P:biosynthetic process; P:nucleobase-containing compound metabolic process; F:DNA binding	-	PTHR24015 (PANTHER), PTHR24015:SF26 (PANTHER)
vanilla_combined.138312	---NA---	634	0			0	-		SignalP-NN(euk) (SIGNALP)
vanilla_combined.138512	---NA---	134	0			0	-		SignalP-NN(euk) (SIGNALP)
vanilla_combined.139118	nucleotide sugar transporter-kt 1	629	20	2.94262e-67	0.8525	5	C:Golgi apparatus; P:transport; C:plasma membrane; F:transporter activity; C:cell	-	IPR004853 (PFAM); PTHR11132 (PANTHER), PTHR11132:SF14 (PANTHER), tmhmm (TMHMM)
vanilla_combined.139405	---NA---	112	0			0	-		no IPS match
vanilla_combined.139564		598							no IPS match
vanilla_combined.139604	---NA---	554	0			0	-		no IPS match
vanilla_combined.140812	---NA---	654	0			0	-		SignalP-NN(euk) (SIGNALP), tmhmm (TMHMM)
vanilla_combined.141028	---NA---	830	0			0	-		no IPS match
vanilla_combined.141036	probable gmp synthase	1190	20	1.14261e-39	0.827	3	F:hydrolase activity; P:response to stress; P:DNA metabolic process	EC:3.2.2.20; EC:3.2.2.21	IPR005019 (PFAM); IPR011257 (G3DSA:1.10.340.GENE3D); PTHR31116 (PANTHER), PTHR31116:SF0 (PANTHER)
vanilla_combined.142007	---NA---	566	0			0	-		SignalP-NN(euk) (SIGNALP), tmhmm (TMHMM)
vanilla_combined.142334	---NA---	805	0			0	-		no IPS match
vanilla_combined.142636	xyloglucan endotransglucosylase hydrolase protein 2-like	547	20	3.83227e-10	0.689	4	F:binding; P:carbohydrate metabolic process; F:transferase activity; F:hydrolase activity	-	IPR013320 (G3DSA:2.60.120.GENE3D); PTHR31062 (PANTHER), SignalP-NN(euk) (SIGNALP)
vanilla_combined.143828	sulfate bicarbonate oxalate exchanger and transporter sat-1	2785	20	0	0.7895	4	C:cell; F:transporter activity; P:ion transport; P:transport	-	IPR001902 (TIGRFAMs); IPR002645 (G3DSA:3.30.750.GENE3D); IPR011547 (PFAM); PTHR11814 (PANTHER), PTHR11814:SF46 (PANTHER), PF13792 (PFAM), tmhmm (TMHMM)
vanilla_combined.144985	ent-kaurenoic acid oxidase 1	607	20	3.45526e-56	0.8795	11	P:generation of precursor metabolites and energy; C:cell; F:catalytic activity; P:transport; F:electron carrier activity; C:cytoplasmic membrane-bounded vesicle; F:binding; P:biosynthetic process; P:lipid metabolic process; P:secondary metabolic process; C:endoplasmic reticulum	-	IPR001128 (G3DSA:1.10.630.GENE3D); IPR002397 (PRINTS); IPR017972 (PROSITE); PTHR24286 (PANTHER), PTHR24286:SF12 (PANTHER)
vanilla_combined.145142	duf246 domain-containing protein at1g04910-like	581	20	7.55942e-18	0.606	0	-		no IPS match
vanilla_combined.145154	---NA---	532	0			0	-		SignalP-NN(euk) (SIGNALP)
vanilla_combined.145432	recq-mediated genome instability protein 1-like	1430	20	1.50486e-65	0.695	6	P:reproduction; P:anatomical structure morphogenesis; P:multicellular organismal development; P:cell cycle; P:response to stress; P:DNA metabolic process	-	no IPS match
vanilla_combined.145549	---NA---	236	0			0	-		no IPS match
vanilla_combined.145713	---NA---	285	0			0	-		SignalP-NN(euk) (SIGNALP)
vanilla_combined.146528	homeobox protein bel1 homolog	431	20	4.75832e-30	0.777	5	F:sequence-specific DNA binding transcription factor activity; F:DNA binding; C:nucleus; ; P:regulation of biological process	-	IPR006563 (PFAM); PTHR25046 (PANTHER), PTHR25046:SF4 (PANTHER)
vanilla_combined.147294	pentatricopeptide repeat-containing	988	20	1.0763e-123	0.729	1	C:mitochondrion	-	IPR002885 (PFAM); IPR011990 (G3DSA:1.25.40.GENE3D); PTHR24015 (PANTHER), PTHR24015:SF26 (PANTHER), SSF48452 (SUPERFAMILY)
vanilla_combined.148120	receptor-like serine threonine-protein kinase ale2-like	836	20	1.66676e-89	0.7385	2	F:protein kinase activity; P:metabolic process	-	IPR000719 (PROFILE); IPR001245 (PFAM); IPR011009 (SUPERFAMILY); IPR013320 (G3DSA:2.60.120.GENE3D); IPR017441 (PROSITE); IPR020635 (SMART); G3DSA:1.10.510.10 (GENE3D), G3DSA:3.30.200.20 (GENE3D), PTHR24420 (PANTHER), PTHR24420:SF443 (PANTHER), SignalP-NN(euk) (SIGNALP), tmhmm (TMHMM)
vanilla_combined.148160	fasciclin-like arabinogalactan protein 17-like	1069	20	1.1232e-162	0.822	2	C:cytoplasmic membrane-bounded vesicle; C:vacuole	-	IPR000782 (G3DSA:2.30.180.GENE3D); PTHR32499 (PANTHER), PTHR32499:SF0 (PANTHER)
vanilla_combined.148303	---NA---	475	0			0	-		SignalP-NN(euk) (SIGNALP), tmhmm (TMHMM)
vanilla_combined.148476	cysteine proteinase	1510	20	1.27102e-118	0.763	4	C:endoplasmic reticulum; P:protein metabolic process; P:catabolic process; F:peptidase activity	-	IPR000169 (PROSITE); IPR000668 (PFAM); IPR013128 (PANTHER); IPR013201 (PFAM); G3DSA:3.90.70.10 (GENE3D), PTHR12411:SF44 (PANTHER), SignalP-NN(euk) (SIGNALP), tmhmm (TMHMM), SSF54001 (SUPERFAMILY)
vanilla_combined.149008	subtilisin-like protease-like	770	20	8.68291e-113	0.7975	5	P:biological_process; P:protein metabolic process; P:catabolic process; F:protein binding; F:peptidase activity	EC:3.4.21.0	IPR000209 (G3DSA:3.40.50.GENE3D); IPR015500 (PANTHER); IPR023828 (PROSITE); PTHR10795:SF17 (PANTHER)
vanilla_combined.149238	subtilisin-like protease-like	190	20	3.05197e-06	0.732	8	P:proteolysis; F:serine-type endopeptidase activity; F:serine-type peptidase activity; F:hydrolase activity; P:negative regulation of catalytic activity; F:peptidase activity; F:identical protein binding; C:cytoplasmic membrane-bounded vesicle		IPR000209 (G3DSA:3.40.50.GENE3D); IPR015500 (PANTHER); PTHR10795:SF17 (PANTHER)
vanilla_combined.149259	rhamnogalacturonate lyase	1153	20	2.60125e-72	0.812	4	F:carbohydrate binding; C:plasma membrane; P:carbohydrate metabolic process; F:catalytic activity	-	no IPS match
vanilla_combined.149727	---NA---	478	0			0	-		no IPS match
vanilla_combined.150139	---NA---	430	0			0	-		no IPS match
vanilla_combined.150775	defensin	520	20	9.87754e-08	0.607	5	P:defense response; P:killing of cells of other organism; P:defense response to fungus; C:extracellular region; C:cytoplasmic membrane-bounded vesicle		no IPS match
vanilla_combined.151528	---NA---	1389	0			0	-		no IPS match
vanilla_combined.151684	---NA---	261	0			0	-		no IPS match
vanilla_combined.152978	PREDICTED: uncharacterized protein LOC100836046	453	11	1.27619e-09	0.7545	0	-		tmhmm (TMHMM)
vanilla_combined.153095	chitinase-like protein	550	20	4.72906e-95	0.8435	17	P:cell growth; P:anatomical structure morphogenesis; P:cell differentiation; P:multicellular organismal development; P:carbohydrate metabolic process; P:catabolic process; P:biosynthetic process; P:regulation of biological process; P:response to stress; P:response to abiotic stimulus; P:response to endogenous stimulus; C:cytoplasmic membrane-bounded vesicle; ; P:secondary metabolic process; F:hyd…	EC:3.2.1.14	IPR000726 (PFAM); IPR023346 (SUPERFAMILY); G3DSA:1.10.530.10 (GENE3D), G3DSA:3.30.20.10 (GENE3D), PTHR22595 (PANTHER), PTHR22595:SF9 (PANTHER), SignalP-NN(euk) (SIGNALP)
vanilla_combined.153360	---NA---	1020	0			0	-		no IPS match
vanilla_combined.153667	nac domain protein	1086	20	3.5466e-19	0.847	4	F:DNA binding; P:multicellular organismal development; ; P:regulation of biological process	-	no IPS match
vanilla_combined.155531		2703							IPR004263 (PANTHER); IPR011040 (G3DSA:2.120.10.GENE3D); IPR015338 (PFAM); IPR023296 (SUPERFAMILY); G3DSA:3.90.550.10 (GENE3D), PTHR11062:SF2 (PANTHER), SignalP-NN(euk) (SIGNALP), tmhmm (TMHMM), SSF53448 (SUPERFAMILY)
vanilla_combined.156644	ubiquitin-like-specific protease esd4	1358	2	5.07917e-05	0.73	0	-		no IPS match
vanilla_combined.157034	---NA---	213	0			0	-		no IPS match
vanilla_combined.157333	auxin efflux carrier family protein	1656	20	5.31796e-62	0.6325	2	P:transport; F:transporter activity	-	IPR004776 (PFAM); PTHR31651 (PANTHER), SignalP-NN(euk) (SIGNALP), tmhmm (TMHMM)
vanilla_combined.157451	---NA---	341	0			0	-		SignalP-NN(euk) (SIGNALP)
vanilla_combined.157645	---NA---	276	0			0	-		no IPS match
vanilla_combined.157847	sphingoid long-chain bases kinase 1-like	2549	20	0	0.764	6	P:metabolic process; P:signal transduction; P:biosynthetic process; P:lipid metabolic process; C:plasma membrane; F:kinase activity	EC:2.7.1.107	IPR001206 (PFAM); PTHR12358 (PANTHER), PTHR12358:SF5 (PANTHER)
vanilla_combined.159258	dna (cytosine-5)-methyltransferase 1	461	20	4.69226e-40	0.9425	13	P:biological_process; C:plastid; P:reproduction; P:embryo development; P:cell cycle; P:cellular protein modification process; P:organelle organization; F:DNA binding; P:regulation of gene expression, epigenetic; ; P:DNA metabolic process; F:transferase activity; C:nucleus	EC:2.1.1.37	IPR001525 (PANTHER); G3DSA:3.90.120.10 (GENE3D), PTHR10629:SF10 (PANTHER), SSF53335 (SUPERFAMILY)
vanilla_combined.159849	---NA---	418	0			0	-		no IPS match
vanilla_combined.160903	sec14 cytosolic factor	879	20	5.03069e-31	0.961	4	F:transporter activity; C:intracellular; P:transport; C:plasma membrane	-	SignalP-NN(euk) (SIGNALP), tmhmm (TMHMM)
vanilla_combined.161597	---NA---	849	0			0	-		no IPS match
vanilla_combined.162035	---NA---	1189	0			0	-		SignalP-NN(euk) (SIGNALP)
vanilla_combined.162186	uncharacterized gpi-anchored protein at3g06035-like	1242	20	1.13977e-53	0.7385	8	P:ion transport; C:plasma membrane; P:transport; C:cytoplasmic membrane-bounded vesicle; P:cellular homeostasis; P:biological_process; P:response to stress; P:response to abiotic stimulus	-	SignalP-NN(euk) (SIGNALP)
vanilla_combined.162528	homeobox-leucine zipper protein hdg2	849	20	8.23121e-28	0.6395	5	P:anatomical structure morphogenesis; P:cellular component organization; P:cell differentiation; P:multicellular organismal development; F:DNA binding	-	no IPS match
vanilla_combined.163922	copia-type polyprotein	4147	20	7.42363e-166	0.6335	1	F:binding	-	IPR001584 (PFAM); IPR012337 (SUPERFAMILY); IPR025724 (PFAM); G3DSA:3.30.420.10 (GENE3D), PTHR11439 (PANTHER), PTHR11439:SF127 (PANTHER)
vanilla_combined.164493	ent-kaurenoic acid oxidase	825	20	1.24344e-119	0.845	11	P:generation of precursor metabolites and energy; C:cell; F:catalytic activity; P:transport; F:electron carrier activity; C:cytoplasmic membrane-bounded vesicle; F:binding; P:biosynthetic process; P:lipid metabolic process; P:secondary metabolic process; C:endoplasmic reticulum	-	IPR001128 (PRINTS); IPR002401 (PRINTS); IPR017972 (PROSITE); PTHR24286 (PANTHER), PTHR24286:SF12 (PANTHER)
vanilla_combined.165087	---NA---	586	0			0	-		SignalP-NN(euk) (SIGNALP), tmhmm (TMHMM)
vanilla_combined.165132	chitinase-like protein 1-like	630	19	1.62823e-12	0.8489	17	P:cell growth; P:anatomical structure morphogenesis; P:cell differentiation; P:multicellular organismal development; P:carbohydrate metabolic process; P:catabolic process; P:biosynthetic process; P:regulation of biological process; P:response to stress; P:response to abiotic stimulus; P:response to endogenous stimulus; C:cytoplasmic membrane-bounded vesicle; ; P:secondary metabolic process; F:hyd…	EC:3.2.1.14	SignalP-NN(euk) (SIGNALP)
vanilla_combined.165136	axi 1	352	20	3.0269e-34	0.8855	1	C:mitochondrion	-	IPR019378 (PFAM); PTHR31741 (PANTHER), PTHR31741:SF0 (PANTHER)
vanilla_combined.165150	---NA---	614	0			0	-		no IPS match
vanilla_combined.165376	major pollen allergen-like protein	1068	20	6.93925e-66	0.6805	3	C:cytoplasmic membrane-bounded vesicle; F:binding; F:catalytic activity	-	IPR011050 (SUPERFAMILY); IPR012334 (G3DSA:2.160.20.GENE3D); IPR018082 (PRINTS); PTHR31683 (PANTHER), PTHR31683:SF0 (PANTHER), SignalP-NN(euk) (SIGNALP), tmhmm (TMHMM)
vanilla_combined.165883	bifunctional epoxide hydrolase 2-like	813	20	4.66105e-57	0.787	3	P:metabolic process; F:hydrolase activity; F:protein kinase activity	EC:2.7.10.2	no IPS match
vanilla_combined.165948	---NA---	594	0			0	-		SignalP-NN(euk) (SIGNALP), tmhmm (TMHMM)
vanilla_combined.166265	---NA---	240	0			0	-		tmhmm (TMHMM)
vanilla_combined.167222	---NA---	1410	0			0	-		SignalP-NN(euk) (SIGNALP), tmhmm (TMHMM)
vanilla_combined.167363	tpa: myb dna-binding domain superfamily protein	1275	20	4.86385e-88	0.7835	7	P:response to endogenous stimulus; P:response to abiotic stimulus; F:DNA binding; P:biological_process; C:nucleus; ; P:regulation of biological process	-	IPR001005 (PFAM); IPR009057 (G3DSA:1.10.10.GENE3D); IPR017930 (PROFILE); PTHR10641 (PANTHER), PTHR10641:SF203 (PANTHER)
vanilla_combined.167890	seed maturation protein	1096	20	1.42527e-86	0.7125	2	C:cell; C:endoplasmic reticulum	-	no IPS match
vanilla_combined.168292	protein kinase pinoid 2-like	1734	20	2.01247e-125	0.73	5	P:reproduction; P:embryo development; P:cellular protein modification process; F:nucleotide binding; F:protein kinase activity	EC:2.7.11.0	IPR000719 (PFAM); IPR002290 (SMART); IPR008271 (PROSITE); IPR011009 (SUPERFAMILY); G3DSA:1.10.510.10 (GENE3D), PTHR24351 (PANTHER), PTHR24351:SF37 (PANTHER)
vanilla_combined.169135	protochlorophyllide reductase b	181	20	4.71702e-09	0.5595	1	C:plastid	-	no IPS match
vanilla_combined.169781	cobra-like protein	514	20	4.80975e-106	0.914	7	P:biological_process; ; P:secondary metabolic process; P:cellular component organization; P:multicellular organismal development; C:cell wall; C:extracellular region	-	PTHR31673 (PANTHER), PTHR31673:SF0 (PANTHER)
vanilla_combined.170585	negative regulator of systemic acquired isoform 1	1116	20	2.67078e-94	0.5905	0	-		PTHR18934 (PANTHER), PTHR18934:SF44 (PANTHER), SignalP-NN(euk) (SIGNALP)
vanilla_combined.170732	atp-binding cassette	3429	20	0	0.8185	9	P:response to stress; F:hydrolase activity; F:transporter activity; C:cell; P:transport; P:nucleobase-containing compound metabolic process; P:catabolic process; F:nucleotide binding; C:plasma membrane	EC:3.6.3.28	IPR003439 (PFAM); IPR003593 (SMART); IPR013525 (PFAM); IPR013581 (PFAM); IPR027417 (SUPERFAMILY); G3DSA:3.40.50.300 (GENE3D), PTHR19241 (PANTHER), PTHR19241:SF10 (PANTHER), tmhmm (TMHMM)
vanilla_combined.171859	---NA---	442	0			0	-		SignalP-NN(euk) (SIGNALP)
vanilla_combined.172340	---NA---	337	0			0	-		SignalP-NN(euk) (SIGNALP), tmhmm (TMHMM)
vanilla_combined.172859	---NA---	154	0			0	-		no IPS match
vanilla_combined.172892	nucleobase-ascorbate transporter 6-like	1430	20	7.19888e-165	0.865	5	C:vacuole; C:cell wall; C:plasma membrane; P:transport; F:transporter activity	-	IPR006043 (PANTHER); PTHR11119:SF8 (PANTHER), tmhmm (TMHMM)
vanilla_combined.174138	---NA---	1095	0			0	-		no IPS match
vanilla_combined.174215	subtilisin-like protease-like	892	20	1.31968e-58	0.7885	5	P:biological_process; P:protein metabolic process; P:catabolic process; F:protein binding; F:peptidase activity	EC:3.4.21.0	IPR000209 (G3DSA:3.40.50.GENE3D); IPR010259 (PFAM); IPR015500 (PANTHER); PTHR10795:SF17 (PANTHER)
vanilla_combined.174295	---NA---	1507	0			0	-		SignalP-NN(euk) (SIGNALP), tmhmm (TMHMM)
vanilla_combined.175263	---NA---	389	0			0	-		no IPS match
vanilla_combined.175501	---NA---	965	0			0	-		no IPS match
vanilla_combined.176256	kinesin heavy chain	967	20	3.75119e-68	0.7845	5	P:biological_process; F:nucleotide binding; F:motor activity; C:cytoskeleton; C:protein complex	-	no IPS match
vanilla_combined.177064	probable xyloglucan endotransglucosylase hydrolase protein 28-like	985	20	1.40454e-130	0.8195	7	F:transferase activity; F:hydrolase activity; P:reproduction; P:multicellular organismal development; C:cell wall; P:carbohydrate metabolic process; C:extracellular region	EC:2.4.1.207; EC:3.2.1.0	no IPS match
vanilla_combined.179247	---NA---	238	0			0	-		no IPS match
vanilla_combined.180232	---NA---	207	0			0	-		no IPS match
vanilla_combined.180382	PREDICTED: uncharacterized protein LOC101221028	927	4	0.000101513	0.5425	0	-		no IPS match
vanilla_combined.181119	---NA---	3027	0			0	-		no IPS match
vanilla_combined.184736	ent-kaurenoic acid oxidase	315	20	9.82772e-56	0.8835	8	F:electron carrier activity; F:catalytic activity; F:binding; C:cell; P:biosynthetic process; P:lipid metabolic process; P:secondary metabolic process; P:metabolic process	-	IPR001128 (PRINTS); IPR002397 (PRINTS); IPR017972 (PROSITE); PTHR24286 (PANTHER), PTHR24286:SF12 (PANTHER)
vanilla_combined.185122	mitogen-activated protein kinase 10-like	2274	20	6.19115e-163	0.729	3	P:metabolic process; F:protein kinase activity; F:nucleotide binding	EC:2.7.11.0	IPR011009 (SUPERFAMILY); G3DSA:1.10.510.10 (GENE3D), PTHR24055 (PANTHER), PTHR24055:SF51 (PANTHER)
vanilla_combined.185598	---NA---	157	0			0	-		SignalP-NN(euk) (SIGNALP), tmhmm (TMHMM)
vanilla_combined.185897	fasciclin-like arabinogalactan protein 17	854	20	6.84565e-77	0.788	2	C:vacuole; P:biological_process	-	IPR000782 (G3DSA:2.30.180.GENE3D); PTHR32499 (PANTHER), PTHR32499:SF0 (PANTHER), SignalP-NN(euk) (SIGNALP), tmhmm (TMHMM)
vanilla_combined.187194	glutathione s-transferase u9-like	248	20	1.89287e-15	0.817	6	F:binding; P:biological_process; F:transferase activity; F:catalytic activity; C:plasma membrane; P:response to stress	EC:2.5.1.18; EC:4.4.1.5	IPR004045 (PFAM); IPR012336 (G3DSA:3.40.30.GENE3D); PTHR11260 (PANTHER), PTHR11260:SF16 (PANTHER)
vanilla_combined.187627	seed maturation protein	1169	20	3.26202e-39	0.7175	3	C:cell; C:endoplasmic reticulum; C:plastid	-	IPR003388 (PANTHER); PTHR10994:SF27 (PANTHER), SignalP-NN(euk) (SIGNALP), tmhmm (TMHMM)
vanilla_combined.187880	lysine-ketoglutarate reductase saccharopine dehydrogenase1	758	20	1.66764e-12	0.908	7	P:catabolic process; ; F:catalytic activity; C:cytosol; C:mitochondrion; P:metabolic process; F:nucleotide binding	EC:1.5.1.8	no IPS match
vanilla_combined.188236	---NA---	385	0			0	-		SignalP-NN(euk) (SIGNALP)
vanilla_combined.188615	duf246 domain-containing protein at1g04910-like	1031	20	2.88303e-72	0.7425	1	C:plastid	-	IPR019378 (PFAM); PTHR31741 (PANTHER), PTHR31741:SF0 (PANTHER), tmhmm (TMHMM)
vanilla_combined.188850	---NA---	986	0			0	-		no IPS match
vanilla_combined.188951	alpha-aminoadipic semialdehyde synthase-like	1963	20	0	0.7935	7	P:catabolic process; ; F:catalytic activity; C:cytosol; C:mitochondrion; P:metabolic process; F:nucleotide binding	EC:1.5.1.8; EC:1.5.1.10	no IPS match
vanilla_combined.189071	---NA---	665	0			0	-		SignalP-NN(euk) (SIGNALP), tmhmm (TMHMM)
vanilla_combined.189294	---NA---	3233	0			0	-		SignalP-NN(euk) (SIGNALP), tmhmm (TMHMM)
vanilla_combined.189510	---NA---	1438	0			0	-		no IPS match
vanilla_combined.190995	tpa: myb dna-binding domain superfamily protein	827	20	5.47346e-91	0.774	3	; F:DNA binding; P:biological_process	-	no IPS match
vanilla_combined.191264	---NA---	129	0			0	-		no IPS match
vanilla_combined.192222	---NA---	381	0			0	-		SignalP-NN(euk) (SIGNALP)
vanilla_combined.192492	bifunctional epoxide hydrolase 2-like	1135	20	1.02394e-74	0.78	3	P:metabolic process; F:hydrolase activity; F:protein kinase activity	EC:2.7.10.2	IPR000639 (PRINTS); G3DSA:3.40.50.1820 (GENE3D), PTHR10992 (PANTHER), PTHR10992:SF279 (PANTHER), PF12697 (PFAM), SSF53474 (SUPERFAMILY)
vanilla_combined.192789	---NA---	509	0			0	-		SignalP-NN(euk) (SIGNALP)
vanilla_combined.192880	---NA---	415	0			0	-		SignalP-NN(euk) (SIGNALP), tmhmm (TMHMM)
vanilla_combined.193549	---NA---	182	0			0	-		no IPS match
vanilla_combined.194136	---NA---	484	0			0	-		no IPS match
vanilla_combined.194191	predicted protein	1251	20	1.24606e-09	0.5695	0	-		SignalP-NN(euk) (SIGNALP), tmhmm (TMHMM)
vanilla_combined.196704	---NA---	237	0			0	-		SignalP-NN(euk) (SIGNALP), tmhmm (TMHMM)
vanilla_combined.196897	---NA---	626	0			0	-		tmhmm (TMHMM)
vanilla_combined.198292	protein kinase pinoid 2-like	1576	20	1.27006e-137	0.7645	5	P:reproduction; P:embryo development; P:cellular protein modification process; F:nucleotide binding; F:protein kinase activity	EC:2.7.11.0	IPR000719 (PFAM); IPR002290 (SMART); IPR008271 (PROSITE); IPR011009 (SUPERFAMILY); G3DSA:1.10.510.10 (GENE3D), PTHR24351 (PANTHER), PTHR24351:SF37 (PANTHER)
vanilla_combined.198416	cytochrome p450 dwarf3	949	20	4.12173e-100	0.7825	10	P:generation of precursor metabolites and energy; F:catalytic activity; P:transport; F:electron carrier activity; C:cytoplasmic membrane-bounded vesicle; C:cell; F:binding; P:lipid metabolic process; P:secondary metabolic process; C:endoplasmic reticulum	-	IPR001128 (G3DSA:1.10.630.GENE3D); PTHR24286 (PANTHER), PTHR24286:SF12 (PANTHER), SignalP-NN(euk) (SIGNALP), tmhmm (TMHMM)
vanilla_combined.199094	expansin	936	20	1.31499e-104	0.7705	3	C:extracellular region; P:cellular component organization; C:cell	-	no IPS match
vanilla_combined.199309	hga1-like protein	1420	20	3.13229e-87	0.6405	5	F:transferase activity, transferring glycosyl groups; C:plastid; F:transferase activity; P:organ senescence; C:cellular_component		IPR007657 (PFAM); PTHR20961 (PANTHER), PTHR20961:SF0 (PANTHER)
vanilla_combined.199903	---NA---	619	0			0	-		SignalP-NN(euk) (SIGNALP), tmhmm (TMHMM)
vanilla_combined.199904	---NA---	406	0			0	-		no IPS match
vanilla_combined.199905	hypothetical protein F775_01732	378	10	1.24524e-11	0.551	1	C:cytoplasmic membrane-bounded vesicle		SignalP-NN(euk) (SIGNALP), tmhmm (TMHMM)
vanilla_combined.201369	linalool synthase	1006	20	2.45238e-52	0.6075	2	F:catalytic activity; P:metabolic process	-	IPR001906 (G3DSA:1.50.30.GENE3D); IPR008930 (SUPERFAMILY); IPR008949 (SUPERFAMILY); PTHR31225 (PANTHER)
vanilla_combined.203379	---NA---	262	0			0	-		no IPS match
vanilla_combined.204991	---NA---	187	0			0	-		no IPS match
vanilla_combined.206168	subtilisin-like protease-like	1785	20	0	0.7885	5	P:biological_process; P:protein metabolic process; P:catabolic process; F:protein binding; F:peptidase activity	EC:3.4.21.0	IPR000209 (G3DSA:3.40.50.GENE3D); IPR003137 (PFAM); IPR013126 (PFAM); IPR015500 (PRINTS); IPR023828 (PROSITE); G3DSA:2.60.34.10 (GENE3D), PTHR10795:SF17 (PANTHER), SSF100920 (SUPERFAMILY)
vanilla_combined.207455	---NA---	287	0			0	-		no IPS match
vanilla_combined.208450	---NA---	135	0			0	-		SignalP-NN(euk) (SIGNALP)
vanilla_combined.208827	subtilisin-like protease	227	20	7.31235e-11	0.6555	2	P:metabolic process; F:peptidase activity	-	IPR010259 (PFAM); IPR015500 (PANTHER); PTHR10795:SF17 (PANTHER)
vanilla_combined.209449	auxin efflux carrier family protein	829	20	1.12024e-30	0.7335	4	C:cytoplasmic membrane-bounded vesicle; P:transport; F:transporter activity; C:cell	-	no IPS match
vanilla_combined.209833	homogentisate geranylgeranyl transferase	1525	20	2.68722e-60	0.765	2	F:transferase activity; C:cell	-	SignalP-NN(euk) (SIGNALP)
vanilla_combined.210673	---NA---	287	0			0	-		SignalP-NN(euk) (SIGNALP), tmhmm (TMHMM)
vanilla_combined.210688	myb transcription factor	930	20	1.07591e-12	0.5715	1	F:DNA binding		tmhmm (TMHMM)
vanilla_combined.210940	pentatricopeptide repeat-containing protein mitochondrial-like	1362	20	2.62915e-20	0.8025	6	C:mitochondrion; P:protein transport; C:plastid; P:biosynthetic process; P:nucleobase-containing compound metabolic process; F:DNA binding	-	PTHR24015 (PANTHER), PTHR24015:SF26 (PANTHER)
vanilla_combined.211026	rhamnogalacturonate lyase family protein	245	10	2.45168e-10	0.621	4	F:carbohydrate binding; P:carbohydrate metabolic process; F:catalytic activity; C:plasma membrane		no IPS match
vanilla_combined.214015	---NA---	129	0			0	-		no IPS match
vanilla_combined.214499	---NA---	347	0			0	-		SignalP-NN(euk) (SIGNALP), tmhmm (TMHMM)
vanilla_combined.214565	---NA---	441	0			0	-		no IPS match
vanilla_combined.215896	uncharacterized gpi-anchored protein at3g06035-like	720	20	1.23058e-58	0.7305	8	P:ion transport; C:plasma membrane; P:transport; C:cytoplasmic membrane-bounded vesicle; P:cellular homeostasis; P:biological_process; P:response to stress; P:response to abiotic stimulus	-	PD208950 (PRODOM), SignalP-NN(euk) (SIGNALP), tmhmm (TMHMM)
vanilla_combined.216180	---NA---	165	0			0	-		no IPS match
vanilla_combined.216631	alpha-aminoadipic semialdehyde synthase-like	434	20	4.10126e-15	0.8495	7	P:catabolic process; ; F:catalytic activity; C:cytosol; C:mitochondrion; P:metabolic process; F:nucleotide binding	EC:1.5.1.8; EC:1.5.1.10	PTHR11133 (PANTHER), PTHR11133:SF3 (PANTHER)
vanilla_combined.218524	---NA---	262	0			0	-		SignalP-NN(euk) (SIGNALP)
vanilla_combined.218773	---NA---	775	0			0	-		tmhmm (TMHMM)
vanilla_combined.218774	---NA---	701	0			0	-		SignalP-NN(euk) (SIGNALP), tmhmm (TMHMM)
vanilla_combined.218776	probable polygalacturonase at3g15720-like	568	20	2.28317e-22	0.59	1	F:hydrolase activity	-	no IPS match
vanilla_combined.219171	---NA---	358	0			0	-		no IPS match
vanilla_combined.219277	cellulose synthase	1196	20	0	0.9575	5	F:transferase activity; P:biosynthetic process; P:carbohydrate metabolic process; C:cell; P:cellular component organization	EC:2.4.1.12; EC:2.4.1.29	IPR005150 (PFAM); PTHR13301 (PANTHER), PTHR13301:SF21 (PANTHER), tmhmm (TMHMM)
vanilla_combined.220015	pectinesterase pectinesterase inhibitor ppe8b-like	1569	20	4.62711e-153	0.6565	2	F:hydrolase activity; P:metabolic process	-	IPR000070 (PFAM); IPR011050 (SUPERFAMILY); IPR012334 (G3DSA:2.160.20.GENE3D); IPR018040 (PROSITE); PTHR31707 (PANTHER), PTHR31707:SF0 (PANTHER)
vanilla_combined.220168	pentatricopeptide repeat-containing protein mitochondrial-like	660	20	1.23357e-10	0.5515	2	C:mitochondrion; C:plastid	-	PTHR24015 (PANTHER), PTHR24015:SF26 (PANTHER)
vanilla_combined.221671	---NA---	196	0			0	-		no IPS match
vanilla_combined.221959	cellulose synthase catalytic subunit	498	20	7.29712e-65	0.991	6	F:transferase activity; P:biosynthetic process; P:carbohydrate metabolic process; C:cell; P:cellular component organization; F:binding	EC:2.4.1.12	no IPS match
vanilla_combined.221973	truncated cellulose synthase catalytic subunit	537	20	4.70587e-60	0.859	8	F:transferase activity; C:Golgi apparatus; P:biological_process; P:biosynthetic process; P:carbohydrate metabolic process; C:cell; P:cellular component organization; F:binding	EC:2.4.1.12	IPR005150 (PFAM); PTHR13301 (PANTHER), PTHR13301:SF21 (PANTHER)
vanilla_combined.222094	probable gmp synthase	1001	20	1.10773e-98	0.8255	3	F:hydrolase activity; P:response to stress; P:DNA metabolic process	EC:3.2.2.20; EC:3.2.2.21	IPR005019 (PFAM); IPR011257 (G3DSA:1.10.340.GENE3D); PTHR31116 (PANTHER), PTHR31116:SF0 (PANTHER)
vanilla_combined.222398	probable homogentisate phytyltransferase chloroplastic-like	833	20	7.21818e-95	0.785	4	C:cell; F:transferase activity; C:mitochondrion; C:plastid	-	IPR000537 (PFAM); PTHR11048 (PANTHER), PTHR11048:SF1 (PANTHER), tmhmm (TMHMM)
vanilla_combined.223732	---NA---	790	0			0	-		SignalP-NN(euk) (SIGNALP), tmhmm (TMHMM)
vanilla_combined.223877	copia-type polyprotein	1981	20	1.40842e-77	0.6805	1	F:binding	-	IPR013103 (PFAM); PTHR11439 (PANTHER), PTHR11439:SF127 (PANTHER)
vanilla_combined.224096	bag family molecular chaperone regulator 1-like	1113	20	5.18672e-15	0.537	2	F:chaperone binding; C:mitochondrion		no IPS match
vanilla_combined.224747	protein longifolia 1-like	530	20	8.8936e-26	0.678	7	P:multicellular organismal development; P:regulation of biological process; P:growth; C:plasma membrane; P:reproduction; P:response to endogenous stimulus; P:signal transduction	-	PTHR31680 (PANTHER), PTHR31680:SF0 (PANTHER)
vanilla_combined.225122	---NA---	270	0			0	-		no IPS match
vanilla_combined.225278	protein hapless 2-like	780	20	1.25159e-24	0.674	4	C:plasma membrane; C:endoplasmic reticulum; P:reproduction; P:cell differentiation	-	PTHR31764 (PANTHER), PTHR31764:SF0 (PANTHER), SignalP-NN(euk) (SIGNALP), tmhmm (TMHMM)
vanilla_combined.225499	pectinesterase pectinesterase inhibitor ppe8b-like	1979	20	8.21269e-175	0.751	2	F:hydrolase activity; P:metabolic process	-	IPR000070 (PFAM); IPR011050 (SUPERFAMILY); IPR012334 (G3DSA:2.160.20.GENE3D); IPR018040 (PROSITE); PTHR31707 (PANTHER), PTHR31707:SF0 (PANTHER)
vanilla_combined.225748	cellulose synthase catalytic subunit	307	20	2.33216e-13	1	8	F:transferase activity; C:Golgi apparatus; P:biological_process; P:biosynthetic process; P:carbohydrate metabolic process; C:cell; P:cellular component organization; F:binding	EC:2.4.1.12	no IPS match
vanilla_combined.225897	fasciclin-like arabinogalactan protein 17-like	851	20	4.31899e-114	0.864	2	C:cytoplasmic membrane-bounded vesicle; C:vacuole	-	IPR000782 (G3DSA:2.30.180.GENE3D); PTHR32499 (PANTHER), PTHR32499:SF0 (PANTHER)
vanilla_combined.226520	rrna intron-encoded homing endonuclease	546	20	5.13114e-30	0.9085	1	F:nuclease activity	-	IPR010325 (PFAM); PTHR32018 (PANTHER), PTHR32018:SF0 (PANTHER)
vanilla_combined.227259	PREDICTED: uncharacterized protein LOC101221028	898	5	5.17683e-05	0.54	0	-		tmhmm (TMHMM)
vanilla_combined.227394	unknown	501	1	0.000854871	0.63	0	-		no IPS match
vanilla_combined.228203	cellulose synthase	288	20	2.09036e-20	0.939	6	F:transferase activity; P:biosynthetic process; P:carbohydrate metabolic process; C:cell; P:cellular component organization; F:binding	EC:2.4.1.12	IPR005150 (PFAM); PTHR13301 (PANTHER), PTHR13301:SF21 (PANTHER)
vanilla_combined.229016	---NA---	715	0			0	-		SignalP-NN(euk) (SIGNALP), tmhmm (TMHMM)
vanilla_combined.230293	serine carboxypeptidase-like 20-like	226	20	4.45949e-28	0.7875	4	C:vacuole; F:peptidase activity; P:protein metabolic process; P:catabolic process	EC:3.4.16.0	IPR001563 (PANTHER); G3DSA:3.40.50.1820 (GENE3D), PTHR11802:SF7 (PANTHER)
vanilla_combined.231643	---NA---	766	0			0	-		no IPS match
vanilla_combined.235014	ribosomal protein s19	545	20	2.14588e-48	0.9465	6	C:ribosome; C:mitochondrion; F:structural molecule activity; C:plastid; P:translation; F:RNA binding	-	IPR002222 (PRINTS); IPR005732 (TIGRFAMs); IPR020934 (PROSITE); IPR023575 (G3DSA:3.30.860.GENE3D); PTHR11880:SF1 (PANTHER)
vanilla_combined.236360	---NA---	1627	0			0	-		SignalP-NN(euk) (SIGNALP), tmhmm (TMHMM)
vanilla_combined.239003	subtilisin-like serine protease	648	20	2.79275e-43	0.591	1	F:hydrolase activity	-	no IPS match
vanilla_combined.239389	polyphenol oxidase	568	20	8.15423e-29	0.506	6	F:metal ion binding; P:oxidation-reduction process; F:catechol oxidase activity; F:oxidoreductase activity; P:metabolic process; F:monophenol monooxygenase activity		IPR022740 (PFAM)
vanilla_combined.240070	dwarf3	614	20	4.90567e-58	0.813	7	C:cytoplasmic membrane-bounded vesicle; F:electron carrier activity; F:catalytic activity; P:lipid metabolic process; P:secondary metabolic process; F:binding; P:metabolic process	-	IPR001128 (G3DSA:1.10.630.GENE3D); PTHR24286 (PANTHER), PTHR24286:SF12 (PANTHER), SignalP-NN(euk) (SIGNALP), tmhmm (TMHMM)
vanilla_combined.240781	sphingoid long-chain bases kinase 1-like	2229	20	0	0.7655	6	P:metabolic process; P:signal transduction; P:biosynthetic process; P:lipid metabolic process; C:plasma membrane; F:kinase activity	EC:2.7.1.107	IPR001206 (PFAM); PTHR12358 (PANTHER), PTHR12358:SF5 (PANTHER)
vanilla_combined.242053	TPA: hypothetical protein ZEAMMB73_902980	938	20	3.17526e-33	0.537	0	-		no IPS match
vanilla_combined.249977	lysine-ketoglutarate reductase saccharopine dehydrogenase bifunctional enzyme	753	20	2.45119e-57	0.6985	3	F:catalytic activity; P:metabolic process; C:mitochondrion	-	IPR005097 (PFAM); IPR007545 (PFAM); IPR016040 (G3DSA:3.40.50.GENE3D); PTHR11133 (PANTHER), PTHR11133:SF3 (PANTHER), SSF51735 (SUPERFAMILY)
vanilla_combined.250883	tpa: myb dna-binding domain superfamily protein	679	20	1.23941e-52	0.943	7	P:response to endogenous stimulus; P:response to abiotic stimulus; F:DNA binding; P:biological_process; C:nucleus; ; P:regulation of biological process	-	no IPS match
vanilla_combined.252039	cellulose synthase	963	20	0	0.97	14	C:cell wall; P:biosynthetic process; P:regulation of biological process; P:lipid metabolic process; P:secondary metabolic process; F:binding; P:response to stress; P:response to abiotic stimulus; C:cell; P:carbohydrate metabolic process; P:response to biotic stimulus; P:cellular component organization; P:biological_process; F:transferase activity	EC:2.4.1.12; EC:2.4.1.29	IPR005150 (PFAM); PTHR13301 (PANTHER), PTHR13301:SF21 (PANTHER), tmhmm (TMHMM)
vanilla_combined.252183	---NA---	286	0			0	-		tmhmm (TMHMM)
vanilla_combined.253602	PREDICTED: uncharacterized protein LOC101763733	780	8	4.72202e-08	0.4838	0	-		SignalP-NN(euk) (SIGNALP)
vanilla_combined.253905	gdsl esterase lipase at4g10955-like	1546	20	4.37834e-125	0.7995	2	P:lipid metabolic process; F:hydrolase activity	EC:3.1.1.3	IPR002921 (PFAM); G3DSA:3.40.50.1820 (GENE3D), PTHR31479 (PANTHER), PTHR31479:SF0 (PANTHER), SSF53474 (SUPERFAMILY)
vanilla_combined.253926	predicted protein	6825	20	4.73546e-52	0.4885	0	-		IPR025486 (PFAM); PTHR21726 (PANTHER), PF14383 (PFAM)
vanilla_combined.254048	---NA---	962	0			0	-		SignalP-NN(euk) (SIGNALP), tmhmm (TMHMM)
vanilla_combined.256048	---NA---	193	0			0	-		no IPS match
vanilla_combined.256972	---NA---	264	0			0	-		SignalP-NN(euk) (SIGNALP), tmhmm (TMHMM)
vanilla_combined.258058	protein kinase pinoid 2-like	699	20	1.52282e-30	0.8255	6	F:protein kinase activity; P:reproduction; P:embryo development; F:protein binding; P:cellular protein modification process; F:nucleotide binding	EC:2.7.11.13	IPR011009 (SUPERFAMILY); IPR011993 (G3DSA:2.30.29.GENE3D); G3DSA:1.10.510.10 (GENE3D), PTHR24351 (PANTHER), PTHR24351:SF37 (PANTHER)
vanilla_combined.259151	nucleobase-ascorbate transporter 6-like	940	20	6.59972e-171	0.8665	5	C:vacuole; C:cell wall; C:plasma membrane; P:transport; F:transporter activity	-	IPR006043 (PANTHER); PTHR11119:SF8 (PANTHER), tmhmm (TMHMM)
vanilla_combined.260646	---NA---	1061	0			0	-		SignalP-NN(euk) (SIGNALP)
vanilla_combined.260848	predicted protein	1482	3	4.227e-06	0.45	0	-		tmhmm (TMHMM)
vanilla_combined.262088	---NA---	253	0			0	-		no IPS match
vanilla_combined.262505	predicted protein	3195	20	6.10181e-55	0.4845	0	-		IPR025486 (PFAM); PTHR21726 (PANTHER), PF14383 (PFAM)
vanilla_combined.262807	PREDICTED: uncharacterized protein LOC100248303	2275	20	1.03887e-39	0.471	0	-		PTHR21726 (PANTHER), PTHR21726:SF7 (PANTHER), PF14383 (PFAM)
vanilla_combined.263085	---NA---	279	0			0	-		tmhmm (TMHMM)
vanilla_combined.263757	---NA---	350	0			0	-		no IPS match
vanilla_combined.265410	---NA---	222	0			0	-		SignalP-NN(euk) (SIGNALP)
vanilla_combined.265852	phospholipid n-methyltransferase	389	20	8.37371e-45	0.7225	4	C:cell; F:transferase activity; P:biosynthetic process; P:lipid metabolic process	EC:2.1.1.71	IPR007318 (PFAM); IPR024960 (PANTHER); PTHR15458:SF7 (PANTHER), SignalP-NN(euk) (SIGNALP), tmhmm (TMHMM)
vanilla_combined.266658	niemann-pick c1	581	20	4.41045e-63	0.9135	3	P:transport; C:cell; F:receptor activity	-	IPR003392 (PFAM); G3DSA:1.20.1640.10 (GENE3D), PTHR10796 (PANTHER), PTHR10796:SF35 (PANTHER), SignalP-NN(euk) (SIGNALP), tmhmm (TMHMM), SSF82866 (SUPERFAMILY)
vanilla_combined.266715	lysine-ketoglutarate reductase saccharopine dehydrogenase1	1029	20	9.49012e-50	0.692	2	F:catalytic activity; C:mitochondrion	-	G3DSA:3.30.360.10 (GENE3D), PTHR11133 (PANTHER), PTHR11133:SF3 (PANTHER), SSF55347 (SUPERFAMILY)
vanilla_combined.268119	cysteine protease	183	20	9.03256e-08	0.53	12	P:proteolysis; F:cysteine-type peptidase activity; F:hydrolase activity; F:peptidase activity; C:cytoplasmic membrane-bounded vesicle; F:cysteine-type endopeptidase activity; F:2-alkenal reductase [NAD(P)] activity; P:oxidation-reduction process; C:cytoplasmic vesicle; F:oxidoreductase activity; C:endoplasmic reticulum lumen; C:endoplasmic reticulum		no IPS match
vanilla_combined.268631	cytochrome p450 734a6-like	870	20	2.64541e-53	0.639	3	F:binding; F:catalytic activity; P:metabolic process	-	IPR001128 (G3DSA:1.10.630.GENE3D); PTHR24282 (PANTHER), SignalP-NN(euk) (SIGNALP), tmhmm (TMHMM)
vanilla_combined.268890	niemann-pick c1	132	20	3.66478e-18	0.9595	3	P:transport; C:cell; F:receptor activity	-	PTHR10796 (PANTHER), PTHR10796:SF35 (PANTHER)
vanilla_combined.270128	cellulose synthase	1011	20	2.99382e-34	0.652	1	F:transferase activity	-	IPR013083 (G3DSA:3.30.40.GENE3D); IPR027934 (PFAM); PTHR13301 (PANTHER), PTHR13301:SF21 (PANTHER), SSF57850 (SUPERFAMILY)
vanilla_combined.271096	udp-galactose transporter 2-like	326	20	7.12363e-45	0.927	5	C:Golgi apparatus; P:transport; C:plasma membrane; F:transporter activity; C:cell	-	tmhmm (TMHMM)
vanilla_combined.271305	dnaj homolog subfamily b member 4-like	233	20	1.09357e-12	0.673	4	F:unfolded protein binding; P:protein folding; F:heat shock protein binding; P:response to stress		G3DSA:2.60.260.20 (GENE3D)
vanilla_combined.271388	beta-galactosidase 2-like	2378	20	0	0.8415	7	P:carbohydrate metabolic process; C:cell wall; F:binding; C:cytoplasmic membrane-bounded vesicle; F:carbohydrate binding; F:hydrolase activity; C:extracellular region	EC:3.2.1.23	IPR001944 (PRINTS); IPR008979 (G3DSA:2.60.120.GENE3D); IPR013781 (G3DSA:3.20.20.GENE3D); IPR017853 (SUPERFAMILY); IPR019801 (PROSITE); PTHR23421:SF2 (PANTHER), SignalP-NN(euk) (SIGNALP), tmhmm (TMHMM)
vanilla_combined.271417	uncharacterized loc101222548	2351	20	6.2618e-152	0.6245	3	P:cell cycle; P:response to stress; P:DNA metabolic process	-	no IPS match
vanilla_combined.271648	pentatricopeptide repeat-containing protein mitochondrial-like	2749	20	9.61153e-151	0.735	1	C:mitochondrion	-	PTHR24015 (PANTHER), PTHR24015:SF26 (PANTHER)
vanilla_combined.271765	---NA---	951	0			0	-		SignalP-NN(euk) (SIGNALP)
vanilla_combined.271925		232							IPR002198 (PFAM); IPR016040 (G3DSA:3.40.50.GENE3D); PTHR24322 (PANTHER), PTHR24322:SF31 (PANTHER), SSF51735 (SUPERFAMILY)
vanilla_combined.272676	copia-type polyprotein	2259	20	1.18397e-145	0.5845	1	F:binding	-	IPR001584 (PFAM); IPR012337 (SUPERFAMILY); IPR025724 (PFAM); G3DSA:3.30.420.10 (GENE3D), PTHR11439 (PANTHER), PTHR11439:SF127 (PANTHER)
vanilla_combined.273692	kao protein	697	20	1.56717e-90	0.837	10	C:endoplasmic reticulum; C:cytoplasmic membrane-bounded vesicle; F:electron carrier activity; F:catalytic activity; F:binding; C:cell; P:biosynthetic process; P:lipid metabolic process; P:secondary metabolic process; P:metabolic process	-	IPR001128 (PRINTS); IPR002397 (PRINTS); IPR017972 (PROSITE); PTHR24286 (PANTHER), PTHR24286:SF12 (PANTHER)
vanilla_combined.273699	---NA---	4680	0			0	-		SignalP-NN(euk) (SIGNALP)
vanilla_combined.275957	---NA---	541	0			0	-		SignalP-NN(euk) (SIGNALP), tmhmm (TMHMM)
vanilla_combined.276761	reverse transcriptase	2544	20	2.34134e-30	0.519	1	F:hydrolase activity	-	no IPS match
vanilla_combined.278722	tpa: cellulose synthase5	1674	20	0	0.851	8	F:transferase activity; C:Golgi apparatus; P:biological_process; P:biosynthetic process; P:carbohydrate metabolic process; C:cell; P:cellular component organization; F:binding	EC:2.4.1.12	IPR005150 (PFAM); IPR013083 (G3DSA:3.30.40.GENE3D); IPR027934 (PFAM); PTHR13301 (PANTHER), PTHR13301:SF21 (PANTHER), tmhmm (TMHMM), SSF57850 (SUPERFAMILY)
vanilla_combined.279242	myb transcription factor	2023	20	3.17448e-106	0.6615	1	F:DNA binding		IPR001005 (PFAM); IPR009057 (G3DSA:1.10.10.GENE3D); IPR017930 (PROFILE); PTHR10641 (PANTHER), PTHR10641:SF30 (PANTHER)
vanilla_combined.280852	PREDICTED: uncharacterized protein LOC100248303	1268	20	7.01987e-20	0.479	1	C:plasma membrane		PTHR21726 (PANTHER), PTHR21726:SF7 (PANTHER), PF14383 (PFAM)
vanilla_combined.281240	unnamed protein product	927	20	1.54449e-16	0.5415	0	-		PTHR21726 (PANTHER), PTHR21726:SF19 (PANTHER)
vanilla_combined.281984	protein	1606	20	2.53122e-85	0.644	4	F:catalytic activity; P:biological_process; P:biosynthetic process; P:lipid metabolic process	-	IPR005630 (PFAM); IPR008949 (G3DSA:1.10.600.GENE3D); PTHR31225 (PANTHER)
vanilla_combined.286577	---NA---	354	0			0	-		SignalP-NN(euk) (SIGNALP)
vanilla_combined.287146	nucleobase-ascorbate transporter 6-like	1680	20	0	0.8765	5	C:vacuole; C:cell wall; C:plasma membrane; P:transport; F:transporter activity	-	IPR006043 (PANTHER); PTHR11119:SF8 (PANTHER), tmhmm (TMHMM)
vanilla_combined.288023	dna (cytosine-5)-methyltransferase 3-like	1639	20	0	0.786	13	P:biological_process; C:plastid; P:reproduction; P:embryo development; P:cell cycle; P:cellular protein modification process; P:organelle organization; F:DNA binding; P:regulation of gene expression, epigenetic; ; P:DNA metabolic process; F:transferase activity; C:nucleus	EC:2.1.1.37	IPR001525 (PRINTS); G3DSA:3.40.50.150 (GENE3D), PTHR10629:SF10 (PANTHER), SSF53335 (SUPERFAMILY)
vanilla_combined.291326	uncharacterized loc101220892	1213	20	6.75697e-52	0.6305	0	-		SignalP-NN(euk) (SIGNALP), tmhmm (TMHMM)
vanilla_combined.291778	cytochrome p450	1794	20	5.36845e-107	0.62	2	F:binding; F:catalytic activity	-	IPR001128 (PRINTS); IPR002401 (PRINTS); IPR017972 (PROSITE); PTHR25943 (PANTHER), PTHR25943:SF61 (PANTHER)
vanilla_combined.291996	---NA---	837	0			0	-		IPR016040 (G3DSA:3.40.50.GENE3D); PTHR24322 (PANTHER), PTHR24322:SF31 (PANTHER), SignalP-NN(euk) (SIGNALP), tmhmm (TMHMM)
vanilla_combined.293757	---NA---	864	0			0	-		no IPS match
vanilla_combined.294378	---NA---	400	0			0	-		no IPS match
vanilla_combined.294714	---NA---	1891	0			0	-		SignalP-NN(euk) (SIGNALP), tmhmm (TMHMM)
vanilla_combined.296232	hydroxyproline-rich glyco	1679	20	5.57995e-96	0.667	0	-		PTHR31700 (PANTHER), PTHR31700:SF0 (PANTHER), tmhmm (TMHMM)
vanilla_combined.296494	gluconokinase domain-containing protein	996	20	2.24036e-63	0.753	4	P:carbohydrate metabolic process; F:nucleotide binding; F:kinase activity; P:metabolic process	EC:2.7.1.12; EC:2.7.1.71	IPR000623 (PFAM); IPR006001 (TIGRFAMs); IPR027417 (SUPERFAMILY); G3DSA:3.40.50.300 (GENE3D), PTHR11603 (PANTHER), PTHR11603:SF49 (PANTHER)
vanilla_combined.298189	dwarf3	950	20	2.09398e-56	0.816	7	C:cytoplasmic membrane-bounded vesicle; F:electron carrier activity; F:catalytic activity; P:lipid metabolic process; P:secondary metabolic process; F:binding; P:metabolic process	-	IPR001128 (G3DSA:1.10.630.GENE3D); PTHR24286 (PANTHER), PTHR24286:SF12 (PANTHER), SignalP-NN(euk) (SIGNALP), tmhmm (TMHMM)
vanilla_combined.299031	fasciclin-like arabinogalactan protein 17-like	1415	20	0	0.819	2	C:cytoplasmic membrane-bounded vesicle; C:vacuole	-	IPR000782 (G3DSA:2.30.180.GENE3D); PTHR32499 (PANTHER), PTHR32499:SF0 (PANTHER), SignalP-NN(euk) (SIGNALP)
vanilla_combined.299097	fasciclin-like arabinogalactan protein 17	399	20	2.08279e-51	0.937	2	C:cytoplasmic membrane-bounded vesicle; C:vacuole	-	PTHR32499 (PANTHER), PTHR32499:SF0 (PANTHER)
vanilla_combined.299613	---NA---	1132	0			0	-		SignalP-NN(euk) (SIGNALP), tmhmm (TMHMM)
vanilla_combined.300151	protein kinase pinoid 2-like	1226	20	9.55833e-48	0.7585	6	F:protein kinase activity; P:reproduction; P:embryo development; F:protein binding; P:cellular protein modification process; F:nucleotide binding	EC:2.7.11.13	IPR000719 (PFAM); IPR011009 (SUPERFAMILY); G3DSA:1.10.510.10 (GENE3D), PTHR24351 (PANTHER), PTHR24351:SF37 (PANTHER)
vanilla_combined.14296	neutral alkaline invertase	2279	20	0	0.912	7	P:carbohydrate metabolic process; F:hydrolase activity; C:plasma membrane; P:multicellular organismal development; ; C:nucleus; C:cytosol	EC:3.2.1.26; EC:3.2.1.48; EC:3.2.1.97
vanilla_combined.56527	random slug protein 5-like	1427	20	9.78315e-129	0.8085	0	-
vanilla_combined.81110	neutral alkaline invertase	1994	20	0	0.9235	7	P:carbohydrate metabolic process; F:hydrolase activity; C:plasma membrane; P:multicellular organismal development; ; C:nucleus; C:cytosol	EC:3.2.1.26; EC:3.2.1.48; EC:3.2.1.97
vanilla_combined.83391	random slug protein 5-like	1879	20	2.29291e-107	0.82	3	P:transport; P:biological_process; F:transporter activity	-
vanilla_combined.105200	sec14p-like phosphatidylinositol transfer family protein isoform 1	643	20	3.39218e-44	0.767	3	P:transport; P:biological_process; F:transporter activity	-
vanilla_combined.139564	cis- -dihydrobiphenyl- -diol dehydrogenase	598	20	5.32459e-28	0.493	5	P:oxidation-reduction process; F:oxidoreductase activity; P:metabolic process; F:nucleotide binding; C:cytoplasmic membrane-bounded vesicle
vanilla_combined.155531	glycosyltransferase family protein 47	2703	20	0	0.74	3	C:cell; F:transferase activity; C:mitochondrion	EC:2.4.1.0
vanilla_combined.271925	cis- -dihydrobiphenyl- -diol dehydrogenase	232	20	3.16229e-23	0.751	2	C:cytoplasmic membrane-bounded vesicle; P:metabolic process	-

## Sheet: 8w-seed-sp
Seq. Name	Seq. Description	Seq. Length	#Hits	min. eValue	mean Similarity	#GOs	GOs	Enzyme Codes	InterProScan
vanilla_combined.220	chalcone synthase	2365	20	3.40766e-154	0.766	8	C:intracellular membrane-bounded organelle; F:transferase activity, transferring acyl groups other than amino-acyl groups; P:flavonoid biosynthetic process; P:response to abiotic stimulus; P:response to chemical stimulus; C:cytoplasmic part; P:biological regulation; P:response to stress	EC:2.3.1.0	IPR001099 (PFAM); IPR011141 (PIR); IPR012328 (PFAM); IPR016038 (G3DSA:3.40.47.GENE3D); IPR016039 (SUPERFAMILY); PTHR31565 (PANTHER)
vanilla_combined.1508	nodule-specific protein	2266	20	0	0.758	8	P:systemic acquired resistance; P:response to endoplasmic reticulum stress; P:amino acid import; C:intracellular; C:plasmodesma; P:defense response to fungus; P:ER to Golgi vesicle-mediated transport; C:membrane	-	IPR010658 (PFAM); IPR016196 (SUPERFAMILY); G3DSA:1.20.1250.20 (GENE3D), PTHR21576 (PANTHER), PTHR21576:SF8 (PANTHER), SignalP-NN(euk) (SIGNALP), tmhmm (TMHMM)
vanilla_combined.4235	elongator complex protein 3-like	2718	20	0	0.9505	6	P:DNA mediated transformation; P:cell proliferation; F:iron-sulfur cluster binding; F:histone acetyltransferase activity; P:organ growth; P:histone acetylation	EC:2.3.1.48	IPR001099 (PFAM); IPR012328 (PFAM); IPR016038 (G3DSA:3.40.47.GENE3D); IPR016039 (SUPERFAMILY); PTHR31565 (PANTHER)
vanilla_combined.6813	indole-3-acetic acid-amido synthetase	2254	20	0	0.812	8	P:response to cyclopentenone; F:indole-3-acetic acid amido synthetase activity; C:cytoplasmic membrane-bounded vesicle; P:secretion by cell; P:response to auxin stimulus; P:response to brassinosteroid stimulus; C:plastid; P:response to light stimulus	-	no IPS match
vanilla_combined.7414	cysteine-rich receptor-like protein kinase 42	2390	20	0	0.7095	3	C:cytoplasmic membrane-bounded vesicle; F:protein kinase activity; F:nucleotide binding	-	IPR000719 (PROFILE); IPR001245 (PFAM); IPR002290 (SMART); IPR002902 (PFAM); IPR008271 (PROSITE); IPR011009 (SUPERFAMILY); IPR013320 (G3DSA:2.60.120.GENE3D); IPR017441 (PROSITE); IPR020635 (SMART); G3DSA:1.10.510.10 (GENE3D), G3DSA:3.30.200.20 (GENE3D), PTHR24420 (PANTHER), PTHR24420:SF360 (PANTHER), SignalP-NN(euk) (SIGNALP), tmhmm (TMHMM)
vanilla_combined.8782	copper chaperone	4065	20	3.17727e-27	0.879	25	P:gene silencing by RNA; C:chromatin; F:zinc ion binding; P:DNA-dependent DNA replication; P:histone H3-K9 methylation; F:histone-lysine N-methyltransferase activity; P:high-affinity iron ion transport; P:specification of floral organ identity; P:response to salt stress; P:aging; C:chloroplast; P:cellular copper ion homeostasis; P:response to reactive oxygen species; P:chromatin silencing; F:tran…	EC:2.1.1.43	IPR006121 (PFAM); G3DSA:3.30.70.100 (GENE3D), PTHR22814 (PANTHER)
vanilla_combined.14429	pinus taeda anonymous locus 2_7298_01 genomic sequence	1256	20	3.20968e-17	0.6545	1	C:mitochondrion	-	SignalP-NN(euk) (SIGNALP), tmhmm (TMHMM)
vanilla_combined.22330	probable indole-3-acetic acid-amido synthetase -like	4673	20	4.35894e-172	0.824	8	P:response to cyclopentenone; F:indole-3-acetic acid amido synthetase activity; C:cytoplasmic membrane-bounded vesicle; P:secretion by cell; P:response to auxin stimulus; P:response to brassinosteroid stimulus; C:plastid; P:response to light stimulus	-	IPR004993 (PFAM); PTHR31901 (PANTHER), PTHR31901:SF0 (PANTHER)
vanilla_combined.23585	nodule-specific protein	2090	20	0	0.7585	8	P:systemic acquired resistance; P:response to endoplasmic reticulum stress; P:amino acid import; C:intracellular; C:plasmodesma; P:defense response to fungus; P:ER to Golgi vesicle-mediated transport; C:membrane	-	IPR010658 (PFAM); IPR011701 (PFAM); IPR016196 (SUPERFAMILY); G3DSA:1.20.1250.20 (GENE3D), PTHR21576 (PANTHER), PTHR21576:SF8 (PANTHER), SignalP-NN(euk) (SIGNALP), tmhmm (TMHMM)
vanilla_combined.26301	receptor-like protein kinase at1g72540-like	1718	20	2.03337e-170	0.789	25	P:negative regulation of defense response; P:cellular response to phosphate starvation; P:N-terminal protein myristoylation; P:response to wounding; C:plastid; P:galactolipid biosynthetic process; P:jasmonic acid mediated signaling pathway; P:salicylic acid biosynthetic process; P:systemic acquired resistance, salicylic acid mediated signaling pathway; P:regulation of plant-type hypersensitive re…	EC:2.7.11.0	IPR000719 (PROFILE); IPR001245 (PFAM); IPR002290 (SMART); IPR008271 (PROSITE); IPR011009 (SUPERFAMILY); IPR013320 (G3DSA:2.60.120.GENE3D); IPR020635 (SMART); G3DSA:1.10.510.10 (GENE3D), G3DSA:3.30.200.20 (GENE3D), PTHR24420 (PANTHER), PTHR24420:SF451 (PANTHER)
vanilla_combined.47327	---NA---	1520	0			0	-		SignalP-NN(euk) (SIGNALP), tmhmm (TMHMM)
vanilla_combined.50823	protein fantastic four 1-like	1355	9	2.7202e-06	0.6444	0	-		no IPS match
vanilla_combined.55497	cysteine-rich receptor-like protein kinase 42	2371	20	0	0.709	3	C:cytoplasmic membrane-bounded vesicle; F:protein kinase activity; F:nucleotide binding	-	no IPS match
vanilla_combined.56515	chalcone synthase	2260	20	2.16424e-111	0.7365	2	F:transferase activity, transferring acyl groups other than amino-acyl groups; P:biosynthetic process	EC:2.3.1.0	IPR001099 (PFAM); IPR012328 (PFAM); IPR016038 (G3DSA:3.40.47.GENE3D); IPR016039 (SUPERFAMILY); PTHR31565 (PANTHER)
vanilla_combined.64016	bidirectional sugar transporter sweet14-like	1319	20	2.84849e-100	0.7815	7	P:leaf senescence; C:integral to plasma membrane; P:cellular response to salicylic acid stimulus; C:cytoplasmic membrane-bounded vesicle; P:cellular response to osmotic stress; P:carbohydrate transport; P:cellular response to abscisic acid stimulus	-	no IPS match
vanilla_combined.64660	---NA---	827	0			0	-		no IPS match
vanilla_combined.64776	fatty acid sphingolipid desaturase	1605	20	0	0.812	5	P:fatty acid biosynthetic process; F:oxidoreductase activity, acting on paired donors, with oxidation of a pair of donors resulting in the reduction of molecular oxygen to two molecules of water; F:heme binding; F:sphingolipid delta-8 desaturase activity; P:oxidation-reduction process	EC:1.14.19.0	IPR001199 (G3DSA:3.10.120.GENE3D); IPR005804 (PFAM); IPR012171 (PIR); PTHR19353 (PANTHER), tmhmm (TMHMM)
vanilla_combined.66463	lgc1 precursor	1052	20	2.61317e-32	0.6325	1	C:cytoplasmic membrane-bounded vesicle	-	no IPS match
vanilla_combined.70655	PREDICTED: uncharacterized protein LOC101493502 isoform X2	1025	20	1.32698e-11	0.4625	0	-		no IPS match
vanilla_combined.73265	---NA---	564	0			0	-		no IPS match
vanilla_combined.77375	indole-3-acetic acid-amido synthetase	810	20	1.06607e-87	0.8125	4	F:indole-3-acetic acid amido synthetase activity; P:response to light stimulus; P:auxin homeostasis; P:response to auxin stimulus	-	IPR004993 (PFAM); PTHR31901 (PANTHER), PTHR31901:SF0 (PANTHER)
vanilla_combined.79213	defensin-like protein	526	20	3.93625e-08	0.5625	6	P:defense response; P:killing of cells of other organism; P:defense response to fungus; C:extracellular region; F:peptidase inhibitor activity; P:plant-type cell wall modification		no IPS match
vanilla_combined.80597	anthranilate phosphoribosyltransferase-like protein	3065	20	0	0.7575	4	C:membrane; C:plasmodesma; C:endoplasmic reticulum; C:cell wall	-	IPR000008 (PFAM); IPR008973 (SUPERFAMILY); IPR013583 (PFAM); IPR018029 (PROFILE); G3DSA:2.60.40.150 (GENE3D), PTHR10024 (PANTHER), PTHR10024:SF97 (PANTHER), tmhmm (TMHMM)
vanilla_combined.81225	chalcone synthase	1011	20	6.45745e-99	0.7555	8	C:intracellular membrane-bounded organelle; F:transferase activity, transferring acyl groups other than amino-acyl groups; P:flavonoid biosynthetic process; P:response to abiotic stimulus; P:response to chemical stimulus; C:cytoplasmic part; P:biological regulation; P:response to stress	EC:2.3.1.0	tmhmm (TMHMM)
vanilla_combined.93353	invertase inhibitor	687	20	7.47272e-14	0.515	5	P:negative regulation of catalytic activity; F:enzyme inhibitor activity; F:pectinesterase activity; C:extracellular region; C:cytoplasmic membrane-bounded vesicle		IPR006501 (G3DSA:1.20.140.GENE3D); PTHR31707 (PANTHER), PTHR31707:SF0 (PANTHER), SignalP-NN(euk) (SIGNALP)
vanilla_combined.98220	farnesylated protein 1	1223	19	7.61274e-41	0.7753	5	F:metal ion binding; C:plasma membrane; F:transferase activity, transferring acyl groups; P:biosynthetic process; P:metal ion transport	-	IPR006121 (PFAM); G3DSA:3.30.70.100 (GENE3D), PTHR22814 (PANTHER), PTHR22814:SF14 (PANTHER)
vanilla_combined.103778	indole-3-acetic acid-amido synthetase	1744	20	0	0.8115	8	P:response to cyclopentenone; F:indole-3-acetic acid amido synthetase activity; C:cytoplasmic membrane-bounded vesicle; P:secretion by cell; P:response to auxin stimulus; P:response to brassinosteroid stimulus; C:plastid; P:response to light stimulus	-	IPR004993 (PFAM); PTHR31901 (PANTHER), PTHR31901:SF0 (PANTHER)
vanilla_combined.106448	---NA---	335	0			0	-		no IPS match
vanilla_combined.106461	probable indole-3-acetic acid-amido synthetase -like	1598	20	1.86937e-149	0.6965	6	C:plastid; P:response to light stimulus; C:cytoplasmic membrane-bounded vesicle; P:response to auxin stimulus; P:secretion by cell; F:indole-3-acetic acid amido synthetase activity		IPR004993 (PFAM); PTHR31901 (PANTHER), PTHR31901:SF0 (PANTHER)
vanilla_combined.106879	---NA---	844	0			0	-		IPR008502 (PFAM); SignalP-NN(euk) (SIGNALP), tmhmm (TMHMM)
vanilla_combined.111659	---NA---	731	0			0	-		PR01217 (PRINTS)
vanilla_combined.122115	mediator of rna polymerase ii transcription subunit 26-like	1258	20	1.02947e-31	0.5655	0	-		PTHR15572 (PANTHER), PF15249 (PFAM)
vanilla_combined.123628	flavin-containing monooxygenase yucca10-like	1373	20	2.94704e-144	0.695	2	F:oxidoreductase activity; C:cytoplasmic membrane-bounded vesicle	-	IPR020946 (PFAM); G3DSA:3.50.50.60 (GENE3D), PTHR23023 (PANTHER), PTHR23023:SF5 (PANTHER), SSF51735 (SUPERFAMILY), SSF51905 (SUPERFAMILY)
vanilla_combined.126949	nonspecific lipid-transfer protein precursor	478	20	6.60218e-07	0.535	7	F:lipid binding; P:lipid transport; C:cytoplasmic membrane-bounded vesicle; P:transport; C:cell wall; P:cellular cell wall organization; C:extracellular region		IPR016140 (SUPERFAMILY); G3DSA:1.10.110.10 (GENE3D), SignalP-NN(euk) (SIGNALP)
vanilla_combined.128379	---NA---	548	0			0	-		no IPS match
vanilla_combined.130590	---NA---	567	0			0	-		no IPS match
vanilla_combined.131975	chalcone synthase	1371	20	1.90007e-150	0.7675	8	C:intracellular membrane-bounded organelle; F:transferase activity, transferring acyl groups other than amino-acyl groups; P:flavonoid biosynthetic process; P:response to abiotic stimulus; P:response to chemical stimulus; C:cytoplasmic part; P:biological regulation; P:response to stress	EC:2.3.1.0	IPR001099 (PFAM); IPR011141 (PIR); IPR012328 (PFAM); IPR016038 (G3DSA:3.40.47.GENE3D); IPR016039 (SUPERFAMILY); PTHR31565 (PANTHER)
vanilla_combined.135432	nitrate and chloride transporter	375	20	2.11098e-46	0.846	4	C:cytoplasmic membrane-bounded vesicle; C:integral to membrane; C:plasma membrane; P:transmembrane transport	-	PTHR21576 (PANTHER), PTHR21576:SF8 (PANTHER), tmhmm (TMHMM)
vanilla_combined.137211	agamous-like mads-box protein agl80-like	1215	20	2.77465e-31	0.713	2	P:transcription, DNA-dependent; F:binding	-	IPR002100 (PRINTS); PTHR11945 (PANTHER), PTHR11945:SF78 (PANTHER)
vanilla_combined.141159	---NA---	382	0			0	-		SignalP-NN(euk) (SIGNALP), tmhmm (TMHMM)
vanilla_combined.141921	---NA---	704	0			0	-		SignalP-NN(euk) (SIGNALP), tmhmm (TMHMM)
vanilla_combined.146203	---NA---	343	0			0	-		no IPS match
vanilla_combined.147688	defensin	559	20	2.096e-09	0.5805	4	P:defense response; P:killing of cells of other organism; P:defense response to fungus; C:extracellular region		no IPS match
vanilla_combined.150140	---NA---	664	0			0	-		SignalP-NN(euk) (SIGNALP), tmhmm (TMHMM)
vanilla_combined.152802	udp-rhamnose:rhamnosyltransferase 1-like	446	20	7.10895e-09	0.6325	3	C:cytosol; P:metabolic process; F:transferase activity, transferring glycosyl groups	-	no IPS match
vanilla_combined.155040	chalcone synthase	728	20	8.92634e-38	0.752	2	F:transferase activity, transferring acyl groups other than amino-acyl groups; P:biosynthetic process	EC:2.3.1.0	no IPS match
vanilla_combined.155647	anthocyanidin 3-o-glucosyltransferase	1296	20	2.41402e-26	0.6465	1	F:transferase activity, transferring glycosyl groups	-	IPR002213 (PANTHER); G3DSA:3.40.50.2000 (GENE3D), PTHR11926:SF15 (PANTHER), SSF53756 (SUPERFAMILY)
vanilla_combined.163006	lipid transfer protein	567	20	1.29181e-07	0.5745	4	P:lipid transport; F:lipid binding; P:positive regulation of transcription, DNA-dependent; P:transport		IPR016140 (SUPERFAMILY); G3DSA:1.10.110.10 (GENE3D), PS51257 (PROFILE), SignalP-NN(euk) (SIGNALP), tmhmm (TMHMM)
vanilla_combined.163902	probable indole-3-acetic acid-amido synthetase -like	657	20	8.8656e-106	0.7945	3	P:response to auxin stimulus; P:response to light stimulus; F:indole-3-acetic acid amido synthetase activity	-	IPR004993 (PFAM); PTHR31901 (PANTHER), PTHR31901:SF0 (PANTHER)
vanilla_combined.167348	blue copper protein precursor	826	20	7.4359e-22	0.666	3	F:copper ion binding; F:electron carrier activity; C:cell part	-	IPR003245 (PRODOM); IPR008972 (G3DSA:2.60.40.GENE3D)
vanilla_combined.168466	lgc1 precursor	492	20	2.49559e-20	0.673	1	C:cytoplasmic membrane-bounded vesicle	-	no IPS match
vanilla_combined.174089	---NA---	416	0			0	-		SignalP-NN(euk) (SIGNALP), tmhmm (TMHMM)
vanilla_combined.176131	---NA---	495	0			0	-		SignalP-NN(euk) (SIGNALP), tmhmm (TMHMM)
vanilla_combined.177468	---NA---	495	0			0	-		SignalP-NN(euk) (SIGNALP), tmhmm (TMHMM)
vanilla_combined.177701	---NA---	696	0			0	-		SignalP-NN(euk) (SIGNALP), tmhmm (TMHMM)
vanilla_combined.178689	expansin a1	983	20	8.24544e-107	0.909	9	C:plant-type cell wall; P:plant-type cell wall loosening; P:response to gibberellin stimulus; P:unidimensional cell growth; P:regulation of stomatal movement; C:extracellular region; C:membrane; P:response to red light; P:syncytium formation	-	IPR002963 (PRINTS); IPR007112 (SMART); IPR007117 (G3DSA:2.60.40.GENE3D); IPR007118 (PRINTS); IPR009009 (PFAM); IPR014733 (G3DSA:2.40.40.GENE3D); PTHR31867 (PANTHER), PTHR31867:SF0 (PANTHER), SignalP-NN(euk) (SIGNALP)
vanilla_combined.181479	potato inhibitor i family protein	483	20	2.42878e-11	0.5615	4	P:response to wounding; F:serine-type endopeptidase inhibitor activity; P:proteolysis; F:peptidase activity		no IPS match
vanilla_combined.186738	chalcone synthase-like protein	720	20	4.35307e-74	0.781	2	F:transferase activity, transferring acyl groups other than amino-acyl groups; P:biosynthetic process	EC:2.3.1.0	IPR001099 (PFAM); IPR016038 (G3DSA:3.40.47.GENE3D); IPR016039 (SUPERFAMILY); PTHR31565 (PANTHER)
vanilla_combined.188796	---NA---	1194	0			0	-		no IPS match
vanilla_combined.189091	---NA---	248	0			0	-		no IPS match
vanilla_combined.191258	nodule-specific protein	529	20	3.74607e-79	0.8965	3	P:transmembrane transport; C:plasma membrane; C:integral to membrane	-	IPR010658 (PFAM); IPR016196 (SUPERFAMILY); G3DSA:1.20.1250.20 (GENE3D), PTHR21576 (PANTHER), PTHR21576:SF8 (PANTHER), tmhmm (TMHMM)
vanilla_combined.192050	---NA---	772	0			0	-		SignalP-NN(euk) (SIGNALP), tmhmm (TMHMM)
vanilla_combined.201534	---NA---	327	0			0	-		no IPS match
vanilla_combined.203228	---NA---	277	0			0	-		SignalP-NN(euk) (SIGNALP)
vanilla_combined.206421	adenine phosphoribosyltransferase chloroplastic-like	1359	20	1.84699e-97	0.873	4	F:adenine phosphoribosyltransferase activity; P:nucleoside metabolic process; C:cytosol; P:adenine salvage	EC:2.4.2.7	no IPS match
vanilla_combined.211508	udp-rhamnose:rhamnosyltransferase 1-like	936	20	2.40618e-45	0.631	1	F:transferase activity	-	no IPS match
vanilla_combined.214213	rna binding protein rp120	265	20	2.25015e-11	0.908	15	C:cytosol; C:cell wall; P:protein secretion; F:hydrolase activity, acting on ester bonds; F:nucleic acid binding; P:seed germination; C:RNA-induced silencing complex; P:gene silencing by RNA; P:gibberellin biosynthetic process; C:nuclear envelope; C:chloroplast; P:response to cadmium ion; P:response to stress; C:endoplasmic reticulum; C:plasma membrane	-	SignalP-NN(euk) (SIGNALP)
vanilla_combined.219804	---NA---	246	0			0	-		SignalP-NN(euk) (SIGNALP), tmhmm (TMHMM)
vanilla_combined.224769	---NA---	316	0			0	-		no IPS match
vanilla_combined.224818	---NA---	204	0			0	-		no IPS match
vanilla_combined.235805	chalcone synthase	821	20	9.84793e-32	0.7745	2	F:naringenin-chalcone synthase activity; P:flavonoid biosynthetic process	EC:2.3.1.74	tmhmm (TMHMM)
vanilla_combined.248831	ORF64c	467	5	7.63675e-09	0.822	1	C:chloroplast	-	no IPS match
vanilla_combined.249827	chalcone synthase	1177	20	1.24781e-152	0.7675	8	C:intracellular membrane-bounded organelle; F:transferase activity, transferring acyl groups other than amino-acyl groups; P:flavonoid biosynthetic process; P:response to abiotic stimulus; P:response to chemical stimulus; C:cytoplasmic part; P:biological regulation; P:response to stress	EC:2.3.1.0	IPR001099 (PFAM); IPR011141 (PIR); IPR012328 (PFAM); IPR016038 (G3DSA:3.40.47.GENE3D); IPR016039 (SUPERFAMILY); PTHR31565 (PANTHER)
vanilla_combined.259224	chalcone synthase	740	20	1.58169e-82	0.7565	8	C:intracellular membrane-bounded organelle; F:transferase activity, transferring acyl groups other than amino-acyl groups; P:flavonoid biosynthetic process; P:response to abiotic stimulus; P:response to chemical stimulus; C:cytoplasmic part; P:biological regulation; P:response to stress	EC:2.3.1.0	IPR001099 (PFAM); IPR016038 (G3DSA:3.40.47.GENE3D); IPR016039 (SUPERFAMILY); PTHR31565 (PANTHER)
vanilla_combined.264842	chalcone synthase	1207	20	1.30441e-135	0.757	8	C:intracellular membrane-bounded organelle; F:transferase activity, transferring acyl groups other than amino-acyl groups; P:flavonoid biosynthetic process; P:response to abiotic stimulus; P:response to chemical stimulus; C:cytoplasmic part; P:biological regulation; P:response to stress	EC:2.3.1.0	IPR001099 (PFAM); IPR012328 (PFAM); IPR016038 (G3DSA:3.40.47.GENE3D); IPR016039 (SUPERFAMILY); PTHR31565 (PANTHER)
vanilla_combined.265613	udp-glycosyltransferase 91a1-like	397	20	5.46216e-14	0.735	2	C:plastid; F:transferase activity, transferring glycosyl groups	-	tmhmm (TMHMM)
vanilla_combined.268850	hypothetical protein M569_12472, partial	513	20	2.34437e-12	0.6125	0	-		no IPS match
vanilla_combined.274169	---NA---	223	0			0	-		no IPS match
vanilla_combined.288603	cinnamyl alcohol dehydrogenase 2	181	20	1.29808e-13	0.8685	5	F:cinnamyl-alcohol dehydrogenase activity; F:nucleotide binding; P:oxidation-reduction process; F:zinc ion binding; F:sinapyl alcohol dehydrogenase activity	EC:1.1.1.195	no IPS match
vanilla_combined.289049	---NA---	1169	0			0	-		no IPS match
vanilla_combined.291724	cysteine-rich receptor-like protein kinase 2	1801	20	0	0.702	4	C:cytoplasmic membrane-bounded vesicle; P:protein phosphorylation; F:ATP binding; F:protein serine/threonine kinase activity	EC:2.7.11.0	IPR000719 (PROFILE); IPR001245 (PFAM); IPR002290 (SMART); IPR002902 (PFAM); IPR008271 (PROSITE); IPR011009 (SUPERFAMILY); IPR013320 (G3DSA:2.60.120.GENE3D); IPR017441 (PROSITE); IPR020635 (SMART); G3DSA:1.10.510.10 (GENE3D), G3DSA:3.30.200.20 (GENE3D), PTHR24420 (PANTHER), PTHR24420:SF360 (PANTHER), SignalP-NN(euk) (SIGNALP), tmhmm (TMHMM)
vanilla_combined.292439	indole-3-acetic acid-amido synthetase	1791	20	0	0.816	8	P:response to cyclopentenone; F:indole-3-acetic acid amido synthetase activity; C:cytoplasmic membrane-bounded vesicle; P:secretion by cell; P:response to auxin stimulus; P:response to brassinosteroid stimulus; C:plastid; P:response to light stimulus	-	IPR004993 (PFAM); PTHR31901 (PANTHER), PTHR31901:SF0 (PANTHER)
vanilla_combined.298161	chalcone synthase	184	20	5.34859e-20	0.81	2	F:transferase activity, transferring acyl groups other than amino-acyl groups; P:biosynthetic process	EC:2.3.1.0	no IPS match

## Sheet: leaf-sp
Seq. Name	Seq. Description	Seq. Length	#Hits	min. eValue	mean Similarity	#GOs	GOs	Enzyme Codes	InterProScan
vanilla_combined.5	photosystem ii cp43 chlorophyll partial	4676	20	0	0.98	8	P:photosynthetic electron transport in photosystem II; C:light-harvesting complex; F:electron transporter, transferring electrons within the cyclic electron transport pathway of photosynthesis activity; C:photosystem II; P:protein-chromophore linkage; F:chlorophyll binding; C:integral to membrane; C:chloroplast thylakoid membrane	-	IPR000932 (PFAM); IPR005869 (TIGRFAMs); G3DSA:1.10.10.670 (GENE3D), tmhmm (TMHMM), SSF81558 (SUPERFAMILY)
vanilla_combined.8	photosystem i p700 chlorophyll a apoprotein a2	6899	20	0	0.98	11	F:oxidoreductase activity; F:electron carrier activity; F:magnesium ion binding; P:protein-chromophore linkage; F:chlorophyll binding; F:4 iron, 4 sulfur cluster binding; C:integral to membrane; C:photosystem I; P:photosynthesis; C:chloroplast thylakoid membrane; P:electron transport chain	-	IPR001280 (PRINTS); IPR006243 (TIGRFAMs); IPR020586 (PROSITE); tmhmm (TMHMM), SSF81558 (SUPERFAMILY)
vanilla_combined.1560	atp synthase cf0 subunit i	1168	20	1.58277e-22	0.8625	6	P:plasma membrane ATP synthesis coupled proton transport; F:hydrogen ion transporting ATP synthase activity, rotational mechanism; C:integral to membrane; C:proton-transporting ATP synthase complex, coupling factor F(o); C:chloroplast thylakoid membrane; C:plasma membrane	-	no IPS match
vanilla_combined.7813	af369930_1pol polyprotein	2772	20	1.30622e-13	0.552	1	F:hydrolase activity	-	SignalP-NN(euk) (SIGNALP), tmhmm (TMHMM)
vanilla_combined.11212	retroelement pol polyprotein	2991	20	1.1657e-16	0.505	14	F:nucleic acid binding; P:DNA integration; F:zinc ion binding; F:ionotropic glutamate receptor activity; F:ion channel activity; F:transporter activity; P:ionotropic glutamate receptor signaling pathway; C:integral to membrane; C:membrane; P:ion transport; P:transport; F:extracellular-glutamate-gated ion channel activity; C:outer membrane-bounded periplasmic space; F:receptor activity		PF14223 (PFAM), SignalP-NN(euk) (SIGNALP)
vanilla_combined.12515	atp synthase cf0 subunit iii	792	20	1.12136e-27	0.9765	11	F:proton-transporting ATPase activity, rotational mechanism; C:cytoplasmic membrane-bounded vesicle; P:photosystem II assembly; P:ATP hydrolysis coupled proton transport; C:integral to membrane; C:plastid membrane; P:ATP synthesis coupled proton transport; C:proton-transporting ATP synthase complex, coupling factor F(o); P:DNA-dependent transcription, elongation; F:lipid binding; C:chloroplast th…	-	IPR000454 (PRINTS); IPR002379 (PFAM); IPR005953 (TIGRFAMs); IPR020537 (PROSITE); PTHR10031 (PANTHER), PTHR10031:SF0 (PANTHER), SignalP-NN(euk) (SIGNALP), tmhmm (TMHMM)
vanilla_combined.20731	cytochrome p450 liketbp	1307	20	7.07038e-56	0.7595	0	-		no IPS match
vanilla_combined.22179	cytochrome p450	1895	20	0	0.7435	5	C:cytoplasmic membrane-bounded vesicle; F:monooxygenase activity; P:electron transport chain; F:electron carrier activity; F:heme binding	-	IPR001128 (PRINTS); IPR002401 (PRINTS); IPR017972 (PROSITE); PTHR24282 (PANTHER), SignalP-NN(euk) (SIGNALP), tmhmm (TMHMM)
vanilla_combined.22794	hypothetical protein VITISV_037436	4564	20	9.91268e-13	0.638	1	F:binding	-	tmhmm (TMHMM)
vanilla_combined.29667	retrotransposon ty1-copia subclass	5310	20	1.33922e-57	0.5955	5	F:nucleic acid binding; P:DNA integration; F:zinc ion binding; F:transferase activity, transferring phosphorus-containing groups; F:metal ion binding		SignalP-NN(euk) (SIGNALP)
vanilla_combined.31629	---NA---	1518	0			0	-		no IPS match
vanilla_combined.32485	secologanin synthase-like	1844	20	0	0.743	5	C:cytoplasmic membrane-bounded vesicle; F:monooxygenase activity; P:electron transport chain; F:electron carrier activity; F:heme binding	-	IPR001128 (PRINTS); IPR002401 (PRINTS); IPR017972 (PROSITE); PTHR24282 (PANTHER), SignalP-NN(euk) (SIGNALP), tmhmm (TMHMM)
vanilla_combined.33706	---NA---	3352	0			0	-		SignalP-NN(euk) (SIGNALP), tmhmm (TMHMM)
vanilla_combined.48919	---NA---	1285	0			0	-		no IPS match
vanilla_combined.49404	---NA---	609	0			0	-		no IPS match
vanilla_combined.56416	cytochrome p450	843	20	2.97843e-60	0.8	11	F:secologanin synthase activity; P:brassinosteroid metabolic process; F:electron carrier activity; F:monooxygenase activity; P:unidimensional cell growth; F:heme binding; F:oxidoreductase activity, acting on paired donors, with incorporation or reduction of molecular oxygen; F:oxygen binding; C:endoplasmic reticulum; P:response to light stimulus; P:oxidation-reduction process	EC:1.3.3.9	IPR001128 (PRINTS); IPR002401 (PRINTS); IPR017972 (PROSITE); PTHR24282 (PANTHER), PTHR24282:SF1 (PANTHER)
vanilla_combined.57128	Uncharacterized protein TCM_024518	1347	1	9.07194e-06	0.48	0	-		no IPS match
vanilla_combined.59340	---NA---	647	0			0	-		no IPS match
vanilla_combined.60413	photosystem ii protein d1	823	20	9.78568e-153	0.98	9	P:photosynthetic electron transport in photosystem II; F:oxidoreductase activity; P:response to herbicide; C:light-harvesting complex; F:electron transporter, transferring electrons within the cyclic electron transport pathway of photosynthesis activity; F:iron ion binding; C:photosystem II; C:integral to membrane; C:chloroplast thylakoid membrane	-	IPR000484 (PRINTS); SignalP-NN(euk) (SIGNALP), tmhmm (TMHMM)
vanilla_combined.60472	---NA---	1558	0			0	-		tmhmm (TMHMM)
vanilla_combined.60748	retrotransposon ty1-copia subclass	4260	20	1.02807e-60	0.5405	5	F:nucleic acid binding; P:DNA integration; F:zinc ion binding; F:metal ion binding; F:phospholipid binding		SignalP-NN(euk) (SIGNALP), tmhmm (TMHMM)
vanilla_combined.61475	atp synthase cf0 b chain	634	20	1.06698e-57	0.9185	6	P:plasma membrane ATP synthesis coupled proton transport; F:hydrogen ion transporting ATP synthase activity, rotational mechanism; C:integral to membrane; C:proton-transporting ATP synthase complex, coupling factor F(o); C:chloroplast thylakoid membrane; C:plasma membrane	-	no IPS match
vanilla_combined.63612	auxin-induced protein	473	20	2.27786e-53	0.6985	0	-		no IPS match
vanilla_combined.66085	---NA---	556	0			0	-		SignalP-NN(euk) (SIGNALP), tmhmm (TMHMM)
vanilla_combined.71995	photosystem ii protein d1	1183	20	5.82106e-78	0.964	5	C:plastoglobule; C:membrane fraction; P:photosynthetic electron transport in photosystem II; F:electron transporter, transferring electrons within the cyclic electron transport pathway of photosynthesis activity; C:membrane	-	IPR000484 (G3DSA:1.20.85.GENE3D); tmhmm (TMHMM)
vanilla_combined.74527	---NA---	1134	0			0	-		SignalP-NN(euk) (SIGNALP)
vanilla_combined.80824	photosystem i p700 chlorophyll a apoprotein a2	2753	20	0	0.96	11	F:oxidoreductase activity; F:electron carrier activity; F:magnesium ion binding; P:protein-chromophore linkage; F:chlorophyll binding; F:4 iron, 4 sulfur cluster binding; C:integral to membrane; C:photosystem I; P:photosynthesis; C:chloroplast thylakoid membrane; P:electron transport chain	-	IPR001280 (PRINTS); tmhmm (TMHMM), SSF81558 (SUPERFAMILY)
vanilla_combined.85459	---NA---	625	0			0	-		no IPS match
vanilla_combined.87318	atp synthase cf1 beta subunit	1929	20	0	0.969	8	C:proton-transporting ATP synthase complex, catalytic core F(1); P:plasma membrane ATP synthesis coupled proton transport; F:hydrogen-exporting ATPase activity, phosphorylative mechanism; F:hydrogen ion transporting ATP synthase activity, rotational mechanism; F:ATP binding; F:proton-transporting ATPase activity, rotational mechanism; C:chloroplast thylakoid membrane; P:ATP hydrolysis coupled pro…	EC:3.6.3.6	IPR000194 (PFAM); IPR000793 (PFAM); IPR005722 (PTHR15184:PANTHER); IPR020003 (PROSITE); IPR024034 (G3DSA:1.10.1140.GENE3D); IPR027417 (SUPERFAMILY); G3DSA:3.40.50.300 (GENE3D), PTHR15184 (PANTHER)
vanilla_combined.88106	auxin-induced protein	446	20	1.23693e-41	0.935	7	C:chloroplast envelope; P:response to cadmium ion; C:plasma membrane; F:aldo-keto reductase (NADP) activity; P:auxin mediated signaling pathway; C:cytosol; P:oxidation-reduction process	-	no IPS match
vanilla_combined.88294	photosystem ii 32 kda protein	722	20	8.50777e-79	0.98	3	F:electron transporter, transferring electrons within the cyclic electron transport pathway of photosynthesis activity; C:chloroplast; P:photosynthetic electron transport in photosystem II	-	no IPS match
vanilla_combined.93207	vq motif-containing	449	3	4.3249e-05	0.7567	0	-		SignalP-NN(euk) (SIGNALP)
vanilla_combined.94385	retrotransposon ty1-copia subclass	3374	20	4.11086e-22	0.721	1	C:mitochondrion	-	no IPS match
vanilla_combined.96844	ribosomal protein s14	721	20	9.62298e-41	0.905	5	C:ribosome; F:structural constituent of ribosome; C:chloroplast; P:translation; F:rRNA binding	-	IPR001209 (PANTHER); IPR018271 (PROSITE); G3DSA:4.10.830.10 (GENE3D), PTHR19836:SF10 (PANTHER), SSF57716 (SUPERFAMILY)
vanilla_combined.97442	cytochrome p450	2040	20	0	0.725	4	C:cytoplasmic membrane-bounded vesicle; F:monooxygenase activity; F:iron ion binding; P:electron transport chain	-	no IPS match
vanilla_combined.99421	photosystem ii 32 kda protein	1181	20	4.95191e-88	0.99	3	F:electron transporter, transferring electrons within the cyclic electron transport pathway of photosynthesis activity; C:chloroplast; P:photosynthetic electron transport in photosystem II	-	no IPS match
vanilla_combined.104696	---NA---	532	0			0	-		no IPS match
vanilla_combined.112695	atp synthase cf0 subunit i	1098	20	1.95458e-21	0.8455	6	P:plasma membrane ATP synthesis coupled proton transport; F:hydrogen ion transporting ATP synthase activity, rotational mechanism; C:integral to membrane; C:proton-transporting ATP synthase complex, coupling factor F(o); C:chloroplast thylakoid membrane; C:plasma membrane	-	SignalP-NN(euk) (SIGNALP), tmhmm (TMHMM)
vanilla_combined.115251	---NA---	898	0			0	-		no IPS match
vanilla_combined.120598	photosystem i p700 chlorophyll a apoprotein a1	854	20	4.32442e-44	0.837	11	F:oxidoreductase activity; F:electron carrier activity; F:magnesium ion binding; P:protein-chromophore linkage; F:chlorophyll binding; F:4 iron, 4 sulfur cluster binding; C:integral to membrane; C:photosystem I; P:photosynthesis; C:chloroplast thylakoid membrane; P:electron transport chain	-	IPR001280 (PRINTS); tmhmm (TMHMM), SSF81558 (SUPERFAMILY)
vanilla_combined.121245	myb family transcription factor circadian 1	1113	12	3.66807e-05	0.7125	14	F:DNA binding; P:circadian rhythm; F:sequence-specific DNA binding transcription factor activity; P:response to gibberellin stimulus; P:seed germination; P:response to abscisic acid stimulus; P:response to auxin stimulus; P:long-day photoperiodism, flowering; P:regulation of transcription, DNA-dependent; P:response to salt stress; P:regulation of flower development; P:response to jasmonic acid st…		no IPS match
vanilla_combined.125931	hypothetical protein PRUPE_ppa016496mg, partial	3751	20	8.87461e-10	0.609	5	F:nucleic acid binding; P:DNA integration; F:phospholipid binding; F:metal ion binding; F:zinc ion binding		no IPS match
vanilla_combined.135671	vq motif-containing	509	3	6.67957e-05	0.7567	0	-		no IPS match
vanilla_combined.142230	secologanin synthase-like	934	20	2.27648e-14	0.478	10	C:mitochondrion; P:oxidation-reduction process; F:oxidoreductase activity, acting on paired donors, with incorporation or reduction of molecular oxygen; F:heme binding; F:electron carrier activity; F:iron ion binding; F:metal ion binding; F:oxidoreductase activity; F:monooxygenase activity; C:endoplasmic reticulum		SignalP-NN(euk) (SIGNALP)
vanilla_combined.148763	---NA---	1034	0			0	-		no IPS match
vanilla_combined.152776	photosystem ii 32kda partial	590	20	6.47417e-43	1	3	F:electron transporter, transferring electrons within the cyclic electron transport pathway of photosynthesis activity; C:chloroplast; P:photosynthetic electron transport in photosystem II	-	no IPS match
vanilla_combined.156029	photosystem i p700 apoprotein a1	621	20	5.41414e-58	0.9675	12	F:oxidoreductase activity; F:electron carrier activity; F:magnesium ion binding; P:protein-chromophore linkage; F:chlorophyll binding; F:4 iron, 4 sulfur cluster binding; C:integral to membrane; C:photosystem I; P:photosynthesis; C:chloroplast thylakoid membrane; C:mitochondrion; P:electron transport chain	-	IPR001280 (G3DSA:1.20.1130.GENE3D); tmhmm (TMHMM), SSF81558 (SUPERFAMILY)
vanilla_combined.157906	---NA---	492	0			0	-		no IPS match
vanilla_combined.162465	photosystem i p700 chlorophyll a apoprotein	1007	20	6.53462e-96	0.6355	3	C:photosystem I; P:photosynthesis; C:integral to membrane	-	IPR001280 (G3DSA:1.20.1130.GENE3D); tmhmm (TMHMM), SSF81558 (SUPERFAMILY)
vanilla_combined.165794	retrotransposon like protein	1731	9	8.81277e-08	0.5844	2	F:nucleic acid binding; P:DNA integration		no IPS match
vanilla_combined.172255	photosystem i p700 apoprotein a1	1093	20	8.65273e-38	0.983	11	F:oxidoreductase activity; F:electron carrier activity; F:magnesium ion binding; P:protein-chromophore linkage; F:chlorophyll binding; F:4 iron, 4 sulfur cluster binding; C:integral to membrane; C:photosystem I; P:photosynthesis; C:chloroplast thylakoid membrane; P:electron transport chain	-	IPR001280 (G3DSA:1.20.1130.GENE3D); SSF81558 (SUPERFAMILY)
vanilla_combined.177550		302	1	0	1	1	F:protein binding		IPR000626 (PFAM); IPR019954 (PROSITE); IPR019955 (PROFILE); IPR019956 (PRINTS); G3DSA:3.10.20.90 (GENE3D), PTHR10666 (PANTHER), SSF54236 (SUPERFAMILY)
vanilla_combined.178568	secologanin synthase-like	415	20	5.58641e-17	0.6525	2	F:metal ion binding; F:oxidoreductase activity	-	SignalP-NN(euk) (SIGNALP), tmhmm (TMHMM)
vanilla_combined.179347	---NA---	1009	0			0	-		SignalP-NN(euk) (SIGNALP)
vanilla_combined.179975	---NA---	1097	0			0	-		SignalP-NN(euk) (SIGNALP), tmhmm (TMHMM)
vanilla_combined.180011	photosystem ii protein d1	726	20	2.26118e-109	0.973	9	P:photosynthetic electron transport in photosystem II; F:oxidoreductase activity; P:response to herbicide; C:light-harvesting complex; F:electron transporter, transferring electrons within the cyclic electron transport pathway of photosynthesis activity; F:iron ion binding; C:photosystem II; C:integral to membrane; C:chloroplast thylakoid membrane	-	IPR000484 (G3DSA:1.20.85.GENE3D); SignalP-NN(euk) (SIGNALP), tmhmm (TMHMM)
vanilla_combined.187118	cytochrome p450	319	20	1.42553e-41	0.845	9	P:brassinosteroid metabolic process; F:electron carrier activity; F:monooxygenase activity; P:unidimensional cell growth; F:heme binding; F:oxidoreductase activity, acting on paired donors, with incorporation or reduction of molecular oxygen; C:endoplasmic reticulum; P:response to light stimulus; P:oxidation-reduction process	-	IPR001128 (G3DSA:1.10.630.GENE3D); IPR002401 (PRINTS); IPR017972 (PROSITE); PTHR24292 (PANTHER), SignalP-NN(euk) (SIGNALP)
vanilla_combined.188737	---NA---	699	0			0	-		no IPS match
vanilla_combined.189651	atp synthase cf1 alpha subunit	2196	20	0	0.9485	7	C:proton-transporting ATP synthase complex, catalytic core F(1); P:plasma membrane ATP synthesis coupled proton transport; F:hydrogen ion transporting ATP synthase activity, rotational mechanism; F:ATP binding; F:proton-transporting ATPase activity, rotational mechanism; C:chloroplast thylakoid membrane; P:ATP hydrolysis coupled proton transport	-	IPR000194 (PFAM); IPR000793 (PFAM); IPR004100 (PFAM); IPR005294 (TIGRFAMs); IPR020003 (PROSITE); IPR023366 (G3DSA:2.40.30.GENE3D); IPR027417 (SUPERFAMILY); G3DSA:1.20.150.20 (GENE3D), G3DSA:3.40.50.300 (GENE3D), PTHR15184 (PANTHER), PTHR15184:SF23 (PANTHER)
vanilla_combined.190749	---NA---	547	0			0	-		no IPS match
vanilla_combined.208933	transducin wd40 repeat-like superfamily protein	943	2	1.06584e-05	0.495	0	-		no IPS match
vanilla_combined.213410	photosystem ii cp43 chlorophyll partial	3683	20	0	0.98	8	P:photosynthetic electron transport in photosystem II; C:light-harvesting complex; F:electron transporter, transferring electrons within the cyclic electron transport pathway of photosynthesis activity; C:photosystem II; P:protein-chromophore linkage; F:chlorophyll binding; C:integral to membrane; C:chloroplast thylakoid membrane	-	IPR000932 (PFAM); IPR005869 (TIGRFAMs); G3DSA:1.10.10.670 (GENE3D), tmhmm (TMHMM), SSF81558 (SUPERFAMILY)
vanilla_combined.214299	photosystem i p700 apoprotein partial	706	20	5.1376e-52	0.777	8	F:metal ion binding; F:iron-sulfur cluster binding; C:thylakoid membrane; C:chloroplast; P:oxidation-reduction process; C:photosystem I; P:photosynthesis; C:integral to membrane	-	IPR001280 (G3DSA:1.20.1130.GENE3D); SignalP-NN(euk) (SIGNALP), SSF81558 (SUPERFAMILY)
vanilla_combined.219500	cytochrome p450-like	571	20	1.24874e-14	0.6715	4	F:metal ion binding; C:cytoplasmic membrane-bounded vesicle; F:monooxygenase activity; P:electron transport chain	-	SignalP-NN(euk) (SIGNALP), tmhmm (TMHMM)
vanilla_combined.221833	anthocyanidin -o-glucosyltransferase-like	426	20	8.42567e-25	0.5905	1	P:metabolic process		IPR002213 (PANTHER); PTHR11926:SF15 (PANTHER), SSF53756 (SUPERFAMILY)
vanilla_combined.222024	---NA---	417	0			0	-		SignalP-NN(euk) (SIGNALP)
vanilla_combined.224864	---NA---	2032	0			0	-		no IPS match
vanilla_combined.227778	photosystem i p700 apoprotein partial	1499	20	3.0151e-122	0.924	11	F:oxidoreductase activity; F:electron carrier activity; F:magnesium ion binding; P:protein-chromophore linkage; F:chlorophyll binding; F:4 iron, 4 sulfur cluster binding; C:integral to membrane; C:photosystem I; P:photosynthesis; C:chloroplast thylakoid membrane; P:electron transport chain	-	IPR001280 (PRINTS); tmhmm (TMHMM), SSF81558 (SUPERFAMILY)
vanilla_combined.228429	anthocyanidin -o-glucosyltransferase-like	355	20	2.30413e-10	0.5745	5	F:transferase activity; P:metabolic process; F:transferase activity, transferring hexosyl groups; F:transferase activity, transferring glycosyl groups; C:mitochondrion		no IPS match
vanilla_combined.230320	secologanin synthase-like	447	20	1.53632e-26	0.685	2	F:metal ion binding; F:oxidoreductase activity	-	PTHR25943 (PANTHER), PTHR25943:SF19 (PANTHER), SignalP-NN(euk) (SIGNALP), tmhmm (TMHMM)
vanilla_combined.230611	photosystem ii 32kda partial	711	20	7.34358e-47	0.997	3	F:electron transporter, transferring electrons within the cyclic electron transport pathway of photosynthesis activity; C:chloroplast; P:photosynthetic electron transport in photosystem II	-	IPR000484 (G3DSA:1.20.85.GENE3D); SignalP-NN(euk) (SIGNALP), tmhmm (TMHMM)
vanilla_combined.235005	cytochrome p450	740	20	4.52335e-102	0.8085	6	F:heme binding; F:oxidoreductase activity, acting on paired donors, with incorporation or reduction of molecular oxygen; C:endoplasmic reticulum; F:monooxygenase activity; F:electron carrier activity; P:oxidation-reduction process	-	IPR001128 (PRINTS); IPR002401 (PRINTS); IPR017972 (PROSITE); PTHR24282 (PANTHER), PTHR24282:SF1 (PANTHER)
vanilla_combined.238671	cytochrome p450	910	20	4.10385e-128	0.758	5	C:cytoplasmic membrane-bounded vesicle; F:monooxygenase activity; P:electron transport chain; F:electron carrier activity; F:heme binding	-	IPR001128 (PRINTS); IPR002401 (PRINTS); PTHR24282 (PANTHER), PTHR24282:SF1 (PANTHER)
vanilla_combined.242314	udp-glycosyltransferase 75d1-like	496	20	1.89696e-32	0.6055	2	F:transferase activity, transferring glycosyl groups; P:metabolic process	-	IPR002213 (PANTHER); PTHR11926:SF15 (PANTHER)
vanilla_combined.245558	---NA---	1747	0			0	-		no IPS match
vanilla_combined.246052	atp synthase cf0 subunit i	1192	20	2.67316e-21	0.8455	6	P:plasma membrane ATP synthesis coupled proton transport; F:hydrogen ion transporting ATP synthase activity, rotational mechanism; C:integral to membrane; C:proton-transporting ATP synthase complex, coupling factor F(o); C:chloroplast thylakoid membrane; C:plasma membrane	-	SignalP-NN(euk) (SIGNALP), tmhmm (TMHMM)
vanilla_combined.250067	photosystem ii d1 protein	661	20	3.00299e-51	0.932	9	P:photosynthetic electron transport in photosystem II; F:oxidoreductase activity; P:response to herbicide; C:light-harvesting complex; F:electron transporter, transferring electrons within the cyclic electron transport pathway of photosynthesis activity; F:iron ion binding; C:photosystem II; C:integral to membrane; C:chloroplast thylakoid membrane	-	no IPS match
vanilla_combined.252934		477							IPR001395 (PANTHER); IPR023210 (G3DSA:3.20.20.GENE3D); PTHR11732:SF12 (PANTHER)
vanilla_combined.271537	---NA---	233	0			0	-		no IPS match
vanilla_combined.272459	cytochrome p450	264	20	7.48184e-20	0.7415	5	C:cytoplasmic membrane-bounded vesicle; F:oxidoreductase activity; F:electron carrier activity; F:heme binding; P:oxidation-reduction process	-	IPR001128 (G3DSA:1.10.630.GENE3D); PTHR25943 (PANTHER), PTHR25943:SF61 (PANTHER)
vanilla_combined.274079	cytochrome p450	545	20	1.28772e-42	0.812	9	P:brassinosteroid metabolic process; F:electron carrier activity; F:monooxygenase activity; P:unidimensional cell growth; F:heme binding; F:oxidoreductase activity, acting on paired donors, with incorporation or reduction of molecular oxygen; C:endoplasmic reticulum; P:response to light stimulus; P:oxidation-reduction process	-	no IPS match
vanilla_combined.291495	hypothetical protein PRUPE_ppa016496mg, partial	1027	7	2.77276e-09	0.5586	0	-		no IPS match
vanilla_combined.292299	secologanin synthase-like	192	18	1.42122e-12	0.6544	2	F:metal ion binding; F:oxidoreductase activity	-	no IPS match
vanilla_combined.292441	vq motif-containing	449	3	4.34558e-05	0.7567	0	-		SignalP-NN(euk) (SIGNALP)
vanilla_combined.301360	cytochrome p450 71d11-like	989	20	8.43066e-85	0.6585	5	F:oxidoreductase activity, acting on paired donors, with incorporation or reduction of molecular oxygen; F:monooxygenase activity; F:electron carrier activity; F:heme binding; P:oxidation-reduction process	-	IPR001128 (G3DSA:1.10.630.GENE3D); PTHR24298 (PANTHER), SignalP-NN(euk) (SIGNALP), tmhmm (TMHMM)
vanilla_combined.301370	cytochrome p450	327	20	1.25562e-19	0.7175	4	F:oxidoreductase activity; F:electron carrier activity; F:heme binding; P:oxidation-reduction process	-	IPR001128 (G3DSA:1.10.630.GENE3D); IPR017972 (PROSITE); PTHR25943 (PANTHER), PTHR25943:SF61 (PANTHER), SignalP-NN(euk) (SIGNALP), tmhmm (TMHMM)
vanilla_combined.177550	ubiquitin	302	20	8.09996e-31	0.96	4	C:ribosome; F:structural constituent of ribosome; C:nucleus; P:translation	-

## Sheet: arerial-sp
Seq. Name	Seq. Description	Seq. Length	#Hits	min. eValue	mean Similarity	#GOs	GOs	Enzyme Codes	InterProScan
vanilla_combined.1689	abc transporter g family member 36-like	5069	20	0	0.844	16	P:cellular response to indolebutyric acid stimulus; P:negative regulation of defense response; C:chloroplast envelope; P:cadmium ion transmembrane transport; P:indole glucosinolate catabolic process; F:cadmium ion transmembrane transporter activity; P:defense response by callose deposition in cell wall; P:defense response to bacterium; P:defense response to fungus, incompatible interaction; P:res…	EC:3.6.1.3	SignalP-NN(euk) (SIGNALP), tmhmm (TMHMM)
vanilla_combined.5372	probable sulfate transporter -like	2654	20	0	0.808	5	C:integral to membrane; C:plasmodesma; F:secondary active sulfate transmembrane transporter activity; P:sulfate transport; P:transmembrane transport	-	IPR001902 (TIGRFAMs); IPR002645 (G3DSA:3.30.750.GENE3D); IPR011547 (PFAM); IPR018045 (PROSITE); PTHR11814 (PANTHER), PTHR11814:SF46 (PANTHER), PF13792 (PFAM), tmhmm (TMHMM)
vanilla_combined.15850	caffeic acid o-methyltransferase	1481	20	8.09049e-157	0.7625	4	P:flavonoid biosynthetic process; F:S-adenosylmethionine-dependent methyltransferase activity; F:O-methyltransferase activity; C:intracellular part	-	IPR001077 (PFAM); IPR011991 (G3DSA:1.10.10.GENE3D); IPR012967 (PFAM); IPR016461 (PIR); G3DSA:3.40.50.150 (GENE3D), PTHR11746 (PANTHER), PTHR11746:SF53 (PANTHER), SSF46785 (SUPERFAMILY), SSF53335 (SUPERFAMILY)
vanilla_combined.19582	protein tify 10a-like	1103	20	1.985e-32	0.532	0	-		IPR010399 (PFAM); IPR018467 (PFAM)
vanilla_combined.26436	catalytic hydrolase	1225	20	5.97385e-100	0.6725	1	F:catalytic activity	-	IPR000073 (PRINTS); G3DSA:3.40.50.1820 (GENE3D), PTHR10992 (PANTHER), PTHR10992:SF163 (PANTHER), PF12697 (PFAM), SignalP-NN(euk) (SIGNALP), SSF53474 (SUPERFAMILY)
vanilla_combined.27253	beta-glucosidase 24-like	2553	20	3.49485e-138	0.5995	1	F:hydrolase activity, acting on glycosyl bonds	-	IPR001360 (PRINTS); IPR013781 (G3DSA:3.20.20.GENE3D); IPR017853 (SUPERFAMILY); IPR018120 (PROSITE)
vanilla_combined.28431	glycerol-3-phosphate acyltransferase 1-like	1864	20	1.01377e-83	0.6155	1	F:transferase activity	-	no IPS match
vanilla_combined.30167	peroxidase 52	1311	20	1.01026e-167	0.8625	9	P:hydrogen peroxide catabolic process; C:Golgi apparatus; F:protein binding; F:heme binding; C:cell wall; F:peroxidase activity; C:cytosol; C:apoplast; P:oxidation-reduction process	EC:1.11.1.7	IPR000823 (PRINTS); IPR002016 (PRINTS); IPR010255 (SUPERFAMILY); IPR019793 (PROSITE); IPR019794 (PROSITE); G3DSA:1.10.420.10 (GENE3D), G3DSA:1.10.520.10 (GENE3D), PTHR31388 (PANTHER), PTHR31388:SF0 (PANTHER), tmhmm (TMHMM)
vanilla_combined.32915	---NA---	754	0			0	-		no IPS match
vanilla_combined.34690	abc transporter g family member 36-like	4891	20	0	0.8445	16	P:cellular response to indolebutyric acid stimulus; P:negative regulation of defense response; C:chloroplast envelope; P:cadmium ion transmembrane transport; P:indole glucosinolate catabolic process; F:cadmium ion transmembrane transporter activity; P:defense response by callose deposition in cell wall; P:defense response to bacterium; P:defense response to fungus, incompatible interaction; P:res…	EC:3.6.1.3	IPR003439 (PFAM); IPR003593 (SMART); IPR013525 (PFAM); IPR013581 (PFAM); IPR027417 (SUPERFAMILY); G3DSA:3.40.50.300 (GENE3D), PTHR19241 (PANTHER), PTHR19241:SF10 (PANTHER), PF14510 (PFAM), tmhmm (TMHMM)
vanilla_combined.35865	hydroxyproline-rich glycoprotein family protein	850	7	8.87411e-06	0.4886	2	F:molecular_function; P:biological_process		SignalP-NN(euk) (SIGNALP), tmhmm (TMHMM)
vanilla_combined.37753	aspartic proteinase nepenthesin-1-like	1683	20	4.09364e-67	0.707	8	F:peptidase activity; P:glucuronoxylan metabolic process; P:protein desumoylation; P:transition metal ion transport; P:vegetative to reproductive phase transition of meristem; P:proteolysis; P:xylan biosynthetic process; P:hydrogen peroxide biosynthetic process	-	IPR001461 (PANTHER); IPR021109 (G3DSA:2.40.70.GENE3D); PTHR13683:SF98 (PANTHER), PF14543 (PFAM), SignalP-NN(euk) (SIGNALP), tmhmm (TMHMM)
vanilla_combined.37948	probable sulfate transporter -like	2133	20	0	0.8205	5	C:integral to membrane; C:plasmodesma; F:secondary active sulfate transmembrane transporter activity; P:sulfate transport; P:transmembrane transport	-	IPR001902 (TIGRFAMs); IPR002645 (G3DSA:3.30.750.GENE3D); IPR011547 (PFAM); IPR018045 (PROSITE); PTHR11814 (PANTHER), PTHR11814:SF46 (PANTHER), PF13792 (PFAM), tmhmm (TMHMM)
vanilla_combined.38841	low affinity sulfate transporter 3-like	2071	20	0	0.785	4	C:integral to membrane; F:secondary active sulfate transmembrane transporter activity; P:sulfate transport; P:transmembrane transport	-	IPR001902 (TIGRFAMs); IPR002645 (G3DSA:3.30.750.GENE3D); IPR011547 (PFAM); PTHR11814 (PANTHER), PTHR11814:SF46 (PANTHER), PF13792 (PFAM), tmhmm (TMHMM)
vanilla_combined.39599	aquaporin nip2-1-like	1073	20	1.4486e-109	0.7955	4	C:Casparian strip; C:integral to membrane; F:silicate transmembrane transporter activity; P:silicate transport	-	IPR000425 (PRINTS); IPR022357 (PROSITE); IPR023271 (G3DSA:1.20.1080.GENE3D); PTHR19139:SF22 (PANTHER), tmhmm (TMHMM)
vanilla_combined.42035	cationic peroxidase 1-like	1142	20	4.55441e-145	0.831	6	P:hydrogen peroxide catabolic process; C:cytoplasmic membrane-bounded vesicle; F:heme binding; F:peroxidase activity; C:extracellular region; P:oxidation-reduction process	EC:1.11.1.7	IPR000823 (PRINTS); IPR002016 (PRINTS); IPR010255 (SUPERFAMILY); IPR019793 (PROSITE); IPR019794 (PROSITE); G3DSA:1.10.420.10 (GENE3D), G3DSA:1.10.520.10 (GENE3D), PTHR31388 (PANTHER), PTHR31388:SF0 (PANTHER), SignalP-NN(euk) (SIGNALP), tmhmm (TMHMM)
vanilla_combined.42877	fatty acyl coa reductase	1981	20	4.86249e-140	0.6985	2	F:oxidoreductase activity, acting on the aldehyde or oxo group of donors, NAD or NADP as acceptor; P:metabolic process	EC:1.2.1.0	no IPS match
vanilla_combined.43147	ef hand family protein	768	20	1.5006e-14	0.638	1	F:calcium ion binding		SignalP-NN(euk) (SIGNALP)
vanilla_combined.48450	myb-related transcription factor	945	20	5.76969e-82	0.806	3	F:DNA binding; C:nucleus; P:regulation of transcription, DNA-dependent	-	IPR001005 (PFAM); IPR009057 (G3DSA:1.10.10.GENE3D); IPR017930 (PROFILE); PTHR10641 (PANTHER), PTHR10641:SF30 (PANTHER)
vanilla_combined.50097	glycerol-3-phosphate acyltransferase 1-like	1081	20	7.97836e-102	0.7345	2	F:O-acyltransferase activity; C:mitochondrion	-	no IPS match
vanilla_combined.52399	---NA---	779	0			0	-		no IPS match
vanilla_combined.55339	protein	1015	20	2.30877e-62	0.819	1	C:nucleus	-	IPR007493 (G3DSA:2.30.240.GENE3D)
vanilla_combined.56629	protein lurp-one-related 15-like	1063	20	1.17798e-43	0.604	2	P:cellular process; C:chloroplast	-	IPR007612 (PFAM); IPR025659 (SUPERFAMILY); PTHR31087 (PANTHER), PTHR31087:SF0 (PANTHER), tmhmm (TMHMM)
vanilla_combined.57032	plant viral-response family	1027	20	4.07327e-20	0.532	3	C:membrane; F:molecular_function; P:biological_process		IPR006904 (PANTHER); PTHR16007:SF5 (PANTHER), SignalP-NN(euk) (SIGNALP), tmhmm (TMHMM)
vanilla_combined.57703	pr10 protein	759	20	6.07703e-47	0.5765	2	P:response to biotic stimulus; P:defense response		IPR000916 (PFAM); IPR023393 (G3DSA:3.30.530.GENE3D); IPR024949 (PRINTS); SSF55961 (SUPERFAMILY)
vanilla_combined.57851	gdsl esterase lipase at1g74460-like	1905	20	1.37155e-167	0.818	3	F:hydrolase activity, acting on ester bonds; C:cytoplasmic membrane-bounded vesicle; P:lipid metabolic process	-	IPR001087 (PFAM); IPR013831 (G3DSA:3.40.50.GENE3D); PTHR22835 (PANTHER), SignalP-NN(euk) (SIGNALP)
vanilla_combined.58380		2451							IPR003439 (PFAM); IPR003593 (SMART); IPR013525 (PFAM); IPR017871 (PROSITE); IPR027417 (SUPERFAMILY); G3DSA:3.40.50.300 (GENE3D), PTHR19241 (PANTHER), PTHR19241:SF20 (PANTHER), tmhmm (TMHMM)
vanilla_combined.59754	probable sulfate transporter -like	2601	20	0	0.8485	5	C:integral to membrane; C:plasmodesma; F:secondary active sulfate transmembrane transporter activity; P:sulfate transport; P:transmembrane transport	-	IPR001902 (TIGRFAMs); IPR011547 (PFAM); IPR018045 (PROSITE); PTHR11814 (PANTHER), PTHR11814:SF46 (PANTHER), PF13792 (PFAM), tmhmm (TMHMM)
vanilla_combined.60088	flavonoid 3 -monooxygenase-like	1789	20	5.94584e-101	0.5685	1	C:cell part	-	IPR001128 (PRINTS); IPR002401 (PRINTS); IPR017972 (PROSITE); PTHR24298 (PANTHER)
vanilla_combined.60974	o-methyltransferase	1306	20	0	0.7865	7	P:flavonoid biosynthetic process; F:S-adenosylmethionine-dependent methyltransferase activity; F:protein dimerization activity; F:O-methyltransferase activity; P:lignin biosynthetic process; P:methylation; C:intracellular part	-	no IPS match
vanilla_combined.63299	caffeic acid o-methyltransferase	1394	20	7.49958e-157	0.7645	4	P:flavonoid biosynthetic process; F:S-adenosylmethionine-dependent methyltransferase activity; F:O-methyltransferase activity; C:intracellular part	-	SignalP-NN(euk) (SIGNALP), tmhmm (TMHMM)
vanilla_combined.66158	hydroxyproline-rich glycoprotein family protein	1356	20	3.88297e-26	0.6085	1	P:post-embryonic development	-	no IPS match
vanilla_combined.67850	beta-glucosidase 24-like	2914	20	4.51608e-147	0.659	1	F:hydrolase activity, acting on glycosyl bonds	-	IPR001360 (PRINTS); IPR013781 (G3DSA:3.20.20.GENE3D); IPR017853 (SUPERFAMILY); IPR018120 (PROSITE)
vanilla_combined.71351		1607							IPR005135 (G3DSA:3.60.10.GENE3D)
vanilla_combined.73908	aspartic proteinase nepenthesin-1-like	1669	20	2.69634e-96	0.7025	6	F:peptidase activity; P:cellular biosynthetic process; P:cellular macromolecule metabolic process; C:plastid; P:protein metabolic process; P:xylan metabolic process	-	IPR001461 (PANTHER); IPR001969 (PROSITE); IPR021109 (G3DSA:2.40.70.GENE3D); PTHR13683:SF98 (PANTHER), PF14541 (PFAM), PF14543 (PFAM), SignalP-NN(euk) (SIGNALP), tmhmm (TMHMM)
vanilla_combined.74680	catalytic hydrolase	1162	20	2.9882e-100	0.6725	1	F:catalytic activity	-	IPR000073 (PRINTS); G3DSA:3.40.50.1820 (GENE3D), PTHR10992 (PANTHER), PTHR10992:SF163 (PANTHER), PF12697 (PFAM), SignalP-NN(euk) (SIGNALP), SSF53474 (SUPERFAMILY)
vanilla_combined.81062	caffeic acid o-methyltransferase	1409	20	2.4421e-155	0.758	4	P:flavonoid biosynthetic process; F:S-adenosylmethionine-dependent methyltransferase activity; F:O-methyltransferase activity; C:intracellular part	-	IPR001077 (PFAM); IPR011991 (G3DSA:1.10.10.GENE3D); IPR012967 (PFAM); IPR016461 (PIR); G3DSA:3.40.50.150 (GENE3D), PTHR11746 (PANTHER), PTHR11746:SF53 (PANTHER), SSF46785 (SUPERFAMILY), SSF53335 (SUPERFAMILY)
vanilla_combined.81661	abc transporter g family member 36-like	3711	20	0	0.8685	16	P:cellular response to indolebutyric acid stimulus; P:negative regulation of defense response; C:chloroplast envelope; P:cadmium ion transmembrane transport; P:indole glucosinolate catabolic process; F:cadmium ion transmembrane transporter activity; P:defense response by callose deposition in cell wall; P:defense response to bacterium; P:defense response to fungus, incompatible interaction; P:res…	EC:3.6.1.3	IPR003439 (PFAM); IPR003593 (SMART); IPR013525 (PFAM); IPR013581 (PFAM); IPR027417 (SUPERFAMILY); G3DSA:3.40.50.300 (GENE3D), PTHR19241 (PANTHER), PTHR19241:SF10 (PANTHER), tmhmm (TMHMM)
vanilla_combined.82196	cationic peroxidase 1-like	1315	20	2.67652e-154	0.838	6	P:hydrogen peroxide catabolic process; C:cytoplasmic membrane-bounded vesicle; F:heme binding; F:peroxidase activity; C:extracellular region; P:oxidation-reduction process	EC:1.11.1.7	tmhmm (TMHMM)
vanilla_combined.84210	beta-glucosidase 24-like	2131	20	3.58659e-162	0.656	1	F:hydrolase activity, acting on glycosyl bonds	-	IPR001360 (PRINTS); IPR013781 (G3DSA:3.20.20.GENE3D); IPR017853 (SUPERFAMILY); IPR018120 (PROSITE)
vanilla_combined.84234	acetylajmalan esterase-like	1544	20	8.21744e-110	0.6455	4	C:cytoplasmic membrane-bounded vesicle; P:lipid metabolic process; F:hydrolase activity, acting on ester bonds; F:hydrolase activity		IPR001087 (PFAM); IPR013831 (G3DSA:3.40.50.GENE3D); PTHR22835 (PANTHER), SignalP-NN(euk) (SIGNALP), tmhmm (TMHMM)
vanilla_combined.85376	glycine-rich protein	516	20	1.20394e-23	0.6855	1	C:cytoplasmic membrane-bounded vesicle	-	no IPS match
vanilla_combined.85727	dna-binding protein escarola-like	1569	20	7.97743e-61	0.9145	8	P:carpel development; P:regulation of anion channel activity; P:transition metal ion transport; F:DNA binding; P:response to cyclopentenone; P:anther development; C:nucleoplasm; P:toxin catabolic process	-	IPR005175 (PFAM); IPR014476 (PIR); G3DSA:3.30.1330.80 (GENE3D), PTHR31100 (PANTHER), SSF117856 (SUPERFAMILY)
vanilla_combined.86682	aquaporin nip2-1-like	925	20	1.01295e-84	0.821	4	C:Casparian strip; C:integral to membrane; F:silicate transmembrane transporter activity; P:silicate transport	-	IPR000425 (PRINTS); IPR022357 (PROSITE); IPR023271 (G3DSA:1.20.1080.GENE3D); PTHR19139:SF22 (PANTHER), SignalP-NN(euk) (SIGNALP), tmhmm (TMHMM)
vanilla_combined.87579	bifunctional inhibitor lipid-transfer protein seed storage 2s albumin superfamily protein	529	20	2.43015e-40	0.811	4	P:lipid transport; P:proteolysis; F:lipid binding; F:peptidase activity	-	IPR016140 (PFAM); G3DSA:1.10.110.10 (GENE3D), SignalP-NN(euk) (SIGNALP), tmhmm (TMHMM)
vanilla_combined.91353	casparian strip protein 3	869	20	1.80212e-41	0.73	7	P:glucuronoxylan metabolic process; C:Casparian strip; P:cell-cell junction assembly; C:plasma membrane part; P:cell wall modification; P:xylan biosynthetic process; F:protein homodimerization activity	-	no IPS match
vanilla_combined.91922	probable sulfate transporter -like	1771	20	0	0.849	5	C:integral to membrane; C:plasmodesma; F:secondary active sulfate transmembrane transporter activity; P:sulfate transport; P:transmembrane transport	-	IPR001902 (TIGRFAMs); IPR002645 (PROFILE); IPR011547 (PFAM); IPR018045 (PROSITE); PTHR11814 (PANTHER), PTHR11814:SF46 (PANTHER), PF13792 (PFAM), tmhmm (TMHMM)
vanilla_combined.92780	hypothetical protein TRIUR3_22789	1032	5	3.77205e-06	0.49	0	-		SignalP-NN(euk) (SIGNALP), tmhmm (TMHMM)
vanilla_combined.96072	peroxidase 52	1118	20	1.00729e-169	0.866	9	P:hydrogen peroxide catabolic process; C:Golgi apparatus; F:protein binding; F:heme binding; C:cell wall; F:peroxidase activity; C:cytosol; C:apoplast; P:oxidation-reduction process	EC:1.11.1.7	IPR000823 (PRINTS); IPR002016 (PRINTS); IPR010255 (SUPERFAMILY); IPR019793 (PROSITE); IPR019794 (PROSITE); G3DSA:1.10.420.10 (GENE3D), G3DSA:1.10.520.10 (GENE3D), PTHR31388 (PANTHER), PTHR31388:SF0 (PANTHER), SignalP-NN(euk) (SIGNALP), tmhmm (TMHMM)
vanilla_combined.96869	---NA---	800	0			0	-		PTHR22814 (PANTHER), PTHR22814:SF34 (PANTHER)
vanilla_combined.99107	aquaporin nip2-1-like	703	20	4.68561e-61	0.8055	4	C:Casparian strip; C:integral to membrane; F:silicate transmembrane transporter activity; P:silicate transport	-	IPR000425 (PRINTS); IPR022357 (PROSITE); IPR023271 (G3DSA:1.20.1080.GENE3D); PTHR19139:SF22 (PANTHER), SignalP-NN(euk) (SIGNALP), tmhmm (TMHMM)
vanilla_combined.100910	pdr-like abc transporter	1790	20	0	0.838	16	P:cellular response to indolebutyric acid stimulus; P:negative regulation of defense response; C:chloroplast envelope; P:cadmium ion transmembrane transport; P:indole glucosinolate catabolic process; F:cadmium ion transmembrane transporter activity; P:defense response by callose deposition in cell wall; P:defense response to bacterium; P:defense response to fungus, incompatible interaction; P:res…	EC:3.6.1.3	IPR003439 (PFAM); IPR013525 (PFAM); IPR027417 (SUPERFAMILY); G3DSA:3.40.50.300 (GENE3D), PTHR19241 (PANTHER), PTHR19241:SF10 (PANTHER), tmhmm (TMHMM)
vanilla_combined.102214	flavonoid 3 -monooxygenase-like	1022	20	1.00503e-62	0.599	1	F:binding	-	IPR001128 (G3DSA:1.10.630.GENE3D); IPR002401 (PRINTS); PTHR24298 (PANTHER), SignalP-NN(euk) (SIGNALP)
vanilla_combined.106316	probable xyloglucan endotransglucosylase hydrolase protein 30-like	1283	20	7.08814e-135	0.751	6	F:hydrolase activity, hydrolyzing O-glycosyl compounds; F:xyloglucan:xyloglucosyl transferase activity; C:cytoplasmic membrane-bounded vesicle; C:cell wall; P:cellular glucan metabolic process; C:apoplast	EC:3.2.1.0; EC:2.4.1.207	SignalP-NN(euk) (SIGNALP), tmhmm (TMHMM)
vanilla_combined.112245	bifunctional inhibitor lipid-transfer protein seed storage 2s albumin superfamily protein	516	20	1.35088e-39	0.807	4	P:lipid transport; P:proteolysis; F:lipid binding; F:peptidase activity	-	no IPS match
vanilla_combined.115054	o-methyltransferase	1286	20	0	0.81	10	C:cytoplasm; F:caffeate O-methyltransferase activity; C:plasma membrane; F:protein dimerization activity; P:lignin biosynthetic process; P:methylation; F:myricetin 3'-O-methyltransferase activity; C:nucleus; P:flavonol biosynthetic process; F:quercetin 3-O-methyltransferase activity	EC:2.1.1.68; EC:2.1.1.149; EC:2.1.1.76	IPR001077 (PFAM); IPR011991 (G3DSA:1.10.10.GENE3D); IPR016461 (PROFILE); G3DSA:3.40.50.150 (GENE3D), PTHR11746 (PANTHER), PTHR11746:SF53 (PANTHER), SignalP-NN(euk) (SIGNALP), SSF46785 (SUPERFAMILY), SSF53335 (SUPERFAMILY)
vanilla_combined.116961	hydroxycinnamoyl-coenzyme a shikimate quinate hydroxycinnamoyltransferase	1429	20	2.54299e-138	0.678	2	P:hormone-mediated signaling pathway; F:transferase activity, transferring acyl groups	-	IPR003480 (PFAM); IPR023213 (G3DSA:3.30.559.GENE3D); PTHR31012 (PANTHER), SignalP-NN(euk) (SIGNALP)
vanilla_combined.120394	---NA---	331	0			0	-		no IPS match
vanilla_combined.120823	glycerol-3-phosphate acyltransferase 1-like	662	20	1.04371e-32	0.612	1	F:transferase activity, transferring acyl groups	-	PTHR31347 (PANTHER), PTHR31347:SF0 (PANTHER), tmhmm (TMHMM)
vanilla_combined.122800	myb-like dna-binding domain protein	906	20	1.66458e-42	0.805	1	F:DNA binding	-	IPR001005 (PFAM); IPR009057 (G3DSA:1.10.10.GENE3D); IPR017877 (PROFILE); IPR017930 (PROFILE); PTHR10641 (PANTHER), PTHR10641:SF203 (PANTHER)
vanilla_combined.125350	heavy metal-associated domain containing protein	449	20	2.26409e-08	0.6055	2	F:metal ion binding; P:metal ion transport		PTHR22814 (PANTHER), PTHR22814:SF34 (PANTHER)
vanilla_combined.126114	flavonoid 3 -hydroxylase	1281	20	1.66192e-155	0.728	3	F:oxidoreductase activity, acting on paired donors, with incorporation or reduction of molecular oxygen; F:iron ion binding; F:monooxygenase activity	-	no IPS match
vanilla_combined.133141	cationic peroxidase 1-like	1341	20	6.26995e-97	0.709	5	F:metal ion binding; P:response to oxidative stress; F:oxidoreductase activity; C:cytoplasmic membrane-bounded vesicle; P:metabolic process	-	IPR000823 (PRINTS); IPR002016 (PFAM); IPR010255 (SUPERFAMILY); IPR019794 (PROSITE); G3DSA:1.10.520.10 (GENE3D), PTHR31388 (PANTHER), PTHR31388:SF0 (PANTHER), SignalP-NN(euk) (SIGNALP), tmhmm (TMHMM)
vanilla_combined.135038	beta-glucosidase 12-like isoform 1	1530	20	5.01929e-49	0.682	2	F:hydrolase activity, acting on glycosyl bonds; C:cytoplasmic membrane-bounded vesicle	-	IPR001360 (PRINTS); IPR013781 (G3DSA:3.20.20.GENE3D); IPR017853 (SUPERFAMILY)
vanilla_combined.135508	aquaporin nip2-1-like	1384	20	4.79254e-94	0.7905	4	C:Casparian strip; C:integral to membrane; F:silicate transmembrane transporter activity; P:silicate transport	-	no IPS match
vanilla_combined.140261	---NA---	250	0			0	-		SignalP-NN(euk) (SIGNALP), tmhmm (TMHMM)
vanilla_combined.140429	abc transporter family protein	2156	20	0	0.7455	7	P:cellular process; F:ATPase activity, coupled to transmembrane movement of substances; C:ATP-binding cassette (ABC) transporter complex; F:ATP binding; P:response to nematode; C:plasma membrane; P:amino acid transport	-	IPR003439 (PFAM); IPR003593 (SMART); IPR013525 (PFAM); IPR017871 (PROSITE); IPR027417 (SUPERFAMILY); G3DSA:3.40.50.300 (GENE3D), PTHR19241 (PANTHER), PTHR19241:SF20 (PANTHER), tmhmm (TMHMM)
vanilla_combined.146732	auxin-induced protein 5ng4	972	20	9.36588e-53	0.7345	1	C:membrane	-	IPR000620 (PFAM); PTHR31218 (PANTHER), tmhmm (TMHMM), SSF103481 (SUPERFAMILY)
vanilla_combined.146816	---NA---	688	0			0	-		no IPS match
vanilla_combined.147109	beta-glucosidase 24-like	1771	20	3.91473e-137	0.659	1	F:hydrolase activity, acting on glycosyl bonds	-	IPR001360 (PRINTS); IPR013781 (G3DSA:3.20.20.GENE3D); IPR017853 (SUPERFAMILY); IPR018120 (PROSITE)
vanilla_combined.149002		3340							IPR001360 (PRINTS); IPR013781 (G3DSA:3.20.20.GENE3D); IPR017853 (SUPERFAMILY); IPR018120 (PROSITE)
vanilla_combined.151017	---NA---	797	0			0	-		no IPS match
vanilla_combined.154051	caffeic acid 3-o-methyltransferase	662	20	1.92474e-44	0.7415	3	F:protein dimerization activity; P:methylation; F:O-methyltransferase activity	-	IPR001077 (PFAM); G3DSA:3.40.50.150 (GENE3D), PTHR11746 (PANTHER), PTHR11746:SF53 (PANTHER), SSF53335 (SUPERFAMILY)
vanilla_combined.154819	periaxin-like protein	548	20	5.03981e-21	0.607	1	C:cytoplasmic membrane-bounded vesicle		PR01217 (PRINTS)
vanilla_combined.157937	Uncharacterized protein TCM_015652	544	20	3.76926e-51	0.82	1	C:nucleus	-	no IPS match
vanilla_combined.160827	---NA---	181	0			0	-		SignalP-NN(euk) (SIGNALP), tmhmm (TMHMM)
vanilla_combined.162384	aquaporin nip2-1	415	20	4.18221e-11	0.754	4	C:Casparian strip; C:integral to membrane; F:silicate transmembrane transporter activity; P:silicate transport	-	IPR023271 (G3DSA:1.20.1080.GENE3D); tmhmm (TMHMM)
vanilla_combined.166228	dna-binding protein escarola-like	1365	20	4.00491e-63	0.9485	2	P:defense response to bacterium; F:DNA binding	-	no IPS match
vanilla_combined.173318	protein tify 10a-like	443	5	0.000224814	0.574	0	-		no IPS match
vanilla_combined.173766	---NA---	176	0			0	-		no IPS match
vanilla_combined.174750	---NA---	558	0			0	-		no IPS match
vanilla_combined.176187	lipid binding	656	20	2.70702e-42	0.816	3	P:lipid transport; P:proteolysis; F:peptidase activity	-	SignalP-NN(euk) (SIGNALP), tmhmm (TMHMM)
vanilla_combined.183479	probable sulfate transporter -like	1650	20	0	0.8515	5	C:integral to membrane; C:plasmodesma; F:secondary active sulfate transmembrane transporter activity; P:sulfate transport; P:transmembrane transport	-	IPR001902 (TIGRFAMs); IPR011547 (PFAM); IPR018045 (PROSITE); PTHR11814 (PANTHER), PTHR11814:SF46 (PANTHER), PF13792 (PFAM), tmhmm (TMHMM)
vanilla_combined.184245	peroxidase 52	1093	20	1.72488e-122	0.7205	2	F:metal ion binding; F:oxidoreductase activity	-	IPR000823 (PRINTS); IPR002016 (PRINTS); IPR010255 (SUPERFAMILY); IPR019793 (PROSITE); G3DSA:1.10.420.10 (GENE3D), G3DSA:1.10.520.10 (GENE3D), PTHR31388 (PANTHER), PTHR31388:SF0 (PANTHER)
vanilla_combined.187288	beta-glucosidase	293	20	1.61447e-10	0.759	4	F:cation binding; P:cellulose catabolic process; C:cytoplasmic membrane-bounded vesicle; F:beta-glucosidase activity	EC:3.2.1.21	no IPS match
vanilla_combined.190727	abc transporter g family member 36-like	4075	20	0	0.86	4	F:ATPase activity; P:ATP catabolic process; F:ATP binding; C:membrane	EC:3.6.1.3	IPR013525 (PFAM); PTHR19241 (PANTHER), PTHR19241:SF10 (PANTHER), tmhmm (TMHMM)
vanilla_combined.191031	---NA---	169	0			0	-		no IPS match
vanilla_combined.192235	protein	578	20	5.87217e-33	0.76	3	F:zinc ion binding; F:nucleic acid binding; C:intracellular	-	IPR007087 (PROSITE); IPR013087 (G3DSA:3.30.160.GENE3D); IPR015880 (SMART); PTHR26374 (PANTHER), PTHR26374:SF123 (PANTHER), PF13912 (PFAM), SSF57667 (SUPERFAMILY)
vanilla_combined.192913	r2r3-myb transcription	1169	20	1.43669e-86	0.7315	1	F:DNA binding	-	IPR001005 (PFAM); IPR009057 (G3DSA:1.10.10.GENE3D); IPR017930 (PROFILE); PTHR10641 (PANTHER), PTHR10641:SF30 (PANTHER)
vanilla_combined.193416	hydroquinone glucosyltransferase-like	1593	20	8.62285e-100	0.581	2	P:response to stimulus; F:transferase activity, transferring hexosyl groups	EC:2.4.1.0	no IPS match
vanilla_combined.193520	nac domain-containing protein 100-like	863	20	3.76032e-59	0.8555	2	F:DNA binding; P:regulation of transcription, DNA-dependent	-	IPR003441 (PFAM); PTHR31744 (PANTHER)
vanilla_combined.199211	chalcone synthase	1026	20	1.47482e-167	0.852	2	F:naringenin-chalcone synthase activity; P:flavonoid biosynthetic process	EC:2.3.1.74	no IPS match
vanilla_combined.201024	#NAME?	980	20	1.27275e-97	0.784	2	C:extracellular region; F:metal ion binding	-	IPR001929 (PRINTS); IPR006045 (PFAM); IPR011051 (SUPERFAMILY); IPR014710 (G3DSA:2.60.120.GENE3D); IPR019780 (PROSITE); PTHR31238 (PANTHER), SignalP-NN(euk) (SIGNALP)
vanilla_combined.204730	auxin-induced protein 5ng4	256	20	2.02505e-17	0.647	1	C:membrane		PTHR31218 (PANTHER), SignalP-NN(euk) (SIGNALP), tmhmm (TMHMM)
vanilla_combined.210938	---NA---	194	0			0	-		no IPS match
vanilla_combined.211004	---NA---	176	0			0	-		no IPS match
vanilla_combined.211697	cysteine proteinase inhibitor	696	20	4.31288e-27	0.6915	2	C:cell wall; F:peptidase inhibitor activity	-	IPR000010 (PFAM); IPR020381 (PRODOM); IPR027214 (PANTHER); G3DSA:3.10.450.10 (GENE3D), PTHR11413:SF26 (PANTHER), SignalP-NN(euk) (SIGNALP), tmhmm (TMHMM), SSF54403 (SUPERFAMILY)
vanilla_combined.213265	protein odorant1-like	1299	20	2.56197e-32	0.9665	1	F:DNA binding	-	tmhmm (TMHMM)
vanilla_combined.216141	flavonoid 3 -hydroxylase	253	20	1.94382e-16	0.7935	5	P:response to UV; F:heme binding; F:electron carrier activity; F:flavonoid 3'-monooxygenase activity; P:oxidation-reduction process	EC:1.14.13.21	no IPS match
vanilla_combined.218850	at-hook dna-binding protein	840	20	1.40061e-62	0.9435	11	P:carpel development; P:regulation of anion channel activity; P:response to brassinosteroid stimulus; P:transition metal ion transport; F:AT DNA binding; P:response to auxin stimulus; P:response to cyclopentenone; P:anther development; C:nucleoplasm; P:negative regulation of transcription, DNA-dependent; P:toxin catabolic process	-	IPR005175 (PFAM); IPR014476 (PIR); G3DSA:3.30.1330.80 (GENE3D), PTHR31100 (PANTHER), SSF117856 (SUPERFAMILY)
vanilla_combined.224893	probable sulfate transporter -like	2190	20	0	0.8205	5	C:integral to membrane; C:plasmodesma; F:secondary active sulfate transmembrane transporter activity; P:sulfate transport; P:transmembrane transport	-	IPR001902 (TIGRFAMs); IPR002645 (G3DSA:3.30.750.GENE3D); IPR011547 (PFAM); IPR018045 (PROSITE); PTHR11814 (PANTHER), PTHR11814:SF46 (PANTHER), PF13792 (PFAM), tmhmm (TMHMM)
vanilla_combined.227525	protein	621	20	1.2018e-14	0.5435	3	C:membrane; F:molecular_function; P:biological_process		IPR006904 (PANTHER); PTHR16007:SF5 (PANTHER), SignalP-NN(euk) (SIGNALP), tmhmm (TMHMM)
vanilla_combined.239958	glycosyl hydrolase family 1 protein	870	20	1.25461e-14	0.6035	3	F:hydrolase activity, acting on glycosyl bonds; C:cytoplasmic membrane-bounded vesicle; P:metabolic process	-	no IPS match
vanilla_combined.248106	---NA---	459	0			0	-		no IPS match
vanilla_combined.250388	protein	796	20	2.88715e-84	0.7865	6	P:response to salt stress; C:apoplast; C:cell wall; F:nutrient reservoir activity; F:manganese ion binding; C:extracellular matrix	-	IPR001929 (PRINTS); IPR006045 (PFAM); IPR011051 (SUPERFAMILY); IPR014710 (G3DSA:2.60.120.GENE3D); PTHR31238 (PANTHER)
vanilla_combined.251089	cellulose synthase-like protein h1-like	446	20	1.64828e-34	0.727	4	F:cellulose synthase (UDP-forming) activity; P:cellulose biosynthetic process; C:integral to membrane; P:cellular cell wall organization	EC:2.4.1.12	IPR005150 (PFAM); PTHR32287 (PANTHER), PTHR32287:SF0 (PANTHER), SignalP-NN(euk) (SIGNALP), tmhmm (TMHMM)
vanilla_combined.253558	pdr-like abc transporter	3720	20	0	0.834	16	P:cellular response to indolebutyric acid stimulus; P:negative regulation of defense response; C:chloroplast envelope; P:cadmium ion transmembrane transport; P:indole glucosinolate catabolic process; F:cadmium ion transmembrane transporter activity; P:defense response by callose deposition in cell wall; P:defense response to bacterium; P:defense response to fungus, incompatible interaction; P:res…	EC:3.6.1.3	IPR003439 (PFAM); IPR003593 (SMART); IPR013525 (PFAM); IPR013581 (PFAM); IPR027417 (SUPERFAMILY); G3DSA:3.40.50.300 (GENE3D), PTHR19241 (PANTHER), PTHR19241:SF10 (PANTHER), tmhmm (TMHMM)
vanilla_combined.264450	germin-like protein 2-1	110	20	1.52417e-10	0.802	7	F:nutrient reservoir activity; F:manganese ion binding; C:cytoplasmic membrane-bounded vesicle; C:extracellular matrix; C:cell wall; C:apoplast; P:response to salt stress	-	IPR014710 (G3DSA:2.60.120.GENE3D); PTHR31238 (PANTHER)
vanilla_combined.267731	#NAME?	854	20	1.5301e-95	0.802	6	P:response to salt stress; C:apoplast; C:cell wall; F:nutrient reservoir activity; F:manganese ion binding; C:extracellular matrix	-	IPR001929 (PRINTS); IPR006045 (PFAM); IPR011051 (SUPERFAMILY); IPR014710 (G3DSA:2.60.120.GENE3D); IPR019780 (PROSITE); PTHR31238 (PANTHER), SignalP-NN(euk) (SIGNALP), tmhmm (TMHMM)
vanilla_combined.268297	gdsl esterase lipase at1g74460-like	1157	20	1.41096e-138	0.805	3	C:cytoplasmic membrane-bounded vesicle; F:carboxylesterase activity; P:lipid metabolic process	EC:3.1.1.1	IPR001087 (PFAM); IPR013831 (G3DSA:3.40.50.GENE3D); PTHR22835 (PANTHER)
vanilla_combined.279445	aquaporin nip2-1-like	575	20	3.31784e-61	0.805	4	C:Casparian strip; C:integral to membrane; F:silicate transmembrane transporter activity; P:silicate transport	-	IPR000425 (PRINTS); IPR022357 (PROSITE); IPR023271 (G3DSA:1.20.1080.GENE3D); PTHR19139:SF22 (PANTHER), SignalP-NN(euk) (SIGNALP), tmhmm (TMHMM)
vanilla_combined.282174	beta-glucosidase 24-like	1532	20	1.47109e-150	0.6835	1	F:hydrolase activity, hydrolyzing O-glycosyl compounds	EC:3.2.1.0	IPR001360 (PRINTS); IPR013781 (G3DSA:3.20.20.GENE3D); IPR017853 (SUPERFAMILY); IPR018120 (PROSITE)
vanilla_combined.282919	o-methyltransferase	590	20	1.01417e-72	0.785	6	F:S-adenosylmethionine-dependent methyltransferase activity; P:phenylpropanoid biosynthetic process; F:protein dimerization activity; F:O-methyltransferase activity; P:methylation; C:intracellular part	-	no IPS match
vanilla_combined.283471	probable sulfate transporter -like	2299	20	0	0.8425	5	C:integral to membrane; C:plasmodesma; F:secondary active sulfate transmembrane transporter activity; P:sulfate transport; P:transmembrane transport	-	IPR001902 (TIGRFAMs); IPR002645 (G3DSA:3.30.750.GENE3D); IPR011547 (PFAM); IPR018045 (PROSITE); PTHR11814 (PANTHER), PTHR11814:SF46 (PANTHER), PF13792 (PFAM), tmhmm (TMHMM)
vanilla_combined.297899	b chain structures of alkaloid biosynthetic glucosidases decode substrate specificity	825	20	4.4723e-68	0.769	4	F:vomilenine glucosyltransferase activity; C:cell wall; P:alkaloid biosynthetic process; F:raucaffricine beta-glucosidase activity	EC:2.4.1.219; EC:3.2.1.125	IPR001360 (PANTHER); IPR013781 (G3DSA:3.20.20.GENE3D); IPR017853 (SUPERFAMILY); IPR018120 (PROSITE)
vanilla_combined.300905	catalytic hydrolase	1080	20	1.34452e-100	0.6685	1	F:catalytic activity	-	IPR000073 (PRINTS); G3DSA:3.40.50.1820 (GENE3D), PTHR10992 (PANTHER), PTHR10992:SF163 (PANTHER), PF12697 (PFAM), SSF53474 (SUPERFAMILY)
vanilla_combined.58380	white-brown-complex abc transporter family	2451	20	0	0.7945	7	F:organic phosphonate transmembrane-transporting ATPase activity; P:vacuolar transport; P:ATP catabolic process; F:ATP binding; C:vacuolar lumen; P:response to nematode; C:plasma membrane	EC:3.6.3.28
vanilla_combined.71351	dnase i-like superfamily protein	1607	20	9.14073e-126	0.708	1	C:mitochondrion	-
vanilla_combined.149002	beta-glucosidase 24-like	3340	20	8.37904e-142	0.6615	1	F:hydrolase activity, hydrolyzing O-glycosyl compounds	EC:3.2.1.0

## Sheet: Y-stem-sp
Seq. Name	Seq. Description	Seq. Length	#Hits	min. eValue	mean Similarity	#GOs	GOs	Enzyme Codes	InterProScan
vanilla_combined.6716	peptide-n4-(n-acetyl-beta-glucosaminyl)asparagine amidase a-like	2405	20	3.13729e-121	0.551	1	F:structural molecule activity		IPR021102 (PFAM); PTHR31104 (PANTHER), PTHR31104:SF0 (PANTHER), SignalP-NN(euk) (SIGNALP), tmhmm (TMHMM)
vanilla_combined.9641	subtilisin-like protease sdd1-like	2538	20	0	0.676	2	P:metabolic process; F:peptidase activity	-	IPR000209 (G3DSA:3.40.50.GENE3D); IPR003137 (PFAM); IPR010259 (PFAM); IPR015500 (PRINTS); IPR023827 (PROSITE); PTHR10795:SF17 (PANTHER), SignalP-NN(euk) (SIGNALP), tmhmm (TMHMM)
vanilla_combined.11810		1530							IPR001580 (PRINTS); IPR008985 (SUPERFAMILY); IPR009033 (SUPERFAMILY); IPR009169 (PIR); IPR013320 (G3DSA:2.60.120.GENE3D); IPR018124 (PROSITE); PTHR11073:SF2 (PANTHER), SignalP-NN(euk) (SIGNALP), tmhmm (TMHMM)
vanilla_combined.16778	subtilisin-like protease-like	2699	20	0	0.7315	13	C:cytosol; P:methionine biosynthetic process; P:regulation of meristem growth; C:plasmodesma; C:plant-type cell wall; P:proteolysis; C:cytoplasmic membrane-bounded vesicle; F:serine-type endopeptidase activity; P:RNA splicing, via endonucleolytic cleavage and ligation; P:anther development; P:plant-type cell wall organization; P:plant-type cell wall biogenesis; C:Golgi apparatus	EC:3.4.21.0	no IPS match
vanilla_combined.19295	probable pectinesterase pectinesterase inhibitor 40-like	2034	20	0	0.7465	3	F:hydrolase activity, acting on ester bonds; C:cytoplasmic membrane-bounded vesicle; C:cell wall	-	no IPS match
vanilla_combined.24541	bifunctional inhibitor lipid-transfer protein seed storage 2s albumin superfamily protein	911	20	4.23984e-33	0.946	5	F:lipid binding; C:plasmodesma; P:lipid transport; C:apoplast; C:chloroplast thylakoid membrane	-	no IPS match
vanilla_combined.25018	subtilisin-like protease-like	2499	20	0	0.7355	13	C:cytosol; P:methionine biosynthetic process; P:regulation of meristem growth; C:plasmodesma; C:plant-type cell wall; P:proteolysis; C:cytoplasmic membrane-bounded vesicle; F:serine-type endopeptidase activity; P:RNA splicing, via endonucleolytic cleavage and ligation; P:anther development; P:plant-type cell wall organization; P:plant-type cell wall biogenesis; C:Golgi apparatus	EC:3.4.21.0	no IPS match
vanilla_combined.26090	gibberellin-regulated protein 14-like	1256	20	4.1047e-18	0.7465	0	-		no IPS match
vanilla_combined.30662	glucan endo- -beta-glucosidase	2102	20	0	0.785	10	F:cation binding; F:glucan endo-1,3-beta-D-glucosidase activity; P:regulation of meristem growth; P:auxin polar transport; P:carbohydrate metabolic process; C:cytoplasmic membrane-bounded vesicle; P:regulation of cell size; P:root morphogenesis; P:asymmetric cell division; P:pattern specification process	EC:3.2.1.39	IPR000490 (PFAM); IPR012946 (PFAM); IPR013781 (G3DSA:3.20.20.GENE3D); IPR017853 (SUPERFAMILY); PTHR32227 (PANTHER), PTHR32227:SF19 (PANTHER), SignalP-NN(euk) (SIGNALP)
vanilla_combined.31092	transcription factor bee 3-like	1446	20	7.54459e-29	0.7945	7	P:regulation of transcription, DNA-dependent; F:DNA binding; P:petal development; P:positive regulation of brassinosteroid biosynthetic process; P:stamen development; F:sequence-specific DNA binding transcription factor activity; C:nucleus	-	no IPS match
vanilla_combined.34412	sieve element occlusion protein 2	2508	20	0	0.7165	0	-		IPR027942 (PFAM); IPR027944 (PFAM); PTHR13871 (PANTHER), PTHR13871:SF10 (PANTHER)
vanilla_combined.36882	bifunctional inhibitor lipid-transfer protein seed storage 2s albumin superfamily protein	834	20	9.0137e-34	0.946	5	F:lipid binding; C:plasmodesma; P:lipid transport; C:apoplast; C:chloroplast thylakoid membrane	-	IPR016140 (SUPERFAMILY); IPR027923 (PFAM); G3DSA:1.10.110.10 (GENE3D), PTHR31731 (PANTHER), SignalP-NN(euk) (SIGNALP), tmhmm (TMHMM)
vanilla_combined.37169	carboxyl-terminal proteinase precursor	1449	20	0	0.7875	1	C:cytoplasmic membrane-bounded vesicle	-	IPR004314 (PFAM); IPR025521 (PFAM); PTHR31589 (PANTHER), SignalP-NN(euk) (SIGNALP), tmhmm (TMHMM)
vanilla_combined.42650		1498							IPR001580 (PRINTS); IPR008985 (SUPERFAMILY); IPR009033 (SUPERFAMILY); IPR009169 (PIR); IPR013320 (G3DSA:2.60.120.GENE3D); IPR018124 (PROSITE); PTHR11073:SF2 (PANTHER), SignalP-NN(euk) (SIGNALP), tmhmm (TMHMM)
vanilla_combined.44452	subtilisin-like protease sdd1-like	2706	20	2.97275e-118	0.575	1	F:hydrolase activity	-	IPR000209 (G3DSA:3.40.50.GENE3D); IPR015500 (PANTHER); IPR023828 (PROSITE); PTHR10795:SF17 (PANTHER)
vanilla_combined.46693	subtilisin-like protease sdd1-like	2489	20	0	0.5965	1	F:hydrolase activity	-	no IPS match
vanilla_combined.47638	lactoylglutathione lyase glyoxalase i family protein	918	20	2.20282e-79	0.725	1	F:catalytic activity	-	IPR018146 (PROSITE); IPR025870 (PFAM); G3DSA:3.10.180.10 (GENE3D), PTHR10374 (PANTHER), PTHR10374:SF0 (PANTHER), SSF54593 (SUPERFAMILY)
vanilla_combined.47727	xyloglucan endotransglycosylase	1193	20	1.09379e-172	0.909	11	F:xyloglucan:xyloglucosyl transferase activity; F:hydrolase activity, hydrolyzing O-glycosyl compounds; C:plant-type cell wall; P:response to mechanical stimulus; P:response to low light intensity stimulus; P:unidimensional cell growth; P:cellular glucan metabolic process; P:response to auxin stimulus; C:chloroplast; C:membrane; C:apoplast	EC:2.4.1.207; EC:3.2.1.0	IPR000757 (PFAM); IPR008263 (PROSITE); IPR008985 (SUPERFAMILY); IPR010713 (PFAM); IPR013320 (G3DSA:2.60.120.GENE3D); IPR016455 (PIR); PTHR31062 (PANTHER), SignalP-NN(euk) (SIGNALP), tmhmm (TMHMM)
vanilla_combined.53648	gibberellin-regulated protein 14-like	1054	20	1.72209e-18	0.7465	0	-		IPR003854 (PFAM); SignalP-NN(euk) (SIGNALP)
vanilla_combined.56135	ring u-box superfamily	1964	20	1.38638e-80	0.6515	2	F:metal ion binding; C:plastid	-	SignalP-NN(euk) (SIGNALP)
vanilla_combined.58535	---NA---	779	0			0	-		SignalP-NN(euk) (SIGNALP)
vanilla_combined.58571	subtilisin-like protease-like	1738	20	0	0.7785	16	C:cytosol; P:methionine biosynthetic process; P:regulation of meristem growth; C:plasmodesma; F:identical protein binding; C:plant-type cell wall; P:proteolysis; C:cytoplasmic membrane-bounded vesicle; P:negative regulation of catalytic activity; F:serine-type endopeptidase activity; P:RNA splicing, via endonucleolytic cleavage and ligation; P:anther development; P:plant-type cell wall organizati…	EC:3.4.21.0	SignalP-NN(euk) (SIGNALP)
vanilla_combined.61535	peptide-n4-(n-acetyl-beta-glucosaminyl)asparagine amidase a-like	2675	20	3.63403e-123	0.5765	1	C:vacuole	-	no IPS match
vanilla_combined.63008	xylulose 5-phosphate phosphate chloroplastic-like	1782	20	1.01533e-127	0.785	10	F:triose-phosphate transmembrane transporter activity; F:glucose transmembrane transporter activity; P:hexose phosphate transport; C:chloroplast envelope; F:phosphoglycerate transmembrane transporter activity; P:phosphoglycerate transport; P:triose phosphate transmembrane transport; P:purine nucleobase transport; C:integral to membrane; F:antiporter activity	-	IPR000620 (PFAM); IPR004853 (PFAM); PTHR11132 (PANTHER), PTHR11132:SF14 (PANTHER), tmhmm (TMHMM), SSF103481 (SUPERFAMILY)
vanilla_combined.63990	subtilisin-like protease	2488	20	2.6038e-56	0.7565	7	F:identical protein binding; C:plant-type cell wall; F:serine-type endopeptidase activity; C:cytoplasmic membrane-bounded vesicle; C:extracellular region; P:proteolysis; P:negative regulation of catalytic activity	EC:3.4.21.0	no IPS match
vanilla_combined.65308		1342							IPR001580 (PRINTS); IPR008985 (SUPERFAMILY); IPR009033 (SUPERFAMILY); IPR009169 (PIR); IPR013320 (G3DSA:2.60.120.GENE3D); IPR018124 (PROSITE); PTHR11073:SF2 (PANTHER), SignalP-NN(euk) (SIGNALP), tmhmm (TMHMM)
vanilla_combined.65752	agmatine deiminase-like	1816	20	1.05583e-118	0.856	3	F:agmatine deiminase activity; P:embryo development ending in seed dormancy; P:putrescine biosynthetic process	EC:3.5.3.12	SignalP-NN(euk) (SIGNALP), tmhmm (TMHMM)
vanilla_combined.66751	saposin b domain-containing protein	1091	20	2.99519e-11	0.461	5	P:lipid metabolic process; F:molecular_function; P:sphingolipid metabolic process; C:lysosome; C:cytoplasmic membrane-bounded vesicle		IPR008139 (SMART); IPR011001 (G3DSA:1.10.225.GENE3D); PTHR11480 (PANTHER), SignalP-NN(euk) (SIGNALP)
vanilla_combined.71967	transcription factor bhlh93	684	20	1.29877e-44	0.761	1	C:nucleus	-	IPR002912 (PFAM); IPR011598 (G3DSA:4.10.280.GENE3D)
vanilla_combined.75207	dna topoisomerase 2-like	4755	20	0	0.7965	5	F:DNA topoisomerase (ATP-hydrolyzing) activity; F:ATP binding; C:chromosome; P:DNA topological change; C:nucleus	EC:5.99.1.3	IPR001154 (PRINTS); IPR001241 (PRINTS); IPR002205 (PFAM); IPR003594 (G3DSA:3.30.565.GENE3D); IPR006171 (PFAM); IPR013506 (PFAM); IPR013757 (G3DSA:1.10.268.GENE3D); IPR013758 (G3DSA:3.90.199.GENE3D); IPR013759 (G3DSA:3.40.50.GENE3D); IPR013760 (SUPERFAMILY); IPR014721 (G3DSA:3.30.230.GENE3D); IPR018522 (PROSITE); IPR020568 (SUPERFAMILY); IPR024946 (G3DSA:3.30.1360.GENE3D); G3DSA:3.30.1490.30 (GENE…
vanilla_combined.80170	acid phosphatase 1-like	928	20	1.12385e-83	0.6865	1	F:hydrolase activity	-	no IPS match
vanilla_combined.80779	lipid transfer protein	537	20	6.13431e-20	0.7415	6	P:regulation of plant-type hypersensitive response; F:lipid binding; P:positive regulation of flavonoid biosynthetic process; P:lipid transport; C:cytoplasmic membrane-bounded vesicle; P:protein targeting to membrane	-	no IPS match
vanilla_combined.81900	gibberellin-regulated protein 14-like	1177	20	4.12273e-18	0.7345	0	-		IPR003854 (PFAM); SignalP-NN(euk) (SIGNALP)
vanilla_combined.85202	subtilisin-like protease sdd1-like	634	20	3.82817e-25	0.543	7	P:proteolysis; F:serine-type endopeptidase activity; F:serine-type peptidase activity; F:hydrolase activity; P:negative regulation of catalytic activity; F:peptidase activity; F:identical protein binding		IPR015500 (PANTHER); PTHR10795:SF17 (PANTHER)
vanilla_combined.85324	peptide-n4-(n-acetyl-beta-glucosaminyl)asparagine amidase a-like	1769	20	1.06773e-110	0.5345	4	F:structural molecule activity; F:molecular_function; C:vacuole; P:biological_process		IPR021102 (PFAM); PTHR31104 (PANTHER), PTHR31104:SF0 (PANTHER), SignalP-NN(euk) (SIGNALP)
vanilla_combined.86193	squamosa promoter-binding-like protein 8-like	1501	20	2.66022e-58	0.7705	5	F:DNA binding; P:microsporogenesis; P:megasporogenesis; P:anther development; C:nucleus	-	IPR004333 (G3DSA:4.10.1100.GENE3D); PTHR31251 (PANTHER), PTHR31251:SF0 (PANTHER)
vanilla_combined.86941		638							IPR001580 (PRINTS); IPR009033 (G3DSA:2.10.250.GENE3D); PTHR11073:SF2 (PANTHER)
vanilla_combined.87043	saposin b domain-containing protein	1166	20	3.97908e-11	0.4665	5	P:lipid metabolic process; F:molecular_function; P:sphingolipid metabolic process; C:lysosome; C:cytoplasmic membrane-bounded vesicle		IPR008139 (SMART); IPR011001 (G3DSA:1.10.225.GENE3D); PTHR11480 (PANTHER), SignalP-NN(euk) (SIGNALP)
vanilla_combined.91584	---NA---	286	0			0	-		SignalP-NN(euk) (SIGNALP), tmhmm (TMHMM)
vanilla_combined.95823	subtilisin-like protease-like	1679	20	0	0.7785	16	C:cytosol; P:methionine biosynthetic process; P:regulation of meristem growth; C:plasmodesma; F:identical protein binding; C:plant-type cell wall; P:proteolysis; C:cytoplasmic membrane-bounded vesicle; P:negative regulation of catalytic activity; F:serine-type endopeptidase activity; P:RNA splicing, via endonucleolytic cleavage and ligation; P:anther development; P:plant-type cell wall organizati…	EC:3.4.21.0	no IPS match
vanilla_combined.97792	beta-glucosidase isozyme 2 precursor	891	20	2.24018e-47	0.683	2	F:hydrolase activity, acting on glycosyl bonds; C:cytoplasmic membrane-bounded vesicle	-	PTHR22765 (PANTHER), PTHR22765:SF16 (PANTHER), SignalP-NN(euk) (SIGNALP), tmhmm (TMHMM)
vanilla_combined.99863	phospho-n-acetylmuramoyl-pentapeptide-transferase homolog	2059	20	4.95833e-128	0.7215	6	P:lipid metabolic process; F:P-P-bond-hydrolysis-driven protein transmembrane transporter activity; P:protein glycosylation; F:phosphotransferase activity, for other substituted phosphate groups; C:ribonucleoprotein complex; C:membrane	EC:2.7.8.0	IPR000715 (PANTHER); IPR003524 (PTHR22926:PANTHER); IPR018480 (PFAM); SignalP-NN(euk) (SIGNALP), tmhmm (TMHMM)
vanilla_combined.101860	gibberellin-regulated protein	685	20	6.06977e-36	0.8375	2	P:cell redox homeostasis; P:response to gibberellin stimulus	-	IPR003854 (PFAM); SignalP-NN(euk) (SIGNALP), tmhmm (TMHMM)
vanilla_combined.104700	glutathione s-transferase	974	20	4.77643e-79	0.68	2	F:transferase activity; F:glutathione transferase activity		IPR004045 (PFAM); IPR004046 (PFAM); IPR010987 (G3DSA:1.20.1050.GENE3D); IPR012336 (G3DSA:3.40.30.GENE3D); IPR017933 (PROFILE); PTHR11260 (PANTHER), PTHR11260:SF40 (PANTHER)
vanilla_combined.112388	protein	646	10	1.19411e-13	0.465	0	-		no IPS match
vanilla_combined.115052		1000							no IPS match
vanilla_combined.115470	subtilisin-like protease sdd1-like	1418	20	2.91621e-90	0.589	1	F:hydrolase activity	-	IPR000209 (G3DSA:3.40.50.GENE3D); IPR015500 (PANTHER); IPR023828 (PROSITE); PTHR10795:SF17 (PANTHER)
vanilla_combined.115983	---NA---	1427	0			0	-		SignalP-NN(euk) (SIGNALP)
vanilla_combined.121117		545							no IPS match
vanilla_combined.125263	unknown	1329	4	2.33281e-05	0.4925	1	P:lipid metabolic process		SignalP-NN(euk) (SIGNALP), tmhmm (TMHMM)
vanilla_combined.126219	glucan endo- -beta-glucosidase	1520	20	1.67887e-160	0.784	9	P:regulation of meristem growth; F:hydrolase activity, hydrolyzing O-glycosyl compounds; P:carbohydrate metabolic process; P:pattern specification process; F:cation binding; P:regulation of cell size; P:auxin polar transport; P:root morphogenesis; P:asymmetric cell division	EC:3.2.1.0	IPR000490 (PFAM); IPR012946 (PFAM); IPR013781 (G3DSA:3.20.20.GENE3D); IPR017853 (SUPERFAMILY); PTHR32227 (PANTHER), PTHR32227:SF19 (PANTHER)
vanilla_combined.132395	mannose-binding lectin	1102	20	5.69938e-25	0.467	1	F:carbohydrate binding		no IPS match
vanilla_combined.138835	vacuolar-processing enzyme-like	456	20	2.5221e-38	0.728	3	C:cytoplasmic membrane-bounded vesicle; C:mitochondrion; F:cysteine-type peptidase activity	-	IPR001096 (PANTHER); PTHR12000:SF2 (PANTHER)
vanilla_combined.141572	---NA---	750	0			0	-		SignalP-NN(euk) (SIGNALP)
vanilla_combined.146805	growth-regulating factor	1284	20	1.86441e-46	0.6155	4	P:regulation of transcription, DNA-dependent; F:ATP binding; F:hydrolase activity, acting on acid anhydrides, in phosphorus-containing anhydrides; C:nucleus		SignalP-NN(euk) (SIGNALP), tmhmm (TMHMM)
vanilla_combined.148840	glutathione s-transferase	748	20	1.38222e-66	0.6725	2	F:transferase activity; F:glutathione transferase activity		IPR004045 (PFAM); IPR004046 (PFAM); IPR010987 (G3DSA:1.20.1050.GENE3D); IPR012336 (G3DSA:3.40.30.GENE3D); IPR017933 (PROFILE); PTHR11260 (PANTHER), PTHR11260:SF40 (PANTHER)
vanilla_combined.154240	---NA---	585	0			0	-		SignalP-NN(euk) (SIGNALP), tmhmm (TMHMM)
vanilla_combined.155863	---NA---	1072	0			0	-		no IPS match
vanilla_combined.167083	---NA---	241	0			0	-		no IPS match
vanilla_combined.172645	peptide-n4-(n-acetyl-beta-glucosaminyl)asparagine amidase a-like	1959	20	5.2089e-123	0.551	1	F:structural molecule activity		IPR021102 (PFAM); PTHR31104 (PANTHER), PTHR31104:SF0 (PANTHER), SignalP-NN(euk) (SIGNALP), tmhmm (TMHMM)
vanilla_combined.176417	beta-glucosidase 12-like isoform 1	1379	20	1.66889e-95	0.6215	2	F:hydrolase activity; C:cell part	-	IPR001360 (PANTHER); IPR013781 (G3DSA:3.20.20.GENE3D); IPR017853 (SUPERFAMILY)
vanilla_combined.181976	beta-glucosidase 12-like	1044	20	1.03636e-63	0.6	1	F:catalytic activity	-	IPR001360 (PRINTS); IPR013781 (G3DSA:3.20.20.GENE3D); IPR017853 (SUPERFAMILY)
vanilla_combined.184942	glucan endo- -beta-glucosidase	1118	20	1.80003e-152	0.7855	10	F:cation binding; F:glucan endo-1,3-beta-D-glucosidase activity; P:regulation of meristem growth; P:auxin polar transport; P:carbohydrate metabolic process; C:cytoplasmic membrane-bounded vesicle; P:regulation of cell size; P:root morphogenesis; P:asymmetric cell division; P:pattern specification process	EC:3.2.1.39	IPR000490 (PFAM); IPR012946 (PFAM); IPR013781 (G3DSA:3.20.20.GENE3D); IPR017853 (SUPERFAMILY); PTHR32227 (PANTHER), PTHR32227:SF19 (PANTHER)
vanilla_combined.188069	gibberellin-regulated protein	704	20	8.61957e-36	0.8475	3	P:response to gibberellin stimulus; P:cell redox homeostasis; C:cytoplasmic membrane-bounded vesicle	-	IPR003854 (PFAM); SignalP-NN(euk) (SIGNALP), tmhmm (TMHMM)
vanilla_combined.188438	---NA---	151	0			0	-		SignalP-NN(euk) (SIGNALP), tmhmm (TMHMM)
vanilla_combined.192630	---NA---	202	0			0	-		no IPS match
vanilla_combined.193315	protein trichome birefringence-like 36	1356	20	6.65348e-128	0.802	2	P:xylem development; P:cellular cell wall macromolecule metabolic process	-	IPR025846 (PFAM); IPR026057 (PFAM); PTHR32285 (PANTHER), SignalP-NN(euk) (SIGNALP), tmhmm (TMHMM)
vanilla_combined.196106	subtilisin-like protease-like	2047	20	4.2184e-173	0.8135	15	C:cytosol; P:methionine biosynthetic process; P:regulation of meristem growth; C:plasmodesma; F:identical protein binding; C:plant-type cell wall; P:proteolysis; P:negative regulation of catalytic activity; F:serine-type endopeptidase activity; P:RNA splicing, via endonucleolytic cleavage and ligation; P:anther development; P:plant-type cell wall organization; C:extracellular region; P:plant-type…	EC:3.4.21.0	IPR000209 (G3DSA:3.40.50.GENE3D); IPR003137 (PFAM); IPR015500 (PANTHER); IPR023828 (PROSITE); G3DSA:3.50.30.30 (GENE3D), PTHR10795:SF17 (PANTHER)
vanilla_combined.204050	probable pectinesterase pectinesterase inhibitor 40-like	1328	20	7.3181e-132	0.8525	7	P:cell wall modification; C:cytoplasmic membrane-bounded vesicle; C:cell wall; F:pectinesterase activity; F:aspartyl esterase activity; F:enzyme inhibitor activity; P:negative regulation of catalytic activity	EC:3.1.1.11	IPR000070 (PFAM); IPR011050 (SUPERFAMILY); IPR012334 (G3DSA:2.160.20.GENE3D); PTHR31707 (PANTHER), PTHR31707:SF0 (PANTHER)
vanilla_combined.212217	---NA---	559	0			0	-		no IPS match
vanilla_combined.214052	pinus taeda anonymous locus 0_14804_01 genomic sequence	511	20	2.28154e-28	0.749	1	F:transferase activity	-	IPR004360 (PFAM); IPR018146 (PROSITE); G3DSA:3.10.180.10 (GENE3D), PTHR10374 (PANTHER), PTHR10374:SF0 (PANTHER), SSF54593 (SUPERFAMILY)
vanilla_combined.218058	xylulose 5-phosphate phosphate chloroplastic-like	1172	20	1.37665e-131	0.7795	10	F:triose-phosphate transmembrane transporter activity; F:glucose transmembrane transporter activity; P:hexose phosphate transport; C:chloroplast envelope; F:phosphoglycerate transmembrane transporter activity; P:phosphoglycerate transport; P:triose phosphate transmembrane transport; P:purine nucleobase transport; C:integral to membrane; F:antiporter activity	-	tmhmm (TMHMM)
vanilla_combined.218437	transcription factor bhlh135-like	705	20	5.80196e-15	0.8515	7	C:vacuole; P:unidimensional cell growth; P:regulation of timing of transition from vegetative to reproductive phase; P:photomorphogenesis; P:response to brassinosteroid stimulus; C:plastid; C:mitochondrion	-	no IPS match
vanilla_combined.222471	peptide-n4-(n-acetyl-beta-glucosaminyl)asparagine amidase a-like	2135	20	4.58091e-106	0.5785	3	F:structural molecule activity; F:hydrolase activity; F:peptide-N4-(N-acetyl-beta-glucosaminyl)asparagine amidase activity		IPR021102 (PFAM); PTHR31104 (PANTHER), PTHR31104:SF0 (PANTHER)
vanilla_combined.226202	---NA---	1021	0			0	-		no IPS match
vanilla_combined.244469	legumain-like protease	640	20	2.07371e-87	0.8015	3	P:proteolysis; C:lytic vacuole; F:cysteine-type endopeptidase activity	EC:3.4.22.0	IPR001096 (PRINTS); PTHR12000:SF2 (PANTHER), SignalP-NN(euk) (SIGNALP), tmhmm (TMHMM)
vanilla_combined.248416	vacuolar processing enzyme	452	20	9.67023e-24	0.685	1	F:cysteine-type peptidase activity	-	IPR001096 (PANTHER); PTHR12000:SF2 (PANTHER), tmhmm (TMHMM)
vanilla_combined.251903	beta-glucosidase d4	636	20	1.09977e-86	0.7915	6	F:hydrolase activity, hydrolyzing O-glycosyl compounds; C:plant-type cell wall; P:carbohydrate metabolic process; F:cation binding; C:cytoplasmic membrane-bounded vesicle; P:pollen tube growth	EC:3.2.1.0	IPR001360 (PANTHER); IPR013781 (G3DSA:3.20.20.GENE3D); IPR017853 (SUPERFAMILY); IPR018120 (PROSITE)
vanilla_combined.254251	beta-glucosidase 12-like	670	20	1.02767e-60	0.6	2	F:hydrolase activity; C:cell part	-	IPR001360 (PRINTS); IPR013781 (G3DSA:3.20.20.GENE3D); IPR017853 (SUPERFAMILY)
vanilla_combined.254988	glycosyl hydrolase family 1 protein	165	20	2.03563e-10	0.746	7	P:Golgi organization; F:cation binding; P:calcium ion transport; C:Golgi apparatus; P:cellulose catabolic process; F:beta-glucosidase activity; P:response to salt stress	EC:3.2.1.21	IPR001360 (PANTHER); IPR013781 (G3DSA:3.20.20.GENE3D); IPR017853 (SUPERFAMILY); IPR018120 (PROSITE)
vanilla_combined.255503	probable pectinesterase pectinesterase inhibitor 40-like	994	20	5.71696e-72	0.867	9	P:cell wall modification; C:cytoplasmic membrane-bounded vesicle; C:cell wall; F:pectinesterase activity; P:cellular cell wall organization; F:aspartyl esterase activity; F:enzyme inhibitor activity; P:negative regulation of catalytic activity; P:pectin catabolic process	EC:3.1.1.11	tmhmm (TMHMM)
vanilla_combined.257310	---NA---	207	0			0	-		SignalP-NN(euk) (SIGNALP), tmhmm (TMHMM)
vanilla_combined.271196	glucan endo- -beta-glucosidase	1777	20	0	0.785	10	F:cation binding; F:glucan endo-1,3-beta-D-glucosidase activity; P:regulation of meristem growth; P:auxin polar transport; P:carbohydrate metabolic process; C:cytoplasmic membrane-bounded vesicle; P:regulation of cell size; P:root morphogenesis; P:asymmetric cell division; P:pattern specification process	EC:3.2.1.39	no IPS match
vanilla_combined.272493	peptide-n4-(n-acetyl-beta-glucosaminyl)asparagine amidase a-like	1265	20	2.35154e-82	0.5655	1	C:vacuole	-	IPR021102 (PFAM); PTHR31104 (PANTHER), PTHR31104:SF0 (PANTHER)
vanilla_combined.275500	calreticulin	831	20	1.03105e-102	0.865	14	P:response to oxidative stress; F:calcium ion binding; C:mitochondrion; P:protein folding; P:response to salt stress; C:vacuolar membrane; C:cytoplasmic membrane-bounded vesicle; C:endoplasmic reticulum lumen; P:calcium ion homeostasis; F:unfolded protein binding; C:chloroplast; P:response to cadmium ion; F:carbohydrate binding; C:plasma membrane	-	IPR001580 (PRINTS); IPR008985 (SUPERFAMILY); IPR013320 (G3DSA:2.60.120.GENE3D); IPR018124 (PROSITE); PTHR11073:SF2 (PANTHER), SignalP-NN(euk) (SIGNALP), tmhmm (TMHMM)
vanilla_combined.281433		2630							IPR021102 (PFAM); PTHR31104 (PANTHER), PTHR31104:SF0 (PANTHER), SignalP-NN(euk) (SIGNALP), tmhmm (TMHMM)
vanilla_combined.293627	probable pectinesterase pectinesterase inhibitor 40-like	800	20	1.62127e-122	0.853	7	P:cell wall modification; C:cytoplasmic membrane-bounded vesicle; C:cell wall; F:pectinesterase activity; F:aspartyl esterase activity; F:enzyme inhibitor activity; P:negative regulation of catalytic activity	EC:3.1.1.11	no IPS match
vanilla_combined.11810	calreticulin 2	1530	20	2.71886e-176	0.849	18	P:response to endoplasmic reticulum stress; F:calcium ion binding; C:mitochondrion; P:protein folding; P:response to salt stress; P:response to heat; P:systemic acquired resistance; C:endoplasmic reticulum lumen; P:calcium ion homeostasis; F:unfolded protein binding; C:chloroplast; C:vacuole; P:response to cadmium ion; P:response to high light intensity; P:response to hydrogen peroxide; F:carbohy…	-
vanilla_combined.42650	calreticulin 2	1498	20	7.05405e-177	0.8505	18	P:response to endoplasmic reticulum stress; F:calcium ion binding; C:mitochondrion; P:protein folding; P:response to salt stress; P:response to heat; P:systemic acquired resistance; C:endoplasmic reticulum lumen; P:calcium ion homeostasis; F:unfolded protein binding; C:chloroplast; C:vacuole; P:response to cadmium ion; P:response to high light intensity; P:response to hydrogen peroxide; F:carbohy…	-
vanilla_combined.65308	calreticulin 2	1342	20	1.63736e-178	0.8495	18	P:response to endoplasmic reticulum stress; F:calcium ion binding; C:mitochondrion; P:protein folding; P:response to salt stress; P:response to heat; P:systemic acquired resistance; C:endoplasmic reticulum lumen; P:calcium ion homeostasis; F:unfolded protein binding; C:chloroplast; C:vacuole; P:response to cadmium ion; P:response to high light intensity; P:response to hydrogen peroxide; F:carbohy…	-
vanilla_combined.86941	calreticulin 1b	638	20	6.18563e-45	0.8345	18	P:response to endoplasmic reticulum stress; F:calcium ion binding; C:mitochondrion; P:protein folding; P:response to salt stress; P:response to heat; P:systemic acquired resistance; C:endoplasmic reticulum lumen; P:calcium ion homeostasis; F:unfolded protein binding; C:chloroplast; C:vacuole; P:response to cadmium ion; P:response to high light intensity; P:response to hydrogen peroxide; F:carbohy…	-
vanilla_combined.115052	calreticulin 1b	1000	20	3.21027e-40	0.5665	12	P:response to oxidative stress; F:binding; C:mitochondrion; P:response to salt stress; C:plasmodesma; P:innate immune response; C:vacuolar membrane; P:calcium ion homeostasis; C:chloroplast; P:response to cadmium ion; P:cellular response to stimulus; C:endoplasmic reticulum	-
vanilla_combined.121117	achain crystal structure of curculin1 homodimer	545	20	8.88173e-12	0.4985	3	F:carbohydrate binding; F:mannose binding; C:extracellular region
