# Supplementary material for: A deep transcriptomic analysis of pod development in the vanilla orchid (Vanilla planifolia)
Source: BMC Genomics. 2014 Nov 7;15(1):964. doi: 10.1186/1471-2164-15-964 (PMC4233054; doi:10.1186/1471-2164-15-964)
Supplement: Supplementary file 14 — Additional file 14: Lignin-related genes list with RPKM values. (XLSX 49 KB) [file 12864_2014_6656_MOESM14_ESM.xlsx]

## Sheet: lignin.RPKM.final
EST	6W dark	8W dark	10W dark	6W light	8W light	10W light	6W seed	8W seed	10W seed	3M hair	3M meso	3M plac	3M seed	5M hair	5M meso	5M plac	5M seed	6M hair	6M meso	6M plac	6M seed	1Y leaf	1Y stem	aerial	leaf	stem	NR Hit	Enzyme	EnzymeID
vanilla_combined.2241	0.2	0.2	0.2	0.2	0.5	0.2	0.1	0.7	0.5	0.2	0.1	2.8	0.3	2.9	0.6	6	0.8	3.6	0.9	6.5	1.4	0.5	2.9	0.1	0.3	0.5	4-coumarate-CoA ligase [Medicago truncatula]; 4-coumarate-CoA ligase [Medicago truncatula]	ligase	ec:6.2.1.12	4CL
vanilla_combined.5123	4.1	3.1	2.5	1.2	3.9	11.1	5.6	18.6	21.4	6.3	1.5	0.2	14.3	0.2	1.6	0.1	11.2	0.1	2.1	0	7.1	19.5	15.7	2.8	2.7	2	4-coumarate-CoA ligase [Cinnamomum osmophloeum]	ligase	ec:6.2.1.12	4CL
vanilla_combined.5516	1.6	6.2	7.8	1.2	3.4	8.5	0.5	340.3	154.7	1.1	1.7	0.8	100.2	0.8	1.7	0.7	60.9	1	1.5	0.8	62.2	1.3	1.2	27.8	0.8	1	PREDICTED: 4-coumarate--CoA ligase 1 isoform 1 [Vitis vinifera]	ligase	ec:6.2.1.12	4CL
vanilla_combined.6996	1.3	1.4	2.6	3.1	4.3	5.9	9.3	13.5	7.6	7.5	2.2	3.4	5	5.4	1.7	2.4	4.2	7.2	1.9	2.7	5.5	3.5	3.5	1.6	0.5	0.7	4-coumarate--CoA ligase-like 7 [Arabidopsis thaliana]; RecName: Full=4-coumarate--CoA ligase-like 7; AltName: Full=4-coumarate--CoA ligase isoform 6; Short=At4CL6; 4-coumarate--CoA ligase-like protein [Arabidopsis thaliana]; putative 4-coumarate--CoA ligase [Arabidopsis thaliana]; putative 4-coumarate--CoA ligase [Arabidopsis thaliana]; 4-coumarate-CoA ligase-like protein [Arabidopsis thaliana]; …	ligase	ec:6.2.1.12	4CL
vanilla_combined.12030	1.5	1.5	1.4	1.5	1.4	2	0.1	0.1	0.4	0.1	0.7	0.1	1.9	0.1	1	0.2	2.2	0	0.7	0.1	2.2	6	5.6	8.3	0.7	0.3	PREDICTED: 4-coumarate--CoA ligase 1 isoform 1 [Vitis vinifera]	ligase	ec:6.2.1.12	4CL
vanilla_combined.15175	0.1	0.3	0.2	0.3	1	0.3	0.3	1.9	1.2	0.4	0.2	6.7	0.9	7.1	1.4	14.1	1.9	8.7	2	14.9	3.7	1	6.5	0.2	0.1	0.8	4-coumarate-CoA ligase [Medicago truncatula]; 4-coumarate-CoA ligase [Medicago truncatula]	ligase	ec:6.2.1.12	4CL
vanilla_combined.19917	1.5	1.6	3.1	3.8	4.5	6.7	10.5	14.8	8.8	8.2	3	4.3	5.9	5.9	2.2	2.8	4.5	7.1	2.6	3	5.6	3.9	3.9	1.8	0.5	1	4-coumarate--CoA ligase-like 7 [Arabidopsis thaliana]; RecName: Full=4-coumarate--CoA ligase-like 7; AltName: Full=4-coumarate--CoA ligase isoform 6; Short=At4CL6; 4-coumarate--CoA ligase-like protein [Arabidopsis thaliana]; putative 4-coumarate--CoA ligase [Arabidopsis thaliana]; putative 4-coumarate--CoA ligase [Arabidopsis thaliana]; 4-coumarate-CoA ligase-like protein [Arabidopsis thaliana]; …	ligase	ec:6.2.1.12	4CL
vanilla_combined.27020	0	0.1	0.1	0	0	0.1	0	0	0.3	6.3	1.1	80.5	17.9	70.8	12.8	182	47.1	85.3	12.6	183.3	62.6	0.8	0.5	5.9	0.6	7.4	4-coumarate-CoA ligase [Cinnamomum osmophloeum]	ligase	ec:6.2.1.12	4CL
vanilla_combined.31071	6	6.9	7.5	5.5	5.8	5.5	2.3	3.1	5.3	3.9	5.4	5.2	3.2	4.6	6.4	4.9	3	3.2	4.7	4	3	11.8	8.3	7.5	4.3	6.4	PREDICTED: 4-coumarate--CoA ligase-like 5-like [Glycine max]	ligase	ec:6.2.1.12	4CL
vanilla_combined.34799	0.1	0.5	0.8	0.1	0.3	1.3	0	0.1	1.6	12.5	1	36.9	16.1	44.1	6.2	82.4	29.8	46.4	6.2	91.1	39.4	0.2	0.2	2.4	1.1	4.6	4-coumarate-CoA ligase [Cinnamomum osmophloeum]	ligase	ec:6.2.1.12	4CL
vanilla_combined.36644	0.3	0.6	0.3	1	3.6	1	0.9	8.7	6	1.5	0.6	26.9	4.1	31.4	5.5	61.1	8.4	34.2	7.4	61.2	15.7	3.8	29.1	0.7	0.2	3.6	4-coumarate-CoA ligase [Medicago truncatula]; 4-coumarate-CoA ligase [Medicago truncatula]	ligase	ec:6.2.1.12	4CL
vanilla_combined.40659	0.5	2.3	3.2	0.3	1.2	3.7	0.1	132.6	64.1	0.6	0.4	0.3	41	0.2	0.5	0.2	26.7	0.4	0.6	0.1	25.5	0.4	0.5	10.8	0.2	0.2	PREDICTED: 4-coumarate--CoA ligase 1 isoform 1 [Vitis vinifera]	ligase	ec:6.2.1.12	4CL
vanilla_combined.43152	0	0.3	0.3	0.1	0.2	0.8	0	0	1.3	9.5	0.6	28.8	13.7	36.8	4.5	66.8	24.2	53.4	6	80.8	34	0.2	0.2	1.8	0.7	2.9	PREDICTED: probable 4-coumarate--CoA ligase 2-like [Brachypodium distachyon]	ligase	ec:6.2.1.12	4CL
vanilla_combined.50582	0.8	4.1	6.1	0.6	2.2	7.1	0.1	271	136.1	0.7	0.8	0.4	83.4	0.3	1	0.3	51.4	0.4	1	0.3	49.2	1	0.7	21.1	0.1	0.3	PREDICTED: 4-coumarate--CoA ligase 1 isoform 1 [Vitis vinifera]	ligase	ec:6.2.1.12	4CL
vanilla_combined.58724	1.4	1.1	0.9	0.3	1.1	2.7	1.3	5.5	6.7	1.7	0.4	0	3.4	0	0.5	0	3.1	0.1	0.4	0	2.5	7	5.5	1	0.7	0.4	4-coumarate-CoA ligase [Cinnamomum osmophloeum]	ligase	ec:6.2.1.12	4CL
vanilla_combined.60910	0.9	1.2	2.7	2.7	3.2	5	4.8	8	6.2	4.7	2.6	4	3.4	3	2.1	2.3	2.8	2.9	2.4	2.2	3.1	2.5	3.3	1.2	0.3	0.7	4-coumarate--CoA ligase-like 7 [Arabidopsis thaliana]; RecName: Full=4-coumarate--CoA ligase-like 7; AltName: Full=4-coumarate--CoA ligase isoform 6; Short=At4CL6; 4-coumarate--CoA ligase-like protein [Arabidopsis thaliana]; putative 4-coumarate--CoA ligase [Arabidopsis thaliana]; putative 4-coumarate--CoA ligase [Arabidopsis thaliana]; 4-coumarate-CoA ligase-like protein [Arabidopsis thaliana]; …	ligase	ec:6.2.1.12	4CL
vanilla_combined.61466	0	0.1	0.1	0.2	0.5	0.1	0.1	1.2	1	0.2	0.1	4.7	0.6	4.7	0.8	10.7	1.2	5.4	1.2	10.5	2	0.5	5.2	0.1	0.1	0.7	4-coumarate-CoA ligase [Medicago truncatula]; 4-coumarate-CoA ligase [Medicago truncatula]	ligase	ec:6.2.1.12	4CL
vanilla_combined.68618	0.4	1.9	3.6	0.3	1.1	3.9	0.1	124.7	72.2	0.4	0.5	0.2	42.8	0.2	0.5	0.1	28.2	0.3	0.7	0.1	23.6	0.6	0.5	11.6	0.1	0.1	4-coumarate coenzyme A ligase [Paulownia fortunei]	ligase	ec:6.2.1.12	4CL
vanilla_combined.79592	1.7	1.1	0.8	0	0	0	0	0.2	0	0	0.2	0	0	0	0.3	0	0.4	1	0.7	0.4	0.6	0.1	0.1	2.1	0.6	0.3	4-coumarate-CoA ligase [Cinnamomum osmophloeum]	ligase	ec:6.2.1.12	4CL
vanilla_combined.83903	2.1	1.5	1.3	0.5	1.6	4.7	2.5	9.1	11.4	3.3	0.6	0.1	5.7	0.1	0.8	0	5.3	0	0.9	0	3.9	11.4	9.1	1.6	1.3	0.8	4-coumarate-CoA ligase [Cinnamomum osmophloeum]	ligase	ec:6.2.1.12	4CL
vanilla_combined.85019	0.7	4.1	5.2	0.5	2.1	6.2	0.2	241.4	111.2	0.7	0.8	0.4	72.1	0.3	0.8	0.2	43.9	0.5	0.7	0.3	44.9	0.6	0.7	18.8	0.1	0.2	PREDICTED: 4-coumarate--CoA ligase 1 isoform 1 [Vitis vinifera]	ligase	ec:6.2.1.12	4CL
vanilla_combined.89834	0	0.1	0	0	0	0	0.6	0.6	1	0	0	0	1.2	0	0	0	0	0	0	0	0	0.4	0.3	0	0	0	PREDICTED: LOW QUALITY PROTEIN: 4-coumarate--CoA ligase-like 1-like [Vitis vinifera]	ligase	ec:6.2.1.12	4CL
vanilla_combined.91179	0.3	2.4	3.3	0.3	1.3	4.1	0.1	139.6	73.5	0.4	0.5	0.2	44.2	0.2	0.5	0.2	29	0.4	0.6	0.2	27.5	0.4	0.5	11.2	0	0.2	PREDICTED: 4-coumarate--CoA ligase 1 isoform 1 [Vitis vinifera]	ligase	ec:6.2.1.12	4CL
vanilla_combined.92929	0	0.1	0.1	0	0.1	0.1	0	0	0.2	3	0.4	33.4	8.5	32.6	4.5	87.1	23.9	49.7	5.2	89.5	28.3	0.6	0.3	2.9	0.2	3.2	putative 4-coumarate:CoA ligase [Fagus sylvatica]	ligase	ec:6.2.1.12	4CL
vanilla_combined.94135	0.1	0.2	0.1	0.2	0.6	0.2	0.3	3.7	3.2	0.4	0.1	6.5	2	11.4	1.7	23.8	3.5	14.7	2.7	24.6	6	1.5	12.3	0.3	0.2	1.7	4-coumarate-CoA ligase [Medicago truncatula]; 4-coumarate-CoA ligase [Medicago truncatula]	ligase	ec:6.2.1.12	4CL
vanilla_combined.96290	3.7	3.6	2.8	1.4	2.5	4.6	2.5	7.7	9.5	2.9	2.2	1	5.7	0.7	2.4	0.8	5.4	0.6	2.3	0.7	4.2	11.1	8.4	3.1	4.8	3.7	4-coumarate-CoA ligase [Cinnamomum osmophloeum]	ligase	ec:6.2.1.12	4CL
vanilla_combined.100885	0	0	0.1	0	0	0	0	0.9	4.4	0	0	0	0.6	0	0	0	0	0	0.1	0	0	0.2	0.3	0.3	0	0.1	PREDICTED: 4-coumarate--CoA ligase-like 5-like [Glycine max]	ligase	ec:6.2.1.12	4CL
vanilla_combined.103850	25.2	11.8	8.6	17.5	12.2	11.2	20	162.9	89.6	8.1	1.9	3.1	43.3	9.8	1.8	6.1	35.2	6.1	1.5	4.2	36.5	50.4	40.4	9.9	0.4	2.4	PREDICTED: 4-coumarate--CoA ligase 1 isoform 1 [Vitis vinifera]	ligase	ec:6.2.1.12	4CL
vanilla_combined.104305	1	0.7	0.5	0.3	0.8	2.3	1.3	3.9	4.8	1.3	0.3	0	3.3	0	0.3	0	2.5	0	0.7	0	1.6	5.3	3.7	0.8	0.8	0.4	4-coumarate-CoA ligase [Cinnamomum osmophloeum]	ligase	ec:6.2.1.12	4CL
vanilla_combined.115237	1.5	2.7	4.4	1.4	1.8	4.4	0.7	119.2	58	1.4	1.9	1.5	38.1	1.6	1.8	1.4	25	1.9	2.5	1.4	23.6	0.9	0.9	11.1	0.5	1	PREDICTED: 4-coumarate--CoA ligase 1 isoform 1 [Vitis vinifera]	ligase	ec:6.2.1.12	4CL
vanilla_combined.120977	2.7	1.9	1.6	1	3.2	7.2	4	15.2	13.5	4.1	0.9	0	8.2	0.2	0.8	0	8.1	0	1	0	6.2	17.4	12.7	2	2.3	1.4	4-coumarate--CoA ligase 2 [Glycine max]; 4-coumarate:CoA ligase [Glycine max]	ligase	ec:6.2.1.12	4CL
vanilla_combined.127811	2	1.9	1.8	2.5	1.5	2.9	0.1	0.2	0.6	0.3	1.1	0.2	2.3	0.2	1.6	0.2	2.7	0.1	1.5	0.1	2.9	7.4	6.9	12.4	1	0.3	PREDICTED: 4-coumarate--CoA ligase 1 isoform 1 [Vitis vinifera]	ligase	ec:6.2.1.12	4CL
vanilla_combined.129557	0	0.1	0.1	0.2	0.6	0.2	0.2	1.8	1.3	0.4	0.1	5.9	0.9	6.3	1.2	13.6	1.6	7.4	1.7	13.5	3	1	7	0.1	0	0.8	4-coumarate-CoA ligase [Medicago truncatula]; 4-coumarate-CoA ligase [Medicago truncatula]	ligase	ec:6.2.1.12	4CL
vanilla_combined.185637	0	0.1	0	0	0	0	0.5	0.4	0.8	0	0	0	0.9	0	0	0	0	0	0	0	0	0.4	0.3	0	0	0	PREDICTED: LOW QUALITY PROTEIN: 4-coumarate--CoA ligase-like 1-like [Vitis vinifera]	ligase	ec:6.2.1.12	4CL
vanilla_combined.187916	0.1	0.6	0.7	0	0.2	1.2	0	35	11.7	0.3	0.2	0.1	10.6	0.1	0	0.1	8.2	0.2	0.1	0.1	7.8	0.2	0.3	2.7	0	0.1	4-coumarate:coenzyme A ligase [Allium sativum]	ligase	ec:6.2.1.12	4CL
vanilla_combined.213799	0	0	0	0	0	0	0	0.5	1.6	0	0	0	0.3	0	0	0	0	0	0	0	0	0.1	0.1	0.1	0	0	Os03g0132000 [Oryza sativa Japonica Group]; RecName: Full=4-coumarate--CoA ligase-like 4; AMP-binding enzyme family protein, expressed [Oryza sativa Japonica Group]; Os03g0132000 [Oryza sativa Japonica Group]	ligase	ec:6.2.1.12	4CL
vanilla_combined.219127	2.8	2.9	4	2.4	2.1	2.6	4	3.6	2.9	2.8	2.9	3.2	2.5	2.8	2.8	2.2	2.7	2	2.8	2.5	2.4	3	2.9	2	2.2	1.7	PREDICTED: 4-coumarate--CoA ligase-like 9-like [Glycine max]	ligase	ec:6.2.1.12	4CL
vanilla_combined.222635	8.7	9.7	9.6	8.2	8.9	5.4	2.3	5.3	6.9	5.1	8	6.4	3.9	6.2	7.6	7.4	3.8	3.7	6.5	5.7	4.6	12.5	8.3	9.5	3.6	8.6	opc-8:0 CoA ligase1 [Arabidopsis lyrata subsp. lyrata]; opc-8:0 CoA ligase1 [Arabidopsis lyrata subsp. lyrata]	ligase	ec:6.2.1.12	4CL
vanilla_combined.226640	1.3	1.2	0.7	0.3	0.9	2.9	1.5	4.5	6.6	1.6	0.4	0	3.5	0	0.4	0	3.2	0	0.3	0	2.3	6.8	5.3	1	0.9	0.5	4-coumarate-CoA ligase [Cinnamomum osmophloeum]	ligase	ec:6.2.1.12	4CL
vanilla_combined.283291	0	0.2	0.3	0.1	0.1	0.6	0	0	0.7	6.3	0.7	36.1	10.9	34.7	6	78.4	23.3	32.9	5.4	79.6	30.5	0.3	0.3	2.3	0.7	4	Coumaroyl-CoA ligase [Vitis vinifera]	ligase	ec:6.2.1.12	4CL
vanilla_combined.288082	2.5	2.1	4.1	2.5	1.9	2.5	3.4	2.5	2.4	2.7	3.6	3.7	3.2	3.5	3.4	1.8	3.5	2.7	3.7	2.4	2.5	1.7	2.6	1.9	1.9	1.7	4-coumarate-CoA ligase-like protein [Arabidopsis thaliana]	ligase	ec:6.2.1.12	4CL
vanilla_combined.457	0.9	3.3	2.3	0.4	2	2.7	0.1	104.6	67.7	2.2	1.5	48.3	93.3	80.8	25.4	238.2	62.4	122.3	45.8	310.4	119.9	1.8	19.4	6	0.2	0.5	phenylalanine ammonia-lyase [Phalaenopsis x Doritaenopsis hybrid cultivar]	ammonia-lyase	ec:4.3.1.24	PAL
vanilla_combined.1381	6	5.3	3.5	5.8	9.2	10.2	1.1	60.1	14.1	9.3	1.4	20.3	9.2	16	3	31	7.9	14	3	33.4	12.8	4.6	5.3	6.3	0.1	0.1	phenylalanine ammonia-lyase [Phalaenopsis x Doritaenopsis hybrid cultivar]	ammonia-lyase	ec:4.3.1.25	PAL
vanilla_combined.16157	0.7	3.1	2.5	0.4	2.1	2.8	0.2	110.8	70.8	2.2	1.6	49.5	96.3	86.4	26.6	246.8	57.4	145.5	49.3	335.9	112.6	1.8	19.3	6.2	0.2	0.4	phenylalanine ammonia-lyase [Phalaenopsis x Doritaenopsis hybrid cultivar]	ammonia-lyase	ec:4.3.1.23	PAL
vanilla_combined.19171	0.3	0.2	0.3	0.8	0.6	0.8	0.5	1.4	1.6	0.4	0.1	0.2	0.2	0	0.1	0.1	0.1	0	0.1	0	0	0.7	0.6	0.1	0.4	0.1	phenylalanine ammonia lyase [Musa acuminata]; phenylalanine ammonia lyase [Musa acuminata]	ammonia-lyase	ec:4.3.1.23	PAL
vanilla_combined.27842	3.7	3.7	2.7	4.2	6.8	7.6	0.9	64.9	20.2	6.2	0.9	12.7	17.8	12.5	2.1	21.7	12.7	11.3	2.2	25.4	16.8	3.9	4.9	5.9	0.1	0.1	phenylalanine ammonia-lyase [Phalaenopsis x Doritaenopsis hybrid cultivar]	ammonia-lyase	ec:4.3.1.23	PAL
vanilla_combined.40814	1.6	5.4	3.6	0.7	3.3	4.3	0.2	171.9	110.5	3	2.2	69	151	124	39.5	375.4	90.8	190.5	74.1	506.6	172.1	3.4	32.8	10	0.2	0.8	phenylalanine ammonia-lyase [Phalaenopsis x Doritaenopsis hybrid cultivar]	ammonia-lyase	ec:4.3.1.23	PAL
vanilla_combined.64141	1.3	0.7	0.3	0	0	0	0.8	0.1	0	0.2	0.1	0	0.1	0.1	0.2	0	0.1	0.7	0.3	0.4	0.1	1.4	0.8	0.9	0.1	0	phenylalanine ammonia-lyase [Phalaenopsis x Doritaenopsis hybrid cultivar]	ammonia-lyase	ec:4.3.1.23	PAL
vanilla_combined.81471	1.1	4.4	2.8	0.6	2.8	3.2	0.2	148.4	87.1	3	2	61.3	122.2	113.3	34.4	312.9	76.4	194.4	62.8	450.6	150.8	2.8	24.9	8.2	0.3	0.6	phenylalanine ammonia-lyase [Phalaenopsis x Doritaenopsis hybrid cultivar]	ammonia-lyase	ec:4.3.1.23	PAL
vanilla_combined.83456	0.1	0.9	0.8	0.1	0.5	0.6	0	22.1	16.8	0.9	0.6	19.1	22.8	24.8	8.4	79.9	16.3	30.1	11.3	79.4	26.7	0.5	5.7	1.3	0	0.2	phenylalanine ammonia-lyase [Fagopyrum esculentum]	ammonia-lyase	ec:4.3.1.23	PAL
vanilla_combined.97898	1.1	0.5	0.3	0	0	0	0.2	0.5	0.1	0.2	0.2	0	0.1	0.3	0.2	0	0.3	1.5	0.3	0.6	0.2	0.6	0.7	0.7	0.1	0.1	phenylalanine ammonia-lyase [Phalaenopsis x Doritaenopsis hybrid cultivar]	ammonia-lyase	ec:4.3.1.23	PAL
vanilla_combined.112324	0.1	0	0.1	0.2	0.2	0.3	0.1	0.3	0.7	0.2	0.1	0.1	0.1	0	0	0	0	0	0.1	0	0	0.3	0.2	0	0.2	0	phenylalanine ammonia lyase [Musa acuminata AAA Group]	ammonia-lyase	ec:4.3.1.23	PAL
vanilla_combined.113969	12.2	11.1	7.1	12.2	19.2	20.8	2.4	138.1	34.1	19	2.5	41.6	23.7	35.9	6.8	66.7	19.8	25.1	5.8	64.2	25.5	9.1	10.7	11.9	0.1	0.2	phenylalanine ammonia-lyase [Phalaenopsis x Doritaenopsis hybrid cultivar]	ammonia-lyase	ec:4.3.1.23	PAL
vanilla_combined.131210	1	0.6	0.2	0	0	0	0.7	0.1	0	0.3	0.1	0	0	0.1	0.1	0	0.1	0.8	0.2	0.3	0	0.8	0.7	0.8	0	0.1	phenylalanine ammonia-lyase [Phalaenopsis x Doritaenopsis hybrid cultivar]	ammonia-lyase	ec:4.3.1.23	PAL
vanilla_combined.151552	0.8	2.6	1.5	0.3	1.2	1.7	0.1	68.5	50.3	1	0.6	21.7	65.6	39	13	129.6	33.8	56	25.3	174	67	1.2	14	4.1	0.1	0.3	phenylalanine ammonia lyase [Musa acuminata AAA Group]	ammonia-lyase	ec:4.3.1.23	PAL
vanilla_combined.158716	1.8	1.4	1.1	1.6	2.2	2.5	0.4	10.6	2.6	2.5	0.6	5.2	2	3.8	1.1	7.4	1.9	3	1.5	7	2.4	1.2	1.2	1.5	0.2	0.3	Os02g0626600 [Oryza sativa Japonica Group]; putative phenylalanine ammonia-lyase [Oryza sativa Japonica Group]; Os02g0626600 [Oryza sativa Japonica Group]	ammonia-lyase	ec:4.3.1.23	PAL
vanilla_combined.167034	1	0.5	0.3	0	0	0	0.3	0.4	0.1	0.2	0.1	0	0.1	0.3	0.2	0	0.2	1	0.3	0.4	0.2	0.4	0.6	0.5	0	0.1	phenylalanine ammonia-lyase [Phalaenopsis x Doritaenopsis hybrid cultivar]	ammonia-lyase	ec:4.3.1.23	PAL
vanilla_combined.188616	1.1	0.5	0.3	0	0	0.1	0.4	0.3	0.1	0.2	0.1	0	0	0.2	0.2	0	0.2	0.8	0.2	0.4	0.1	0.5	0.6	0.6	0.1	0	phenylalanine ammonia-lyase [Phalaenopsis x Doritaenopsis hybrid cultivar]	ammonia-lyase	ec:4.3.1.23	PAL
vanilla_combined.213236	0.1	0.3	0.4	0	0.1	0.4	0	10.4	7.3	0.1	0.1	5.4	9.5	7.4	3.2	25.5	5.5	9.4	4.8	27.3	10	0.2	2.1	0.6	0.1	0	0	ammonia-lyase	ec:4.3.1.23	PAL
vanilla_combined.217359	1.3	0.7	0.3	0	0	0	1.5	0.1	0	0.5	0.1	0	0.1	0.1	0.2	0	0.2	0.8	0.2	0.4	0	0.8	0.6	0.9	0.1	0.1	phenylalanine ammonia-lyase [Phalaenopsis x Doritaenopsis hybrid cultivar]	ammonia-lyase	ec:4.3.1.23	PAL
vanilla_combined.221894	3.6	3.6	2.4	3.8	6.2	6.7	0.7	48.9	12.2	6.1	0.8	13.2	8.9	10.9	1.8	19.2	7.1	11.2	2	23.9	11.4	3.7	4.1	5.3	0.1	0.1	phenylalanine ammonia-lyase [Phalaenopsis x Doritaenopsis hybrid cultivar]	ammonia-lyase	ec:4.3.1.23	PAL
vanilla_combined.224303	0.2	0.2	0.2	0.5	0.4	0.7	0.3	0.9	1.5	0.4	0.1	0.2	0.2	0	0.1	0.1	0.1	0	0.1	0	0	0.5	0.6	0	0.3	0	phenylalanine lyase [Allium cepa]	ammonia-lyase	ec:4.3.1.23	PAL
vanilla_combined.225570	0.3	0.9	0.5	0.1	0.7	1	0	35.2	18.1	0.9	0.4	15.3	26.3	26.9	8.1	71.8	17.1	41.7	13.1	103.2	37.3	0.9	5.6	1.7	0.1	0.2	phenylalanine ammonia lyase [Musa acuminata AAA Group]	ammonia-lyase	ec:4.3.1.23	PAL
vanilla_combined.227724	1.6	1.6	1	1.8	3	3.6	0.5	37	7.6	2.7	0.3	5.3	5.8	6.4	1.1	10.4	5	8.3	1.3	14.1	8.5	1.8	1.9	3.1	0	0.1	phenylalanine ammonia-lyase [Musa balbisiana]; phenylalanine ammonia-lyase [Musa balbisiana]	ammonia-lyase	ec:4.3.1.23	PAL
vanilla_combined.227838	0.7	0.5	0.5	0.6	1	1.1	0.1	5.1	1.5	1.1	0.2	2.6	1	1.9	0.4	3.9	0.7	1.4	0.3	3.2	1.3	0.5	0.5	0.5	0	0	Os02g0626600 [Oryza sativa Japonica Group]; putative phenylalanine ammonia-lyase [Oryza sativa Japonica Group]; Os02g0626600 [Oryza sativa Japonica Group]	ammonia-lyase	ec:4.3.1.23	PAL
vanilla_combined.239889	1.1	0.6	0.2	0.1	0	0	0.1	0.6	0.1	0.1	0.1	0	0.1	0.2	0.2	0	0.1	1	0.2	0.5	0.3	0.5	0.5	0.4	0.1	0	phenylalanine ammonia lyase [Lilium hybrid division I]	ammonia-lyase	ec:4.3.1.23	PAL
vanilla_combined.267029	0.1	0.2	0	0	0.1	0.1	0	5.3	1.1	0	0	0.4	1.2	0.6	0	2.3	0.5	3	0.6	5.2	2.7	0	0.4	0	0	0	0	ammonia-lyase	ec:4.3.1.23	PAL
vanilla_combined.267450	0	0.1	0	0	0.1	0	0	2.7	1	0	0.1	0.9	1.3	0.5	0.2	2.9	0.8	2.1	0.8	3.5	0.8	0	0.2	0	0	0	phenylalanine ammonia lyase, partial [Dendrobium huoshanense]	ammonia-lyase	ec:4.3.1.23	PAL
vanilla_combined.269048	0	0	0	0	0	0	0	0.3	0.1	0	0	0.2	0.6	0.1	0.1	0.3	0.2	0.3	0.3	1.6	0.7	0	0.1	0	0	0	0	ammonia-lyase	ec:4.3.1.23	PAL
vanilla_combined.270322	0	0.1	0	0	0	0	0	0.5	0.5	0	0	0.2	0.6	0.4	0.2	1.7	0.4	1.6	0.1	2.3	1	0	0.2	0	0	0	PREDICTED: phenylalanine ammonia-lyase-like [Brachypodium distachyon]	ammonia-lyase	ec:4.3.1.23	PAL
vanilla_combined.270568	0	0	0	0	0	0	0	0.4	0.3	0	0	0.2	0.3	0.3	0	0.9	0.1	0.6	0.1	1.2	0.4	0.1	0.2	0.1	0	0	0	ammonia-lyase	ec:4.3.1.23	PAL
vanilla_combined.284511	1.2	0.7	0.4	0.1	0	0	0.3	0.3	0.1	0.2	0.1	0	0	0.2	0.2	0	0.2	0.9	0.3	0.4	0.1	0.6	0.7	0.5	0.1	0	phenylalanine ammonia-lyase [Phalaenopsis x Doritaenopsis hybrid cultivar]	ammonia-lyase	ec:4.3.1.23	PAL
vanilla_combined.289831	0	0	0	0	0	0	0	0.1	0.3	0	0	0.1	0.1	0.2	0	0.4	0.4	0.4	0.1	2.5	0.4	0	0.2	0	0	0	0	ammonia-lyase	ec:4.3.1.23	PAL
vanilla_combined.293771	0	0.1	0.1	0	0	0	0	0.8	0.4	0	0	0.2	0.4	0.3	0	1.1	0.1	1.1	0	1	0.3	0.1	0.1	0	0	0	0	ammonia-lyase	ec:4.3.1.23	PAL
vanilla_combined.294546	0	0.2	0	0	0	0	0	4.7	1.1	0	0.2	0.9	1.4	0.9	0.4	4.4	0.8	4	1.3	7.3	3.1	0	0.3	0.1	0	0	PREDICTED: phenylalanine ammonia-lyase-like [Brachypodium distachyon]	ammonia-lyase	ec:4.3.1.23	PAL
vanilla_combined.295607	0.8	0.4	0.1	0	0	0	0.1	0.1	0	0	0	0	0	0.1	0.1	0	0.1	1	0.1	0.5	0.1	0.5	0.4	0.4	0.1	0	phenylalanine ammonia-lyase, partial [Ananas comosus]	ammonia-lyase	ec:4.3.1.23	PAL
vanilla_combined.5270	21.2	16.4	12.8	19.1	19.2	35.8	171.6	337.7	343.3	40.4	5.4	16.6	528.3	27.8	10.4	28	199.2	24.5	10.9	29.6	206.5	7.7	6	70.8	6.1	7.9	cinnamoyl-CoA reductase [Saccharum officinarum]	reductase	ec:1.2.1.44	CCR
vanilla_combined.11015	3.1	4.9	8.6	3.4	5	6.8	4.2	5.8	8	5.8	9.1	7.6	5.3	5.4	7.1	5	5.6	7.7	13.2	7.9	8.5	3.2	3.7	2.5	1.5	2.5	cinnamoyl CoA reductase [Salvia miltiorrhiza]	reductase	ec:1.2.1.44	CCR
vanilla_combined.12164	3.9	4.2	5.2	6.1	6.5	7.5	6	10.2	9.4	6.6	5.1	6.9	5.2	7.1	5.4	7.3	5.5	6.3	6.5	6.6	5.9	5.2	5.9	3.5	2	2.1	PREDICTED: bifunctional dihydroflavonol 4-reductase/flavanone 4-reductase [Vitis vinifera]	reductase	ec:1.2.1.44	CCR
vanilla_combined.14389	9.2	4.2	3.1	3.7	3.4	6.2	29.9	52.2	52.9	6.8	1.5	2.5	85.2	4	2	3.7	26.8	3.8	2.3	3.8	29.2	2.2	1.7	15.6	2	2.2	cinnamoyl-CoA reductase [Saccharum officinarum]	reductase	ec:1.2.1.44	CCR
vanilla_combined.25848	3.9	7.1	12.2	4.8	7.5	10.1	5.6	8.2	11.2	9	14.2	12	7.9	8	10.5	6.9	7.5	12.3	18.7	12.6	14.1	3.8	4.9	3.4	1.8	3.7	cinnamoyl CoA reductase [Salvia miltiorrhiza]	reductase	ec:1.2.1.44	CCR
vanilla_combined.30714	0.8	1.2	1.8	0.9	1.5	1.5	1.2	1.3	1.4	1.5	2.5	1.8	1.4	1.5	1.6	1.1	1.3	2.3	3.1	2.1	2.4	0.5	0.7	0.6	0.3	0.5	PREDICTED: dihydroflavonol-4-reductase [Vitis vinifera]	reductase	ec:1.2.1.44	CCR
vanilla_combined.34394	0.6	0.8	0.8	0.9	1.2	1	0.8	0.6	0.5	0.7	0.9	1.2	1.1	0.8	0.8	1.2	0.7	1	0.9	1.4	0.9	0.5	0.6	0.6	0.4	0.6	PREDICTED: bifunctional dihydroflavonol 4-reductase/flavanone 4-reductase [Vitis vinifera]	reductase	ec:1.2.1.44	CCR
vanilla_combined.40316	2.9	2.4	1.6	2.1	1.7	2.5	15.5	24.7	24.3	2.6	0.8	1.5	35.4	2.4	1.1	2.3	14.1	1.9	1.5	2.2	16.6	1.3	1.3	8.5	1.7	1.6	cinnamoyl-CoA reductase [Saccharum officinarum]	reductase	ec:1.2.1.44	CCR
vanilla_combined.74139	10.9	8.3	5.8	6.8	6.5	9.2	61.3	112.5	103.9	11.3	2.1	4.6	166.8	7.9	3.7	7.8	53.7	6.3	4.7	7.5	58.9	4.6	2.8	31.5	5.2	5.1	cinnamoyl-CoA reductase [Saccharum officinarum]	reductase	ec:1.2.1.44	CCR
vanilla_combined.75892	3.8	6.2	11.3	4.6	6.2	8.9	5	7.4	10.6	7.5	10.7	9.3	7.6	6.7	8.6	5.7	6.6	9	16.1	9.7	11	3.3	3.9	2.7	1.6	2.6	cinnamoyl CoA reductase [Salvia miltiorrhiza]	reductase	ec:1.2.1.44	CCR
vanilla_combined.79453	5.3	4.3	2.9	4.4	4.1	6.6	48.2	54.7	55.2	7.4	1.6	4.1	83.5	5.7	3.1	7.2	29	5.3	3.2	6.8	32	3.2	1.8	16.7	1.8	1.7	cinnamoyl-CoA reductase [Linum album]	reductase	ec:1.2.1.44	CCR
vanilla_combined.88402	0.7	0.8	0.8	1.1	1.2	1.4	0.7	0.6	0.5	0.8	0.9	1.2	0.9	0.9	0.8	1.2	0.8	0.9	0.8	1.6	1	0.6	0.9	0.7	0.5	0.6	PREDICTED: bifunctional dihydroflavonol 4-reductase/flavanone 4-reductase [Vitis vinifera]	reductase	ec:1.2.1.44	CCR
vanilla_combined.111207	6.4	5.2	3.5	4.1	4.2	4.6	34	59.5	41.3	4.9	2.3	2.4	70	4.9	2.6	3.2	24.5	5.2	3	3.3	32	4.6	3.4	17.1	4.3	3.8	cinnamoyl-CoA reductase [Saccharum officinarum]	reductase	ec:1.2.1.44	CCR
vanilla_combined.138109	1.4	1.3	2.2	2.2	2.1	2.4	1.7	3.4	4.1	1.7	1.9	2.8	2	2.7	2.2	2.4	2.1	1.8	2.6	1.9	2.3	1.9	2.4	1.3	0.7	0.9	PREDICTED: bifunctional dihydroflavonol 4-reductase/flavanone 4-reductase [Vitis vinifera]	reductase	ec:1.2.1.44	CCR
vanilla_combined.164503	1.4	1.5	1.7	1.6	2.1	2.6	1.9	3.5	3.6	2.1	1.7	2.5	1.5	2.2	2.2	2.4	1.6	0.9	2.5	2.2	1.5	1.3	1.7	1	0.7	0.9	Os01g0978400 [Oryza sativa Japonica Group]; putative cinnamoyl CoA reductase [Oryza sativa Japonica Group]; putative cinnamoyl CoA reductase [Oryza sativa Japonica Group]; Os01g0978400 [Oryza sativa Japonica Group]	reductase	ec:1.2.1.44	CCR
vanilla_combined.165587	3.7	5.8	11.3	4.5	6.4	9.2	4	6.8	11.6	7.6	11.6	10.1	7.8	6.2	9.6	6.6	6.6	8.1	17.1	10	11.6	3.4	4.7	2.7	1.5	2.6	cinnamoyl CoA reductase [Salvia miltiorrhiza]	reductase	ec:1.2.1.44	CCR
vanilla_combined.196805	1	0.9	1.3	0.6	1.1	1.9	0.7	0.8	0.9	1	1	0.9	0.6	1.2	1.1	1	1.1	1.3	1.6	0.7	1.6	1.1	1.5	1.5	1.4	0.9	cinnamoyl CoA reductase [Populus trichocarpa]; cinnamoyl CoA reductase [Populus trichocarpa]	reductase	ec:1.2.1.44	CCR
vanilla_combined.209857	1.2	1.3	2.2	1.6	2.1	3.4	1.4	3	3.6	2.5	2	3	1.8	2.5	2.4	3.2	1.9	1.2	2.4	2.2	1.4	1.4	2	1.2	0.8	0.8	PREDICTED: bifunctional dihydroflavonol 4-reductase/flavanone 4-reductase [Vitis vinifera]	reductase	ec:1.2.1.44	CCR
vanilla_combined.232145	3.4	5.6	9.9	4.2	5.4	7.5	5.1	7.4	10.9	7.2	10.8	8.7	7	6	6.7	5.2	6	10.1	15.9	9.9	14.4	3.6	3.7	2.7	1.1	1.6	cinnamoyl CoA reductase [Salvia miltiorrhiza]	reductase	ec:1.2.1.44	CCR
vanilla_combined.265917	0.3	0.2	0	0	0.1	0	0.9	3.1	2.5	0.1	0	0.1	2.9	0.1	0	0.1	1.2	0.2	0	0.2	1	0.2	0.1	0.8	0	0	cinnamoyl CoA reductase [Betula luminifera]	reductase	ec:1.2.1.44	CCR
vanilla_combined.266688	1	1.2	1.2	1.8	1.9	1.9	1.5	1.1	1	1.3	1.5	2	1.5	1.5	1.7	2	1.2	1.1	1.5	2.1	1.2	1.1	1.3	1	0.8	1	PREDICTED: bifunctional dihydroflavonol 4-reductase/flavanone 4-reductase [Vitis vinifera]	reductase	ec:1.2.1.44	CCR
vanilla_combined.267039	0.2	0	0.1	0.1	0.1	0.1	0.4	1	1	0	0	0.1	2	0.1	0.1	0.1	0.6	0	0.1	0.1	1.5	0	0.1	0.2	0	0.2	cinnamoyl CoA reductase [Betula luminifera]	reductase	ec:1.2.1.44	CCR
vanilla_combined.274068	2.1	3.7	5.9	2.5	4.1	5	3.7	5.1	6	4.8	7.3	5.6	4.3	4.3	4.5	3.3	4.1	7.1	10.1	6.1	7.6	1.9	2.4	1.6	0.8	1.6	PREDICTED: dihydroflavonol-4-reductase [Vitis vinifera]	reductase	ec:1.2.1.44	CCR
vanilla_combined.275793	0.2	0.1	0.1	0.2	0.1	0.2	0.6	0.7	0.2	0.2	0.2	0.3	0.2	0.2	0.1	0.4	0.2	0.2	0.1	0.2	0.3	0.4	0.2	0.2	0	0.1	cinnamoyl-CoA reductase [Saccharum officinarum]	reductase	ec:1.2.1.44	CCR
vanilla_combined.287987	0	0	0	0.1	0.1	0.1	0.4	0.9	1.1	0.1	0	0.2	1.4	0.2	0	0.2	0.6	0.1	0.3	0.1	0.7	0	0	0.4	0	0.1	cinnamoyl CoA reductase [Betula luminifera]	reductase	ec:1.2.1.44	CCR
vanilla_combined.289674	0.2	0.1	0	0.1	0.1	0.1	1.1	2.3	1.8	0.3	0	0.1	3.3	0.2	0	0.1	1.6	0.2	0.3	0.1	2.5	0.1	0.1	0.8	0.1	0.1	PREDICTED: bifunctional dihydroflavonol 4-reductase/flavanone 4-reductase-like [Brachypodium distachyon]	reductase	ec:1.2.1.44	CCR
vanilla_combined.1433	27.4	27.5	22.3	108.6	162.4	96	19.3	69.8	83.8	11.2	21.9	1.5	8.9	1.7	18.4	0.7	2.2	2.1	20.1	0.6	3.7	59.3	55.3	28.3	31.8	32.5	cinnamyl alcohol dehydrogenase [Salvia miltiorrhiza]	dehydrogenase	ec:1.1.1.195	CAD
vanilla_combined.3507	7.5	6.4	3.7	7.8	6.7	4.9	75.3	917.4	255	13.6	1.7	3	93.5	25.6	4.2	6.9	62.3	18.9	5.5	9.2	85.2	5.2	5.3	12.2	1.2	0.8	Os02g0187800 [Oryza sativa Japonica Group]; RecName: Full=Cinnamyl alcohol dehydrogenase 2; Short=OsCAD2; AltName: Full=Protein GOLD HULL AND INTERNODE 2; putative cinnamyl-alcohol dehydrogenase [Oryza sativa Japonica Group]; putative cinnamyl-alcohol dehydrogenase [Oryza sativa Japonica Group]; TPA_exp: cinnamyl alcohol dehydrogenase [Oryza sativa (japonica cultivar-group)]; cinnamyl-alcohol deh…	dehydrogenase	ec:1.1.1.90	CAD
vanilla_combined.12844	7.4	6	3.4	5.6	5	3.3	47.7	698.2	195.8	9.4	1.8	1.4	79.5	11.3	6.1	3.5	35.1	9.7	7.3	5.8	45.4	6.4	5.4	18.2	2.6	1.5	Os02g0187800 [Oryza sativa Japonica Group]; RecName: Full=Cinnamyl alcohol dehydrogenase 2; Short=OsCAD2; AltName: Full=Protein GOLD HULL AND INTERNODE 2; putative cinnamyl-alcohol dehydrogenase [Oryza sativa Japonica Group]; putative cinnamyl-alcohol dehydrogenase [Oryza sativa Japonica Group]; TPA_exp: cinnamyl alcohol dehydrogenase [Oryza sativa (japonica cultivar-group)]; cinnamyl-alcohol deh…	dehydrogenase	ec:1.1.1.90	CAD
vanilla_combined.20793	23.9	19.4	6.1	10.8	9.8	1.9	9.6	6.2	7.8	0.7	2.2	0.6	0.2	0.5	2.1	0.4	0.2	0.4	5.1	0.6	0.1	10.7	4.9	6.7	36.7	21.7	PREDICTED: probable cinnamyl alcohol dehydrogenase 9 [Vitis vinifera]	dehydrogenase	ec:1.1.1.90	CAD
vanilla_combined.28802	1.5	0.5	0.9	0.8	0.1	0.2	1.1	6.3	28.4	0	0.2	0	0.1	0	0.1	0	0	0	0.1	0	0.2	2	1.2	0.9	0.7	0.1	cinnamyl alcohol dehydrogenase-like protein [Populus trichocarpa]; cinnamyl alcohol dehydrogenase-like protein [Populus trichocarpa]	dehydrogenase	ec:1.1.1.90	CAD
vanilla_combined.41395	4.5	3.5	2.2	4.1	3.8	2.7	31.6	436.2	119.6	6.9	1.6	2	47.5	11.4	3.3	4	28.7	7.3	3	4.6	34	3.2	3.2	8.5	2.5	1.6	Os02g0187800 [Oryza sativa Japonica Group]; RecName: Full=Cinnamyl alcohol dehydrogenase 2; Short=OsCAD2; AltName: Full=Protein GOLD HULL AND INTERNODE 2; putative cinnamyl-alcohol dehydrogenase [Oryza sativa Japonica Group]; putative cinnamyl-alcohol dehydrogenase [Oryza sativa Japonica Group]; TPA_exp: cinnamyl alcohol dehydrogenase [Oryza sativa (japonica cultivar-group)]; cinnamyl-alcohol deh…	dehydrogenase	ec:1.1.1.90	CAD
vanilla_combined.41664	24.7	20.4	5.5	11.6	8.6	1.7	8.3	5.8	7.8	0.3	1.8	0.1	0.1	0	1.6	0.1	0	0.3	4.2	0.2	0.1	12.9	5.2	7.3	38.8	20.9	PREDICTED: probable cinnamyl alcohol dehydrogenase 9 [Vitis vinifera]	dehydrogenase	ec:1.1.1.90	CAD
vanilla_combined.54245	21.6	18.8	5.6	10.3	7.9	1.4	10.3	5.6	5.9	0.3	1.9	0.1	0	0	1.5	0	0	0.1	4	0.2	0.1	11	4.4	7	39.7	23.7	PREDICTED: probable mannitol dehydrogenase-like isoform 2 [Vitis vinifera]; PREDICTED: probable mannitol dehydrogenase-like isoform 1 [Vitis vinifera]	dehydrogenase	ec:1.1.1.90	CAD
vanilla_combined.61976	0.5	0.8	0.6	0.4	0.5	0.7	0.2	0.3	0.4	1.4	0.7	0.3	0.7	1.8	0.7	0.6	1.9	2	0.5	0.9	2.2	0.2	0.1	0.5	0.8	0.3	cinnamyl alcohol dehydrogenase [Eucalyptus botryoides]	dehydrogenase	ec:1.1.1.90	CAD
vanilla_combined.82266	4.4	2.1	1.6	15	18.5	44.1	12	7.4	14.4	7	1.2	1	0.9	1	1.4	1.5	0.8	1.1	1.1	1.3	1.3	16.7	16.8	2.5	1.4	1.5	somatic embryogenesis cinnamyl alcohol dehydrogenase 1 [Cucumis sativus]	dehydrogenase	ec:1.1.1.90	CAD
vanilla_combined.90657	17.8	16.9	13.5	75.8	112.9	59.3	15.3	51.6	59.7	6.9	13	0.9	7	1	10.7	0.5	1.4	1.2	11.3	0.3	2.5	44.2	41.4	19.5	23.3	22.5	cinnamyl alcohol dehydrogenase [Salvia miltiorrhiza]	dehydrogenase	ec:1.1.1.90	CAD
vanilla_combined.96492	1.4	0.8	0.7	4.3	6	15	3.8	2.3	5.4	3.1	0.5	0.7	0.7	0.6	0.8	0.9	0.6	0.6	0.6	0.5	1	4.5	4.7	1.1	0.4	0.7	somatic embryogenesis cinnamyl alcohol dehydrogenase 1 [Cucumis sativus]	dehydrogenase	ec:1.1.1.90	CAD
vanilla_combined.107420	3.1	2.6	1.2	1.4	1.2	0.2	3.5	5.8	8.2	0.1	1.4	0.5	0.3	0.1	1	0.5	0.1	0	1.2	0.9	0	3.6	1.8	7.3	10.7	8.9	PREDICTED: probable cinnamyl alcohol dehydrogenase 9 [Vitis vinifera]	dehydrogenase	ec:1.1.1.90	CAD
vanilla_combined.143552	3.5	1.2	1.7	3.4	4.8	3	4.7	41.5	14.2	8.7	0.6	1.2	8.3	1	0.5	2.8	2.9	1.6	1.1	0.8	3.2	0.5	1	1.9	2.4	1.5	cytochrome P450-like TBP protein [Lilium longiflorum]	dehydrogenase	ec:1.1.1.90	CAD
vanilla_combined.160160	1.9	2.2	2.4	2.4	2.2	2.6	0.9	0.9	1.9	4.1	2.3	1.2	1.9	5.5	2.7	2.1	5.8	5.9	1.9	2.5	6.5	0.4	0.3	1.3	1.6	1.2	Os02g0187800 [Oryza sativa Japonica Group]; RecName: Full=Cinnamyl alcohol dehydrogenase 2; Short=OsCAD2; AltName: Full=Protein GOLD HULL AND INTERNODE 2; putative cinnamyl-alcohol dehydrogenase [Oryza sativa Japonica Group]; putative cinnamyl-alcohol dehydrogenase [Oryza sativa Japonica Group]; TPA_exp: cinnamyl alcohol dehydrogenase [Oryza sativa (japonica cultivar-group)]; cinnamyl-alcohol deh…	dehydrogenase	ec:1.1.1.90	CAD
vanilla_combined.160865	0.2	0	0.1	0.2	0.1	0	0.8	2.1	2.7	0	0.3	0.1	0	0	0.1	0.1	0	0	0.3	0.1	0	0.2	0.2	1	2.1	1.5	RecName: Full=Putative cinnamyl alcohol dehydrogenase 5; Short=OsCAD5	dehydrogenase	ec:1.1.1.90	CAD
vanilla_combined.167764	1.4	0.6	0.7	4.8	6	17.9	4.9	2.4	6.2	4	0.5	0.5	0.6	0.6	0.6	0.5	0.6	0.5	0.6	0.6	0.7	3.6	2.3	0.9	0.5	0.7	somatic embryogenesis cinnamyl alcohol dehydrogenase 1 [Cucumis sativus]	dehydrogenase	ec:1.1.1.90	CAD
vanilla_combined.211018	0.7	0.5	0.7	2.7	3.1	7.4	1.2	1.5	3.4	1.1	0.3	0.6	0.4	0.6	0.6	0.9	0.5	0.6	0.5	0.7	0.9	5.1	4.3	1.2	0.3	0.6	somatic embryogenesis cinnamyl alcohol dehydrogenase 1 [Cucumis sativus]	dehydrogenase	ec:1.1.1.90	CAD
vanilla_combined.214761	4.5	3.8	1.4	2.8	2.5	0.7	2.6	2.5	2.5	0.5	0.6	0.5	0.2	0.6	0.6	0.6	0.2	0.3	1.1	0.4	0.2	1.6	0.8	2	5.4	3.4	PREDICTED: probable cinnamyl alcohol dehydrogenase 9 [Vitis vinifera]	dehydrogenase	ec:1.1.1.90	CAD
vanilla_combined.221321	13.4	13.6	10.5	53.2	77.3	44.6	9.6	32.2	38.6	5.5	10.2	0.8	3.9	1	9	0.5	1.5	1	9.6	0.5	1.6	24.4	22.9	11.5	15.7	16	10-hydroxygeraniol oxidoreductase [Camptotheca acuminata]	dehydrogenase	ec:1.1.1.90	CAD
vanilla_combined.237300	2.1	1	0.9	6.6	9.7	26.2	7.3	3.3	9.7	5.7	0.6	0.5	0.6	0.5	0.7	0.5	0.5	0.3	0.4	0.5	0.6	4	2.9	1.2	0.5	0.8	somatic embryogenesis cinnamyl alcohol dehydrogenase 1 [Cucumis sativus]	dehydrogenase	ec:1.1.1.90	CAD
vanilla_combined.264457	2.2	1.2	1.3	8.4	11.3	35.9	8	4.9	11.6	7.2	0.7	0.7	1	0.8	1.1	1	1	0.5	0.7	0.8	1.4	6.3	5.2	1.8	0.6	1.5	somatic embryogenesis cinnamyl alcohol dehydrogenase 1 [Cucumis sativus]	dehydrogenase	ec:1.1.1.90	CAD
vanilla_combined.288603	0.1	0.1	0	0.1	0.2	0.1	0.9	13.8	3.4	0.3	0	0	0.8	0.3	0.1	0.2	0.4	0.3	0.1	0.2	1.4	0.2	0.1	0.1	0	0	cinnamyl alcohol dehydrogenase [Cenchrus purpureus]	dehydrogenase	ec:1.1.1.90	CAD
vanilla_combined.25953	0.7	0.9	1	0.6	1	1.6	0.7	6.9	6.8	1.2	0.5	5.2	5.5	5.7	1.6	10.9	3.3	5.2	1.5	9.6	3.9	0.8	1	1.8	0	0.2	p-coumaroyl-shikimate 3&apos;-hydroxylase [Trifolium pratense]	3'-monooxygenase		C3H
vanilla_combined.55560	4	4.6	5	4.4	7.1	8.8	5.1	44.4	41.6	6.2	2	18.4	22.8	21.4	6.1	41.3	17.2	29.2	9	57.5	28.2	3.3	4.7	12.4	0.5	1.6	coumarate 3-hydroxylase [Pinus taeda]	3'-monooxygenase		C3H
vanilla_combined.159750	1	1	1.3	1.1	1.3	2.4	1.3	9.8	10.5	1.6	0.5	5.5	6	6.3	1.9	12.2	4.1	5.3	2.3	11.8	5.5	0.8	1.1	2.4	0.1	0.4	p-coumaroyl-shikimate 3&apos;-hydroxylase [Trifolium pratense]	3'-monooxygenase		C3H
vanilla_combined.240586	1.4	1.3	1.7	1.4	2.1	3.4	1.2	14.8	17.5	1.9	0.8	7.8	8.8	6.8	2.7	16.2	6.6	9	3.3	19.7	7.9	1.3	1.8	3.7	0.2	0.5	p-coumaroyl-shikimate 3&apos;-hydroxylase [Trifolium pratense]	3'-monooxygenase		C3H
vanilla_combined.242245	2.2	2.5	3	2.3	3.4	5.4	2.6	24.3	26.6	3.2	1.4	12.2	16.1	12.7	3.9	25.7	9.7	12.9	4.9	29.7	13.3	2.2	3	6.4	0.3	0.9	p-coumaroyl-shikimate 3&apos;-hydroxylase [Trifolium pratense]	3'-monooxygenase		C3H
vanilla_combined.1658	1.3	1.6	1.4	1.3	2.5	2	2.2	167.5	124	2.8	1.1	53.8	69.7	75.8	17.6	206.9	60	110.5	26.7	233.3	93.2	5.5	24.3	12.9	0.1	0.6	cinnamate-4-hydroxylase [Gossypium arboreum]	4-monooxygenase		C4H
vanilla_combined.2192	6.3	8.1	6.6	5.7	7.6	9.3	7.5	102.8	85.1	9.1	4	33.3	82.4	41.9	11.6	76.7	38.4	40.2	12.3	73.1	34.4	11.2	17.8	16.9	3.5	4.3	cinnamate-4-hydroxylase [Canarium album]	4-monooxygenase	ec:1.14.13.11	C4H
vanilla_combined.13477	5.4	7.4	6.2	2.9	3.9	4.4	2.7	82.5	66.4	3.4	2.9	16.5	62.2	20.4	5.9	46	26.5	21.5	6.2	45.7	24.2	12.7	15.4	14.9	3.9	3.4	cinnamate-4-hydroxylase [Canarium album]	4-monooxygenase	ec:1.14.13.11	C4H
vanilla_combined.14084	2	3.3	2.4	1.6	3.1	3.5	1.3	54.8	33.7	5.4	1.3	25.3	35.5	35.1	6	58.7	21.1	39.3	6.9	63	23.7	5.5	12	8.2	1.3	0.9	cinnamate 4-hydroxylase [Fagopyrum esculentum]	4-monooxygenase	ec:1.14.13.11	C4H
vanilla_combined.21659	1.2	1.5	1.2	1.3	2.5	1.6	1.6	129.6	120.3	3.1	1.3	62.8	66.2	86.4	19	215.2	62.7	130.8	31.6	260.7	111.7	4.7	24.9	12.7	0.1	0.7	cinnamate-4-hydroxylase [Canarium album]	4-monooxygenase	ec:1.14.13.11	C4H
vanilla_combined.30974	6.6	11.1	8.5	2.3	4.1	5	1.6	127	108.9	3.5	2.7	28.2	94.7	33.1	7.7	76.2	39.3	30	8.3	74.8	32.1	19.1	24.3	20.8	3.2	2.5	trans-cinnamate 4-hydroxylase [Populus tremuloides]	4-monooxygenase	ec:1.14.13.11	C4H
vanilla_combined.32468	1.8	2	1.9	1.6	3	2.8	3.4	239.7	157	3.1	1.3	62.3	91.2	88.1	19.7	247.1	75.3	138.1	33.1	292.5	119	7.4	31.1	17.8	0.1	0.5	cinammate 4-hydroxylase [Allium cepa]	4-monooxygenase	ec:1.14.13.11	C4H
vanilla_combined.52527	0.9	0.8	0.7	1.6	1.8	4.1	1.3	29.6	28.1	5.9	0.7	12.2	15.2	17.5	4.1	39.1	14.6	23.5	6.1	41.5	21.5	3.3	7.8	2.5	0.3	0.3	cinnamate-4-hydroxylase [Gossypium arboreum]	4-monooxygenase	ec:1.14.13.11	C4H
vanilla_combined.78849	0	0	0.1	0	0.2	0.4	0	5.6	2.6	0.6	0.3	9.8	4.6	7.5	1.4	22.4	3.3	9.7	1.8	17.5	4.7	0.6	2.2	0.8	0	0.1	cinammate 4-hydroxylase [Allium cepa]	4-monooxygenase	ec:1.14.13.11	C4H
vanilla_combined.82142	0.7	0.9	0.8	0.4	0.9	0.8	0.7	55	40	0.9	0.9	20	22.6	25.4	6.4	68.6	19	33	8.8	73.3	29.8	2.8	8.8	4.8	1.9	0.9	cinnamate 4-hydroxylase 2 [Gossypium hirsutum]	4-monooxygenase	ec:1.14.13.11	C4H
vanilla_combined.144280	0.8	1.2	0.7	0.7	1.1	1.1	1.4	84	65.2	1.2	0.6	25.4	34.5	33.5	8.2	92.5	26.5	45.3	13.6	106.9	42.6	2.9	12.4	6.9	0.1	0.3	trans-cinnamate 4-hydroxylase [Populus tremuloides]	4-monooxygenase	ec:1.14.13.11	C4H
vanilla_combined.214874	6.2	11.5	7.9	2.9	4.9	7.1	1.9	138.7	118.8	4.8	2.7	33.3	105.6	38.5	10.2	85.8	44.6	37.7	10.6	83.3	36	17.5	25.2	21.3	3.4	2.2	trans-cinnamate 4-hydroxylase [Populus tremuloides]	4-monooxygenase	ec:1.14.13.11	C4H
vanilla_combined.225503	4.6	4.6	5.6	5.3	4.4	4.9	4.3	11	8.2	4.9	4.7	8.7	5.3	7.9	8.7	14.2	6.7	7.6	6.3	12.4	7.5	4.4	5.6	4.1	2.8	2.9	0	4-monooxygenase	ec:1.14.13.11	C4H
vanilla_combined.112206	0.1	0.2	0.3	0.3	0.4	0.6	0.2	15.4	18.8	1.4	0.3	16.8	11	18.9	3.7	50.1	10.7	24.9	5.9	50.9	19.7	1.7	6.7	2.4	0	0.1	cinammate 4-hydroxylase [Allium cepa]	4-monooxygenase	ec:1.14.13.11	C4H
vanilla_combined.12090	70.8	84.2	93	44.3	55.4	53.3	1.4	2.6	2.2	9.1	43.8	12.2	0.4	7.9	46.4	7.3	0.6	2.4	33.8	3.5	0.9	93.5	76.5	182.6	21.7	22.3	caffeoyl CoA O-methyltransferase 1 [Gossypium hirsutum]	O-methyltransferase	ec:2.1.1.104	CCoAoMT
vanilla_combined.20204	18	22.7	23.9	11.3	14.5	13.7	0.7	1.3	1.1	2.7	11.7	3.4	0.7	2.5	12.8	2.4	0.7	1.3	10	2	1.1	22.2	18.9	56.7	6.2	5.7	caffeoyl CoA O-methyltransferase 1 [Gossypium hirsutum]	O-methyltransferase	ec:2.1.1.104	CCoAoMT
vanilla_combined.40475	0.1	0.1	0.2	0.1	0.3	0.4	0.1	0.3	4.8	0.3	0.4	0.3	9.6	0.3	0.3	0.3	2.9	0.2	0.3	0.2	3.2	0.2	0.1	0.3	0.2	0.1	PREDICTED: probable caffeoyl-CoA O-methyltransferase At4g26220-like [Vitis vinifera]	O-methyltransferase	ec:2.1.1.104	CCoAoMT
vanilla_combined.78674	20.3	28.6	26.5	12.3	16.7	17.1	0.2	0.4	0.3	2	14	2.2	0.1	1.5	14.7	1.3	0.1	0.2	10.7	0.5	0.1	23.8	20.4	93.1	3.9	3.2	caffeoyl-CoA O-methyltransferase [Eucalyptus pilularis]; caffeoyl-CoA O-methyltransferase [Eucalyptus pyrocarpa]	O-methyltransferase	ec:2.1.1.104	CCoAoMT
vanilla_combined.167455	24.4	35.7	34.8	16.3	22.8	23.6	0.3	0.3	0.4	1.8	15.4	2.3	0.1	2	17.6	1.4	0.1	1.1	16.8	0.4	0.2	32.3	26.5	127.4	5.7	3.1	caffeoyl-CoA O-methyltransferase [Populus tomentosa]	O-methyltransferase	ec:2.1.1.104	CCoAoMT
vanilla_combined.266008	0	0.1	0.1	0.4	0.6	0.5	0	0.7	0.7	0.9	0.2	1.9	0.5	0.6	0.2	2.3	0.5	2.3	0.6	5.7	1.5	0	0	0	0	0	0	O-methyltransferase	ec:2.1.1.104	CCoAoMT
vanilla_combined.267584	0	0	0.1	0.3	0.8	0.7	0.1	0.6	1.1	1.1	0	2.9	1.4	3.4	0.6	6.3	1.8	4.7	2.7	15	3.9	0	0.1	0	0	0	0	O-methyltransferase	ec:2.1.1.104	CCoAoMT
vanilla_combined.19587	2.1	3.2	2.5	2.1	2.7	2	1.8	3	1.9	1.3	3.2	1.9	1.7	2	3.4	2.2	2.4	1.7	4	2.6	2.6	3.3	3.1	3.3	4.4	3.7	OMT5 [Vanilla planifolia]	O-methyltransferase	ec:2.1.1.104	OMT
vanilla_combined.64524	1.8	2.6	1.7	1.8	2.1	1.5	1.4	2.7	1.7	1	2.5	1.4	1.7	1.7	3	1.7	1.8	2.2	3.4	1.9	2.3	2.2	2.8	3.1	3.8	3.1	OMT5 [Vanilla planifolia]	O-methyltransferase	ec:2.1.1.104	OMT
vanilla_combined.172186	1.3	0.6	1.2	7	21.7	22.5	3.1	20.7	29.2	23.4	3.5	83.7	28.6	74.2	18.1	202.4	43.1	100.2	31.4	309.7	76.4	0.5	2.2	1.6	0.9	1.5	OMT4 [Vanilla planifolia]	O-methyltransferase	ec:2.1.1.104	OMT
vanilla_combined.148641	0.4	0.3	0.3	0.3	0.3	0.3	0.1	0.1	0.2	0.3	0.5	0.4	0.3	0.3	0.9	0.4	0.3	0.2	0.7	0.2	0.2	0.5	0.3	1.9	3.3	2.3	O-methyltransferase-2 [Vanilla planifolia]	O-methyltransferase	ec:2.1.1.68	OMT
vanilla_combined.262914	0	0	0.1	0.8	2.2	1.6	0.2	1.9	2.3	1.6	0.2	7	1.7	5.1	1.4	14.4	3.7	15.1	3.4	33	10.3	0	0.1	0.2	0	0.1	OMT4 [Vanilla planifolia]	O-methyltransferase	ec:2.1.1.104	OMT
vanilla_combined.267014	0	0	0.1	0.1	0.7	0.7	0.1	0.3	1	0.3	0.1	1.7	0.7	1.1	0.2	3.7	0.8	3	0.9	7.8	2.5	0	0	0.1	0	0	OMT4 [Vanilla planifolia]	O-methyltransferase	ec:2.1.1.104	OMT
vanilla_combined.285826	0	0.1	0	0.6	2	1.6	0.5	2.3	2	1.5	0.2	6.3	1.9	4.6	1.5	14.9	3.9	13.1	3.5	36.2	11.6	0	0	0	0	0	OMT4 [Vanilla planifolia]	O-methyltransferase	ec:2.1.1.104	OMT
vanilla_combined.294123	0	0	0	0	0.2	0.3	0.1	0.4	0.4	0.3	0.1	1.2	0.4	0.7	0.3	2.6	0.6	3.7	0.3	5.8	1.3	0	0	0	0	0	OMT4 [Vanilla planifolia]	O-methyltransferase	ec:2.1.1.104	OMT
vanilla_combined.115054	0.2	0	0.4	0	0	0	0	0.2	2.7	0	0	0	1.7	0	0	0.1	0.6	0.7	0	0.3	0.2	0.1	0.2	36.6	0	0.1	caffeic acid O-methyltransferase [Vanilla planifolia]	O-methyltransferase	ec:2.1.1.68	COMT
vanilla_combined.3036	9.4	6.2	7.8	3.3	2.4	4.1	0.5	7.2	18.5	0.8	3.8	2.2	2	1	3.8	1.8	0.5	0.8	3.2	1.6	0.5	9.7	6.3	6.6	1.5	2.3	PREDICTED: hydroxycinnamoyl-Coenzyme A shikimate/quinate hydroxycinnamoyltransferase-like [Brachypodium distachyon]	O-hydroxycinnamoyltransferase	ec:2.3.1.133	HCT
vanilla_combined.38849	0.2	0.4	0.4	0.2	0.3	0.3	0	0.4	0.3	0.3	0.1	1.7	0.3	3.4	0.7	9.6	1.9	4.9	1.2	11.9	2.9	0.1	0.2	0.8	0	0.1	PREDICTED: hydroxycinnamoyl-Coenzyme A shikimate/quinate hydroxycinnamoyltransferase-like [Brachypodium distachyon]	O-hydroxycinnamoyltransferase	ec:2.3.1.99	HCT
vanilla_combined.74573	1.8	1.4	1.9	0.9	0.8	1.3	0.5	1.4	3.1	1.3	1.5	1.2	1	1	1.4	1.1	0.5	0.8	0.8	0.7	0.3	2.1	1.8	1	0.4	0.6	PREDICTED: hydroxycinnamoyl-Coenzyme A shikimate/quinate hydroxycinnamoyltransferase-like [Brachypodium distachyon]	O-hydroxycinnamoyltransferase	ec:2.3.1.99	HCT
vanilla_combined.101259	2	1.9	2.2	1.2	1.5	1.7	0.2	3	1.2	1.3	1.4	5.1	1.4	8.8	2.6	25	7	15.3	4.5	37.9	13.9	0.8	0.8	3.7	0.5	0.8	0	O-hydroxycinnamoyltransferase	ec:2.3.1.99	HCT
vanilla_combined.105121	0.4	0.6	0.4	0.2	0.4	0.7	0	1.2	1	0.4	0.1	2.8	0.9	4.3	1.4	13.3	3.6	5.3	2.4	18	4.9	0.2	0.3	1.8	0.1	0.1	PREDICTED: hydroxycinnamoyl-Coenzyme A shikimate/quinate hydroxycinnamoyltransferase-like [Brachypodium distachyon]	O-hydroxycinnamoyltransferase	ec:2.3.1.99	HCT
vanilla_combined.127232	0.4	0.5	0.7	0.4	0.4	0.7	0	1.4	0.8	0.5	0.2	2.8	1	4.1	0.9	13.3	4	3.9	1.8	14.9	5.3	0.3	0.3	1.8	0	0.1	PREDICTED: hydroxycinnamoyl-Coenzyme A shikimate/quinate hydroxycinnamoyltransferase-like [Brachypodium distachyon]	O-hydroxycinnamoyltransferase	ec:2.3.1.99	HCT
vanilla_combined.163122	0.6	0.9	0.6	0.3	0.7	1.1	0.1	1	1.1	0.9	0.2	5.1	1.2	8.7	1.9	24.8	5.3	10.4	3.6	35.5	9.7	0.3	0.4	2.3	0.1	0.2	PREDICTED: hydroxycinnamoyl-Coenzyme A shikimate/quinate hydroxycinnamoyltransferase-like [Brachypodium distachyon]	O-hydroxycinnamoyltransferase	ec:2.3.1.99	HCT
vanilla_combined.202712	5.1	3.5	4.1	1.6	1.4	2.5	0.4	4	10.2	0.3	2.3	0.8	1.5	0.4	1.8	0.7	0.4	0.5	1.7	0.5	0.3	4.7	3	3.8	0.7	1.3	putative hydroxycinnamoyl CoA shikimate/quinate hydroxycinnamoyl transferase [Hibiscus cannabinus]	O-hydroxycinnamoyltransferase	ec:2.3.1.99	HCT
vanilla_combined.258036	0.9	0.6	0.5	1	0.4	0.4	0.5	0.4	2.9	0	0.3	0.1	0.6	0.1	0.3	0	0.1	0.1	0.1	0	0	0	0.2	1.6	0	0.4	0	O-hydroxycinnamoyltransferase	ec:2.3.1.99	HCT

## Sheet: CSE
EST ID	6W dark	6W light	6W seed	8W dark	8W light	8W seed	10W dark	10W light	10W seed	3M hair	3M meso	3M plac	3M seed	5M hair	5M meso	5M plac	5M seed	6M hair	6M meso	6M plac	6M seed	1Y leaf	1Y stem	aerial	leaf	stem	NR Hit
vanilla_combined.1784	3.1	4.6	4.9	3.1	4.8	7.4	3.7	5.5	7.6	5	4.2	4.1	4.1	3.7	3.5	3	3.9	3.5	4.4	3.2	4	3.2	3.5	3.7	2.5	2.6	PREDICTED: uncharacterized abhydrolase domain-containing protein DDB_G0269086-like [Glycine max]
vanilla_combined.3545	2.1	1.5	1.5	1.9	1.6	1.9	1.6	1.8	1.6	1.5	1.4	0.9	1.1	1.1	1.5	0.9	1.1	1	1.8	0.8	1.1	1.1	1.4	1.4	0.9	0.9	PREDICTED: monoglyceride lipase [Vitis vinifera]
vanilla_combined.4191	7	13.5	12.9	4.5	10	12.7	6.2	16.2	4.9	29.4	8.2	43	9	34.3	10.9	36.9	9.4	29	9.2	34.6	10.2	4.6	4.8	2.3	1.8	1.2	PREDICTED: monoglyceride lipase-like [Brachypodium distachyon]
vanilla_combined.4289	0.7	0.7	1.4	0.7	0.8	1.2	0.6	0.8	0.9	0.7	0.7	0.6	0.7	0.8	0.9	0.8	0.9	0.8	0.7	0.8	1	1.1	0.9	1.5	0.7	0.7	Os01g0779400 [Oryza sativa Japonica Group]; putative ATPase [Oryza sativa Japonica Group]; Os01g0779400 [Oryza sativa Japonica Group]
vanilla_combined.4306	8.2	5.3	7	13.6	7.1	2.2	14.4	5.6	2.2	6.9	23.4	16	6.7	10.4	24.6	16.8	7.9	13.2	33	27.4	12	1.5	1.3	3.7	0.4	3.2	PREDICTED: monoglyceride lipase-like [Brachypodium distachyon]
vanilla_combined.5454	8.3	4.5	6	6.4	4.7	13.8	6.1	4	6.7	4.4	3.9	9.3	5	14.9	7.3	25.5	7.1	16.4	7.6	25.5	10.3	5.8	5.8	12.6	7.6	4.7	Monoglyceride lipase [Medicago truncatula]; Monoglyceride lipase [Medicago truncatula]
vanilla_combined.9883	10.3	17.3	21.1	7.3	19	39.2	8.4	18.9	49.3	6.6	6.7	4.3	8.6	4.1	7.7	3.9	4.9	2.8	4.9	3.8	5.6	21.8	20.2	7.3	6.4	6.8	PREDICTED: uncharacterized abhydrolase domain-containing protein DDB_G0269086-like [Glycine max]
vanilla_combined.11189	1.5	2.3	2.2	1.2	2.1	13.6	1.9	3.8	7.2	2.9	1.7	1.7	6	3	3.7	2	7.3	2.4	1.6	1.6	6	2.1	1.4	2.6	10.4	5.1	PREDICTED: monoglyceride lipase isoform 1 [Vitis vinifera]
vanilla_combined.12325	0.8	1.8	2.5	0.8	2.1	2.8	0.7	2.2	2.8	2.6	1.3	2.2	2.9	2.8	1.6	2.6	3.1	2.7	1.4	3	3.2	0.5	0.8	1.9	1.4	1.3	alpha/beta-hydrolase domain-containing protein [Arabidopsis thaliana]; putative lysophospholipase homolog [Arabidopsis thaliana]; putative lysophospholipase homolog [Arabidopsis thaliana]; alpha/beta-hydrolase domain-containing protein [Arabidopsis thaliana]
vanilla_combined.12347	0.3	0.6	1	0.3	0.7	1.1	0.3	0.8	1	0.9	0.4	0.7	1.1	1	0.6	1.1	1	1.2	0.4	1.3	1.1	0.2	0.3	0.5	0.6	0.6	Monoglyceride lipase, putative [Ricinus communis]; Monoglyceride lipase, putative [Ricinus communis]
vanilla_combined.12549	2.6	2.4	9	2	2.6	10	1.7	2.8	6.1	2.2	1.4	1.1	2.9	1.4	1.5	0.9	2.3	1.7	1.7	0.8	3.1	2.7	3.4	2.9	0.6	1.1	PREDICTED: monoglyceride lipase [Vitis vinifera]
vanilla_combined.15384	4	3.7	2.9	3.8	3.5	4.2	2.4	2.8	3.3	1.8	2.6	1.6	2.2	2.6	3.8	2.4	2.1	3.3	3.3	2.6	2.9	3.5	3.8	3.7	3.4	3.9	Os10g0135600 [Oryza sativa Japonica Group]; hydrolase, alpha/beta fold family protein, putative, expressed [Oryza sativa Japonica Group]; Os10g0135600 [Oryza sativa Japonica Group]
vanilla_combined.16139	0.7	0.7	0.7	0.7	0.7	0.7	0.7	0.4	0.4	0.2	0.6	0.2	0.5	0.2	0.5	0.2	0.8	0.3	0.8	0.3	0.8	0.4	0.5	1.4	0.9	1.3	PREDICTED: monoglyceride lipase-like [Brachypodium distachyon]
vanilla_combined.22595	0.8	1	0.8	1.3	1.1	1.2	0.9	0.7	0.7	0.5	1	0.5	0.4	0.4	0.9	0.4	0.4	0.5	1.2	0.5	0.4	1.5	1.4	1.3	1.2	1.3	PREDICTED: monoglyceride lipase-like [Brachypodium distachyon]
vanilla_combined.24709	2.8	2.4	13.3	2	2.3	8.5	1.7	2	5.4	1.9	1.3	0.8	2.6	1.3	1.6	0.8	2	1.3	1.6	0.9	2.8	3.1	2.9	2.4	0.5	0.9	PREDICTED: monoglyceride lipase [Vitis vinifera]
vanilla_combined.25774	1.5	1.9	3.1	0.9	2.7	5.1	1	2.5	6	0.8	0.7	0.4	1	0.5	0.8	0.4	0.6	0.4	0.5	0.4	0.5	3.9	3.6	1.4	1.1	1.2	PREDICTED: uncharacterized abhydrolase domain-containing protein DDB_G0269086-like [Glycine max]
vanilla_combined.27516	0.5	0.2	2.1	0.3	0.2	0.9	0.1	0.2	0.3	0.1	0.2	0	0.2	0.2	0.2	0	0.3	0.1	0.1	0.1	0.4	0.5	0.4	0.4	0.2	0.1	PREDICTED: monoglyceride lipase-like [Brachypodium distachyon]
vanilla_combined.29420	7.7	11.5	13.4	5.6	14.5	35.5	6	15.8	50.1	4.7	3.8	2	5.8	2	4.2	1.5	3.9	1.3	2.7	1	3.7	17.9	18.4	7.3	4.6	5.4	PREDICTED: uncharacterized abhydrolase domain-containing protein DDB_G0269086-like [Glycine max]
vanilla_combined.31325	2	1.5	2.2	1.5	1.9	2.9	1.5	1.9	2.8	1.1	1.6	1	1.4	1.4	2.2	1.8	1.4	1.1	1.4	1	1.5	2.7	2.6	4.7	1.6	1.6	Os07g0565700 [Oryza sativa Japonica Group]; putative lysophospholipase homolog [Oryza sativa Japonica Group]; Os07g0565700 [Oryza sativa Japonica Group]
vanilla_combined.32093	4.5	4.5	3.6	4.5	4.4	4.9	2.7	3.3	4.1	2.1	3.1	2	2.6	2.8	4	2.5	2.2	3	3.4	2.7	3.2	3.8	4.5	3.6	3.4	3.9	Os10g0135600 [Oryza sativa Japonica Group]; hydrolase, alpha/beta fold family protein, putative, expressed [Oryza sativa Japonica Group]; Os10g0135600 [Oryza sativa Japonica Group]
vanilla_combined.35294	9.3	5.1	6.5	7.5	5	15.7	6.6	4.9	7.6	5.6	4	10.7	5.6	16.8	7.8	27.8	8.5	17.4	8.6	27.5	12	6.4	6.5	13.8	8.1	5	Monoglyceride lipase [Medicago truncatula]; Monoglyceride lipase [Medicago truncatula]
vanilla_combined.42973	0.4	1	0.9	0.3	1.2	0.9	0.4	1.3	0.5	0.5	0.2	0.2	0.3	0.2	0.2	0.2	0.4	0.3	0.5	0.2	0.5	0.3	0.5	0.2	0.1	0.1	PREDICTED: monoglyceride lipase-like [Brachypodium distachyon]
vanilla_combined.43557	0.6	0.6	0.5	0.7	0.8	0.7	0.6	0.5	0.5	0.3	0.5	0.3	0.3	0.3	0.4	0.3	0.2	0.2	0.7	0.2	0.2	0.9	0.8	0.9	0.7	0.6	PREDICTED: monoglyceride lipase-like [Brachypodium distachyon]
vanilla_combined.49495	1.5	0.4	0.3	0.6	0	4.1	0.1	0.2	1.1	0	0.1	0	0	0	0.1	0	0.1	0	0.1	0.1	0	25	17.8	0	2.8	1.2	PREDICTED: monoglyceride lipase-like [Vitis vinifera]
vanilla_combined.52266	0	0	0.1	0.1	0	0.1	0.3	0.1	0.1	0.1	0.6	0.1	0.4	0.3	0.7	0.1	9.1	0.4	0.6	0.2	13.1	0.4	0.3	0.7	1.8	1.7	PREDICTED: monoglyceride lipase-like [Brachypodium distachyon]
vanilla_combined.57131	0.7	0.7	0.7	0.9	0.8	0.8	0.6	0.4	0.6	0.2	0.6	0.4	0.2	0.3	0.7	0.3	0.3	0.2	0.9	0.3	0.2	1.2	1	1.1	0.9	0.9	PREDICTED: monoglyceride lipase-like [Brachypodium distachyon]
vanilla_combined.60189	5.2	11.3	7.6	1.9	6.2	14.3	4.9	13.5	2.1	26.2	7.8	44.5	4.4	34	12.4	37.8	3.3	20.5	6.4	23.9	2.5	0	0	0	0	0	PREDICTED: monoglyceride lipase-like [Brachypodium distachyon]
vanilla_combined.65373	3.7	8.6	10.7	1.7	6.4	16.4	3.9	11.8	1.8	25.3	5.3	33.4	3.2	25.7	9.1	25.7	2.7	18.2	5.7	19	1.6	0	0	0	0	0	Os12g0262700 [Oryza sativa Japonica Group]; Phospholipase, putative, expressed [Oryza sativa Japonica Group]; Os12g0262700 [Oryza sativa Japonica Group]
vanilla_combined.68119	6.7	4.4	6.3	10.8	6.4	2	10.8	4.7	1.9	5.8	16.4	12.3	5.7	8.6	18.3	14	7.5	8.9	21	19.6	9.3	1.1	1	3	0.3	2.6	PREDICTED: monoglyceride lipase-like [Brachypodium distachyon]
vanilla_combined.73205	1.5	2.1	2.5	1.2	3.1	30.7	1.7	6	16.2	5.4	1.5	1.9	15.5	5.9	3.4	2.7	16.2	4.7	1.6	2.3	12.9	2.2	1.3	2.6	9.1	4.5	PREDICTED: monoglyceride lipase isoform 1 [Vitis vinifera]
vanilla_combined.74209	0.2	0.5	0.8	0.3	0.6	0.9	0.2	0.6	0.8	0.8	0.3	0.6	0.9	0.7	0.4	0.8	0.7	0.9	0.3	1.1	0.7	0.1	0.3	0.5	0.4	0.4	Monoglyceride lipase, putative [Ricinus communis]; Monoglyceride lipase, putative [Ricinus communis]
vanilla_combined.75859	0.6	1	1.6	0.6	1.3	13	1.4	3.4	6.1	2.5	1.3	1.4	4.8	2.5	3	1.6	6.8	1.6	1	1.2	5.9	2.2	1.2	2	9.2	3.8	PREDICTED: monoglyceride lipase isoform 1 [Vitis vinifera]
vanilla_combined.80290	9.2	16.9	24.5	6.5	23.3	49.2	6.9	18.7	54.6	6.1	5.3	2.1	8.7	3.7	5.7	2.2	4.9	3.1	4	2	3.7	24.8	23.3	9.4	4.6	6.5	PREDICTED: uncharacterized abhydrolase domain-containing protein DDB_G0269086-like [Glycine max]
vanilla_combined.81112	5.7	3.1	4.2	4.8	3.4	9.6	4.3	3.3	4.8	3.6	2.7	6.6	3.9	11.4	5.4	18.4	5.3	10.8	5.7	17.9	7.4	4.4	4.3	9.2	5.1	3.4	Monoglyceride lipase [Medicago truncatula]; Monoglyceride lipase [Medicago truncatula]
vanilla_combined.81287	1	0.6	1.1	1	0.8	1.7	0.9	1.1	1.6	0.6	1	0.6	0.7	0.7	1.6	0.9	0.7	0.9	0.9	0.8	1	2	1.5	2.3	0.9	0.8	Os07g0565700 [Oryza sativa Japonica Group]; putative lysophospholipase homolog [Oryza sativa Japonica Group]; Os07g0565700 [Oryza sativa Japonica Group]
vanilla_combined.84939	0.4	0.9	1.1	0.4	1.1	1.6	0.6	1.2	1.4	1.3	0.6	1.2	1.7	1.3	0.7	1.3	1.4	1.1	0.5	1.6	1.6	0.3	0.5	1.1	0.8	0.8	PREDICTED: monoglyceride lipase [Vitis vinifera]
vanilla_combined.87172	1.1	0.5	5.6	0.5	0.3	1.8	0.3	0.4	0.7	0.3	0.4	0	0.6	0.3	0.3	0	0.6	0.4	0.3	0.1	0.7	0.8	0.6	0.7	0.4	0.3	PREDICTED: monoglyceride lipase-like [Brachypodium distachyon]
vanilla_combined.89635	0	0.2	0.5	0.1	1	13.1	0.1	2	6.2	2.1	0.2	0.5	6.3	2.1	0.6	0.7	7.2	1.7	0.3	0.6	6.2	0.2	0	0.5	0.1	0.1	PREDICTED: monoglyceride lipase isoform 1 [Vitis vinifera]
vanilla_combined.106487	3.2	3.1	2.1	3.4	3	3.3	2	2.2	2.8	1.5	2.1	1.3	1.7	2	3.7	2.1	1.7	1.9	2	1.9	2.1	2.9	3.3	2.7	3.1	2.9	Os10g0135600 [Oryza sativa Japonica Group]; hydrolase, alpha/beta fold family protein, putative, expressed [Oryza sativa Japonica Group]; Os10g0135600 [Oryza sativa Japonica Group]
vanilla_combined.109933	3	2.6	9.7	2.1	2.7	11.6	1.8	2.8	6.8	2.7	1.7	1.1	3.4	1.5	1.7	1	2.8	1.7	2	1	3.4	2.9	3.6	3.1	0.5	1.2	PREDICTED: monoglyceride lipase [Vitis vinifera]
vanilla_combined.110600	0.2	0.3	0.6	0.2	1.2	15.8	0.4	2.6	7.8	2.8	0.4	0.7	7.8	2.5	1.1	1	8.1	2.6	0.6	1.1	6.1	0.7	0.3	0.9	3	1.1	PREDICTED: monoglyceride lipase isoform 2 [Vitis vinifera]
vanilla_combined.110952	0.5	0.7	0.6	0.8	0.8	0.7	0.5	0.5	0.5	0.3	0.7	0.4	0.2	0.3	0.6	0.2	0.2	0.2	0.8	0.3	0.2	0.9	1	0.9	0.8	0.7	PREDICTED: monoglyceride lipase-like [Brachypodium distachyon]
vanilla_combined.123929	0	0	0.2	0	0.3	4.9	0	0.9	2.4	0.9	0.1	0.2	2.8	0.7	0.3	0.3	2.9	0.7	0.1	0.3	2.4	0	0	0.2	0	0	PREDICTED: serine hydrolase YJU3-like [Brachypodium distachyon]
vanilla_combined.132961	1.8	1.7	6.3	1.3	1.7	6.5	1.2	1.7	3.8	1.4	0.9	0.7	1.8	0.7	1.1	0.6	1.5	0.8	1	0.5	1.8	1.8	2.4	1.8	0.3	0.9	PREDICTED: monoglyceride lipase [Vitis vinifera]
vanilla_combined.137375	0.9	1.5	2.4	0.8	1.9	3	1	2.2	3.3	3	1.5	2.2	3.5	2.7	1.7	2.6	2.9	2.2	1.3	2.9	3.1	0.6	1	1.6	1.4	1.3	alpha/beta-hydrolase domain-containing protein [Arabidopsis thaliana]; putative lysophospholipase homolog [Arabidopsis thaliana]; putative lysophospholipase homolog [Arabidopsis thaliana]; alpha/beta-hydrolase domain-containing protein [Arabidopsis thaliana]
vanilla_combined.142074	1.6	1.7	6.2	1.2	1.5	6.8	1.1	1.7	3.8	1.5	1	0.7	1.9	1.1	1.1	0.5	1.8	1.5	1	0.5	2.4	1.5	2	1.7	0.5	0.7	PREDICTED: monoglyceride lipase [Vitis vinifera]
vanilla_combined.145294	0.6	0.4	0.8	0.5	0.6	0.9	0.6	0.6	0.7	0.4	0.8	0.3	0.5	0.4	0.9	0.6	0.5	0.4	0.5	0.6	0.4	1.2	0.8	1.3	0.6	0.5	Os07g0565700 [Oryza sativa Japonica Group]; putative lysophospholipase homolog [Oryza sativa Japonica Group]; Os07g0565700 [Oryza sativa Japonica Group]
vanilla_combined.151508	0.8	0.7	0.7	0.8	0.8	1.1	0.7	0.9	1.3	0.4	0.9	0.4	0.5	0.6	1.3	0.8	0.6	0.5	0.5	0.6	0.6	1.5	1.3	1.7	0.7	0.9	Os07g0565700 [Oryza sativa Japonica Group]; putative lysophospholipase homolog [Oryza sativa Japonica Group]; Os07g0565700 [Oryza sativa Japonica Group]
vanilla_combined.158993	2.6	2.5	1.6	2.7	2.6	2.7	1.8	2.1	2.2	1.2	1.7	1.3	1.4	1.7	2.4	1.4	1.3	1.8	2.1	1.7	1.7	2.7	2.8	2.4	2	2.2	Os10g0135600 [Oryza sativa Japonica Group]; hydrolase, alpha/beta fold family protein, putative, expressed [Oryza sativa Japonica Group]; Os10g0135600 [Oryza sativa Japonica Group]
vanilla_combined.164452	0.8	0.3	3	0.2	0.2	1.2	0.2	0.2	0.4	0.2	0.2	0	0.3	0.1	0.1	0	0.4	0.2	0.3	0.1	0.4	0.5	0.4	0.5	0.3	0.2	PREDICTED: monoglyceride lipase-like [Brachypodium distachyon]
vanilla_combined.166618	1.9	1.5	2.2	1.8	1.7	3.4	1.2	1.8	3	1.3	1.5	1.5	1.6	1.5	2.6	1.6	1.5	1.8	1.4	1.4	2.1	3.4	2.7	4.6	1.7	1.2	Os07g0565700 [Oryza sativa Japonica Group]; putative lysophospholipase homolog [Oryza sativa Japonica Group]; Os07g0565700 [Oryza sativa Japonica Group]
vanilla_combined.176760	2.8	1.8	2.3	4.2	2.8	1	5	2.2	1.4	2.9	7.3	5.5	2.9	3.9	7.3	5.8	3.5	5.5	10.4	11	5.6	0.5	0.7	1.8	0.4	1.1	monoglyceride lipase [Zea mays]
vanilla_combined.181214	2.6	2.6	1.9	2.2	2.3	2.7	1.4	1.9	2.4	1.3	1.6	1.1	1.3	1.6	2.3	1.6	1.3	1.4	2.1	1.7	1.6	2.2	2.4	2.2	2	2.2	Os10g0135600 [Oryza sativa Japonica Group]; hydrolase, alpha/beta fold family protein, putative, expressed [Oryza sativa Japonica Group]; Os10g0135600 [Oryza sativa Japonica Group]
vanilla_combined.186525	7.3	4.2	5.4	5.9	4.7	12.7	5.1	4.9	6.7	4.5	3.3	8.5	5	13.5	6	21.7	6.6	14.5	6.3	22.1	10.1	5.6	5.3	11.7	5.4	4.2	monoacylglycerol acyltransferase [Arachis hypogaea]
vanilla_combined.192471	1.6	1.5	1.1	1.7	1.7	1.8	1.1	1.5	1.9	1	1.1	0.9	1	1.1	1.7	1	1	1.1	1.2	0.7	1	1.5	1.9	1.4	1.3	1.6	Os10g0135600 [Oryza sativa Japonica Group]; hydrolase, alpha/beta fold family protein, putative, expressed [Oryza sativa Japonica Group]; Os10g0135600 [Oryza sativa Japonica Group]
vanilla_combined.224852	0.3	0.2	1.9	0.2	0.1	0.8	0.1	0.1	0.3	0.1	0.2	0	0.2	0.2	0.1	0	0.2	0.2	0.1	0	0.2	0.3	0.4	0.3	0.2	0.1	PREDICTED: monoglyceride lipase-like isoform 2 [Vitis vinifera]
vanilla_combined.227649	0.6	0.9	1.3	0.6	1.8	4.3	0.4	5.7	4.8	2.6	0.5	0.4	1.7	0.6	0.4	0.3	1.3	0.5	0.6	0.4	1.6	1.1	1	0.6	0.6	0.6	PREDICTED: monoglyceride lipase-like [Brachypodium distachyon]
vanilla_combined.241040	0.5	0.7	0.4	0.8	0.7	0.7	0.7	0.4	0.5	0.3	0.7	0.3	0.2	0.3	0.5	0.2	0.3	0.3	0.7	0.2	0.2	1.2	1	0.8	0.9	0.7	PREDICTED: monoglyceride lipase-like [Brachypodium distachyon]
vanilla_combined.260271	1.2	0.9	1.1	1.2	1.2	1.2	0.7	1.4	1.1	0.9	0.6	0.5	0.7	0.6	0.7	0.4	0.5	0.7	0.8	0.5	0.6	0.6	0.7	0.8	0.4	0.4	Os01g0199400 [Oryza sativa Japonica Group]; monoglyceride lipase isoform 2 -like [Oryza sativa Japonica Group]; Os01g0199400 [Oryza sativa Japonica Group]
vanilla_combined.274712	1.3	1.2	1.4	1.2	1.4	1.5	1	1.6	1.2	0.9	0.8	0.6	0.9	0.7	0.7	0.5	0.8	0.7	0.9	0.6	0.5	0.7	1	1	0.5	0.5	Os01g0199400 [Oryza sativa Japonica Group]; monoglyceride lipase isoform 2 -like [Oryza sativa Japonica Group]; Os01g0199400 [Oryza sativa Japonica Group]
vanilla_combined.282082	6.4	3.4	4.7	4.6	3.4	10.2	4.4	3.5	4.7	3.3	2.7	6.8	3.7	10.4	5.1	18.3	5.3	10.2	4.7	17.4	7.1	3.8	3.9	8.3	5	3.3	monoacylglycerol acyltransferase [Arachis hypogaea]
vanilla_combined.288137	2.1	1.8	1.4	1.9	1.6	1.9	1.1	1.5	1.5	0.9	1.3	0.8	1.1	1.5	1.8	1.2	1	1.2	1.7	1.1	1	1.8	2	1.5	1.6	1.7	Os10g0135600 [Oryza sativa Japonica Group]; hydrolase, alpha/beta fold family protein, putative, expressed [Oryza sativa Japonica Group]; Os10g0135600 [Oryza sativa Japonica Group]
vanilla_combined.293565	1	0.8	0.9	0.9	0.5	1.3	0.7	0.9	1.2	0.5	0.7	0.4	0.5	0.9	1.3	0.8	0.7	0.6	0.5	0.6	0.8	1.4	1.1	1.5	0.9	0.6	Os07g0565700 [Oryza sativa Japonica Group]; putative lysophospholipase homolog [Oryza sativa Japonica Group]; Os07g0565700 [Oryza sativa Japonica Group]
vanilla_combined.295729	0.8	0.7	1.1	1.1	1	1.6	0.6	0.9	1.4	0.5	0.9	0.5	0.7	0.7	1.5	1.1	0.8	0.6	0.7	0.7	0.8	1.3	1.2	1.9	0.8	0.8	Os07g0565700 [Oryza sativa Japonica Group]; putative lysophospholipase homolog [Oryza sativa Japonica Group]; Os07g0565700 [Oryza sativa Japonica Group]
