# Supplementary material for: A deep transcriptomic analysis of pod development in the vanilla orchid (Vanilla planifolia)
Source: BMC Genomics. 2014 Nov 7;15(1):964. doi: 10.1186/1471-2164-15-964 (PMC4233054; doi:10.1186/1471-2164-15-964)
Supplement: Supplementary file 15 — Additional file 15: Primers for PCR and QPCR. (XLSX 13 KB) [file 12864_2014_6656_MOESM15_ESM.xlsx]

## Sheet: PCR
primers_name	contig_ID	primers
van405L	vanilla_combined.405	CAAAAGGAGTCCACCCTTCA
van405R	vanilla_combined.405	GGTGGAATCCCCTCCTTATC
van713L	vanilla_combined.713	AAGCCCCTCTAAACCCAAAA
van713R	vanilla_combined.713	CCTGCAGCTTCCATACCAAT
van41106L	vanilla_combined.41106	TCGAGGTTGAGTCTTCCGATA
van41106R	vanilla_combined.41106	ATAGGTCAGGCCACATTTGC
van75265L	vanilla_combined.75265	GCTTGAGACAGCAAAGAGCA
van75265R	vanilla_combined.75265	CCACATCTGTTGGAATGTGC
van188038L	vanilla_combined.188038	GCTTGCTTATGTTGCCCTTG
van188038R	vanilla_combined.188038	TGCTCAATGAAGCCAAGATG
van222396L	vanilla_combined.222396	GTTTGGAGGACTCAGGGATG
van222396R	vanilla_combined.222396	AGCAAGGTCGATTTGCACTT
van7150L	vanilla_combined.7150	CTACAAGGGATCCACGTTCC
van7150R	vanilla_combined.7150	ACAGTCAGCGACGACAACAG
van7113L	vanilla_combined.7113	GATGAGGCCGGAACTAGTGA
van7113R	vanilla_combined.7113	AGCCCTTGAGGACAGAATGA
van6292L	vanilla_combined.6292	ATTTGTTGTGCGATGTGGAC
van6292R	vanilla_combined.6292	AAAATGCCTGCTCCAGAAGA
van4223L	vanilla_combined.4223	GTTTCGTTTCCCGGATGTTT
van4223R	vanilla_combined.4223	TGTACTCACGCTTGCTCTCG
van3615L	vanilla_combined.3615	TTGTGAAGAGGCATCTGACG
van3615R	vanilla_combined.3615	AGCAAGGTCGATTTGCACTT
van1966L	vanilla_combined.1966	CGGGGCTTCCAAGACTTAC
van1966R	vanilla_combined.1966	TTCTTCACCCATTGCAGACA
van46056L	vanilla_combined.46056	CCCACCTTTGCAACTGTCAT
van46056R	vanilla_combined.46056	CCAGCCTTTGAGAGCAGTTC
van1604L	vanilla_combined.1604	GCAGAATCCCTCAATGGTGT
van1604R	vanilla_combined.1604	GCAACAAGTTCACGGACAGA
van2854L	vanilla_combined.2854	CTTCCTGTTGGAGCAACCTC
van2854R	vanilla_combined.2854	AATTGCCTTGGAAACACGAG
van125771L	vanilla_combined.125771	CTACGAGATCCTTGGCGTGT
van125771R	vanilla_combined.125771	GCACAGAACATTCCGTGAAA
van91179L	vanilla_combined.91179	CGTTCTGCCGATGTTTCATA
van91179R	vanilla_combined.91179	TCTGGTTTCCCCTTATGCAG
van50582L	vanilla_combined.50582	TTCCTTGAATTCCGTTCTGC
van50582R	vanilla_combined.50582	AGCTGAGCATTTCGAACCAC
van40814L	vanilla_combined.40814	ATGGGTTCTTCGAGTTGCAG
van40814R	vanilla_combined.40814	TCTCCCTCTCGATGGATTTG
van113969L	vanilla_combined.113969	CTGTTCGAAGCCAACATCCT
van113969R	vanilla_combined.113969	ATGGCAGGCCGTTATTGTAG
van5270L	vanilla_combined.5270	GCAAGGCCAATCTGCTAGAC
van5270R	vanilla_combined.5270	GCCTTCCCATAGCAGTACCA
van14389L	vanilla_combined.14389	TTCATCGCCTCCTGGATAGT
van14389R	vanilla_combined.14389	AGAATTCGAGATCGCTCCAG
van3507L	vanilla_combined.3507	CACCAAGCGAAGAATCACCT
van3507R	vanilla_combined.3507	CCCCTCTCAACCCTTCTTTC
van12844L	vanilla_combined.12844	GGCGGCTTTTCTTCCTTAAT
van12844R	vanilla_combined.12844	GACGTCTCGTCGGAGCTTAC
van21659L	vanilla_combined.21659	TCCCTTACCTTCAGGCTGTG
van21659R	vanilla_combined.21659	AATAGGCAGGGCAAGAATGA
van32468L	vanilla_combined.32468	GGACATGGTCTTCACCGTTT
van32468R	vanilla_combined.32468	TGATCTATTGCGCACCTGAG
van12090L	vanilla_combined.12090	GATCACGGCTAAGCATCCAT
van12090R	vanilla_combined.12090	GATGACGAAGTCGCGGTAGT
van78674L	vanilla_combined.78674	TTCTTGGCATGCTTCTCAAA
van78674R	vanilla_combined.78674	GCGGAAGTCGATCTTGTGA
van19587L	vanilla_combined.19587	CAGAGCAAGCGCAATTGTTA
van19587R	vanilla_combined.19587	TGGGCACCATACTGATGCTA
van172186L	vanilla_combined.172186	GAGCACGAACAGCTGAAGAA
van172186R	vanilla_combined.172186	ACCTCTTCGATGAGCTTGTC
van115054L	vanilla_combined.115054	GCTCACCAGCTACTCCATCC
van115054R	vanilla_combined.115054	CCGACATGTTCTACCCCTTG
van3036L	vanilla_combined.3036	AGGTGACCCATTTCAAGTGC
van3036R	vanilla_combined.3036	ATCACATTGCCGAAGTACCC
van163122L	vanilla_combined.163122	CCGAGCGTCTACTTCTACCG
van163122R	vanilla_combined.163122	GAGCACAAGGAGAGGAAACG
van55560L	vanilla_combined.55560	AGTTCAGGAGAAGGCACAGG
van55560R	vanilla_combined.55560	CCTGATGTCGATGTCCTCCT
van242245L	vanilla_combined.242245	GGTTACGATTGCGGGTTAAA
van242245R	vanilla_combined.242245	ACGTAATGAGGCCCGTAGTC

## Sheet: QPCR
primers_name	contig_ID	primers	annotation
van_Q188038L	vanilla_combined.188038	GCTGATCGTATGAGCAAGGA	actin1
van_Q188038R	vanilla_combined.188038	GGTGGAGCCACAACCTTAAT
van_Q41106L	vanilla_combined.41106	AGAGTGCCCTAACGCTGAGT	Ubi
van_Q41106R	vanilla_combined.41106	TGACGATCAAAGTGATTCGC
van_Q40814L	vanilla_combined.40814	GGGAAGCCAGAGTATACCGA	PAL
van_Q40814R	vanilla_combined.40814	GGATCCATCTCGTGGAGTTT
van_N_Q91179L	vanilla_combined.91179	CGGTTCGAGCTGGTTAAGAT	4CL
van_N_Q91179R	vanilla_combined.91179	GATAGGAGGCACGAACGG
van_N_Q14389L	vanilla_combined.14389	CAGTGGAAGGAACGAGGAAG	CCR
van_N_Q14389R	vanilla_combined.14389	CCGAAGAAGTGAACACCACA
van_N_Q12844L	vanilla_combined.12844	ACCAAGCGAAGAATCACCTT	CAD
van_N_Q12844R	vanilla_combined.12844	CCACTTCCACAACCTCTCCT
van_N_Q32468L	vanilla_combined.32468	TGTTATTGGAGAAGGCGTTG	C4H
van_N_Q32468R	vanilla_combined.32468	TCAGTTTGGAAACGAAGACG
van_N_Q78674L	vanilla_combined.78674	TAATCAACGCCAAGAACACC	CCoAMT
van_N_Q78674R	vanilla_combined.78674	GTGGCGAGGAGGGAGTAA
4HBS_QP_L2	vanilla_combined.10218	CCTGTAACGAGGGATTGGAG	4HBS
4HBS_QP_R2	vanilla_combined.10218	AGATCCACAGCTTCCTTGGT
